# Supplementary material for: Identification of Fucosylated SERPINA1 as a Novel Plasma Marker for Pancreatic Cancer Using Lectin Affinity Capture Coupled with iTRAQ-Based Quantitative Glycoproteomics
Source: Int J Mol Sci. 2021 Jun 4;22(11):6079. doi: 10.3390/ijms22116079 (PMC8200073; doi:10.3390/ijms22116079)
Supplement: Supplementary file 1 [file ijms-22-06079-s001.zip]

Archive with 8 entries (8 files):
- Supplementary Files/Supplementary figures.pptx
- Supplementary Files/Supplementary Table 1a.xlsx
- Supplementary Files/Supplementary Table 1b.xlsx
- Supplementary Files/Supplementary Table 2a.xlsx
- Supplementary Files/Supplementary Table 2b.xlsx
- Supplementary Files/Supplementary Table 2c.xlsx
- Supplementary Files/Supplementary Table 3.xlsx
- Supplementary Files/Supplementary Table 4.xlsx
