# Supplementary material for: Identification of Fucosylated SERPINA1 as a Novel Plasma Marker for Pancreatic Cancer Using Lectin Affinity Capture Coupled with iTRAQ-Based Quantitative Glycoproteomics
Source: Int J Mol Sci. 2021 Jun 4;22(11):6079. doi: 10.3390/ijms22116079 (PMC8200073; doi:10.3390/ijms22116079)
Supplement: Supplementary file 1 [file ijms-22-06079-s001.zip › Supplementary Files/Supplementary Table 1a.xlsx]

## Sheet: Sheet1
Supplementary Table 1a. List of proteins identified from iTRAQ-labeled plasma samples from GS subjects and PC patients.																									Column header	Discription of column title	Example
Accession	Uniprot ID	Gene name	Protein name	Coverage	Unique Peptides	Peptides	PSMs	M0/GS	Log2_M0/GS	Median_M0/GS	Normalize_M0/GS	M0/GS Count	M0/GS Variability [%]	M1/GS	Log2_M1/GS	Median_M1/GS	Normalize_M1/GS	M1/GS Count	M1/GS Variability [%]	Score	AAs	MW [kDa]	Calc. pI		Accession	Displays by default the unique identifier assigned to the protein by the FASTA database used to generate the report.	A0A075B6I0
A0A075B6H9	LV469_HUMAN	IGLV4-69	Immunoglobulin lambda variable 4-69	8.4	1	1	2	0.82364	-0.279914	-0.0902499	-0.189664	1		0.820471	-0.285476	-0.159253	-0.126223	1		63.2819	119	12.7652	6.50732		Uniprot ID		LV861_HUMAN
A0A075B6I0	LV861_HUMAN	IGLV8-61	Immunoglobulin lambda variable 8-61	7.38	1	1	4	0.647859	-0.626249		-0.535999	2	81.4815	0.701533	-0.511418		-0.352165	2	63.1722	121.893	122	12.8061	4.55127		Gene name		IGLV8-61
A0A075B6I1	LV460_HUMAN	IGLV4-60	Immunoglobulin lambda variable 4-60	8.33	1	1	1	0.754555	-0.406303		-0.316053	1		0.94068	-0.0882238		0.0710292	1		36.75	120	12.9793	6.25244		Protein name		Immunoglobulin lambda variable 8-61
A0A075B6I9	LV746_HUMAN	IGLV7-46	Immunoglobulin lambda variable 7-46	7.69	1	1	2	0.615957	-0.699098		-0.608848	1		0.569932	-0.811137		-0.651884	1		71.9674	117	12.4601	7.1958		Coverage	Displays by default the percentage of the protein sequence covered by identified peptides.	7.38
A0A075B6K5	LV39_HUMAN	IGLV3-9	Immunoglobulin lambda variable 3-9	13.91	1	1	1	0.490494	-1.02769		-0.937442	1		0.59232	-0.755551		-0.596298	1		124.36	115	12.3241	7.38623		Unique Peptides	Displays the number of peptide sequences unique to a protein group.	1
A0A075B6R2	HV404_HUMAN	IGHV4-4	Immunoglobulin heavy variable 4-4	5.98	1	1	1	0.595598	-0.747589		-0.657339	1		0.82102	-0.284511		-0.125258	1		30.58	117	12.8396	9.59814		Peptides	Displays the number of distinct peptide sequences in the protein group.	1
A0A075B6S2	KVD29_HUMAN	IGKV2D-29	Immunoglobulin kappa variable 2D-29	20	2	2	4	0.697951	-0.518802		-0.428552	3	197.299	0.802455	-0.317508		-0.158255	3	126.598	159.746	120	13.1347	7.12256		PSMs	Displays the total number of identified peptide sequences (peptide spectrum matches) for the protein, including those redundantly identified.	4
A0A0A0MRZ8	KVD11_HUMAN	IGKV3D-11	Immunoglobulin kappa variable 3D-11	18.26	1	1	1	0.450237	-1.15124		-1.06099	1		0.704205	-0.505932		-0.346679	1		37.86	115	12.6173	5.2876		M0/GS	Displays the ratio of the intensity of the fragmented tag in a sample (M0 or M1) to the intensity of the fragmented tag in the control sample (GS).	0.647859
A0A0A0MS15	HV349_HUMAN	IGHV3-49	Immunoglobulin heavy variable 3-49	7.56	1	1	2	0.604994	-0.725007		-0.634757	1		0.556719	-0.844979		-0.685726	1		60.4319	119	13.0475	8.6167		M1/GS		0.701533
A0A0B4J1U7	HV601_HUMAN	IGHV6-1	Immunoglobulin heavy variable 6-1	13.22	2	2	4	0.525037	-0.92951		-0.83926	2	22.781	0.531638	-0.911484		-0.752231	2	56.2346	92.908	121	13.4728	9.20264		Log2_M0/GS	Displays the ratio value with log2 transformation.	-0.626249
A0A0C4DH38	HV551_HUMAN	IGHV5-51	Immunoglobulin heavy variable 5-51	12.82	1	1	2	0.466037	-1.10148		-1.01123	1		0.704236	-0.505869		-0.346616	1		97.682	117	12.6663	8.26514		Log2_M1/GS		-0.511418
A0A0C4DH68	KV224_HUMAN	IGKV2-24	Immunoglobulin kappa variable 2-24	10.83	1	1	1	0.618825	-0.692396		-0.602146	1		0.61706	-0.696518		-0.537265	1		69.22	120	13.0706	8.52881		Median_M0/GS	Displays the median value which was calculated from entire column values of "Log2_M0/GS" or "Log2_M1/GS".	-0.0902499
A0A0J9YVY3	HV741_HUMAN	IGHV7-4-1	Immunoglobulin heavy variable 7-4-1	15.38	1	2	2	1.09241	0.127518		0.217768	1		1.2447	0.315803		0.475056	1		62.68	117	12.8403	8.63135		Median_M1/GS		-0.159253
A0A1B0GVZ2	F240B_HUMAN	FAM240B	Protein FAM240B	10.26	1	1	1	0.970631	-0.0430052		0.0472447	1		0.172697	-2.53368		-2.37443	1		38.34	78	9.73787	8.30908		Normalize_M0/GS	Displays the value by each log2 transformed value substracting above descriptive median values.	-0.535999
A0AVT1	UBA6_HUMAN	UBA6	Ubiquitin-like modifier-activating enzyme 6	2.09	1	1	2	1.97028	0.978397		1.06865	1		0.691573	-0.532046		-0.372794	1		100.561	1052	117.895	6.13818		Normalize_M1/GS		-0.352165
A0M8Q6	IGLC7_HUMAN	IGLC7	Immunoglobulin lambda constant 7	48.11	1	4	10													295.012	106	11.2466	8.29443		M0/GS Count	Displays the number of peptide ratios that are used to calculate a protein ratio.	2
A1L4H1	SRCRL_HUMAN	SSC5D	Soluble scavenger receptor cysteine-rich domain-containing protein SSC5D	3.37	3	3	4	0.304734	-1.71438		-1.62413	4	36.9571	0.139328	-2.84344		-2.68419	4	10.1594	77.9689	1573	165.639	6.12549		M1/GS Count		2
A6NDG6	PGP_HUMAN	PGP	Glycerol-3-phosphate phosphatase	6.54	1	1	2													65.3019	321	33.9845	6.13818		M0/GS Variability [%]	Displays the variability of reporter ion quantification in calculating protein ratio.	81.4815
A6NI73	LIRA5_HUMAN	LILRA5	Leukocyte immunoglobulin-like receptor subfamily A member 5	3.34	1	1	2	1.70635	0.770917		0.861167	1		2.3382	1.2254		1.38465	1		50.7519	299	32.7345	6.99072		M1/GS Variability [%]		63.1722
A6NIZ1	RP1BL_HUMAN		Ras-related protein Rap-1b-like protein	13.59	2	2	2	0.576233	-0.795275		-0.705025	2	39.6353	0.467421	-1.09721		-0.937953	2	50.3687	99.46	184	20.9116	5.47803		Score	Displays the protein score, which is the sum of the ion scores of the unique peptides identified for the protein.	121.893
A6NMY6	AXA2L_HUMAN	ANXA2P2	Putative annexin A2-like protein	4.72	1	1	1													71.64	339	38.6348	6.94678		AAs	Shows by default the sequence length of the protein.	122
A7E2U8	CD047_HUMAN	C4orf47	UPF0602 protein C4orf47	2.27	1	1	1	0.613627	-0.704565		-0.614316	1		0.48754	-1.03641		-0.877155	1		31.57	309	34.3544	9.64209		MW [kDa]	Displays the calculated molecular weight of the protein.	12.8061
A8K855	EFCB7_HUMAN	EFCAB7	EF-hand calcium-binding domain-containing protein 7	1.27	1	1	1													41.31	629	71.935	6.37939		Calc. pI	Displays the theoretically calculated isoelectric point, which is the pH at which a particular molecule carries no net electrical charge.	4.55127
A8MPP1	D11L8_HUMAN	DDX11L8	Putative ATP-dependent RNA helicase DDX11-like protein 8	0.88	1	1	1	1.66924	0.739188		0.829438	1		0.92355	-0.114738		0.044515	1		35.41	907	101.746	7.47412
B9A064	IGLL5_HUMAN	IGLL5	Immunoglobulin lambda-like polypeptide 5	43.93	3	7	111	0.81759	-0.29055		-0.2003	8	23.1056	0.782953	-0.353003		-0.19375	8	36.5914	3272.67	214	23.0486	8.83643
E0CX11	STMP1_HUMAN	STMP1	Short transmembrane mitochondrial protein 1	61.7	1	1	15	0.788453	-0.342902		-0.252653	4	26.6323	0.721703	-0.470524		-0.311271	5	61.7741	314.6	47	5.26186	9.12939
H7BZ55	CRCC2_HUMAN	CROCC2	Putative ciliary rootlet coiled-coil protein 2	0.66	1	1	1													39.51	1655	185.76	5.50342
O00144	FZD9_HUMAN	FZD9	Frizzled-9	1.69	1	1	2	0.339038	-1.56048		-1.47023	1		0.0642975	-3.95909		-3.79984	1		57.5866	591	64.4235	8.25049
O00148	DX39A_HUMAN	DDX39A	ATP-dependent RNA helicase DDX39A	4.45	2	2	46	0.791546	-0.337254		-0.247005	23	49.5123	1.05567	0.0781614		0.237414	22	53.2381	1054.92	427	49.098	5.68115
O00151	PDLI1_HUMAN	PDLIM1	PDZ and LIM domain protein 1	22.19	5	5	9	0.550939	-0.860035		-0.769785	4	6.10156	0.808517	-0.30665		-0.147397	5	35.5691	274.619	329	36.049	7.02002
O00161	SNP23_HUMAN	SNAP23	Synaptosomal-associated protein 23	6.16	1	1	1	0.873536	-0.195061		-0.104811	1		0.614975	-0.7014		-0.542147	1		57.63	211	23.3395	5.0083
O00187	MASP2_HUMAN	MASP2	Mannan-binding lectin serine protease 2	21.72	10	10	20	0.534357	-0.904125		-0.813875	15	54.9297	0.248862	-2.00658		-1.84733	12	42.6005	637.874	686	75.6536	5.63037
O00194	RB27B_HUMAN	RAB27B	Ras-related protein Rab-27B	5.05	1	1	1	0.464864	-1.10512		-1.01487	1		1.76312	0.818131		0.977384	1		31.49	218	24.5922	5.51611
O00231	PSD11_HUMAN	PSMD11	26S proteasome non-ATPase regulatory subunit 11	6.64	1	1	3													69.8579	422	47.434	6.48096
O00241	SIRB1_HUMAN	SIRPB1	Signal-regulatory protein beta-1	9.8	2	4	6	1.65538	0.727166		0.817416	2	6.87366	1.71645	0.779431		0.938684	2	19.8789	128.69	398	43.184	6.52197
O00244	ATOX1_HUMAN	ATOX1	Copper transport protein ATOX1	25	1	1	2	0.765233	-0.386029		-0.295779	1		0.933412	-0.0994145		0.0598385	1		56.4398	68	7.39674	7.23975
O00255	MEN1_HUMAN	MEN1	Menin	1.14	1	1	1													39.36	615	67.9809	6.55127
O00299	CLIC1_HUMAN	CLIC1	Chloride intracellular channel protein 1	30.29	6	6	15	0.474602	-1.07521		-0.984959	7	24.5959	0.298369	-1.74483		-1.58558	7	34.3137	344.772	241	26.9057	5.17334
O00370	LORF2_HUMAN		LINE-1 retrotransposable element ORF2 protein	0.55	1	1	1	2.4008	1.26352		1.35377	1		1.383	0.467801		0.627054	1		35.64	1275	148.917	9.65674
O00391	QSOX1_HUMAN	QSOX1	Sulfhydryl oxidase 1	52.34	31	31	104	1.06656	0.092969		0.183219	60	28.0459	0.745821	-0.423098		-0.263845	59	30.5122	2687.2	747	82.5255	8.92432
O00410	IPO5_HUMAN	IPO5	Importin-5	1.73	1	1	13													588.638	1097	123.55	4.94482
O00462	MANBA_HUMAN	MANBA	Beta-mannosidase	2.84	3	3	3	1.73501	0.794946		0.885196	3	41.7531	1.56337	0.64466		0.803913	3	39.508	85.008	879	100.831	5.51611
O00468	AGRIN_HUMAN	AGRN	Agrin	1.26	2	2	4	1.06519	0.0911043		0.181354	2	30.408	1.06857	0.0956805		0.254934	2	59.0972	137.253	2067	217.092	6.39209
O00483	NDUA4_HUMAN	NDUFA4	Cytochrome c oxidase subunit NDUFA4	30.86	1	1	1	0.560629	-0.834883		-0.744633	1								22.61	81	9.36391	9.37842
O00487	PSDE_HUMAN	PSMD14	26S proteasome non-ATPase regulatory subunit 14	16.13	2	2	11	0.970214	-0.0436251		0.0466247	5	110.711	1.1259	0.171082		0.330335	6	48.4913	300.719	310	34.5546	6.52197
O00505	IMA4_HUMAN	KPNA3	Importin subunit alpha-4	4.8	1	1	3													120.883	521	57.7748	4.94482
O00512	BCL9_HUMAN	BCL9	B-cell CLL/lymphoma 9 protein	1.33	1	1	1													39.55	1426	149.194	8.90967
O00533	NCHL1_HUMAN	CHL1	Neural cell adhesion molecule L1-like protein	21.94	19	19	53	1.13284	0.179948		0.270198	37	33.7112	1.35472	0.437993		0.597246	37	39.3023	1371.01	1208	134.987	5.75732
O00541	PESC_HUMAN	PES1	Pescadillo homolog	3.23	1	1	2	1.16071	0.215014		0.305263	1		0.559042	-0.838973		-0.67972	1		61.3109	588	67.96	7.32764
O00567	NOP56_HUMAN	NOP56	Nucleolar protein 56	3.37	1	1	4	1.20618	0.270445		0.360695	3	112.813	1.11437	0.156225		0.315478	3	33.8208	86.76	594	66.0087	9.18799
O00585	CCL21_HUMAN	CCL21	C-C motif chemokine 21	9.7	1	1	1	1.11242	0.153698		0.243947	1		1.91526	0.937541		1.09679	1		49.47	134	14.6368	10.0962
O00592	PODXL_HUMAN	PODXL	Podocalyxin	6.63	4	4	4	0.402658	-1.31237		-1.22212	4	43.1407	0.0874027	-3.51618		-3.35693	3	76.7507	113.936	558	58.5991	5.49072
O00602	FCN1_HUMAN	FCN1	Ficolin-1	8.59	2	2	2	0.393529	-1.34546		-1.25521	2	12.173	0.14695	-2.7666		-2.60735	1		80.2514	326	35.0561	6.85889
O00743	PPP6_HUMAN	PPP6C	Serine/threonine-protein phosphatase 6 catalytic subunit	8.85	1	1	10	0.768905	-0.379123		-0.288873	5	38.1535	0.851798	-0.231416		-0.0721631	5	23.0214	317.438	305	35.1215	5.69385
O00754	MA2B1_HUMAN	MAN2B1	Lysosomal alpha-mannosidase	1.58	1	1	1	0.500911	-0.997375		-0.907125	1		0.722328	-0.469273		-0.31002	1		44.92	1011	113.672	7.28369
O00764	PDXK_HUMAN	PDXK	Pyridoxal kinase	11.86	2	2	6	0.785175	-0.348913		-0.258663	3	24.3618	0.856251	-0.223894		-0.0646407	3	26.3272	183.467	312	35.0799	6.12549
O00767	ACOD_HUMAN	SCD	Acyl-CoA desaturase	12.81	2	2	4													144.023	359	41.4961	8.99756
O14498	ISLR_HUMAN	ISLR	Immunoglobulin superfamily containing leucine-rich repeat protein	17.06	5	5	10	1.22585	0.293783		0.384033	8	12.8193	1.16808	0.224141		0.383394	8	16.9894	258.849	428	45.9684	5.14795
O14579	COPE_HUMAN	COPE	Coatomer subunit epsilon	9.09	1	1	1													32.56	308	34.4603	5.12256
O14618	CCS_HUMAN	CCS	Copper chaperone for superoxide dismutase	14.6	1	1	2	1.0638	0.0892325		0.179482	1								58.1732	274	29.0224	5.57959
O14646	CHD1_HUMAN	CHD1	Chromodomain-helicase-DNA-binding protein 1	0.82	1	1	1	1.02295	0.0327397		0.12299	1								51.46	1710	196.567	7.13721
O14745	NHRF1_HUMAN	SLC9A3R1	Na(+)/H(+) exchange regulatory cofactor NHE-RF1	6.15	2	2	4													127.796	358	38.8446	5.77002
O14786	NRP1_HUMAN	NRP1	Neuropilin-1	17.88	12	12	29	0.68426	-0.547384		-0.457134	19	31.1022	0.326279	-1.61582		-1.45657	17	28.943	828.06	923	103.069	5.88428
O14791	APOL1_HUMAN	APOL1	Apolipoprotein L1	29.4	12	12	30	0.611336	-0.709963		-0.619713	17	38.3915	0.311061	-1.68473		-1.52548	17	29.0985	792.79	398	43.9469	5.80811
O14793	GDF8_HUMAN	MSTN	Growth/differentiation factor 8	4.27	1	1	1	1.06706	0.0936436		0.183893	1		1.05698	0.0799447		0.239198	1		38.99	375	42.7225	6.75635
O14798	TR10C_HUMAN	TNFRSF10C	Tumor necrosis factor receptor superfamily member 10C	3.86	1	1	1													39.73	259	27.3888	4.81787
O14818	PSA7_HUMAN	PSMA7	Proteasome subunit alpha type-7	12.9	3	3	6	0.911713	-0.133348		-0.0430979	3	7.91119	0.415788	-1.26608		-1.10683	3	120.625	142.839	248	27.8696	8.45557
O14880	MGST3_HUMAN	MGST3	Microsomal glutathione S-transferase 3	17.76	1	1	5													143.175	152	16.5056	9.37842
O14929	HAT1_HUMAN	HAT1	Histone acetyltransferase type B catalytic subunit	8.35	1	1	1													39.59	419	49.4808	5.69385
O14949	QCR8_HUMAN	UQCRQ	Cytochrome b-c1 complex subunit 8	25.61	1	1	21													832.897	82	9.90012	10.0815
O14960	LECT2_HUMAN	LECT2	Leukocyte cell-derived chemotaxin-2	5.96	1	1	6	0.969394	-0.0448451		0.0454048	3	24.7876	0.702023	-0.51041		-0.351157	3	45.0643	154.845	151	16.3794	9.39307
O14964	HGS_HUMAN	HGS	Hepatocyte growth factor-regulated tyrosine kinase substrate	2.83	1	1	1													50.77	777	86.1376	6.16357
O14980	XPO1_HUMAN	XPO1	Exportin-1	2.15	1	1	4							1.397	0.482336		0.641589	1		104.251	1071	123.306	6.06201
O15031	PLXB2_HUMAN	PLXNB2	Plexin-B2	5.06	6	6	11	0.912884	-0.131497		-0.041247	6	29.4771	0.853752	-0.228111		-0.0688581	5	52.59	328.418	1838	204.997	6.23975
O15078	CE290_HUMAN	CEP290	Centrosomal protein of 290 kDa	0.28	1	1	1	1.35238	0.435495		0.525745	1		2.21637	1.1482		1.30745	1		34.84	2479	290.207	5.94775
O15117	FYB1_HUMAN	FYB1	FYN-binding protein 1	2.68	2	2	2	0.654234	-0.612121		-0.521872	1		0.972906	-0.0396275		0.119626	2	24.7422	76.3319	783	85.3351	6.48096
O15143	ARC1B_HUMAN	ARPC1B	Actin-related protein 2/3 complex subunit 1B	9.41	2	2	4	0.580057	-0.785733		-0.695484	3	2.58308	0.415293	-1.2678		-1.10854	2	37.0444	133.554	372	40.9234	8.35303
O15144	ARPC2_HUMAN	ARPC2	Actin-related protein 2/3 complex subunit 2	7	2	2	2	0.771149	-0.374919		-0.284669	2	14.77	0.283455	-1.81881		-1.65956	1		47.1684	300	34.3115	7.35693
O15145	ARPC3_HUMAN	ARPC3	Actin-related protein 2/3 complex subunit 3	14.04	2	2	22	1.02354	0.033565		0.123815	12	12.6901	0.836875	-0.256916		-0.0976626	12	28.8066	504.315	178	20.5334	8.5874
O15198	SMAD9_HUMAN	SMAD9	Mothers against decapentaplegic homolog 9	1.71	1	1	1	2.43919	1.2864		1.37665	1		1.43806	0.524119		0.683372	1		33.09	467	52.4599	7.76709
O15204	ADEC1_HUMAN	ADAMDEC1	ADAM DEC1	9.57	3	3	4	1.16673	0.222473		0.312723	3	39.5652	1.87367	0.905868		1.06512	3	14.139	119.561	470	52.7415	7.34229
O15255	CXX1_HUMAN	RTL8C	CAAX box protein 1	4.78	1	1	1													32.92	209	22.2631	8.17725
O15264	MK13_HUMAN	MAPK13	Mitogen-activated protein kinase 13	2.19	1	1	1													50.53	365	42.0627	8.38232
O15269	SPTC1_HUMAN	SPTLC1	Serine palmitoyltransferase 1	1.69	1	1	1	0.137478	-2.86272		-2.77247	1		0.0296004	-5.07824		-4.91898	1		38.1	473	52.7105	6.01123
O15294	OGT1_HUMAN	OGT	UDP-N-acetylglucosamine--peptide N-acetylglucosaminyltransferase 110 kDa subunit	0.67	1	1	1	0.748786	-0.417375		-0.327125	1		0.835394	-0.259472		-0.100219	1		37.77	1046	116.85	6.69775
O15335	CHAD_HUMAN	CHAD	Chondroadherin	5.01	1	1	2	0.618647	-0.692812		-0.602562	1		0.480431	-1.0576		-0.898345	1		79.24	359	40.4503	9.39307
O15355	PPM1G_HUMAN	PPM1G	Protein phosphatase 1G	6.23	1	1	1							0.921581	-0.117817		0.0414364	1		35.74	546	59.2347	4.36084
O15394	NCAM2_HUMAN	NCAM2	Neural cell adhesion molecule 2	6.33	5	5	8	1.19867	0.261437		0.351687	5	17.6335	1.56171	0.643125		0.802378	5	1.30201	246.634	837	92.9882	5.60498
O15467	CCL16_HUMAN	CCL16	C-C motif chemokine 16	11.67	1	1	3	0.870078	-0.200783		-0.110533	2	33.4459	0.946737	-0.0789641		0.0802889	2	1.45957	64.3711	120	13.5914	9.53955
O15511	ARPC5_HUMAN	ARPC5	Actin-related protein 2/3 complex subunit 5	25.17	3	3	5	0.9274	-0.108737		-0.018487	3	72.2587	1.13436	0.181877		0.34113	3	43.3807	141.873	151	16.3103	5.66846
O43143	DHX15_HUMAN	DHX15	Pre-mRNA-splicing factor ATP-dependent RNA helicase DHX15	3.9	2	2	2													82.8609	795	90.8752	7.45947
O43147	SGSM2_HUMAN	SGSM2	Small G protein signaling modulator 2	0.8	1	1	1													34.51	1006	113.213	6.66846
O43157	PLXB1_HUMAN	PLXNB1	Plexin-B1	1.55	2	2	3	0.924975	-0.112513		-0.0222631	2	19.6992	0.342359	-1.54642		-1.38716	1		85.4104	2135	232.151	5.49072
O43242	PSMD3_HUMAN	PSMD3	26S proteasome non-ATPase regulatory subunit 3	7.87	3	3	21	0.955402	-0.0658208		0.0244291	5	26.6439	1.2796	0.355689		0.514942	7	29.8751	653.231	534	60.9395	8.44092
O43280	TREA_HUMAN	TREH	Trehalase	1.54	1	1	1	1.75921	0.814924		0.905174	1		2.38813	1.25588		1.41513	1		39.96	583	66.5255	5.68115
O43299	AP5Z1_HUMAN	AP5Z1	AP-5 complex subunit zeta-1	1.49	1	1	1	0.310789	-1.68599		-1.59574	1		0.143178	-2.80412		-2.64486	1		31.98	807	88.5492	7.00537
O43396	TXNL1_HUMAN	TXNL1	Thioredoxin-like protein 1	5.88	1	1	2	0.691226	-0.532771		-0.442521	1		0.771666	-0.373952		-0.214699	1		61.9319	289	32.2307	4.95752
O43464	HTRA2_HUMAN	HTRA2	Serine protease HTRA2, mitochondrial	6.11	1	1	1													72.56	458	48.8109	10.0669
O43493	TGON2_HUMAN	TGOLN2	Trans-Golgi network integral membrane protein 2	22.29	9	9	17	1.40916	0.494837		0.585087	10	33.9878	2.56739	1.3603		1.51956	10	27.4862	549.949	480	51.0824	5.73193
O43505	B4GA1_HUMAN	B4GAT1	Beta-1,4-glucuronyltransferase 1	20.24	4	4	6	0.857273	-0.222174		-0.131924	5	11.5782	0.542496	-0.882316		-0.723063	5	17.2534	207.352	415	47.0889	7.1958
O43592	XPOT_HUMAN	XPOT	Exportin-T	3.22	1	1	3													107.365	962	109.893	5.38916
O43598	DNPH1_HUMAN	DNPH1	2'-deoxynucleoside 5'-phosphate N-hydrolase 1	28.74	2	2	2	0.767166	-0.38239		-0.29214	1		0.690166	-0.534986		-0.375733	1		70.0409	174	19.0966	5.04639
O43639	NCK2_HUMAN	NCK2	Cytoplasmic protein NCK2	2.11	1	1	5	2.42129	1.27578		1.36602	3	42.2604	2.31347	1.21006		1.36931	3	23.0539	83.8055	380	42.8885	6.94678
O43665	RGS10_HUMAN	RGS10	Regulator of G-protein signaling 10	23.7	3	3	4	1.72659	0.787926		0.878176	3	4.26173	2.56146	1.35697		1.51622	3	16.1558	169.645	173	20.223	5.49072
O43707	ACTN4_HUMAN	ACTN4	Alpha-actinin-4	13.28	2	8	34	0.903542	-0.146337		-0.056087	6	28.2069	1.06758	0.0943487		0.253602	6	66.9098	861.914	911	104.788	5.43994
O43768	ENSA_HUMAN	ENSA	Alpha-endosulfine	19.01	2	2	4	1.2439	0.314873		0.405123	2	10.1304	1.9781	0.984115		1.14337	2	24.7335	151.832	121	13.3808	7.23975
O43795	MYO1B_HUMAN	MYO1B	Unconventional myosin-Ib	2.2	1	1	9	0.760045	-0.395842		-0.305593	3	39.5444	0.74587	-0.423003		-0.26375	5	47.1216	249.819	1136	131.902	9.37842
O43852	CALU_HUMAN	CALU	Calumenin	7.62	1	1	2	0.878548	-0.186807		-0.0965568	1								62.4409	315	37.0835	4.64014
O43866	CD5L_HUMAN	CD5L	CD5 antigen-like	39.19	13	13	42	0.288375	-1.79398		-1.70373	26	25.1499	0.113392	-3.14061		-2.98136	24	42.2329	1094.71	347	38.0629	5.46533
O43895	XPP2_HUMAN	XPNPEP2	Xaa-Pro aminopeptidase 2	11.57	7	7	13	1.28291	0.359419		0.449669	9	39.088	2.06526	1.04633		1.20558	9	32.384	411.932	674	75.5768	6.03662
O60234	GMFG_HUMAN	GMFG	Glia maturation factor gamma	7.04	1	1	2	1.07563	0.105184		0.195434	1		1.53809	0.621137		0.78039	1		81.2505	142	16.7904	5.26221
O60245	PCDH7_HUMAN	PCDH7	Protocadherin-7	1.5	1	1	1	0.946869	-0.0787633		0.0114866	1								51.49	1069	116	5.18604
O60271	JIP4_HUMAN	SPAG9	C-Jun-amino-terminal kinase-interacting protein 4	2.35	1	1	1													32.05	1321	146.115	5.14795
O60279	SUSD5_HUMAN	SUSD5	Sushi domain-containing protein 5	5.88	3	3	6	0.91508	-0.128031		-0.0377811	4	18.3607	0.396142	-1.33591		-1.17666	4	46.7025	167.731	629	67.9785	4.90674
O60306	AQR_HUMAN	AQR	Intron-binding protein aquarius	2.96	2	2	2	0.605444	-0.723935		-0.633685	1								51.7099	1485	171.186	6.3667
O60336	MABP1_HUMAN	MAPKBP1	Mitogen-activated protein kinase-binding protein 1	0.59	1	1	1													30.23	1514	163.716	6.75635
O60462	NRP2_HUMAN	NRP2	Neuropilin-2	9.34	8	8	12	0.713341	-0.487336		-0.397086	9	10.2791	0.245234	-2.02777		-1.86852	9	31.921	304.196	931	104.792	5.17334
O60476	MA1A2_HUMAN	MAN1A2	Mannosyl-oligosaccharide 1,2-alpha-mannosidase IB	1.09	1	1	1	1.54251	0.62528		0.71553	1		1.79334	0.842648		1.0019	1		36.03	641	72.9575	7.60596
O60488	ACSL4_HUMAN	ACSL4	Long-chain-fatty-acid--CoA ligase 4	7.31	2	2	5	0.682024	-0.552106		-0.461856	2	71.3631	0.309035	-1.69416		-1.53491	1		208.28	711	79.1367	8.38232
O60496	DOK2_HUMAN	DOK2	Docking protein 2	2.91	1	1	2	0.721812	-0.470304		-0.380054	1		0.698069	-0.518559		-0.359306	1		78.4748	412	45.3507	6.02393
O60568	PLOD3_HUMAN	PLOD3	Procollagen-lysine,2-oxoglutarate 5-dioxygenase 3	3.79	1	1	3	0.740426	-0.433572		-0.343323	1		0.97158	-0.0415955		0.117658	3	41.319	74.4413	738	84.7315	6.04932
O60664	PLIN3_HUMAN	PLIN3	Perilipin-3	6.68	2	2	3	1.06488	0.0906887		0.180939	2	15.8191	0.74186	-0.430781		-0.271528	2	25.3827	115.98	434	47.0459	5.43994
O60667	FAIM3_HUMAN	FCMR	Fas apoptotic inhibitory molecule 3	2.31	1	1	1							1.07908	0.109803		0.269056	1		35.55	390	43.1193	9.74463
O60674	JAK2_HUMAN	JAK2	Tyrosine-protein kinase JAK2	0.62	1	1	1	1.38735	0.472329		0.562579	1		1.25025	0.322212		0.481465	1		35.99	1132	130.59	7.21045
O60716	CTND1_HUMAN	CTNND1	Catenin delta-1	2.79	2	2	5	0.992938	-0.0102241		0.0800258	2	8.33369	0.970378	-0.0433815		0.115871	2	5.04082	175.11	968	108.103	6.22705
O60749	SNX2_HUMAN	SNX2	Sorting nexin-2	4.82	1	1	6													237.045	519	58.4347	5.12256
O60763	USO1_HUMAN	USO1	General vesicular transport factor p115	2.08	1	1	4	1.08335	0.115494		0.205744	2	3.55393	1.16411	0.219223		0.378476	2	27.0241	129.903	962	107.828	4.90674
O60814	H2B1K_HUMAN	HIST1H2BK	Histone H2B type 1-K	8.73	1	1	1	1.05089	0.0716156		0.161865	1		0.800114	-0.321723		-0.16247	1		57.3	126	13.8816	10.3159
O60841	IF2P_HUMAN	EIF5B	Eukaryotic translation initiation factor 5B	2.46	1	1	2													45.1809	1220	138.742	5.49072
O60884	DNJA2_HUMAN	DNAJA2	DnaJ homolog subfamily A member 2	3.64	1	1	2							1.09808	0.134978		0.294231	1		59.2819	412	45.7166	6.48096
O60888	CUTA_HUMAN	CUTA	Protein CutA	7.82	1	1	2	0.81763	-0.29048		-0.200231	1		0.800412	-0.321185		-0.161932	1		52.6504	179	19.1041	5.50342
O75015	FCG3B_HUMAN	FCGR3B	Low affinity immunoglobulin gamma Fc region receptor III-B	15.02	1	3	7	1.11453	0.15644		0.24669	2	25.1528	0.86719	-0.20558		-0.0463267	2	2.20645	190.747	233	26.1992	6.7124
O75019	LIRA1_HUMAN	LILRA1	Leukocyte immunoglobulin-like receptor subfamily A member 1	1.43	1	1	2	1.20487	0.268881		0.359131	1		0.946117	-0.0799096		0.0793434	1		48.7379	489	53.241	7.84033
O75023	LIRB5_HUMAN	LILRB5	Leukocyte immunoglobulin-like receptor subfamily B member 5	4.07	2	2	2	0.771084	-0.375041		-0.284791	2	19.0259	0.41404	-1.27216		-1.1129	2	28.8189	40.31	590	64.0858	7.29834
O75064	DEN4B_HUMAN	DENND4B	DENN domain-containing protein 4B	0.74	1	1	1	0.36242	-1.46426		-1.37401	1		0.746673	-0.421451		-0.262198	1		35.23	1496	163.743	7.21045
O75083	WDR1_HUMAN	WDR1	WD repeat-containing protein 1	18.65	7	7	20	0.690944	-0.53336		-0.44311	12	39.2597	0.408944	-1.29002		-1.13077	11	268.376	504.46	606	66.1519	6.65381
O75093	SLIT1_HUMAN	SLIT1	Slit homolog 1 protein	1.24	2	2	2	0.96917	-0.0451783		0.0450715	2	101.407	0.203153	-2.29936		-2.14011	2	9562.69	44.3143	1534	167.816	6.56592
O75144	ICOSL_HUMAN	ICOSLG	ICOS ligand	11.92	3	3	7	1.17994	0.238716		0.328966	4	10.3475	1.10928	0.149629		0.308882	4	6.30477	281.313	302	33.3277	5.31299
O75147	OBSL1_HUMAN	OBSL1	Obscurin-like protein 1	0.37	1	1	3	0.59271	-0.754602		-0.664352	2	12.1659	0.675418	-0.566147		-0.406894	2	7.40782	31.53	1896	206.817	5.63037
O75165	DJC13_HUMAN	DNAJC13	DnaJ homolog subfamily C member 13	0.4	1	1	2	1.60634	0.683782		0.774032	2	48.2251	1.32689	0.408053		0.567306	2	44.8289	42.0788	2243	254.252	6.7417
O75326	SEM7A_HUMAN	SEMA7A	Semaphorin-7A	3.9	2	2	3	0.922351	-0.116613		-0.0263629	2	21.6539	0.782117	-0.354544		-0.195291	2	2.35534	73.4704	666	74.7762	7.63525
O75344	FKBP6_HUMAN	FKBP6	Inactive peptidyl-prolyl cis-trans isomerase FKBP6	3.67	1	1	1													36.91	327	37.19	6.88818
O75356	ENTP5_HUMAN	ENTPD5	Ectonucleoside triphosphate diphosphohydrolase 5	9.58	4	4	6	1.1843	0.244038		0.334288	5	33.6486	0.69722	-0.520314		-0.361061	5	19.7968	206.243	428	47.487	6.32861
O75367	H2AY_HUMAN	H2AFY	Core histone macro-H2A.1	7.8	1	1	5													149.304	372	39.5925	9.78857
O75368	SH3L1_HUMAN	SH3BGRL	SH3 domain-binding glutamic acid-rich-like protein	30.7	4	4	6	1.48254	0.568075		0.658325	4	50.5715	2.11305	1.07932		1.23858	4	36.996	214.77	114	12.7664	5.24951
O75369	FLNB_HUMAN	FLNB	Filamin-B	2.38	1	4	6													192.576	2602	277.99	5.73193
O75376	NCOR1_HUMAN	NCOR1	Nuclear receptor corepressor 1	0.33	1	1	1	0.503245	-0.990668		-0.900419	1		0.443295	-1.17366		-1.01441	1		34.79	2440	270.044	7.10791
O75400	PR40A_HUMAN	PRPF40A	Pre-mRNA-processing factor 40 homolog A	2.19	1	1	1	0.975994	-0.0350557		0.0551942	1		1.23025	0.298947		0.4582	1		34.88	957	108.737	7.56201
O75431	MTX2_HUMAN	MTX2	Metaxin-2	12.17	1	1	2													67.0809	263	29.7441	6.29053
O75443	TECTA_HUMAN	TECTA	Alpha-tectorin	0.46	1	1	1	1.13809	0.186613		0.276863	1		1.62728	0.702462		0.861715	1		31.17	2155	239.37	5.40186
O75477	ERLN1_HUMAN	ERLIN1	Erlin-1	2.89	1	1	1	0.396559	-1.33439		-1.24414	1		0.0788481	-3.66478		-3.50553	1		36.51	346	38.9014	7.86963
O75503	CLN5_HUMAN	CLN5	Ceroid-lipofuscinosis neuronal protein 5	2.51	1	1	1	2.12414	1.08688		1.17713	1		2.13519	1.09436		1.25362	1		33.34	358	41.4696	7.40088
O75533	SF3B1_HUMAN	SF3B1	Splicing factor 3B subunit 1	1.38	1	1	2	1.03849	0.0544811		0.144731	1								74.7119	1304	145.738	7.09326
O75594	PGRP1_HUMAN	PGLYRP1	Peptidoglycan recognition protein 1	9.69	1	1	1	0.700517	-0.513509		-0.423259	1		1.23861	0.308721		0.467974	1		39.48	196	21.7167	8.5874
O75607	NPM3_HUMAN	NPM3	Nucleoplasmin-3	19.1	2	2	9	0.894684	-0.160549		-0.0702993	1		1.06929	0.0966534		0.255906	2	11.6827	211.519	178	19.3314	4.62744
O75636	FCN3_HUMAN	FCN3	Ficolin-3	43.81	10	10	72	0.567755	-0.81666		-0.726411	43	35.2492	0.145584	-2.78007		-2.62082	32	57.0178	2136.36	299	32.882	6.66846
O75643	U520_HUMAN	SNRNP200	U5 small nuclear ribonucleoprotein 200 kDa helicase	0.94	1	1	2	0.890497	-0.167318		-0.0770679	1		1.2941	0.371955		0.531208	1		74.8909	2136	244.353	6.06201
O75691	UTP20_HUMAN	UTP20	Small subunit processome component 20 homolog	1.04	1	1	1	2.00073	1.00053		1.09078	1		1.80264	0.850113		1.00937	1		30.97	2785	318.182	7.38623
O75694	NU155_HUMAN	NUP155	Nuclear pore complex protein Nup155	3.31	2	2	3	0.985352	-0.0212888		0.068961	2	17.1785	1.60359	0.681303		0.840556	2	18.2542	114.358	1391	155.1	6.16357
O75832	PSD10_HUMAN	PSMD10	26S proteasome non-ATPase regulatory subunit 10	4.42	1	1	2	0.759906	-0.396107		-0.305857	1		0.547684	-0.868584		-0.709331	1		63.92	226	24.4124	6.1001
O75874	IDHC_HUMAN	IDH1	Isocitrate dehydrogenase [NADP] cytoplasmic	19.32	6	6	37	0.766864	-0.382957		-0.292708	17	21.5823	0.615369	-0.700477		-0.541224	16	86.945	1091.91	414	46.6295	7.00537
O75882	ATRN_HUMAN	ATRN	Attractin	24.14	30	30	163	1.13038	0.176808		0.267058	94	40.0062	1.37867	0.463281		0.622534	95	46.6221	4444.8	1429	158.432	7.31299
O75935	DCTN3_HUMAN	DCTN3	Dynactin subunit 3	18.28	1	1	7	1.52458	0.608409		0.698659	4	6.66024	1.60793	0.685208		0.844461	4	6.25431	259.7	186	21.1062	5.46533
O75976	CBPD_HUMAN	CPD	Carboxypeptidase D	2.03	1	1	2	1.0745	0.103663		0.193913	1		1.14054	0.189719		0.348972	1		63.5509	1380	152.835	6.04932
O76003	GLRX3_HUMAN	GLRX3	Glutaredoxin-3	15.22	2	2	3													86.4846	335	37.4082	5.38916
O76021	RL1D1_HUMAN	RSL1D1	Ribosomal L1 domain-containing protein 1	4.49	1	1	12	0.870502	-0.200081		-0.109831	9	13.8724	1.15505	0.20796		0.367213	8	20.5845	334.628	490	54.9389	10.1255
O76041	NEBL_HUMAN	NEBL	Nebulette	0.79	1	1	2	0.564883	-0.823975		-0.733725	2	108.835	0.294921	-1.7616		-1.60235	2	103.131	62.971	1014	116.381	7.98682
O76061	STC2_HUMAN	STC2	Stanniocalcin-2	7.95	2	2	5	0.990743	-0.0134168		0.0768331	3	0.700467	0.353467	-1.50035		-1.3411	3	25.032	120.82	302	33.2273	7.29834
O76083	PDE9A_HUMAN	PDE9A	High affinity cGMP-specific 3',5'-cyclic phosphodiesterase 9A	1.85	1	1	1													42.17	593	68.4482	6.18896
O94812	BAIP3_HUMAN	BAIAP3	BAI1-associated protein 3	0.93	1	1	1	0.958027	-0.0618617		0.0283881	1		1.81059	0.856462		1.01571	1		35.58	1187	131.818	6.3667
O94826	TOM70_HUMAN	TOMM70	Mitochondrial import receptor subunit TOM70	2.96	1	1	2	0.744978	-0.42473		-0.33448	1		0.680662	-0.554989		-0.395736	1		71.2709	608	67.412	7.12256
O94905	ERLN2_HUMAN	ERLIN2	Erlin-2	8.85	1	1	1							0.931797	-0.101912		0.0573408	1		28.34	339	37.8155	5.61768
O94985	CSTN1_HUMAN	CLSTN1	Calsyntenin-1	2.65	2	2	3	0.697437	-0.519865		-0.429615	2	5.07365	0.368793	-1.43912		-1.27986	2	22.3285	85.2538	981	109.724	4.90674
O95163	ELP1_HUMAN	ELP1	Elongator complex protein 1	1.73	1	1	2	0.879317	-0.185545		-0.0952947	1		0.852	-0.231075		-0.0718219	1		103.402	1332	150.159	5.93506
O95243	MBD4_HUMAN	MBD4	Methyl-CpG-binding domain protein 4	1.21	1	1	1	2.67578	1.41996		1.51021	1		3.49963	1.8072		1.96645	1		38.45	580	66.0095	8.82178
O95255	MRP6_HUMAN	ABCC6	Multidrug resistance-associated protein 6	0.6	1	1	1													31.33	1503	164.802	8.49951
O95274	LYPD3_HUMAN	LYPD3	Ly6/PLAUR domain-containing protein 3	12.43	3	3	5	1.13079	0.177336		0.267586	2	47.7863	1.61484	0.691389		0.850642	2	30.9492	164.017	346	35.9476	7.75244
O95336	6PGL_HUMAN	PGLS	6-phosphogluconolactonase	10.85	1	1	1													43.18	258	27.5296	6.04932
O95342	ABCBB_HUMAN	ABCB11	Bile salt export pump	0.61	1	1	1													31.48	1321	146.314	6.56592
O95372	LYPA2_HUMAN	LYPLA2	Acyl-protein thioesterase 2	16.45	1	1	4													125.701	231	24.7207	7.2251
O95373	IPO7_HUMAN	IPO7	Importin-7	5.11	3	3	3	0.861757	-0.214648		-0.124398	2	9.92091	2.38003	1.25098		1.41023	1		81.8046	1038	119.44	4.81787
O95428	PPN_HUMAN	PAPLN	Papilin	0.78	1	1	1	0.305449	-1.711		-1.62075	1		0.154496	-2.69436		-2.5351	1		38.81	1278	137.612	6.88818
O95445	APOM_HUMAN	APOM	Apolipoprotein M	46.81	7	7	20	0.780282	-0.357933		-0.267683	14	30.6172	0.302378	-1.72557		-1.56632	13	18.7019	540.489	188	21.2394	6.01123
O95479	G6PE_HUMAN	H6PD	GDH/6PGL endoplasmic bifunctional protein	24.15	15	15	35	0.988569	-0.0165871		0.0736628	23	20.6652	0.317176	-1.65664		-1.49739	21	57.2731	862.337	791	88.8364	7.29834
O95497	VNN1_HUMAN	VNN1	Pantetheinase	33.72	11	11	37	1.67975	0.748249		0.838499	22	22.5663	1.88489	0.914479		1.07373	22	39.2048	1068.36	513	56.9751	5.5542
O95602	RPA1_HUMAN	POLR1A	DNA-directed RNA polymerase I subunit RPA1	0.41	1	1	1													24.8	1720	194.687	7.03467
O95810	CAVN2_HUMAN	CAVIN2	Caveolae-associated protein 2	16.47	6	6	8	0.513663	-0.961106		-0.870856	4	58.8592	0.543322	-0.88012		-0.720867	4	201.752	292.86	425	47.1446	5.21143
O95980	RECK_HUMAN	RECK	Reversion-inducing cysteine-rich protein with Kazal motifs	11.02	9	9	23	1.05638	0.0791232		0.169373	14	16.1473	1.25473	0.327373		0.486626	14	36.5946	566.964	971	106.386	6.7417
O95998	I18BP_HUMAN	IL18BP	Interleukin-18-binding protein	6.19	1	1	2	1.86711	0.900806		0.991056	1		1.74879	0.806357		0.96561	1		77.7392	194	21.0858	7.38623
O96015	DNAL4_HUMAN	DNAL4	Dynein light chain 4, axonemal	7.62	1	1	1													30.27	105	12.0007	5.49072
P00326	ADH1G_HUMAN	ADH1C	Alcohol dehydrogenase 1C	17.6	2	7	9	0.297427	-1.74939		-1.65914	3	45.9135	0.0765685	-3.70711		-3.54785	3	126.726	310.063	375	39.8417	8.29443
P00338	LDHA_HUMAN	LDHA	L-lactate dehydrogenase A chain	28.92	8	8	169	0.972698	-0.0399364		0.0503135	86	31.0115	0.704244	-0.505854		-0.346601	78	27.1072	7219.77	332	36.6654	8.26514
P00352	AL1A1_HUMAN	ALDH1A1	Retinal dehydrogenase 1	11.38	5	5	9	1.03947	0.0558464		0.146096	6	35.5689	0.445008	-1.1681		-1.00884	6	42.0869	316.388	501	54.827	6.72705
P00390	GSHR_HUMAN	GSR	Glutathione reductase, mitochondrial	10.73	4	4	12	0.557882	-0.841969		-0.751719	7	39.303	0.280679	-1.833		-1.67375	6	86.2367	396.99	522	56.221	8.49951
P00441	SODC_HUMAN	SOD1	Superoxide dismutase [Cu-Zn]	43.51	5	5	13	0.815431	-0.294366		-0.204116	7	53.4688	1.11283	0.154232		0.313485	7	51.9859	326.495	154	15.9259	6.12549
P00450	CERU_HUMAN	CP	Ceruloplasmin	75.68	66	66	1741	0.897428	-0.156133		-0.0658828	1036	32.12	0.254408	-1.97479		-1.81553	791	59.7361	49123.1	1065	122.128	5.71924
P00451	FA8_HUMAN	F8	Coagulation factor VIII	4.42	7	7	18	1.02225	0.0317478		0.121998	11	19.284	0.575847	-0.796243		-0.63699	9	14.8595	527.784	2351	266.841	7.35693
P00488	F13A_HUMAN	F13A1	Coagulation factor XIII A chain	41.94	25	25	102	0.342998	-1.54373		-1.45348	56	45.9041	0.150452	-2.73263		-2.57337	48	69.4787	3128.94	732	83.2146	6.0874
P00491	PNPH_HUMAN	PNP	Purine nucleoside phosphorylase	29.41	7	7	13	0.603272	-0.729119		-0.638869	9	47.8196	1.07255	0.101051		0.260304	8	26.968	424.085	289	32.0972	6.94678
P00492	HPRT_HUMAN	HPRT1	Hypoxanthine-guanine phosphoribosyltransferase	12.84	3	3	4	0.913935	-0.129837		-0.039587	2	28.6925	0.775284	-0.367203		-0.20795	2	2.28484	107.823	218	24.5636	6.68311
P00533	EGFR_HUMAN	EGFR	Epidermal growth factor receptor	4.96	5	5	12	0.885588	-0.175293		-0.0850433	8	33.9246	1.31881	0.399239		0.558492	8	55.5019	456.762	1210	134.19	6.68311
P00558	PGK1_HUMAN	PGK1	Phosphoglycerate kinase 1	40.77	13	13	32	1.07812	0.108524		0.198774	21	52.3013	0.910797	-0.134799		0.0244542	21	72.0474	716.353	417	44.5861	8.104
P00568	KAD1_HUMAN	AK1	Adenylate kinase isoenzyme 1	17.53	3	3	5	0.660121	-0.599198		-0.508948	4	18.5205	1.05626	0.0789588		0.238212	4	40.2124	130.646	194	21.6213	8.63135
P00734	THRB_HUMAN	F2	Prothrombin	62.06	36	36	639	0.934633	-0.0975278		-0.00727789	408	35.9201	0.418441	-1.2569		-1.09765	368	40.6626	18640.9	622	69.9921	5.89697
P00736	C1R_HUMAN	C1R	Complement C1r subcomponent	51.21	28	29	190	0.493053	-1.02019		-0.929935	109	39.3404	0.112152	-3.15647		-2.99722	83	99.1241	5411.11	705	80.0668	6.21436
P00738	HPT_HUMAN	HP	Haptoglobin	61.08	12	22	248	0.563102	-0.828533		-0.738283	77	31.3794	2.25927	1.17586		1.33511	85	38.5281	6580.2	406	45.1766	6.58057
P00739	HPTR_HUMAN	HPR	Haptoglobin-related protein	47.41	7	17	138	0.60973	-0.713757		-0.623507	10	29.9779	0.733179	-0.447763		-0.28851	11	47.4129	3731.78	348	39.0047	7.09326
P00740	FA9_HUMAN	F9	Coagulation factor IX	38.39	15	15	57	0.930538	-0.103862		-0.0136126	35	32.1467	0.327099	-1.6122		-1.45295	34	46.063	1852.22	461	51.745	5.46533
P00742	FA10_HUMAN	F10	Coagulation factor X	27.87	13	13	75	1.0341	0.0483778		0.138628	42	30.9259	0.348614	-1.5203		-1.36104	38	51.773	2451.52	488	54.6965	5.93506
P00746	CFAD_HUMAN	CFD	Complement factor D	51.38	9	9	43	0.899295	-0.153134		-0.0628843	20	33.2355	0.939406	-0.0901787		0.0690743	20	40.5625	1342.64	253	27.0159	7.7085
P00747	PLMN_HUMAN	PLG	Plasminogen	63.09	43	43	426	0.307568	-1.70102		-1.61077	267	36.4812	0.120338	-3.05484		-2.89558	163	127.88	11297.2	810	90.5102	7.23975
P00748	FA12_HUMAN	F12	Coagulation factor XII	34.63	19	19	95	1.1371	0.185358		0.275608	61	34.5911	0.573494	-0.802149		-0.642896	53	39.3163	2556.35	615	67.7479	7.73779
P00751	CFAB_HUMAN	CFB	Complement factor B	54.45	49	49	1785	1.37697	0.461492		0.551742	1040	31.2696	0.914165	-0.129473		0.0297797	1023	33.9633	51738.2	764	85.4785	7.06396
P00915	CAH1_HUMAN	CA1	Carbonic anhydrase 1	64.75	12	12	73	0.513248	-0.962271		-0.872021	46	33.2643	0.816873	-0.291817		-0.132564	46	32.6924	2395.64	261	28.8524	7.12256
P00918	CAH2_HUMAN	CA2	Carbonic anhydrase 2	43.46	9	9	41	0.546374	-0.87204		-0.78179	22	44.3982	0.993759	-0.00903241		0.150221	22	21.6105	1237.1	260	29.2279	7.40088
P00995	ISK1_HUMAN	SPINK1	Serine protease inhibitor Kazal-type 1	10.13	1	1	1	1.06529	0.0912395		0.181489	1		0.976109	-0.0348859		0.124367	1		33.88	79	8.50118	7.60596
P01008	ANT3_HUMAN	SERPINC1	Antithrombin-III	71.98	41	41	2047	1.10441	0.14328		0.23353	1068	34.6274	1.30673	0.38596		0.545213	1070	36.8885	59096.8	464	52.5689	6.7124
P01009	A1AT_HUMAN	SERPINA1	Alpha-1-antitrypsin	62.92	29	29	319	1.47495	0.56067		0.65092	203	45.6746	3.34909	1.74377		1.90302	203	65.3471	8456.12	418	46.707	5.59229
P01011	AACT_HUMAN	SERPINA3	Alpha-1-antichymotrypsin	83.22	38	38	2278	1.07196	0.100247		0.190497	1323	30.8294	0.922864	-0.115811		0.0434424	1290	34.8266	74509.2	423	47.6205	5.51611
P01019	ANGT_HUMAN	AGT	Angiotensinogen	73.61	23	23	774	1.17652	0.23452		0.32477	304	40.2891	1.49094	0.57622		0.735473	310	43.7134	25235.3	485	53.1205	6.31592
P01023	A2MG_HUMAN	A2M	Alpha-2-macroglobulin	62.28	63	70	1067	0.913946	-0.129818		-0.0395686	526	30.3443	0.690186	-0.534944		-0.375691	513	37.4184	31151	1474	163.188	6.45557
P01024	CO3_HUMAN	C3	Complement C3	78.05	105	105	536	0.382487	-1.38652		-1.29627	322	50.818	0.161495	-2.63044		-2.47119	240	134.344	15519.5	1663	187.03	6.40479
P01031	CO5_HUMAN	C5	Complement C5	61.87	83	83	707	0.206002	-2.27927		-2.18902	383	62.3004	0.108656	-3.20216		-3.04291	283	97.5377	18423.6	1676	188.186	6.52197
P01033	TIMP1_HUMAN	TIMP1	Metalloproteinase inhibitor 1	17.87	3	3	11	1.26991	0.344731		0.434981	7	33.9252	2.29981	1.20151		1.36077	7	59.9128	290.909	207	23.1555	8.104
P01034	CYTC_HUMAN	CST3	Cystatin-C	62.33	8	8	31	1.23485	0.304332		0.394582	17	33.9288	1.73869	0.798004		0.957257	19	64.0646	1236.96	146	15.7891	8.74854
P01042	KNG1_HUMAN	KNG1	Kininogen-1	46.58	37	37	951	1.19435	0.256232		0.346481	574	35.1119	0.963647	-0.0534229		0.10583	561	41.2529	26262.8	644	71.9122	6.81494
P01137	TGFB1_HUMAN	TGFB1	Transforming growth factor beta-1	2.05	1	1	1	0.346295	-1.52993		-1.43968	1		0.149123	-2.74543		-2.58617	1		40.2	390	44.3128	8.52881
P01160	ANF_HUMAN	NPPA	Natriuretic peptides A	5.88	1	1	1	1.04435	0.0625988		0.152849	1		0.78056	-0.357419		-0.198166	1		45.91	153	16.6974	7.15186
P01236	PRL_HUMAN	PRL	Prolactin	4.85	1	1	2	0.909165	-0.137385		-0.0471355	1		0.568069	-0.815863		-0.65661	1		64.0582	227	25.8592	6.97607
P01344	IGF2_HUMAN	IGF2	Insulin-like growth factor II	18.33	3	3	7	0.767036	-0.382633		-0.292383	4	14.9085	0.284818	-1.81189		-1.65264	4	27.5039	212.969	180	20.1273	9.31982
P01591	IGJ_HUMAN	JCHAIN	Immunoglobulin J chain	30.19	4	4	13	0.409823	-1.28693		-1.19668	6	58.2381	0.339067	-1.56036		-1.40111	6	41.7948	368.486	159	18.087	5.23682
P01619	KV320_HUMAN	IGKV3-20	Immunoglobulin kappa variable 3-20	27.59	3	3	6	0.666721	-0.584846		-0.494596	4	17.3264	0.742239	-0.430044		-0.270791	4	17.6796	190.359	116	12.5493	4.95752
P01700	LV147_HUMAN	IGLV1-47	Immunoglobulin lambda variable 1-47	11.11	1	1	2	0.859416	-0.218571		-0.128321	1		0.887369	-0.172394		-0.0131406	1		97.9919	117	12.2759	5.90967
P01701	LV151_HUMAN	IGLV1-51	Immunoglobulin lambda variable 1-51	6.84	1	1	2	0.822803	-0.28138		-0.19113	1		0.645079	-0.632452		-0.473199	1		53.1676	117	12.241	7.03467
P01768	HV330_HUMAN	IGHV3-30	Immunoglobulin heavy variable 3-30	15.38	2	2	4	0.685503	-0.544766		-0.454516	2	10.1392	0.691121	-0.53299		-0.373737	2	25.6198	154.206	117	12.9384	8.92432
P01780	HV307_HUMAN	IGHV3-7	Immunoglobulin heavy variable 3-7	23.08	2	3	7	0.558106	-0.841389		-0.751139	3	3.93106	0.936017	-0.0953939		0.0638591	2	56.4586	173.848	117	12.9344	6.56592
P01817	HV205_HUMAN	IGHV2-5	Immunoglobulin heavy variable 2-5	12.61	1	1	2	0.58136	-0.782495		-0.692246	1		0.86882	-0.202871		-0.0436177	1		65.1609	119	13.2228	8.29443
P01825	HV459_HUMAN	IGHV4-59	Immunoglobulin heavy variable 4-59	7.76	1	1	1	0.627059	-0.673326		-0.583076	1		0.910058	-0.13597		0.0232827	1		52.99	116	12.9276	9.29053
P01833	PIGR_HUMAN	PIGR	Polymeric immunoglobulin receptor	9.69	6	6	14	2.5349	1.34193		1.43218	7	21.2851	3.62496	1.85797		2.01722	6	13.9976	498.66	764	83.2317	5.74463
P01834	IGKC_HUMAN	IGKC	Immunoglobulin kappa constant	79.44	1	5	51	0.762622	-0.390961		-0.300711	5	19.4944	1.0635	0.0888184		0.248071	5	28.5411	1943.39	107	11.7578	6.52197
P01854	IGHE_HUMAN	IGHE	Immunoglobulin heavy constant epsilon	3.27	1	1	4	0.430886	-1.21462		-1.12437	1		0.777156	-0.363725		-0.204472	1		144.144	428	46.9893	8.06006
P01857	IGHG1_HUMAN	IGHG1	Immunoglobulin heavy constant gamma 1	40.61	3	10	56	1.00833	0.0119715		0.102221	7	47.4159	0.300087	-1.73655		-1.5773	7	58.8554	1497.47	330	36.0832	8.19189
P01859	IGHG2_HUMAN	IGHG2	Immunoglobulin heavy constant gamma 2	28.83	1	7	19	1.85306	0.889908		0.980158	3	7.07637	0.920115	-0.120114		0.0391392	3	45.8152	483.895	326	35.8778	7.59131
P01860	IGHG3_HUMAN	IGHG3	Immunoglobulin heavy constant gamma 3	50.93	6	13	85	0.592567	-0.754951		-0.664701	29	38.0983	0.527	-0.924125		-0.764872	29	52.0803	2300.01	377	41.2604	7.89893
P01861	IGHG4_HUMAN	IGHG4	Immunoglobulin heavy constant gamma 4	27.52	2	7	32	1.77871	0.830831		0.921081	2	62.6971	0.70106	-0.512389		-0.353136	2	29.8144	878.362	327	35.9179	7.35693
P01871	IGHM_HUMAN	IGHM	Immunoglobulin heavy constant mu	52.32	6	18	129	0.279178	-1.84074		-1.75049	22	64.8479	0.194892	-2.35925		-2.2	21	48.1608	3296.88	453	49.4086	6.771
P01876	IGHA1_HUMAN	IGHA1	Immunoglobulin heavy constant alpha 1	45.89	8	11	60	0.895782	-0.158781		-0.0685308	28	35.5413	1.38853	0.473558		0.632811	28	38.9112	1790.32	353	37.6306	6.50732
P01903	DRA_HUMAN	HLA-DRA	HLA class II histocompatibility antigen, DR alpha chain	4.72	1	1	1	1.86148	0.89645		0.9867	1		1.07937	0.110183		0.269436	1		45.59	254	28.5887	4.99561
P02042	HBD_HUMAN	HBD	Hemoglobin subunit delta	70.07	4	10	66	0.402457	-1.31309		-1.22284	5	13.6304	0.886304	-0.174127		-0.0148742	5	15.8497	2263.77	147	16.0453	8.04541
P02144	MYG_HUMAN	MB	Myoglobin	29.22	3	3	7	0.702454	-0.509524		-0.419274	5	23.3071	0.689855	-0.535635		-0.376382	4	25.8876	139.072	154	17.173	7.6792
P02452	CO1A1_HUMAN	COL1A1	Collagen alpha-1(I) chain	3.89	5	5	8	1.38466	0.469533		0.559783	7	61.8266	1.36182	0.445535		0.604788	7	30.7563	220.072	1464	138.857	5.79541
P02461	CO3A1_HUMAN	COL3A1	Collagen alpha-1(III) chain	6.14	8	8	15	1.5789	0.658918		0.749167	11	61.266	2.05638	1.0401		1.19936	11	60.2941	443.99	1466	138.479	6.60986
P02545	LMNA_HUMAN	LMNA	Prelamin-A/C	1.66	1	1	2	0.538335	-0.893424		-0.803175	1		0.324948	-1.62172		-1.46247	1		56.7973	664	74.0947	7.02002
P02647	APOA1_HUMAN	APOA1	Apolipoprotein A-I	74.53	24	24	280	0.845685	-0.241808		-0.151558	179	34.3062	0.596947	-0.744326		-0.585073	178	38.8651	7720.3	267	30.7589	5.75732
P02649	APOE_HUMAN	APOE	Apolipoprotein E	72.87	23	23	236	0.99956	-0.000634404		0.0896155	136	27.2131	0.446977	-1.16173		-1.00247	130	33.5628	6664.03	317	36.1318	5.73193
P02652	APOA2_HUMAN	APOA2	Apolipoprotein A-II	69	8	8	186	1.77536	0.828111		0.918361	90	40.7919	0.949601	-0.0746064		0.0846465	87	40.1899	4454.62	100	11.1679	6.62451
P02654	APOC1_HUMAN	APOC1	Apolipoprotein C-I	37.35	6	6	25	0.90118	-0.150112		-0.0598622	18	39.1455	0.345016	-1.53526		-1.37601	18	57.5194	540.041	83	9.32609	8.47021
P02655	APOC2_HUMAN	APOC2	Apolipoprotein C-II	49.5	4	4	48	0.973427	-0.0388558		0.051394	31	28.8805	0.197835	-2.33763		-2.17838	26	79.7831	1350.49	101	11.2768	4.71631
P02656	APOC3_HUMAN	APOC3	Apolipoprotein C-III	55.56	5	5	61	0.695183	-0.524535		-0.434285	36	24.8032	0.224357	-2.15613		-1.99688	29	69.929	1913.34	99	10.8455	5.41455
P02671	FIBA_HUMAN	FGA	Fibrinogen alpha chain	44.34	34	34	396	0.319078	-1.64802		-1.55777	229	49.8352	0.179891	-2.4748		-2.31555	196	62.9462	10724.3	866	94.9144	6.01123
P02675	FIBB_HUMAN	FGB	Fibrinogen beta chain	55.19	22	22	251	0.32115	-1.63868		-1.54843	154	40.3331	0.113423	-3.14021		-2.98096	110	87.0823	6907.1	491	55.8923	8.26514
P02679	FIBG_HUMAN	FGG	Fibrinogen gamma chain	57.62	24	24	156	0.285389	-1.809		-1.71875	103	55.7872	0.104919	-3.25265		-3.0934	77	101.256	4337.73	453	51.4789	5.61768
P02741	CRP_HUMAN	CRP	C-reactive protein	33.04	9	9	76	0.98486	-0.0220099		0.06824	49	39.2773	0.810818	-0.30255		-0.143297	49	29.6248	2178.21	224	25.0227	5.63037
P02743	SAMP_HUMAN	APCS	Serum amyloid P-component	44.39	10	10	139	0.408678	-1.29096		-1.20071	89	36.4292	0.216829	-2.20537		-2.04612	85	43.3991	3753.93	223	25.3711	6.53662
P02745	C1QA_HUMAN	C1QA	Complement C1q subcomponent subunit A	36.33	6	6	44	0.280242	-1.83525		-1.745	20	107.725	0.179776	-2.47573		-2.31648	12	110.413	1205.47	245	26.0002	9.11475
P02746	C1QB_HUMAN	C1QB	Complement C1q subcomponent subunit B	44.27	8	8	43	0.164327	-2.60535		-2.5151	27	72.7781	0.0789614	-3.66271		-3.50346	21	92.5934	966.426	253	26.7045	8.63135
P02747	C1QC_HUMAN	C1QC	Complement C1q subcomponent subunit C	21.22	4	4	25	0.180082	-2.47327		-2.38302	15	74.526	0.081416	-3.61854		-3.45929	7	134.777	690.414	245	25.7571	8.41162
P02748	CO9_HUMAN	C9	Complement component C9	46.87	26	26	225	0.729469	-0.455082		-0.364832	141	30.319	0.243072	-2.04055		-1.88129	120	68.52	5648.13	559	63.1327	5.59229
P02749	APOH_HUMAN	APOH	Beta-2-glycoprotein 1	53.04	17	17	462	1.11184	0.152947		0.243197	328	32.9179	1.52401	0.607877		0.76713	325	49.9084	10894.8	345	38.2727	7.97217
P02750	A2GL_HUMAN	LRG1	Leucine-rich alpha-2-glycoprotein	48.41	14	14	296	1.2238	0.291363		0.381613	159	35.8374	2.07727	1.05469		1.21394	159	47.3915	8248.26	347	38.1541	6.94678
P02751	FINC_HUMAN	FN1	Fibronectin	38.43	61	61	240	0.254957	-1.97168		-1.88143	141	42.5271	0.0889416	-3.491		-3.33175	87	170.991	6111.66	2386	262.46	5.70654
P02753	RET4_HUMAN	RBP4	Retinol-binding protein 4	76.12	13	13	499	1.06593	0.0921119		0.182362	262	34.2529	1.02641	0.0376135		0.196867	251	37.01	15836.3	201	22.9953	6.07471
P02760	AMBP_HUMAN	AMBP	Protein AMBP	54.26	15	15	226	0.592556	-0.754978		-0.664728	116	50.1435	0.8124	-0.299737		-0.140484	97	287.2	6537.43	352	38.974	6.25244
P02763	A1AG1_HUMAN	ORM1	Alpha-1-acid glycoprotein 1	40.8	5	7	51	1.90155	0.927174		1.01742	27	58.9807	4.23504	2.08238		2.24163	27	58.1159	1629.39	201	23.4968	5.021
P02765	FETUA_HUMAN	AHSG	Alpha-2-HS-glycoprotein	57.49	18	18	1050	1.08591	0.118909		0.209159	596	28.6575	1.10846	0.148561		0.307814	590	31.7794	27242.9	367	39.2997	5.71924
P02766	TTHY_HUMAN	TTR	Transthyretin	65.31	8	8	79	1.1843	0.244033		0.334283	44	25.7006	0.987235	-0.0185352		0.140718	44	35.0363	2465.06	147	15.877	5.75732
P02768	ALBU_HUMAN	ALB	Serum albumin	74.06	47	47	777	1.98477	0.988974		1.07922	396	53.0179	2.45141	1.29361		1.45286	395	63.5335	22065.1	609	69.3215	6.27783
P02774	VTDB_HUMAN	GC	Vitamin D-binding protein	86.71	47	47	1937	1.16849	0.224649		0.314899	1165	33.3899	1.45973	0.545702		0.704955	1168	39.5924	47162.9	474	52.929	5.5415
P02775	CXCL7_HUMAN	PPBP	Platelet basic protein	51.56	8	8	74	0.699446	-0.515714		-0.425465	45	30.4687	1.16812	0.22419		0.383443	46	49.135	2384.2	128	13.8854	8.79248
P02776	PLF4_HUMAN	PF4	Platelet factor 4	35.64	4	4	18	0.294904	-1.76168		-1.67143	12	27.9391	0.480478	-1.05746		-0.898205	12	41.0926	434.203	101	10.8379	8.6167
P02786	TFR1_HUMAN	TFRC	Transferrin receptor protein 1	12.89	8	8	13	1.3301	0.41153		0.50178	8	21.5097	0.522834	-0.935576		-0.776323	8	28.4903	400.1	760	84.8179	6.60986
P02787	TRFE_HUMAN	TF	Serotransferrin	60.17	39	39	197	2.10153	1.07144		1.16169	108	53.1438	2.6215	1.39039		1.54964	110	55.3794	5576.23	698	77.0136	7.12256
P02788	TRFL_HUMAN	LTF	Lactotransferrin	22.68	13	13	25	1.23378	0.303081		0.393331	16	27.4265	0.867268	-0.205451		-0.0461979	16	29.2929	605.419	710	78.1319	8.11865
P02790	HEMO_HUMAN	HPX	Hemopexin	71	32	32	2876	0.961571	-0.0565343		0.0337156	1697	30.7687	1.61898	0.695082		0.854335	1727	38.3907	79239.1	462	51.6433	7.02002
P02792	FRIL_HUMAN	FTL	Ferritin light chain	37.14	7	7	31	2.03571	1.02553		1.11578	14	23.9678	3.83585	1.93955		2.0988	14	21.7982	788.131	175	20.0071	5.78271
P02794	FRIH_HUMAN	FTH1	Ferritin heavy chain	25.14	5	5	11	1.47418	0.559914		0.650163	5	8.4391	2.2186	1.14965		1.3089	5	64.1742	243.378	183	21.2123	5.5542
P03950	ANGI_HUMAN	ANG	Angiogenin	11.56	2	2	6	1.37332	0.457663		0.547913	4	35.3455	0.794636	-0.331634		-0.172381	4	20.322	178.727	147	16.5394	9.64209
P03951	FA11_HUMAN	F11	Coagulation factor XI	61.76	29	29	91	0.880051	-0.184341		-0.094091	55	40.7717	0.10392	-3.26645		-3.1072	41	92.7345	2559.31	625	70.0636	8.104
P03952	KLKB1_HUMAN	KLKB1	Plasma kallikrein	67.55	33	33	205	0.923703	-0.114499		-0.0242493	139	42.1415	0.381347	-1.39082		-1.23157	135	50.9697	5231.78	638	71.3228	8.22119
P03973	SLPI_HUMAN	SLPI	Antileukoproteinase	14.39	2	2	3	1.31991	0.400439		0.490688	2	10.7232	1.43149	0.517517		0.67677	2	6.74225	96.7971	132	14.3159	8.74854
P04003	C4BPA_HUMAN	C4BPA	C4b-binding protein alpha chain	40.03	19	19	111	0.146861	-2.76748		-2.67723	67	88.5626	0.123468	-3.01779		-2.85853	53	123.639	2770.54	597	66.9894	7.29834
P04004	VTNC_HUMAN	VTN	Vitronectin	49.58	19	19	335	1.0731	0.101788		0.192038	187	38.6237	0.657925	-0.604004		-0.444751	176	35.1751	9109.57	478	54.2712	5.79541
P04040	CATA_HUMAN	CAT	Catalase	32.83	13	13	26	0.324044	-1.62574		-1.53549	18	61.2614	0.186331	-2.42406		-2.2648	15	52.8941	863.253	527	59.7188	7.38623
P04062	GLCM_HUMAN	GBA	Glucosylceramidase	3.36	2	2	4	1.02876	0.0409051		0.131155	2	30.1955	0.724866	-0.464214		-0.304961	2	12.5408	117.7	536	59.6782	7.60596
P04066	FUCO_HUMAN	FUCA1	Tissue alpha-L-fucosidase	10.3	4	4	9	1.56848	0.649366		0.739616	6	12.9394	1.23698	0.306822		0.466075	6	23.2254	277.508	466	53.6547	6.84424
P04070	PROC_HUMAN	PROC	Vitamin K-dependent protein C	40.13	13	13	66	0.854562	-0.226743		-0.136493	38	23.9991	0.515466	-0.95605		-0.796797	35	41.8451	1651.5	461	52.0375	6.27783
P04075	ALDOA_HUMAN	ALDOA	Fructose-bisphosphate aldolase A	51.1	15	16	46	0.947423	-0.0779191		0.0123308	25	50.788	1.06534	0.0913147		0.250568	27	75.8442	1343.91	364	39.3953	8.08936
P04080	CYTB_HUMAN	CSTB	Cystatin-B	12.24	1	1	2	0.65889	-0.601891		-0.511641	1		1.19606	0.25829		0.417543	1		62.5797	98	11.1326	7.56201
P04083	ANXA1_HUMAN	ANXA1	Annexin A1	8.09	2	2	3	0.458754	-1.12421		-1.03396	2	73.5947	0.44237	-1.17668		-1.01742	2	25.4645	86.6625	346	38.69	7.02002
P04114	APOB_HUMAN	APOB	Apolipoprotein B-100	72.45	297	297	3953	0.537645	-0.895273		-0.805023	2346	36.7553	0.118566	-3.07624		-2.91698	1544	123.179	107701	4563	515.283	7.04932
P04179	SODM_HUMAN	SOD2	Superoxide dismutase [Mn], mitochondrial	13.06	3	3	9	0.939369	-0.090236		1.38332e-05	5	51.6627	0.990615	-0.0136043		0.145649	5	79.4481	275.429	222	24.7346	8.25049
P04180	LCAT_HUMAN	LCAT	Phosphatidylcholine-sterol acyltransferase	42.27	10	10	22	0.787151	-0.345287		-0.255037	15	36.0244	0.47422	-1.07637		-0.917119	15	48.236	626.838	440	49.5461	6.11279
P04183	KITH_HUMAN	TK1	Thymidine kinase, cytosolic	14.96	1	1	1													49.88	234	25.452	8.51416
P04196	HRG_HUMAN	HRG	Histidine-rich glycoprotein	34.1	18	18	258	0.605895	-0.72286		-0.63261	173	30.7619	0.29971	-1.73836		-1.57911	152	44.3132	6399.22	525	59.5409	7.50342
P04217	A1BG_HUMAN	A1BG	Alpha-1B-glycoprotein	46.06	18	18	695	1.20927	0.274135		0.364385	407	34.3219	1.30979	0.389336		0.548589	408	38.5055	19669.8	495	54.2195	5.85889
P04264	K2C1_HUMAN	KRT1	Keratin, type II cytoskeletal 1	23.45	12	12	23	0.470701	-1.08712		-0.996868	12	67.7747	3.26177	1.70566		1.86491	14	68.6551	789.961	644	65.999	8.11865
P04275	VWF_HUMAN	VWF	von Willebrand factor	14.11	33	33	62	0.564204	-0.825711		-0.735461	39	38.0803	0.132333	-2.91776		-2.75851	30	91.0043	1602.4	2813	309.058	5.47803
P04278	SHBG_HUMAN	SHBG	Sex hormone-binding globulin	61.94	16	16	89	1.44018	0.526249		0.616499	42	57.2341	1.51563	0.599919		0.759172	43	52.5264	2220.19	402	43.7518	6.7124
P04406	G3P_HUMAN	GAPDH	Glyceraldehyde-3-phosphate dehydrogenase	53.73	13	13	56	0.683286	-0.549439		-0.459189	31	58.2369	0.549485	-0.863848		-0.704595	28	86.2992	1739.23	335	36.0304	8.45557
P04424	ARLY_HUMAN	ASL	Argininosuccinate lyase	12.93	3	3	6	0.977697	-0.0325411		0.0577088	2	23.9737	0.423301	-1.24024		-1.08099	2	21.17	116.99	464	51.6253	6.48096
P04440	DPB1_HUMAN	HLA-DPB1	HLA class II histocompatibility antigen, DP beta 1 chain	2.71	1	1	3	1.21491	0.280852		0.371101	2	41.4607	0.935237	-0.0965954		0.0626576	2	55.6971	68.9887	258	29.1408	8.57275
P04746	AMYP_HUMAN	AMY2A	Pancreatic alpha-amylase	28.18	3	11	20	1.42857	0.514572		0.604822	4	5.4825	0.738161	-0.437993		-0.27874	4	18.1725	580.682	511	57.67	7.04932
P04792	HSPB1_HUMAN	HSPB1	Heat shock protein beta-1	22.44	5	5	9	0.921896	-0.117325		-0.027075	4	17.3453	1.0235	0.0335135		0.192767	4	7.04065	244.807	205	22.7685	6.40479
P04844	RPN2_HUMAN	RPN2	Dolichyl-diphosphooligosaccharide--protein glycosyltransferase subunit 2	18.23	4	4	19	0.86322	-0.2122		-0.12195	5	40.2797	1.10032	0.137927		0.29718	8	33.9228	456.507	631	69.241	5.69385
P05019	IGF1_HUMAN	IGF1	Insulin-like growth factor I	21.03	4	4	6	0.976664	-0.0340665		0.0561834	4	36.4802	0.772699	-0.372021		-0.212768	4	22.1669	152.892	195	21.8269	9.71533
P05023	AT1A1_HUMAN	ATP1A1	Sodium/potassium-transporting ATPase subunit alpha-1	2.64	1	1	1	1.46522	0.551118		0.641368	1		1.44653	0.532597		0.69185	1		42.35	1023	112.824	5.49072
P05060	SCG1_HUMAN	CHGB	Secretogranin-1	4.14	2	2	5	0.939351	-0.0902637		-1.38208e-05	3	20.6574	1.11815	0.161117		0.32037	3	11.0728	182.638	677	78.2292	5.07178
P05062	ALDOB_HUMAN	ALDOB	Fructose-bisphosphate aldolase B	33.52	10	12	39	1.47196	0.557738		0.647988	20	32.2285	0.586256	-0.770398		-0.611145	20	35.0751	1345.86	364	39.4481	7.86963
P05067	A4_HUMAN	APP	Amyloid-beta A4 protein	2.47	2	2	3	0.238201	-2.06975		-1.9795	2	51.9062	0.148127	-2.75509		-2.59584	2	125.142	80.6697	770	86.8881	4.81787
P05090	APOD_HUMAN	APOD	Apolipoprotein D	30.16	6	6	23	0.919048	-0.121788		-0.0315383	16	41.3259	0.842262	-0.24766		-0.0884066	16	38.0292	651.623	189	21.2618	5.14795
P05106	ITB3_HUMAN	ITGB3	Integrin beta-3	1.4	1	1	1													33.5	788	87.0004	5.23682
P05109	S10A8_HUMAN	S100A8	Protein S100-A8	56.99	7	7	18	1.05378	0.0755795		0.165829	14	34.9314	1.06664	0.0930674		0.25232	14	30.8152	418.506	93	10.8276	7.03467
P05114	HMGN1_HUMAN	HMGN1	Non-histone chromosomal protein HMG-14	13	1	1	3	1.44666	0.532725		0.622975	1		1.50612	0.590839		0.750092	1		107.155	100	10.6526	9.59814
P05121	PAI1_HUMAN	SERPINE1	Plasminogen activator inhibitor 1	6.97	3	3	7	0.599043	-0.739269		-0.649019	4	9.49567	0.381105	-1.39174		-1.23249	4	56.7433	214.437	402	45.031	7.1958
P05141	ADT2_HUMAN	SLC25A5	ADP/ATP translocase 2	17.45	3	3	27	0.940333	-0.0887559		0.00149393	3	8.86075	0.961073	-0.0572825		0.101971	2	62.7519	663.278	298	32.8312	9.68604
P05154	IPSP_HUMAN	SERPINA5	Plasma serine protease inhibitor	54.19	19	19	151	1.074	0.102988		0.193238	92	31.3808	0.961229	-0.0570486		0.102204	88	25.987	4105.14	406	45.6457	9.26123
P05155	IC1_HUMAN	SERPING1	Plasma protease C1 inhibitor	51.4	26	26	711	1.12673	0.17214		0.26239	421	35.1133	0.463392	-1.10969		-0.950442	381	50.5373	21181.1	500	55.1194	6.55127
P05156	CFAI_HUMAN	CFI	Complement factor I	46.31	25	25	476	1.06093	0.0853347		0.175585	283	40.7829	1.41814	0.504001		0.663254	279	60.2413	14400.9	583	65.7066	7.50342
P05160	F13B_HUMAN	F13B	Coagulation factor XIII B chain	36.16	20	20	79	0.571702	-0.806665		-0.716416	50	32.3854	0.255878	-1.96647		-1.80722	48	31.4691	2167.67	661	75.4612	6.39209
P05164	PERM_HUMAN	MPO	Myeloperoxidase	1.88	1	1	1	0.741378	-0.431719		-0.341469	1		0.801516	-0.319197		-0.159944	1		35.77	745	83.8148	8.96826
P05186	PPBT_HUMAN	ALPL	Alkaline phosphatase, tissue-nonspecific isozyme	16.98	9	9	19	1.6002	0.67825		0.7685	11	25.1764	3.06826	1.61742		1.77667	11	25.1682	560.356	524	57.2686	6.66846
P05362	ICAM1_HUMAN	ICAM1	Intercellular adhesion molecule 1	19.36	9	9	34	2.32961	1.22009		1.31034	18	34.8859	2.1684	1.11663		1.27588	18	45.1082	1051.87	532	57.789	7.98682
P05386	RLA1_HUMAN	RPLP1	60S acidic ribosomal protein P1	28.07	2	2	7	0.719427	-0.47508		-0.38483	2	56.5376	0.752494	-0.410249		-0.250996	2	65.0789	186.438	114	11.5067	4.32275
P05451	REG1A_HUMAN	REG1A	Lithostathine-1-alpha	15.66	3	3	10	1.26958	0.344354		0.434604	6	43.1534	3.15986	1.65986		1.81911	6	75.9456	199.95	166	18.7188	5.93506
P05452	TETN_HUMAN	CLEC3B	Tetranectin	63.86	10	10	66	0.810454	-0.303197		-0.212947	34	34.3206	1.17603	0.23393		0.393183	35	33.9782	1892.07	202	22.5223	5.66846
P05534	1A24_HUMAN	HLA-A	HLA class I histocompatibility antigen, A-24 alpha chain	15.89	2	4	5	1.04434	0.0625912		0.152841	2	52.1976	0.693847	-0.527311		-0.368058	2	0.593664	152.551	365	40.663	6.34131
P05543	THBG_HUMAN	SERPINA7	Thyroxine-binding globulin	62.65	23	23	425	1.36219	0.445923		0.536173	251	32.9621	1.71495	0.778169		0.937422	250	34.9457	12115.4	415	46.2946	6.30322
P05546	HEP2_HUMAN	SERPIND1	Heparin cofactor 2	67.54	31	31	488	0.95996	-0.0589542		0.0312957	250	33.7321	0.728436	-0.457125		-0.297872	240	35.6222	12421.4	499	57.0342	6.90283
P05556	ITB1_HUMAN	ITGB1	Integrin beta-1	12.91	8	8	14	1.05849	0.0820088		0.172259	8	41.012	0.900729	-0.150835		0.00841813	8	43.627	358.699	798	88.357	5.38916
P05783	K1C18_HUMAN	KRT18	Keratin, type I cytoskeletal 18	4.19	1	1	8	0.969655	-0.0444565		0.0457934	4	68.5076	1.05036	0.0708777		0.230131	4	52.7378	213.392	430	48.0285	5.45264
P05997	CO5A2_HUMAN	COL5A2	Collagen alpha-2(V) chain	0.67	1	1	2	1.88548	0.914928		1.00518	1		2.06734	1.04778		1.20703	1		82.7019	1499	144.821	6.45557
P06132	DCUP_HUMAN	UROD	Uroporphyrinogen decarboxylase	23.43	3	3	5	0.645183	-0.63222		-0.54197	2	205.635	1.16165	0.216178		0.375431	2	49.3981	166.275	367	40.7608	6.13818
P06276	CHLE_HUMAN	BCHE	Cholinesterase	50.5	24	24	112	0.96901	-0.0454166		0.0448333	73	35.633	1.12168	0.165663		0.324916	71	35.9165	3200.79	602	68.3743	7.41553
P06312	KV401_HUMAN	IGKV4-1	Immunoglobulin kappa variable 4-1	7.44	1	1	1	0.608905	-0.715711		-0.625461	1		0.730771	-0.452508		-0.293255	1		39.28	121	13.3716	5.24951
P06396	GELS_HUMAN	GSN	Gelsolin	57.16	33	33	357	0.578899	-0.788616		-0.698366	212	36.2506	0.484074	-1.0467		-0.887447	204	36.6059	9818.75	782	85.6442	6.27783
P06454	PTMA_HUMAN	PTMA	Prothymosin alpha	12.61	1	1	2	0.759478	-0.39692		-0.30667	1		1.11434	0.156191		0.315444	1		72.5409	111	12.196	3.77686
P06493	CDK1_HUMAN	CDK1	Cyclin-dependent kinase 1	11.11	2	2	5	0.691857	-0.531455		-0.441205	3	28.3349	0.680085	-0.556214		-0.396961	3	7.11726	155.403	297	34.0739	8.39697
P06576	ATPB_HUMAN	ATP5B	ATP synthase subunit beta, mitochondrial	15.12	3	3	9	0.931386	-0.102548		-0.0122985	3	32.4699	1.55941	0.641004		0.800257	5	30.8716	247.303	529	56.5246	5.40186
P06681	CO2_HUMAN	C2	Complement C2	50	32	32	384	1.467	0.552868		0.643118	230	35.3558	1.16056	0.21482		0.374073	229	36.4079	11380.8	752	83.2143	7.41553
P06702	S10A9_HUMAN	S100A9	Protein S100-A9	63.16	7	7	52	1.29942	0.377868		0.468118	31	32.2417	1.45076	0.536804		0.696057	31	43.9636	1574.09	114	13.2335	6.12549
P06703	S10A6_HUMAN	S100A6	Protein S100-A6	66.67	6	6	119	0.913744	-0.130137		-0.0398876	31	31.4205	1.396	0.481294		0.640547	29	41.211	3491.46	90	10.1733	5.47803
P06727	APOA4_HUMAN	APOA4	Apolipoprotein A-IV	68.69	33	33	508	1.06154	0.086161		0.176411	337	30.1643	0.31479	-1.66754		-1.50829	320	44.4896	12807	396	45.3715	5.37646
P06732	KCRM_HUMAN	CKM	Creatine kinase M-type	4.2	2	2	2	0.366305	-1.44888		-1.35863	2	5.24443	0.277834	-1.84771		-1.68845	2	7.62842	57.2055	381	43.0739	7.25439
P06733	ENOA_HUMAN	ENO1	Alpha-enolase	46.31	13	17	118	0.924168	-0.113774		-0.0235238	18	33.1862	1.28036	0.356549		0.515802	17	43.5995	3624	434	47.1393	7.38623
P06737	PYGL_HUMAN	PYGL	Glycogen phosphorylase, liver form	3.42	1	2	4	1.04443	0.0627126		0.152963	1		0.364295	-1.45682		-1.29757	1		164.036	847	97.087	7.1665
P06744	G6PI_HUMAN	GPI	Glucose-6-phosphate isomerase	26.16	7	7	56	0.949846	-0.0742346		0.0160153	19	34.8212	1.11472	0.156686		0.315939	18	34.5337	1423.8	558	63.1072	8.32373
P06753	TPM3_HUMAN	TPM3	Tropomyosin alpha-3 chain	20	2	7	17	0.513417	-0.961798		-0.871548	3	95.1692	0.226359	-2.14331		-1.98406	2	8.54458	372.076	285	32.9298	4.71631
P06865	HEXA_HUMAN	HEXA	Beta-hexosaminidase subunit alpha	2.65	2	2	3	0.873761	-0.19469		-0.10444	2	76.2128	0.283882	-1.81664		-1.65738	2	504.739	58.6936	529	60.6643	5.16064
P06881	CALCA_HUMAN	CALCA	Calcitonin gene-related peptide 1	7.81	1	1	1													42.83	128	13.8893	9.40771
P07099	HYEP_HUMAN	EPHX1	Epoxide hydrolase 1	10.55	2	2	3	1.56474	0.64592		0.736169	1		0.807814	-0.307905		-0.148652	1		94.3425	455	52.915	7.25439
P07108	ACBP_HUMAN	DBI	Acyl-CoA-binding protein	26.44	2	2	3	1.31581	0.395953		0.486203	2	7.85465	2.22117	1.15132		1.31057	2	6.75325	91.0165	87	10.038	6.56592
P07148	FABPL_HUMAN	FABP1	Fatty acid-binding protein, liver	39.37	4	4	9	0.854425	-0.226974		-0.136724	6	36.3547	1.07168	0.0998695		0.259122	6	5.46128	254.009	127	14.1994	7.18115
P07195	LDHB_HUMAN	LDHB	L-lactate dehydrogenase B chain	52.4	17	17	274	0.947975	-0.0770798		0.01317	123	29.1829	1.07161	0.09978		0.259033	124	36.6367	8170.02	334	36.6151	6.04932
P07225	PROS_HUMAN	PROS1	Vitamin K-dependent protein S	35.36	19	19	132	0.583365	-0.77753		-0.687281	75	34.7897	0.322355	-1.63328		-1.47403	67	49.9917	3840.99	676	75.0739	5.66846
P07237	PDIA1_HUMAN	P4HB	Protein disulfide-isomerase	39.57	17	17	36	1.0283	0.0402543		0.130504	20	29.6545	0.943516	-0.0838812		0.0753718	20	26.4792	1042.74	508	57.0807	4.86865
P07307	ASGR2_HUMAN	ASGR2	Asialoglycoprotein receptor 2	34.41	7	7	11	1.20469	0.268659		0.358909	8	46.6921	2.54025	1.34497		1.50423	8	46.8753	327.978	311	35.07	6.25244
P07327	ADH1A_HUMAN	ADH1A	Alcohol dehydrogenase 1A	18.4	2	7	7	0.446964	-1.16177		-1.07152	2	54.0747	0.265856	-1.91128		-1.75203	2	35.3766	215.423	375	39.8325	7.94287
P07333	CSF1R_HUMAN	CSF1R	Macrophage colony-stimulating factor 1 receptor	11.01	8	8	16	1.52957	0.613125		0.703374	12	43.4716	0.848804	-0.236496		-0.0772435	12	12.6528	581.364	972	107.915	6.3667
P07339	CATD_HUMAN	CTSD	Cathepsin D	43.2	13	13	46	2.45341	1.29479		1.38504	26	45.8147	1.99949	0.999634		1.15889	26	45.9985	1377.1	412	44.5236	6.53662
P07357	CO8A_HUMAN	C8A	Complement component C8 alpha chain	43.66	21	21	203	0.691244	-0.532733		-0.442483	126	32.5514	0.260586	-1.94017		-1.78091	111	55.6698	5283.09	584	65.121	6.46826
P07358	CO8B_HUMAN	C8B	Complement component C8 beta chain	53.81	27	27	240	0.697902	-0.518904		-0.428654	147	31.6235	0.160204	-2.64202		-2.48277	107	111.629	6662.69	591	67.0035	8.1333
P07359	GP1BA_HUMAN	GP1BA	Platelet glycoprotein Ib alpha chain	10.43	6	6	16	0.283509	-1.81853		-1.72828	10	30.1125	0.0682634	-3.87274		-3.71349	9	105.429	484.333	652	71.4952	6.29053
P07360	CO8G_HUMAN	C8G	Complement component C8 gamma chain	79.7	12	12	118	0.709633	-0.494855		-0.404605	64	36.2081	0.290083	-1.78546		-1.62621	52	76.5974	3908.42	202	22.2635	8.30908
P07384	CAN1_HUMAN	CAPN1	Calpain-1 catalytic subunit	8.12	4	4	6	0.563429	-0.827693		-0.737443	4	12.6773	0.269464	-1.89183		-1.73258	4	40.4566	200.908	714	81.8382	5.66846
P07437	TBB5_HUMAN	TUBB	Tubulin beta chain	29.28	6	7	13	0.66851	-0.580979		-0.490729	5	50.0721	0.4883	-1.03416		-0.874906	5	72.9326	376.458	444	49.639	4.89404
P07451	CAH3_HUMAN	CA3	Carbonic anhydrase 3	15.77	3	3	5	0.639015	-0.646078		-0.555828	3	39.4548	0.758593	-0.398602		-0.239349	3	17.8232	145.211	260	29.5387	7.34229
P07477	TRY1_HUMAN	PRSS1	Trypsin-1	11.34	2	2	11	1.0849	0.117563		0.207813	7	29.0239	0.881732	-0.181588		-0.0223346	7	27.8955	292.24	247	26.5411	6.50732
P07602	SAP_HUMAN	PSAP	Prosaposin	12.4	4	4	33	1.51808	0.602243		0.692493	3	22.7958	1.01046	0.0150145		0.174267	3	19.0912	807.108	524	58.0739	5.17334
P07686	HEXB_HUMAN	HEXB	Beta-hexosaminidase subunit beta	10.43	5	5	9	1.70966	0.773712		0.863962	6	5.58107	1.46477	0.550676		0.709929	6	1.78861	279.53	556	63.0712	6.75635
P07711	CATL1_HUMAN	CTSL	Cathepsin L1	17.72	4	4	5	1.33379	0.415536		0.505786	4	16.996	1.28754	0.364612		0.523865	4	24.1117	170.25	333	37.5397	5.45264
P07737	PROF1_HUMAN	PFN1	Profilin-1	80	10	10	62	1.23317	0.302375		0.392625	34	66.2195	2.18191	1.12559		1.28485	34	51.1526	1804.03	140	15.0446	8.26514
P07738	PMGE_HUMAN	BPGM	Bisphosphoglycerate mutase	40.93	6	6	9	0.451471	-1.14729		-1.05704	5	22.1812	0.507214	-0.979333		-0.82008	5	33.1922	353.383	259	29.9865	6.53662
P07741	APT_HUMAN	APRT	Adenine phosphoribosyltransferase	25.56	3	3	89	0.974032	-0.0379588		0.052291	42	25.494	0.897888	-0.155393		0.00385996	43	36.6458	2348.43	180	19.5954	6.02393
P07814	SYEP_HUMAN	EPRS	Bifunctional glutamate/proline--tRNA ligase	3.04	2	2	3	0.955048	-0.0663541		0.0238958	1		0.76758	-0.381611		-0.222358	1		89.1626	1512	170.483	7.32764
P07858	CATB_HUMAN	CTSB	Cathepsin B	27.14	7	7	15	1.85541	0.891738		0.981988	10	12.9798	1.66197	0.732894		0.892147	10	45.7998	397.117	339	37.7968	6.30322
P07900	HS90A_HUMAN	HSP90AA1	Heat shock protein HSP 90-alpha	32.24	12	16	251	0.736114	-0.441998		-0.351749	27	66.634	0.68849	-0.538492		-0.379239	26	70.9162	7804.46	732	84.6067	5.021
P07911	UROM_HUMAN	UMOD	Uromodulin	3.75	3	3	4	1.3787	0.463309		0.553559	3	15.4802	0.496397	-1.01043		-0.851181	3	11.7546	87.9672	640	69.7144	5.23682
P07942	LAMB1_HUMAN	LAMB1	Laminin subunit beta-1	2.8	4	4	8	1.00405	0.00582961		0.0960795	6	36.2006	0.665926	-0.586566		-0.427313	6	28.1097	231.278	1786	197.909	4.94482
P07951	TPM2_HUMAN	TPM2	Tropomyosin beta chain	20.42	1	8	10	0.282672	-1.8228		-1.73255	1		0.178015	-2.48993		-2.33068	1		241.426	284	32.8306	4.70361
P07996	TSP1_HUMAN	THBS1	Thrombospondin-1	32.22	31	31	65	0.151884	-2.71896		-2.62871	38	124.965	0.404809	-1.30469		-1.14543	32	94.0757	1798.61	1170	129.3	4.94482
P07998	RNAS1_HUMAN	RNASE1	Ribonuclease pancreatic	43.59	3	3	6	1.0252	0.0358993		0.126149	6	34.6643	1.2158	0.281907		0.44116	6	19.3894	174.555	156	17.6327	8.79248
P08123	CO1A2_HUMAN	COL1A2	Collagen alpha-2(I) chain	1.39	2	2	2	0.46301	-1.11088		-1.02063	1		0.127116	-2.97579		-2.81653	1		64.0842	1366	129.235	8.95361
P08133	ANXA6_HUMAN	ANXA6	Annexin A6	1.78	1	1	1	0.483561	-1.04823		-0.957981	1								34.81	673	75.8256	5.60498
P08174	DAF_HUMAN	CD55	Complement decay-accelerating factor	6.3	3	3	5	1.18894	0.249671		0.339921	3	40.5876	1.36667	0.450668		0.609921	3	62.9057	120.74	381	41.3736	7.59131
P08185	CBG_HUMAN	SERPINA6	Corticosteroid-binding globulin	67.41	18	18	633	1.19014	0.251136		0.341385	338	34.3723	1.27986	0.355982		0.515235	337	34.7076	20466.9	405	45.1119	6.03662
P08195	4F2_HUMAN	SLC3A2	4F2 cell-surface antigen heavy chain	14.44	8	8	19	1.14262	0.192341		0.282591	12	39.6726	1.38392	0.468758		0.628011	13	39.2651	447.563	630	67.9517	5.0083
P08236	BGLR_HUMAN	GUSB	Beta-glucuronidase	1.08	1	1	2	0.926574	-0.110022		-0.0197716	1		0.434065	-1.20402		-1.04476	1		42.3396	651	74.6847	7.02002
P08238	HS90B_HUMAN	HSP90AB1	Heat shock protein HSP 90-beta	21.41	5	10	256	0.93697	-0.093926		-0.00367609	24	42.4639	0.919798	-0.120612		0.0386412	23	51.1516	8109.53	724	83.2121	5.03369
P08243	ASNS_HUMAN	ASNS	Asparagine synthetase [glutamine-hydrolyzing]	13.01	4	4	17	0.881424	-0.182091		-0.0918415	3	2.47661	1.00725	0.0104279		0.169681	3	5.97837	486.294	561	64.3286	6.85889
P08253	MMP2_HUMAN	MMP2	72 kDa type IV collagenase	26.82	12	12	22	0.787427	-0.344781		-0.254532	16	27.1891	0.31477	-1.66763		-1.50838	15	47.7641	648.407	660	73.8347	5.46533
P08263	GSTA1_HUMAN	GSTA1	Glutathione S-transferase A1	8.56	2	2	2	0.319747	-1.645		-1.55475	2	27.7629	0.277198	-1.85101		-1.69176	2	4.37471	56.5328	222	25.6147	8.88037
P08294	SODE_HUMAN	SOD3	Extracellular superoxide dismutase [Cu-Zn]	30.42	5	5	11	1.10393	0.142651		0.232901	6	17.6679	0.893607	-0.162288		-0.00303483	5	17.7181	350.694	240	25.8347	6.60986
P08319	ADH4_HUMAN	ADH4	Alcohol dehydrogenase 4	10	3	3	7	0.58641	-0.770019		-0.679769	3	30.5259	0.250003	-1.99999		-1.84073	3	105.877	188.662	380	40.1957	7.94287
P08397	HEM3_HUMAN	HMBS	Porphobilinogen deaminase	5.54	1	1	2	0.719955	-0.474021		-0.383771	1		1.1198	0.163244		0.322497	1		64.3709	361	39.3056	7.18115
P08493	MGP_HUMAN	MGP	Matrix Gla protein	10.68	1	1	2	0.887657	-0.171926		-0.0816764	2	37.1555	0.702624	-0.509175		-0.349922	2	34.7589	61.8719	103	12.3453	9.67139
P08519	APOA_HUMAN	LPA	Apolipoprotein(a)	17.06	9	9	14	0.344967	-1.53547		-1.44522	9	32.4676	0.124975	-3.00029		-2.84103	8	39.6693	412.068	4548	500.995	5.88428
P08567	PLEK_HUMAN	PLEK	Pleckstrin	38	8	8	28	1.05864	0.0822175		0.172467	14	30.2545	1.60819	0.685439		0.844692	15	36.0664	844.114	350	40.0994	8.27979
P08571	CD14_HUMAN	CD14	Monocyte differentiation antigen CD14	43.47	14	14	79	1.29479	0.372714		0.462964	43	40.5692	1.4323	0.518332		0.677585	45	40.3692	2234.79	375	40.0507	6.22705
P08572	CO4A2_HUMAN	COL4A2	Collagen alpha-2(IV) chain	0.7	1	1	1	0.763672	-0.388974		-0.298725	1		1.68367	0.751607		0.91086	1		36.4	1712	167.449	8.66064
P08575	PTPRC_HUMAN	PTPRC	Receptor-type tyrosine-protein phosphatase C	0.84	1	1	2	0.74974	-0.415538		-0.325288	2	9.76076	0.537143	-0.896621		-0.737368	2	46.4683	52.8219	1304	147.162	6.15088
P08581	MET_HUMAN	MET	Hepatocyte growth factor receptor	4.82	6	6	12	1.20222	0.265697		0.355947	7	13.2003	1.05272	0.0741231		0.233376	7	42.9255	344.274	1390	155.441	7.32764
P08603	CFAH_HUMAN	CFH	Complement factor H	49.31	46	53	890	0.265163	-1.91505		-1.8248	495	47.3524	0.106633	-3.22928		-3.07002	326	85.7968	23694.5	1231	139.005	6.60986
P08637	FCG3A_HUMAN	FCGR3A	Low affinity immunoglobulin gamma Fc region receptor III-A	12.2	1	3	3													93.8413	254	29.0707	8.07471
P08648	ITA5_HUMAN	ITGA5	Integrin alpha-5	2.57	1	1	1	1.13336	0.180612		0.270861	1		0.605929	-0.722778		-0.563525	1		31.66	1049	114.465	5.77002
P08670	VIME_HUMAN	VIM	Vimentin	9.44	3	3	4	0.757489	-0.400702		-0.310453	3	168.37	1.11198	0.153125		0.312378	3	113.18	98.5914	466	53.6191	5.12256
P08697	A2AP_HUMAN	SERPINF2	Alpha-2-antiplasmin	68.43	25	25	481	0.82811	-0.272105		-0.181855	247	44.307	0.717733	-0.478481		-0.319228	247	36.6747	13869.6	491	54.5311	6.29053
P08709	FA7_HUMAN	F7	Coagulation factor VII	14.38	5	5	12	1.01831	0.0261831		0.116433	8	5.3674	0.52989	-0.916235		-0.756982	8	33.4856	319.406	466	51.5604	7.2251
P08727	K1C19_HUMAN	KRT19	Keratin, type I cytoskeletal 19	7.5	1	2	2	0.649301	-0.623042		-0.532792	1		0.532007	-0.910482		-0.751229	1		108.452	400	44.0791	5.13525
P08758	ANXA5_HUMAN	ANXA5	Annexin A5	11.56	4	4	5	1.00094	0.00135654		0.0916064	4	22.6998	1.21561	0.281676		0.440929	4	12.2552	108.088	320	35.9144	5.04639
P08833	IBP1_HUMAN	IGFBP1	Insulin-like growth factor-binding protein 1	4.25	1	1	3	2.40075	1.26348		1.35373	2	26.3828	2.76525	1.46741		1.62666	2	40.3029	127.72	259	27.8853	5.18604
P08861	CEL3B_HUMAN	CELA3B	Chymotrypsin-like elastase family member 3B	5.56	1	1	2	2.19288	1.13283		1.22308	1		0.416524	-1.26353		-1.10427	1		106.272	270	29.2444	6.27783
P08887	IL6RA_HUMAN	IL6R	Interleukin-6 receptor subunit alpha	11.54	4	4	5	1.01176	0.0168651		0.107115	3	14.8398	0.897228	-0.156453		0.00280021	3	42.1228	117.755	468	51.5149	8.22119
P09012	SNRPA_HUMAN	SNRPA	U1 small nuclear ribonucleoprotein A	6.74	1	1	7	0.470145	-1.08882		-0.998573	1		1.06749	0.0942207		0.253474	2	20.3031	352.583	282	31.2592	9.83252
P09132	SRP19_HUMAN	SRP19	Signal recognition particle 19 kDa protein	17.36	1	1	1	1.21738	0.283776		0.374026	1		0.546853	-0.870774		-0.711521	1		37.2	144	16.1454	9.84717
P09172	DOPO_HUMAN	DBH	Dopamine beta-hydroxylase	29.01	15	15	39	1.27187	0.346954		0.437204	23	29.6107	1.11001	0.150571		0.309824	23	24.7895	1073.76	617	69.0207	6.41748
P09211	GSTP1_HUMAN	GSTP1	Glutathione S-transferase P	63.33	6	6	56	0.975011	-0.0365103		0.0537396	12	15.5507	0.641397	-0.640711		-0.481458	10	74.6756	1069.09	210	23.341	5.64307
P09382	LEG1_HUMAN	LGALS1	Galectin-1	25.19	2	2	6	1.92787	0.947007		1.03726	3	54.9233	1.49155	0.576809		0.736062	2	151.835	174.013	135	14.7062	5.50342
P09417	DHPR_HUMAN	QDPR	Dihydropteridine reductase	4.1	1	1	2													114.342	244	25.773	7.37158
P09467	F16P1_HUMAN	FBP1	Fructose-1,6-bisphosphatase 1	18.34	4	4	6	0.585248	-0.772881		-0.682631	4	39.6241	0.468531	-1.09378		-0.934529	4	63.392	133.983	338	36.8188	6.99072
P09486	SPRC_HUMAN	SPARC	SPARC	23.76	6	6	12	0.506132	-0.982414		-0.892164	8	17.6975	0.213422	-2.22822		-2.06897	8	43.3208	306.91	303	34.6097	4.84326
P09493	TPM1_HUMAN	TPM1	Tropomyosin alpha-1 chain	16.55	1	6	14	0.344411	-1.5378		-1.44755	2	8.71184	0.170222	-2.55451		-2.39525	2	69.2117	381.019	284	32.6887	4.7417
P09525	ANXA4_HUMAN	ANXA4	Annexin A4	4.39	2	2	2	1.2426	0.313368		0.403617	2	10.0672	1.65859	0.729956		0.889209	2	6.95035	62.3063	319	35.8601	6.12549
P09619	PGFRB_HUMAN	PDGFRB	Platelet-derived growth factor receptor beta	0.99	1	1	2	1.13765	0.186059		0.276309	1		0.895762	-0.158812		0.00044054	1		67.7609	1106	123.889	4.98291
P09622	DLDH_HUMAN	DLD	Dihydrolipoyl dehydrogenase, mitochondrial	17.09	3	3	68	0.94754	-0.0777412		0.0125086	17	45.2029	1.28408	0.360731		0.519984	17	37.9818	2027.71	509	54.143	7.85498
P09668	CATH_HUMAN	CTSH	Pro-cathepsin H	14.63	4	4	12	1.84938	0.88704		0.97729	7	41.3182	1.42405	0.510002		0.669255	7	10.9662	434.187	335	37.369	8.07471
P09871	C1S_HUMAN	C1S	Complement C1s subcomponent	47.24	24	25	170	0.286837	-1.8017		-1.71145	96	38.9393	0.0933754	-3.42081		-3.26156	63	139.245	4849.47	688	76.6348	4.95752
P09874	PARP1_HUMAN	PARP1	Poly [ADP-ribose] polymerase 1	1.78	1	1	2	1.11683	0.159406		0.249656	1		1.17898	0.237539		0.396792	1		99.0119	1014	113.012	8.88037
P09958	FURIN_HUMAN	FURIN	Furin	1.26	1	1	1	1.6417	0.715192		0.805442	1		1.82991	0.871774		1.03103	1		32.45	794	86.6237	6.46826
P09960	LKHA4_HUMAN	LTA4H	Leukotriene A-4 hydrolase	23.08	11	11	18	0.846038	-0.241206		-0.150957	11	12.2656	0.43138	-1.21297		-1.05371	10	29.1873	412.03	611	69.2412	6.17627
P09972	ALDOC_HUMAN	ALDOC	Fructose-bisphosphate aldolase C	10.16	1	3	7	0.870424	-0.200209		-0.109959	1		1.50022	0.58517		0.744422	1		211.257	364	39.4312	6.87354
P0C0L4	CO4A_HUMAN	C4A	Complement C4-A	73.45	4	112	2114	0.386962	-1.36974		-1.27949	25	75.5154	0.0887479	-3.49414		-3.33489	21	81.7805	60102.8	1744	192.664	7.07861
P0C0L5	CO4B_HUMAN	C4B	Complement C4-B	73.8	5	113	2143	0.340641	-1.55368		-1.46343	33	24.9138	0.115007	-3.12021		-2.96096	27	86.6928	61464.5	1744	192.631	7.26904
P0C0S5	H2AZ_HUMAN	H2AFZ	Histone H2A.Z	22.66	1	1	7	0.752774	-0.409711		-0.319461	2	2.47631	0.81834	-0.289227		-0.129974	2	20.5831	256.318	128	13.5446	10.5796
P0C6S8	LIGO3_HUMAN	LINGO3	Leucine-rich repeat and immunoglobulin-like domain-containing nogo receptor-interacting protein 3	1.35	1	1	1													34.25	592	64.8404	8.54346
P0CG48	UBC_HUMAN	UBC	Polyubiquitin-C	56.5	4	4	10	0.910965	-0.134532		-0.0442822	6	31.8366	1.31158	0.39131		0.550563	6	27.4927	303.938	685	76.9915	7.66455
P0DJD7	PEPA4_HUMAN	PGA4	Pepsin A-4	2.84	1	1	1	0.43886	-1.18817		-1.09792	1		0.458358	-1.12545		-0.9662	1		45.26	388	41.9506	4.33545
P0DJI8	SAA1_HUMAN	SAA1	Serum amyloid A-1 protein	64.75	3	7	53	1.15293	0.205309		0.295558	16	41.1884	0.696953	-0.520866		-0.361613	15	38.8652	2036.44	122	13.5235	6.78564
P0DJI9	SAA2_HUMAN	SAA2	Serum amyloid A-2 protein	59.02	3	7	25	1.38389	0.468732		0.558982	4	135.365	0.867419	-0.205199		-0.045946	4	24.7255	765.787	122	13.5186	9.14404
P0DMM9	ST1A3_HUMAN	SULT1A3	Sulfotransferase 1A3	2.71	1	1	1	0.764377	-0.387644		-0.297395	1		0.307186	-1.70281		-1.54356	1		44.33	295	34.1741	6.01123
P0DMV8	HS71A_HUMAN	HSPA1A	Heat shock 70 kDa protein 1A	18.88	5	9	16	0.849568	-0.235198		-0.144948	7	31.062	0.860727	-0.216372		-0.0571195	7	13.6652	463.248	641	70.009	5.65576
P0DN76	U2AF5_HUMAN	U2AF1L5	Splicing factor U2AF 35 kDa subunit-like protein	10.83	1	1	17	1.13288	0.179994		0.270244	8	43.6025	1.43634	0.522395		0.681648	8	37.0272	436.208	240	27.8545	8.80713
P0DOX2	IGA2_HUMAN		Immunoglobulin alpha-2 heavy chain	32.97	6	10	29	1.2096	0.274526		0.364775	9	34.0925	3.0783	1.62214		1.78139	9	65.1052	836.98	455	48.9042	6.81494
P0DOX3	IGD_HUMAN		Immunoglobulin delta heavy chain	23.63	8	8	24	1.10945	0.149839		0.240089	15	42.3986	0.758257	-0.399241		-0.239988	15	40.2259	686.72	512	56.1891	8.01611
P0DOX6	IGM_HUMAN		Immunoglobulin mu heavy chain	34.2	2	14	47													1197.88	576	63.4462	7.86963
P0DOX7	IGK_HUMAN		Immunoglobulin kappa light chain	44.86	2	6	47	0.650266	-0.620897		-0.530647	2	35.5246	0.619074	-0.691816		-0.532563	2	45.2715	1848.42	214	23.3644	7.1665
P0DOY2	IGLC2_HUMAN	IGLC2	Immunoglobulin lambda constant 2	81.13	2	6	129	0.58002	-0.785825		-0.695575	11	32.3398	0.555317	-0.848617		-0.689364	11	40.0197	3663.34	106	11.2865	7.23975
P0DP23	CALM1_HUMAN	CALM1	Calmodulin-1	42.28	6	6	9	0.881154	-0.182534		-0.0922837	5	19.4581	0.566558	-0.819704		-0.660451	5	49.3863	262.827	149	16.8268	4.22119
P0DP57	SLUR2_HUMAN	SLURP2	Secreted Ly-6/uPAR domain-containing protein 2	11.34	1	1	1	1.02616	0.0372508		0.127501	1								44.35	97	10.1528	6.62451
P10124	SRGN_HUMAN	SRGN	Serglycin	8.23	1	1	3	0.152525	-2.71288		-2.62263	2	99.8801	0.203085	-2.29985		-2.14059	2	58.5872	95.4404	158	17.6406	4.95752
P10412	H14_HUMAN	HIST1H1E	Histone H1.4	7.31	1	1	1	1.12948	0.175664		0.265914	1		0.964348	-0.0523737		0.106879	1		38.66	219	21.852	11.0337
P10451	OSTP_HUMAN	SPP1	Osteopontin	16.24	3	3	8	0.90468	-0.14452		-0.0542699	3	39.4652	0.854895	-0.226181		-0.0669281	3	50.0715	267.37	314	35.4012	4.57666
P10586	PTPRF_HUMAN	PTPRF	Receptor-type tyrosine-protein phosphatase F	6.76	10	10	18	0.90837	-0.138649		-0.0483987	12	13.8649	0.323526	-1.62805		-1.46879	11	22.2735	481.228	1907	212.744	6.30322
P10599	THIO_HUMAN	TXN	Thioredoxin	66.67	5	5	55	0.987429	-0.0182504		0.0719995	31	51.1877	1.42444	0.510398		0.669651	32	44.6081	1387.12	105	11.7297	4.91943
P10606	COX5B_HUMAN	COX5B	Cytochrome c oxidase subunit 5B, mitochondrial	15.5	1	1	28	0.972978	-0.0395215		0.0507284	15	32.1867	1.29328	0.37104		0.530293	15	28.4884	746.589	129	13.6869	8.80713
P10619	PPGB_HUMAN	CTSA	Lysosomal protective protein	7.08	2	2	5	1.85364	0.890358		0.980607	2	20.4455	1.50654	0.591239		0.750492	2	13.3957	133.056	480	54.4311	6.60986
P10643	CO7_HUMAN	C7	Complement component C7	55.99	38	39	211	0.436509	-1.19592		-1.10567	124	39.5799	0.189435	-2.40022		-2.24097	110	45.9208	5835.74	843	93.4573	6.48096
P10644	KAP0_HUMAN	PRKAR1A	cAMP-dependent protein kinase type I-alpha regulatory subunit	3.41	1	1	1													75.52	381	42.955	5.35107
P10645	CMGA_HUMAN	CHGA	Chromogranin-A	33.26	9	9	20	0.492144	-1.02285		-0.932597	12	79.4855	0.336212	-1.57256		-1.4133	12	48.3916	540.388	457	50.6577	4.60205
P10646	TFPI1_HUMAN	TFPI	Tissue factor pathway inhibitor	9.87	2	2	2	0.704728	-0.504861		-0.414611	2	16.0566	0.255074	-1.97101		-1.81176	2	37.1046	66.3909	304	34.992	8.25049
P10721	KIT_HUMAN	KIT	Mast/stem cell growth factor receptor Kit	6.35	6	6	15	1.15979	0.213858		0.304108	8	18.7877	0.999198	-0.00115733		0.158096	8	47.5734	442.283	976	109.794	6.97607
P10768	ESTD_HUMAN	ESD	S-formylglutathione hydrolase	5.67	2	2	3	0.760846	-0.394323		-0.304073	2	15.7966	0.904345	-0.145055		0.0141975	2	16.0447	93.9087	282	31.4425	7.02002
P10809	CH60_HUMAN	HSPD1	60 kDa heat shock protein, mitochondrial	27.23	9	9	150	1.09794	0.134804		0.225053	51	33.2465	1.20083	0.264033		0.423286	49	37.7689	4223.17	573	61.0164	5.87158
P10909	CLUS_HUMAN	CLU	Clusterin	39.87	21	21	400	1.12872	0.174688		0.264938	244	29.8414	0.781702	-0.355309		-0.196056	234	34.6764	10356.9	449	52.461	6.26514
P10912	GHR_HUMAN	GHR	Growth hormone receptor	2.04	1	1	2	0.743803	-0.427008		-0.336758	1		0.474663	-1.07502		-0.915771	1		48.7209	638	71.454	4.88135
P11021	BIP_HUMAN	HSPA5	Endoplasmic reticulum chaperone BiP	40.52	20	22	35	0.565325	-0.822846		-0.732597	23	55.8174	0.22902	-2.12645		-1.9672	19	68.3346	897.962	654	72.2884	5.16064
P11047	LAMC1_HUMAN	LAMC1	Laminin subunit gamma-1	0.87	1	1	2	0.604108	-0.727122		-0.636872	1		0.214108	-2.22359		-2.06434	1		44.971	1609	177.489	5.12256
P11142	HSP7C_HUMAN	HSPA8	Heat shock cognate 71 kDa protein	43.65	18	23	57	0.895987	-0.158451		-0.0682009	26	36.0125	0.863071	-0.21245		-0.0531965	28	34.5943	1241.79	646	70.8542	5.51611
P11150	LIPC_HUMAN	LIPC	Hepatic triacylglycerol lipase	1.4	1	1	1	0.721857	-0.470215		-0.379965	1		0.593622	-0.752383		-0.59313	1		52.11	499	55.8787	9.0415
P11172	UMPS_HUMAN	UMPS	Uridine 5'-monophosphate synthase	7.08	1	1	6													166.381	480	52.1886	7.23975
P11216	PYGB_HUMAN	PYGB	Glycogen phosphorylase, brain form	3.08	1	2	4	0.534605	-0.903453		-0.813204	1		0.252505	-1.98562		-1.82637	1		164.386	843	96.6345	6.85889
P11226	MBL2_HUMAN	MBL2	Mannose-binding protein C	27.82	8	8	38	0.776287	-0.365338		-0.275088	24	26.8113	0.221839	-2.17242		-2.01316	21	20.9015	1041.99	248	26.127	5.49072
P11233	RALA_HUMAN	RALA	Ras-related protein Ral-A	9.71	1	1	1	1.30242	0.381189		0.471439	1								33.32	206	23.552	7.10791
P11279	LAMP1_HUMAN	LAMP1	Lysosome-associated membrane glycoprotein 1	14.15	6	6	15	1.7615	0.816803		0.907053	9	51.4179	1.6438	0.717038		0.876291	9	49.5353	366.807	417	44.8538	8.74854
P11362	FGFR1_HUMAN	FGFR1	Fibroblast growth factor receptor 1	7.18	5	5	9	1.02924	0.0415859		0.131836	7	26.2732	1.1747	0.232286		0.391539	7	27.9597	229.943	822	91.8089	6.21436
P11413	G6PD_HUMAN	G6PD	Glucose-6-phosphate 1-dehydrogenase	9.71	3	3	4	0.842609	-0.247064		-0.156815	1		1.26348	0.337402		0.496655	1		141.626	515	59.219	6.84424
P11498	PYC_HUMAN	PC	Pyruvate carboxylase, mitochondrial	2.29	1	1	2	0.869932	-0.201026		-0.110776	1		0.758403	-0.398964		-0.239711	1		55.5909	1178	129.551	6.84424
P11586	C1TC_HUMAN	MTHFD1	C-1-tetrahydrofolate synthase, cytoplasmic	5.35	2	2	6	0.798893	-0.323926		-0.233676	1		0.957752	-0.0622753		0.0969777	1		179.496	935	101.495	7.29834
P11597	CETP_HUMAN	CETP	Cholesteryl ester transfer protein	27.79	12	12	33	0.981375	-0.0271232		0.0631267	20	39.629	0.930213	-0.104367		0.0548859	19	27.0737	761.166	493	54.7212	6.0874
P11684	UTER_HUMAN	SCGB1A1	Uteroglobin	41.76	3	3	5	1.0047	0.00677083		0.0970207	3	73.8983	1.63784	0.711791		0.871044	3	37.1349	112.322	91	9.98708	5.05908
P11717	MPRI_HUMAN	IGF2R	Cation-independent mannose-6-phosphate receptor	12.2	26	26	49	1.3389	0.421051		0.5113	33	30.1588	1.49869	0.583699		0.742952	33	20.2653	1495.03	2491	274.199	5.93506
P11766	ADHX_HUMAN	ADH5	Alcohol dehydrogenase class-3	6.42	1	1	3	1.11986	0.163315		0.253564	2	39.8525	0.83566	-0.259013		-0.0997598	2	61.7791	170.637	374	39.6984	7.48877
P11908	PRPS2_HUMAN	PRPS2	Ribose-phosphate pyrophosphokinase 2	11.32	2	2	6	1.03826	0.0541692		0.144419	3	44.9783	0.862831	-0.212851		-0.0535978	3	32.3075	242.591	318	34.747	6.60986
P12081	SYHC_HUMAN	HARS	Histidine--tRNA ligase, cytoplasmic	3.34	1	1	5	0.899949	-0.152086		-0.0618357	3	4.8132	1.43759	0.523648		0.682901	3	1.68406	160.638	509	57.3742	5.88428
P12109	CO6A1_HUMAN	COL6A1	Collagen alpha-1(VI) chain	12.74	9	9	19	1.21673	0.283004		0.373253	9	13.1581	1.27838	0.354315		0.513568	9	18.4638	511.674	1028	108.462	5.42725
P12110	CO6A2_HUMAN	COL6A2	Collagen alpha-2(VI) chain	4.22	3	3	4	0.948173	-0.076777		0.0134728	2	15.9305	1.21076	0.27591		0.435163	2	33.8729	78.706	1019	108.512	6.21436
P12111	CO6A3_HUMAN	COL6A3	Collagen alpha-3(VI) chain	16.46	43	43	79	0.666297	-0.585763		-0.495513	51	62.7646	0.537356	-0.896051		-0.736798	51	75.4124	2060.99	3177	343.457	6.68311
P12259	FA5_HUMAN	F5	Coagulation factor V	24.19	48	48	134	0.857584	-0.221651		-0.131401	88	49.5971	0.213218	-2.2296		-2.07034	79	103.341	3687.78	2224	251.546	6.04932
P12268	IMDH2_HUMAN	IMPDH2	Inosine-5'-monophosphate dehydrogenase 2	12.26	2	2	3	1.77048	0.824141		0.914391	1		2.59384	1.37509		1.53434	1		107.909	514	55.7696	6.90283
P12318	FCG2A_HUMAN	FCGR2A	Low affinity immunoglobulin gamma Fc region receptor II-a	2.84	1	1	1	1.88877	0.917447		1.0077	1		2.75384	1.46144		1.6207	1		46.03	317	34.9785	6.68311
P12429	ANXA3_HUMAN	ANXA3	Annexin A3	8.98	3	3	5	0.901852	-0.149038		-0.058788	3	14.4688	0.956856	-0.0636266		0.0956264	3	15.9174	142.593	323	36.3527	5.92236
P12814	ACTN1_HUMAN	ACTN1	Alpha-actinin-1	29.15	14	20	48	0.107307	-3.22019		-3.12994	18	64.6951	0.110623	-3.17628		-3.01702	16	52.5349	1376.38	892	102.993	5.41455
P12821	ACE_HUMAN	ACE	Angiotensin-converting enzyme	13.94	15	15	26	1.00265	0.00381754		0.0940674	18	15.9653	0.991175	-0.0127879		0.146465	18	30.935	743.198	1306	149.62	6.39209
P12830	CADH1_HUMAN	CDH1	Cadherin-1	5.44	4	4	9	1.17091	0.227631		0.317881	4	9.40587	0.445424	-1.16675		-1.00749	4	12.7764	328.454	882	97.3959	4.729
P12955	PEPD_HUMAN	PEPD	Xaa-Pro dipeptidase	34.89	13	13	26	0.89532	-0.159524		-0.069274	17	19.8103	1.07238	0.100812		0.260065	17	11.6011	748.814	493	54.5129	5.99854
P12956	XRCC6_HUMAN	XRCC6	X-ray repair cross-complementing protein 6	4.93	1	1	1													37.99	609	69.7991	6.63916
P13010	XRCC5_HUMAN	XRCC5	X-ray repair cross-complementing protein 5	9.84	4	4	25	1.00509	0.00732733		0.0975772	13	37.2154	1.09997	0.137469		0.296722	14	51.2625	771.616	732	82.6523	5.80811
P13473	LAMP2_HUMAN	LAMP2	Lysosome-associated membrane glycoprotein 2	9.02	4	4	14	1.46521	0.551111		0.641361	8	10.9721	0.576008	-0.795838		-0.636585	8	30.0195	462.432	410	44.9323	5.63037
P13489	RINI_HUMAN	RNH1	Ribonuclease inhibitor	14.53	5	5	10	1.04878	0.0687123		0.158962	5	19.9689	0.834584	-0.26087		-0.101617	5	8.26115	248.015	461	49.9411	4.81787
P13497	BMP1_HUMAN	BMP1	Bone morphogenetic protein 1	0.91	1	1	2	0.38573	-1.37434		-1.28409	1		0.239714	-2.06062		-1.90136	1		69.8799	986	111.178	6.90283
P13501	CCL5_HUMAN	CCL5	C-C motif chemokine 5	9.89	1	1	1	0.862895	-0.212744		-0.122494	1		0.592827	-0.754316		-0.595063	1		32.1	91	9.98306	9.0708
P13521	SCG2_HUMAN	SCG2	Secretogranin-2	2.11	1	1	3	1.68855	0.755783		0.846032	2	70.3522	2.23979	1.16337		1.32262	2	50.2463	87.8656	617	70.897	4.75439
P13533	MYH6_HUMAN	MYH6	Myosin-6	1.44	3	3	3	0.854443	-0.226945		-0.136695	3	5.05387	0.932377	-0.101014		0.0582389	3	2.93947	68.0981	1939	223.596	5.73193
P13591	NCAM1_HUMAN	NCAM1	Neural cell adhesion molecule 1	16.32	11	11	32	0.734401	-0.445359		-0.355109	18	28.8645	0.171815	-2.54107		-2.38182	17	26.124	865.234	858	94.5152	4.86865
P13598	ICAM2_HUMAN	ICAM2	Intercellular adhesion molecule 2	23.27	6	6	19	0.913224	-0.130959		-0.0407094	12	34.6158	1.24178	0.312415		0.471668	12	19.381	519.849	275	30.6346	7.43018
P13611	CSPG2_HUMAN	VCAN	Versican core protein	0.24	1	1	1	0.615742	-0.699601		-0.609352	1		0.137775	-2.85961		-2.70036	1		36.56	3396	372.59	4.51318
P13639	EF2_HUMAN	EEF2	Elongation factor 2	17.37	6	6	195	1.11517	0.157262		0.247511	72	38.9606	1.4834	0.568906		0.728159	75	40.2075	6118.43	858	95.277	6.82959
P13645	K1C10_HUMAN	KRT10	Keratin, type I cytoskeletal 10	11.47	6	7	11	0.545303	-0.874871		-0.784621	6	18.7933	1.06998	0.0975886		0.256842	6	25.681	323.453	584	58.7917	5.21143
P13647	K2C5_HUMAN	KRT5	Keratin, type II cytoskeletal 5	1.69	1	1	1	0.70468	-0.50496		-0.41471	1		1.0703	0.0980217		0.257275	1		49.17	590	62.34	7.73779
P13667	PDIA4_HUMAN	PDIA4	Protein disulfide-isomerase A4	5.27	2	2	3	0.711742	-0.490573		-0.400323	2	102.607	0.28011	-1.83593		-1.67668	2	144.987	89.3783	645	72.887	5.07178
P13671	CO6_HUMAN	C6	Complement component C6	38.54	33	33	138	0.185283	-2.4322		-2.34195	85	46.8239	0.0860086	-3.53938		-3.38012	72	103.284	3703.52	934	104.718	6.75635
P13688	CEAM1_HUMAN	CEACAM1	Carcinoembryonic antigen-related cell adhesion molecule 1	3.23	1	1	4	2.0184	1.01321		1.10346	2	34.1638	0.805305	-0.312393		-0.15314	2	55.1317	95.52	526	57.5247	5.97314
P13693	TCTP_HUMAN	TPT1	Translationally-controlled tumor protein	15.7	2	2	3	0.648146	-0.62561		-0.53536	2	73.5283	0.860087	-0.217445		-0.0581921	2	67.0922	90.7792	172	19.5826	4.93213
P13716	HEM2_HUMAN	ALAD	Delta-aminolevulinic acid dehydratase	6.67	2	2	2	0.466404	-1.10035		-1.0101	2	96.1022	0.250603	-1.99652		-1.83727	2	104.564	62.5919	330	36.2714	6.78564
P13727	PRG2_HUMAN	PRG2	Bone marrow proteoglycan	6.31	1	1	2	1.28966	0.366995		0.457245	1		0.783887	-0.351283		-0.19203	1		63.1009	222	25.1893	6.75635
P13796	PLSL_HUMAN	LCP1	Plastin-2	61.72	24	30	89	0.862172	-0.213953		-0.123703	40	39.9505	0.673831	-0.569541		-0.410288	40	33.1848	2440.73	627	70.2439	5.42725
P13797	PLST_HUMAN	PLS3	Plastin-3	12.7	2	7	15	0.850254	-0.234035		-0.143785	2	6.02476	0.834531	-0.260962		-0.101709	2	24.9415	420.507	630	70.7662	5.60498
P13804	ETFA_HUMAN	ETFA	Electron transfer flavoprotein subunit alpha, mitochondrial	6.91	1	1	4	0.762832	-0.390563		-0.300313	2	9.76068	1.21288	0.278442		0.437695	1		125.371	333	35.0576	8.38232
P13807	GYS1_HUMAN	GYS1	Glycogen [starch] synthase, muscle	3.12	1	1	1													48.76	737	83.7325	6.17627
P13929	ENOB_HUMAN	ENO3	Beta-enolase	17.51	1	5	59	0.928087	-0.107668		-0.0174186	1		1.70371	0.76868		0.927933	1		2033.87	434	46.9573	7.7085
P13987	CD59_HUMAN	CD59	CD59 glycoprotein	15.63	2	2	4	1.0638	0.0892304		0.17948	4	23.2939	1.64058	0.714208		0.873461	4	41.2539	143.726	128	14.1678	6.48096
P14151	LYAM1_HUMAN	SELL	L-selectin	19.09	8	8	25	1.24332	0.314196		0.404445	16	19.1205	0.939572	-0.0899241		0.0693289	15	21.1221	649.182	372	42.1589	6.59521
P14174	MIF_HUMAN	MIF	Macrophage migration inhibitory factor	17.39	2	2	3	0.758757	-0.398291		-0.308041	3	12.5192	0.945915	-0.080217		0.079036	2	3.05775	73.9687	115	12.4682	7.88428
P14207	FOLR2_HUMAN	FOLR2	Folate receptor beta	11.37	2	3	6	1.38575	0.470669		0.560918	2	13.4205	2.15166	1.10545		1.26471	2	13.7084	141.617	255	29.2598	7.53271
P14209	CD99_HUMAN	CD99	CD99 antigen	7.57	1	1	2	1.34179	0.424161		0.514411	1		0.513156	-0.96253		-0.803277	1		79.0819	185	18.8363	4.75439
P14314	GLU2B_HUMAN	PRKCSH	Glucosidase 2 subunit beta	13.07	6	6	10	0.640818	-0.642013		-0.551763	7	14.6171	0.20405	-2.29301		-2.13375	5	116.456	270.423	528	59.3878	4.41162
P14324	FPPS_HUMAN	FDPS	Farnesyl pyrophosphate synthase	12.89	3	3	4	1.17048	0.227094		0.317344	3	6.34147	0.936437	-0.0947465		0.0645065	3	28.0212	104.8	419	48.2446	6.15088
P14384	CBPM_HUMAN	CPM	Carboxypeptidase M	8.13	3	3	3	1.35966	0.443242		0.533492	3	13.3164	1.44446	0.53053		0.689783	3	41.099	74.6846	443	50.4815	7.35693
P14543	NID1_HUMAN	NID1	Nidogen-1	4.81	5	5	11	0.307032	-1.70354		-1.61329	6	79.7601	0.123437	-3.01815		-2.8589	6	73.8233	315.036	1247	136.291	5.2876
P14618	KPYM_HUMAN	PKM	Pyruvate kinase PKM	44.82	16	16	32	0.701544	-0.511394		-0.421144	18	36.6322	0.289682	-1.78746		-1.6282	18	79.0118	923.087	531	57.9	7.84033
P14625	ENPL_HUMAN	HSP90B1	Endoplasmin	28.77	18	19	39	0.529848	-0.91635		-0.8261	19	14.2326	0.116389	-3.10298		-2.94372	17	91.3062	1075.88	803	92.4113	4.84326
P14778	IL1R1_HUMAN	IL1R1	Interleukin-1 receptor type 1	1.41	1	1	1	0.707642	-0.498908		-0.408658	1		0.475281	-1.07315		-0.913896	1		41.75	569	65.3606	7.82568
P14780	MMP9_HUMAN	MMP9	Matrix metalloproteinase-9	8.63	6	6	11	1.22529	0.293127		0.383377	7	20.2589	0.223222	-2.16345		-2.00419	7	16.2305	342.148	707	78.4084	6.06201
P14866	HNRPL_HUMAN	HNRNPL	Heterogeneous nuclear ribonucleoprotein L	6.79	1	1	1													46.47	589	64.0924	8.22119
P14923	PLAK_HUMAN	JUP	Junction plakoglobin	6.04	2	2	2	1.56247	0.643832		0.734081	1								83.1319	745	81.6927	6.13818
P14927	QCR7_HUMAN	UQCRB	Cytochrome b-c1 complex subunit 7	6.31	1	1	1													34.57	111	13.522	8.77783
P15085	CBPA1_HUMAN	CPA1	Carboxypeptidase A1	10.26	3	3	5	3.67474	1.87764		1.96789	3	16.9757	1.69173	0.758498		0.917751	3	7.15845	128.88	419	47.1108	5.75732
P15086	CBPB1_HUMAN	CPB1	Carboxypeptidase B	3.84	2	2	2	2.22285	1.15241		1.24266	2	38.3305	1.11883	0.161991		0.321244	2	17.6929	52.7819	417	47.3378	6.60986
P15088	CBPA3_HUMAN	CPA3	Mast cell carboxypeptidase A	1.92	1	1	1	0.889125	-0.169541		-0.0792916	1		0.550233	-0.861886		-0.702633	1		32.41	417	48.6388	8.99756
P15090	FABP4_HUMAN	FABP4	Fatty acid-binding protein, adipocyte	18.18	2	2	3	2.24496	1.16669		1.25694	2	14.1468	2.01166	1.00839		1.16764	2	1.82407	121.636	132	14.7095	7.13721
P15121	ALDR_HUMAN	AKR1B1	Aldose reductase	6.01	1	1	1	0.897177	-0.156535		-0.0662848	1		0.598744	-0.73999		-0.580737	1		29.32	316	35.8305	6.97607
P15144	AMPN_HUMAN	ANPEP	Aminopeptidase N	34.64	29	29	94	1.36811	0.452189		0.542439	55	35.4326	1.27904	0.355066		0.514319	55	34.7847	2517.86	967	109.471	5.47803
P15151	PVR_HUMAN	PVR	Poliovirus receptor	11.51	5	5	16	1.79383	0.843043		0.933293	14	23.8883	1.71917	0.78171		0.940963	14	15.3423	320.797	417	45.2738	6.52197
P15169	CBPN_HUMAN	CPN1	Carboxypeptidase N catalytic chain	58.52	16	16	89	0.956666	-0.0639122		0.0263377	56	33.5554	0.611981	-0.708442		-0.549189	53	46.886	2836.89	458	52.2533	7.34229
P15291	B4GT1_HUMAN	B4GALT1	Beta-1,4-galactosyltransferase 1	2.76	1	1	4	1.94002	0.956071		1.04632	2	23.7579	1.71312	0.776624		0.935877	2	29.381	118.528	398	43.8923	8.646
P15311	EZRI_HUMAN	EZR	Ezrin	7.34	1	6	6	0.657064	-0.605895		-0.515645	1		0.384577	-1.37866		-1.2194	1		140.045	586	69.3697	6.26514
P15531	NDKA_HUMAN	NME1	Nucleoside diphosphate kinase A	32.24	2	4	6	0.786148	-0.347127		-0.256877	2	0.857826	0.678343	-0.559914		-0.400661	2	35.5834	138.209	152	17.1377	6.18896
P15559	NQO1_HUMAN	NQO1	NAD(P)H dehydrogenase [quinone] 1	8.76	1	1	2													72.28	274	30.848	8.88037
P15880	RS2_HUMAN	RPS2	40S ribosomal protein S2	8.87	2	2	4	0.857085	-0.22249		-0.13224	2	18.7993	0.659471	-0.600619		-0.441366	2	30.3229	102.181	293	31.3046	10.2427
P15923	TFE2_HUMAN	TCF3	Transcription factor E2-alpha	1.68	1	1	1	0.214504	-2.22092		-2.13067	1								46.9	654	67.559	6.46826
P15927	RFA2_HUMAN	RPA2	Replication protein A 32 kDa subunit	9.63	1	1	1	0.934464	-0.0977883		-0.0075384	1		0.630125	-0.666291		-0.507038	1		31.46	270	29.2285	6.15088
P16035	TIMP2_HUMAN	TIMP2	Metalloproteinase inhibitor 2	23.18	6	6	13	1.1626	0.217356		0.307606	8	9.40749	0.960024	-0.0588571		0.100396	8	23.2128	368.811	220	24.3831	7.48877
P16070	CD44_HUMAN	CD44	CD44 antigen	8.49	5	5	19	1.17102	0.227767		0.318017	12	43.2092	0.995651	-0.00628818		0.152965	12	46.0313	586.143	742	81.4874	5.32568
P16083	NQO2_HUMAN	NQO2	Ribosyldihydronicotinamide dehydrogenase [quinone]	4.76	1	1	2	0.937515	-0.0930864		-0.00283653	1		1.41897	0.504843		0.664096	1		105.472	231	25.902	6.29053
P16109	LYAM3_HUMAN	SELP	P-selectin	2.17	2	2	5	1.12025	0.163823		0.254073	3	1.78519	1.00116	0.00167272		0.160926	3	7.89259	144.848	830	90.7732	6.59521
P16152	CBR1_HUMAN	CBR1	Carbonyl reductase [NADPH] 1	11.19	2	2	2	0.897817	-0.155507		-0.0652566	2	38.6782	0.897843	-0.155465		0.00378754	2	113.881	67.4619	277	30.3559	8.32373
P16233	LIPP_HUMAN	PNLIP	Pancreatic triacylglycerol lipase	1.94	1	1	2	1.47323	0.558986		0.649235	1		0.388247	-1.36495		-1.2057	1		66.1026	465	51.1243	6.72705
P16284	PECA1_HUMAN	PECAM1	Platelet endothelial cell adhesion molecule	5.69	4	4	5	0.924023	-0.113999		-0.0237491	4	2.70376	0.967113	-0.0482441		0.111009	4	48.9867	136.271	738	82.4838	6.99072
P16401	H15_HUMAN	HIST1H1B	Histone H1.5	7.08	1	1	1													47.53	226	22.5665	10.9165
P16435	NCPR_HUMAN	POR	NADPH--cytochrome P450 reductase	3.84	1	1	1	1.11738	0.160124		0.250374	1								52.72	677	76.6413	5.57959
P16581	LYAM2_HUMAN	SELE	E-selectin	5.08	3	3	3	1.45785	0.543844		0.634094	2	1.40625	0.796035	-0.329095		-0.169842	2	11.677	88.1194	610	66.6108	5.26221
P16930	FAAA_HUMAN	FAH	Fumarylacetoacetase	39.38	12	12	27	1.17374	0.231114		0.321364	19	37.4202	1.09012	0.124492		0.283745	17	33.0327	779.032	419	46.3442	6.94678
P16949	STMN1_HUMAN	STMN1	Stathmin	8.05	1	1	1	2.72183	1.44458		1.53483	1		2.48617	1.31392		1.47318	1		40.26	149	17.292	5.97314
P17050	NAGAB_HUMAN	NAGA	Alpha-N-acetylgalactosaminidase	7.54	2	2	2	1.4589	0.544878		0.635128	2	62.6867	1.30909	0.38857		0.547823	2	78.0279	69.19	411	46.5339	5.18604
P17174	AATC_HUMAN	GOT1	Aspartate aminotransferase, cytoplasmic	26.39	10	10	17	1.55482	0.636744		0.726994	10	21.1348	1.25688	0.329847		0.4891	10	30.9475	476.99	413	46.2185	7.00537
P17538	CTRB1_HUMAN	CTRB1	Chymotrypsinogen B	2.66	1	1	2	1.31325	0.39314		0.48339	1		0.622883	-0.682966		-0.523713	1		55.2353	263	27.6949	7.13721
P17655	CAN2_HUMAN	CAPN2	Calpain-2 catalytic subunit	6.29	2	2	4	1.04391	0.0620028		0.152253	2	10.7474	1.01355	0.0194116		0.178665	2	0.250965	152.194	700	79.9448	4.98291
P17813	EGLN_HUMAN	ENG	Endoglin	5.02	3	3	7	0.945709	-0.0805314		0.00971851	4	1.72658	1.19293	0.254515		0.413768	4	46.0419	236.305	658	70.5331	6.60986
P17900	SAP3_HUMAN	GM2A	Ganglioside GM2 activator	8.81	2	2	5	1.27609	0.351734		0.441984	3	33.6863	1.80058	0.848464		1.00772	3	2.03185	186.209	193	20.8247	5.31299
P17927	CR1_HUMAN	CR1	Complement receptor type 1	1.62	2	2	2	0.996028	-0.00574154		0.0845083	2	8.10371	0.777208	-0.363627		-0.204374	2	34.091	60.545	2039	223.517	6.94678
P17936	IBP3_HUMAN	IGFBP3	Insulin-like growth factor-binding protein 3	43.3	14	14	54	0.972361	-0.0404355		0.0498143	36	42.7575	0.578669	-0.789189		-0.629936	34	41.817	1463.18	291	31.6537	8.68994
P17987	TCPA_HUMAN	TCP1	T-complex protein 1 subunit alpha	13.49	4	4	21	0.913401	-0.130679		-0.0404291	18	30.8429	0.971266	-0.0420611		0.117192	19	19.708	509.662	556	60.3056	6.11279
P18065	IBP2_HUMAN	IGFBP2	Insulin-like growth factor-binding protein 2	36.62	8	8	17	1.329	0.410345		0.500594	12	18.4814	2.1444	1.10057		1.25983	13	12.4672	414.186	325	34.7912	7.50342
P18124	RL7_HUMAN	RPL7	60S ribosomal protein L7	7.26	1	1	7	1.11186	0.152972		0.243222	4	11.6187	1.25934	0.332664		0.491917	4	14.1641	221.355	248	29.2072	10.6528
P18206	VINC_HUMAN	VCL	Vinculin	50.53	48	48	150	0.862357	-0.213644		-0.123394	80	26.0005	0.588128	-0.765797		-0.606544	79	40.7017	3939.2	1134	123.722	5.65576
P18428	LBP_HUMAN	LBP	Lipopolysaccharide-binding protein	32.43	16	16	104	1.55549	0.637366		0.727616	54	35.8447	1.88055	0.911152		1.0704	54	40.7482	3105.74	481	53.3499	6.69775
P18669	PGAM1_HUMAN	PGAM1	Phosphoglycerate mutase 1	31.5	6	6	13	0.69815	-0.51839		-0.42814	9	88.9558	0.582759	-0.779028		-0.619775	9	62.4445	442.38	254	28.7858	7.18115
P18850	ATF6A_HUMAN	ATF6	Cyclic AMP-dependent transcription factor ATF-6 alpha	4.78	3	3	8	1.44561	0.531681		0.621931	5	77.8132	1.67511	0.744253		0.903506	5	72.8922	250.922	670	74.5381	8.22119
P19021	AMD_HUMAN	PAM	Peptidyl-glycine alpha-amidating monooxygenase	4.52	4	4	7	0.704152	-0.506042		-0.415792	4	7.67425	0.622558	-0.68372		-0.524467	4	11.9377	215.121	973	108.263	6.41748
P19022	CADH2_HUMAN	CDH2	Cadherin-2	16.34	8	8	17	1.56275	0.644087		0.734337	11	25.3698	1.57066	0.651368		0.810621	11	70.9193	463.047	906	99.7473	4.80518
P19320	VCAM1_HUMAN	VCAM1	Vascular cell adhesion protein 1	39.11	27	27	85	1.54778	0.630196		0.720446	44	42.2328	1.68587	0.753495		0.912748	44	42.8556	2314.35	739	81.2243	5.22412
P19338	NUCL_HUMAN	NCL	Nucleolin	3.1	1	1	36	1.0019	0.00274315		0.092993	15	24.5616	1.13447	0.182015		0.341268	15	31.1042	1119.99	710	76.5684	4.70361
P19387	RPB3_HUMAN	POLR2C	DNA-directed RNA polymerase II subunit RPB3	11.27	1	1	3	1.26851	0.34314		0.43339	1		1.15282	0.205163		0.364416	1		71.34	275	31.4217	4.91943
P19388	RPAB1_HUMAN	POLR2E	DNA-directed RNA polymerases I, II, and III subunit RPABC1	13.81	1	1	2	1.02308	0.0329256		0.123175	1		1.58381	0.663399		0.822651	1		64.3309	210	24.5357	5.94775
P19440	GGT1_HUMAN	GGT1	Glutathione hydrolase 1 proenzyme	2.99	2	2	5	1.99747	0.998175		1.08843	4	43.0776	1.29525	0.373231		0.532484	4	53.3449	111.41	569	61.3718	7.12256
P19652	A1AG2_HUMAN	ORM2	Alpha-1-acid glycoprotein 2	39.8	5	7	20	1.76914	0.823047		0.913297	11	64.8481	2.70036	1.43315		1.59241	11	60.5491	504.524	201	23.5876	5.10986
P19823	ITIH2_HUMAN	ITIH2	Inter-alpha-trypsin inhibitor heavy chain H2	55.5	42	42	820	0.474868	-1.0744		-0.984153	491	32.8653	0.101495	-3.30053		-3.14127	296	137.36	24103.5	946	106.397	6.85889
P19827	ITIH1_HUMAN	ITIH1	Inter-alpha-trypsin inhibitor heavy chain H1	45.99	33	33	958	0.537025	-0.896938		-0.806688	551	32.7625	0.131333	-2.9287		-2.76944	333	106.495	28601	911	101.326	6.78564
P19961	AMY2B_HUMAN	AMY2B	Alpha-amylase 2B	20.55	1	9	16	0.984284	-0.0228541		0.0673958	1		0.720834	-0.47226		-0.313007	1		520.048	511	57.673	7.09326
P19971	TYPH_HUMAN	TYMP	Thymidine phosphorylase	13.69	4	4	8	1.09034	0.124773		0.215023	5	26.6365	0.452916	-1.14268		-0.983431	5	21.9857	221.35	482	49.9242	5.52881
P20023	CR2_HUMAN	CR2	Complement receptor type 2	2.9	3	3	4	0.704885	-0.504539		-0.41429	3	14.1031	0.671233	-0.575114		-0.415861	3	15.0148	105.936	1033	112.842	7.51807
P20036	DPA1_HUMAN	HLA-DPA1	HLA class II histocompatibility antigen, DP alpha 1 chain	4.62	1	1	1	2.33519	1.22354		1.31379	1		1.95517	0.967292		1.12655	1		39.83	260	29.3619	5.21143
P20061	TCO1_HUMAN	TCN1	Transcobalamin-1	15.47	5	5	12	1.01846	0.0263905		0.11664	5	23.949	1.56318	0.644488		0.803741	5	11.6108	450.836	433	48.176	5.03369
P20062	TCO2_HUMAN	TCN2	Transcobalamin-2	2.58	1	1	1	0.663004	-0.592911		-0.502661	1		0.444913	-1.1684		-1.00915	1		40.35	427	47.5046	7.00537
P20138	CD33_HUMAN	CD33	Myeloid cell surface antigen CD33	3.57	1	1	1	0.693952	-0.527093		-0.436843	1		1.29984	0.378333		0.537586	1		32.68	364	39.8001	8.38232
P20248	CCNA2_HUMAN	CCNA2	Cyclin-A2	1.62	1	1	1	1.85603	0.892222		0.982472	1		2.04387	1.03131		1.19056	1		21.63	432	48.5201	6.53662
P20618	PSB1_HUMAN	PSMB1	Proteasome subunit beta type-1	14.94	3	3	5	0.900046	-0.151929		-0.0616792	2	6.96596	0.525987	-0.926901		-0.767648	2	135.562	133.058	241	26.4724	8.1333
P20742	PZP_HUMAN	PZP	Pregnancy zone protein	38.46	37	44	316	0.313191	-1.67489		-1.58464	106	51.8915	1.14198	0.191539		0.350792	114	38.9323	8796.17	1482	163.76	6.37939
P20774	MIME_HUMAN	OGN	Mimecan	25.17	7	7	15	0.878339	-0.187151		-0.0969008	8	18.0903	0.915034	-0.128103		0.0311498	8	21.7075	420.208	298	33.9009	5.63037
P20810	ICAL_HUMAN	CAST	Calpastatin	1.84	1	1	1	1.08465	0.117236		0.207486	1		0.722183	-0.469564		-0.310311	1		50.18	708	76.5263	5.07178
P20851	C4BPB_HUMAN	C4BPB	C4b-binding protein beta chain	47.22	9	9	52	0.0967081	-3.37022		-3.27997	28	90.2132	0.0655148	-3.93204		-3.77278	23	122.708	1443.88	252	28.3384	5.13525
P20933	ASPG_HUMAN	AGA	N(4)-(beta-N-acetylglucosaminyl)-L-asparaginase	8.67	3	3	4	1.23013	0.298808		0.389058	2	19.0223	1.14804	0.199179		0.358432	2	62.5837	118.028	346	37.1843	6.27783
P20962	PTMS_HUMAN	PTMS	Parathymosin	10.78	1	1	2	0.839278	-0.25278		-0.16253	1		0.82233	-0.28221		-0.122957	1		80.0619	102	11.5232	4.15771
P21291	CSRP1_HUMAN	CSRP1	Cysteine and glycine-rich protein 1	13.99	2	2	2	1.13797	0.186457		0.276706	2	22.2241	0.764592	-0.387238		-0.227985	2	17.3862	52.1819	193	20.5538	8.57275
P21333	FLNA_HUMAN	FLNA	Filamin-A	27.58	50	54	115	0.302898	-1.7231		-1.63285	60	126.365	0.359547	-1.47575		-1.31649	57	308.595	3277.95	2647	280.564	6.06201
P21709	EPHA1_HUMAN	EPHA1	Ephrin type-A receptor 1	1.84	1	1	1	0.780352	-0.357804		-0.267554	1								34.86	976	108.058	6.63916
P21796	VDAC1_HUMAN	VDAC1	Voltage-dependent anion-selective channel protein 1	7.77	1	1	3	0.756157	-0.403241		-0.312992	2	151.112							116.666	283	30.7536	8.54346
P21926	CD9_HUMAN	CD9	CD9 antigen	3.07	1	1	2	0.240618	-2.05518		-1.96493	1		0.203086	-2.29984		-2.14058	1		55.2504	228	25.399	7.15186
P21964	COMT_HUMAN	COMT	Catechol O-methyltransferase	5.9	1	1	1	0.97645	-0.0343815		0.0558684	1		0.97524	-0.0361706		0.123082	1		35.82	271	30.0176	5.46533
P21980	TGM2_HUMAN	TGM2	Protein-glutamine gamma-glutamyltransferase 2	3.78	1	1	6	1.39544	0.480718		0.570968	3	0.255241	0.853701	-0.228197		-0.0689436	3	7.38667	142.04	687	77.2797	5.22412
P22061	PIMT_HUMAN	PCMT1	Protein-L-isoaspartate(D-aspartate) O-methyltransferase	3.52	1	1	2	0.830027	-0.268769		-0.17852	1		1.30466	0.383676		0.542929	1		69.5061	227	24.6206	7.21045
P22087	FBRL_HUMAN	FBL	rRNA 2'-O-methyltransferase fibrillarin	6.23	1	1	4	1.18198	0.241208		0.331458	2	19.4157	1.66641	0.73674		0.895993	2	16.0097	141.724	321	33.7634	10.1841
P22102	PUR2_HUMAN	GART	Trifunctional purine biosynthetic protein adenosine-3	6.44	2	2	11	0.536983	-0.897053		-0.806803	1		0.632277	-0.661371		-0.502118	1		216.222	1010	107.699	6.69775
P22105	TENX_HUMAN	TNXB	Tenascin-X	12.4	30	30	57	0.680253	-0.555857		-0.465607	39	29.5548	0.436794	-1.19498		-1.03572	38	119.055	1594.74	4242	457.932	5.17334
P22234	PUR6_HUMAN	PAICS	Multifunctional protein ADE2	10.35	2	2	14	0.788267	-0.343244		-0.252994	5	71.8974	0.773851	-0.369872		-0.210619	3	25.0027	290.08	425	47.0491	7.2251
P22304	IDS_HUMAN	IDS	Iduronate 2-sulfatase	1.82	1	1	2	1.217	0.283332		0.373582	1		0.560271	-0.835803		-0.67655	1		79.3735	550	61.8339	5.45264
P22314	UBA1_HUMAN	UBA1	Ubiquitin-like modifier-activating enzyme 1	10.49	7	7	20	0.777761	-0.362602		-0.272352	8	49.0806	1.01242	0.0178047		0.177058	8	40.6317	632.794	1058	117.774	5.75732
P22352	GPX3_HUMAN	GPX3	Glutathione peroxidase 3	38.5	8	8	33	0.904962	-0.144071		-0.0538213	27	21.5435	0.669699	-0.578414		-0.419161	27	38.7467	786.697	226	25.5369	8.1333
P22392	NDKB_HUMAN	NME2	Nucleoside diphosphate kinase B	19.74	1	3	3	1.02876	0.0409032		0.131153	1		0.9377	-0.0928022		0.0664508	1		71.5482	152	17.2869	8.41162
P22692	IBP4_HUMAN	IGFBP4	Insulin-like growth factor-binding protein 4	17.05	5	5	18	1.05377	0.0755648		0.165815	11	26.638	1.0697	0.0972125		0.256465	11	35.1214	465.737	258	27.9155	7.15186
P22792	CPN2_HUMAN	CPN2	Carboxypeptidase N subunit 2	52.48	18	18	179	1.00189	0.00271864		0.0929685	102	48.3918	0.784882	-0.349453		-0.1902	99	35.8614	4432.87	545	60.5181	5.98584
P22891	PROZ_HUMAN	PROZ	Vitamin K-dependent protein Z	22.5	8	8	26	1.02127	0.0303598		0.12061	17	24.6638	0.61522	-0.700826		-0.541573	17	21.0807	764.454	400	44.7147	5.97314
P22897	MRC1_HUMAN	MRC1	Macrophage mannose receptor 1	19.71	24	24	54	1.55425	0.63622		0.72647	31	42.8793	2.15612	1.10844		1.26769	31	40.0985	1455.94	1456	165.905	6.53662
P23141	EST1_HUMAN	CES1	Liver carboxylesterase 1	23.63	8	8	18	1.19464	0.256577		0.346827	11	21.8028	1.17489	0.232524		0.391777	11	37.137	467.546	567	62.4812	6.59521
P23142	FBLN1_HUMAN	FBLN1	Fibulin-1	45.52	23	23	108	1.03912	0.0553556		0.145606	76	36.0201	0.724623	-0.464698		-0.305445	71	44.1806	2770.69	703	77.1624	5.22412
P23284	PPIB_HUMAN	PPIB	Peptidyl-prolyl cis-trans isomerase B	22.22	5	5	10	0.752835	-0.409595		-0.319345	6	18.9759	0.912993	-0.131324		0.0279289	6	20.5279	213.093	216	23.7275	9.40771
P23368	MAOM_HUMAN	ME2	NAD-dependent malic enzyme, mitochondrial	5.65	1	1	1													48.05	584	65.4018	7.60596
P23381	SYWC_HUMAN	WARS	Tryptophan--tRNA ligase, cytoplasmic	9.77	2	2	19	1.37761	0.462168		0.552418	6	34.8342	0.941097	-0.0875839		0.0716691	7	35.433	642.993	471	53.1316	6.22705
P23435	CBLN1_HUMAN	CBLN1	Cerebellin-1	10.36	2	2	3	0.98075	-0.0280425		0.0622074	2	59.9363	0.848212	-0.237503		-0.07825	2	45.0543	72.9538	193	21.0838	7.28369
P23467	PTPRB_HUMAN	PTPRB	Receptor-type tyrosine-protein phosphatase beta	1.15	2	2	2	0.973555	-0.0386653		0.0515846	2	21.5199	0.74677	-0.421264		-0.262011	2	3.06182	67.8019	1997	224.161	7.60596
P23468	PTPRD_HUMAN	PTPRD	Receptor-type tyrosine-protein phosphatase delta	0.58	1	1	1	0.615822	-0.699416		-0.609166	1		0.286728	-1.80225		-1.64299	1		46.06	1912	214.625	6.56592
P23470	PTPRG_HUMAN	PTPRG	Receptor-type tyrosine-protein phosphatase gamma	6.16	6	6	13	0.750989	-0.413136		-0.322886	8	28.0487	0.437259	-1.19344		-1.03419	7	25.6813	419.048	1445	161.901	6.41748
P23471	PTPRZ_HUMAN	PTPRZ1	Receptor-type tyrosine-protein phosphatase zeta	0.6	1	1	1	0.777137	-0.363759		-0.273509	1		0.450803	-1.14943		-0.990179	1		44.15	2315	254.429	4.88135
P23526	SAHH_HUMAN	AHCY	Adenosylhomocysteinase	7.18	2	2	3	0.811584	-0.301188		-0.210938	2	53.7751	0.988024	-0.0173825		0.14187	2	153.944	92.6538	432	47.6852	6.34131
P23528	COF1_HUMAN	CFL1	Cofilin-1	67.47	9	10	51	1.07673	0.106652		0.196902	27	22.3288	1.14969	0.201243		0.360496	28	50.8616	1325.27	166	18.4907	8.08936
P23588	IF4B_HUMAN	EIF4B	Eukaryotic translation initiation factor 4B	2.13	1	1	1	0.788954	-0.341986		-0.251737	1		1.14164	0.191102		0.350355	1		50.19	611	69.1103	5.73193
P23921	RIR1_HUMAN	RRM1	Ribonucleoside-diphosphate reductase large subunit	3.28	1	1	2	0.908569	-0.138331		-0.0480814	2	31.3485							81.3209	792	90.0125	7.15186
P24043	LAMA2_HUMAN	LAMA2	Laminin subunit alpha-2	1.83	5	5	7	0.550798	-0.860405		-0.770155	5	32.2485	0.405679	-1.30159		-1.14234	4	71.6225	239.416	3122	343.684	6.40479
P24298	ALAT1_HUMAN	GPT	Alanine aminotransferase 1	10.28	4	4	5	1.5683	0.649197		0.739447	4	20.2458	0.413938	-1.27251		-1.11326	4	66.3013	146.895	496	54.6022	7.18115
P24387	CRHBP_HUMAN	CRHBP	Corticotropin-releasing factor-binding protein	7.45	1	1	1	1.05614	0.0787945		0.169044	1		0.489638	-1.03021		-0.87096	1		33.6	322	36.121	6.52197
P24534	EF1B_HUMAN	EEF1B2	Elongation factor 1-beta	16.89	1	1	2													41.43	225	24.7483	4.66553
P24592	IBP6_HUMAN	IGFBP6	Insulin-like growth factor-binding protein 6	15.83	3	3	11	0.874728	-0.193094		-0.102844	7	28.2771	1.64035	0.714006		0.873259	7	11.9523	413.638	240	25.3062	7.81104
P24593	IBP5_HUMAN	IGFBP5	Insulin-like growth factor-binding protein 5	26.1	6	6	12	0.83127	-0.266611		-0.176361	7	25.3278	0.437247	-1.19348		-1.03423	7	56.7019	346.722	272	30.55	8.20654
P24666	PPAC_HUMAN	ACP1	Low molecular weight phosphotyrosine protein phosphatase	7.59	1	1	1	0.780417	-0.357683		-0.267433	1		1.15187	0.203978		0.363231	1		70.58	158	18.0308	6.7417
P24752	THIL_HUMAN	ACAT1	Acetyl-CoA acetyltransferase, mitochondrial	5.15	1	1	32	0.977384	-0.0330026		0.0572473	17	29.4455	0.888193	-0.171056		-0.0118026	15	58.4344	935.377	427	45.1706	8.85107
P24821	TENA_HUMAN	TNC	Tenascin	7.27	10	10	19	0.3174	-1.65563		-1.56538	10	29.2844	0.151443	-2.72315		-2.5639	9	85.8399	561.647	2201	240.7	4.89404
P25311	ZA2G_HUMAN	AZGP1	Zinc-alpha-2-glycoprotein	59.06	21	21	550	1.12686	0.172311		0.262561	364	33.014	1.79076	0.840573		0.999826	365	35.3486	13856.4	298	34.2371	6.04932
P25325	THTM_HUMAN	MPST	3-mercaptopyruvate sulfurtransferase	14.14	3	3	3	0.760552	-0.394881		-0.304631	3	17.9414	0.985037	-0.0217508		0.137502	3	8.54381	107.353	297	33.1576	6.59521
P25398	RS12_HUMAN	RPS12	40S ribosomal protein S12	11.36	1	1	1	1.09326	0.128638		0.218888	1		1.06877	0.0959506		0.255204	1		36.03	132	14.5055	7.21045
P25774	CATS_HUMAN	CTSS	Cathepsin S	20.54	6	6	13	1.66939	0.73932		0.82957	8	24.328	1.16146	0.215939		0.375192	8	61.1396	401.806	331	37.4713	8.33838
P25786	PSA1_HUMAN	PSMA1	Proteasome subunit alpha type-1	11.79	3	3	6	0.688353	-0.538779		-0.44853	4	11.814	0.238395	-2.06857		-1.90932	3	129.53	128.855	263	29.5369	6.60986
P25787	PSA2_HUMAN	PSMA2	Proteasome subunit alpha type-2	14.1	2	2	2	0.556569	-0.845368		-0.755118	2	11.5868	0.34233	-1.54654		-1.38729	2	27.6792	56.0209	234	25.8823	7.43018
P25788	PSA3_HUMAN	PSMA3	Proteasome subunit alpha type-3	14.12	3	3	8	0.746717	-0.421367		-0.331117	5	2.68144	0.273541	-1.87017		-1.71092	5	23.4425	291.588	255	28.4151	5.32568
P25789	PSA4_HUMAN	PSMA4	Proteasome subunit alpha type-4	17.62	2	2	5	0.721024	-0.471881		-0.381631	1		0.766558	-0.383532		-0.224279	1		127.54	261	29.4652	7.72314
P25815	S100P_HUMAN	S100P	Protein S100-P	31.58	3	3	3	0.898508	-0.154396		-0.0641466	2	11.8805	0.910754	-0.134866		0.0243869	2	24.13	125.994	95	10.3932	4.88135
P26006	ITA3_HUMAN	ITGA3	Integrin alpha-3	1.62	1	1	8	1.18283	0.242238		0.332488	4	11.6095	0.895215	-0.159694		-0.00044054	4	83.1749	230.073	1051	116.538	6.771
P26038	MOES_HUMAN	MSN	Moesin	37.26	17	22	53	1.04985	0.0701795		0.160429	29	24.2005	1.27258	0.347758		0.507011	29	34.4557	1259.21	577	67.7778	6.40479
P26196	DDX6_HUMAN	DDX6	Probable ATP-dependent RNA helicase DDX6	3.93	1	1	2	1.11112	0.152013		0.242262	1		1.16973	0.226173		0.385426	1		47.594	483	54.3823	8.66064
P26447	S10A4_HUMAN	S100A4	Protein S100-A4	26.73	3	3	6	1.09078	0.125361		0.215611	4	30.6795	1.24707	0.318546		0.477799	4	6.72915	178.028	101	11.7207	6.11279
P26599	PTBP1_HUMAN	PTBP1	Polypyrimidine tract-binding protein 1	6.03	2	2	2	0.919405	-0.121228		-0.0309782	1		0.910813	-0.134773		0.0244795	1		71.3258	531	57.1856	9.17334
P26641	EF1G_HUMAN	EEF1G	Elongation factor 1-gamma	17.85	4	4	225	1.03757	0.0532073		0.143457	100	40.914	1.37817	0.462751		0.622004	101	28.8154	5602.48	437	50.0871	6.66846
P26927	HGFL_HUMAN	MST1	Hepatocyte growth factor-like protein	44.02	23	23	54	0.586545	-0.769685		-0.679435	38	21.2999	0.130956	-2.93285		-2.7736	30	75.5595	1386.87	711	80.2675	7.6792
P26992	CNTFR_HUMAN	CNTFR	Ciliary neurotrophic factor receptor subunit alpha	15.59	3	3	7	1.20911	0.273948		0.364197	4	57.9708	0.875717	-0.191464		-0.0322107	4	47.2482	195.325	372	40.6075	6.75635
P27169	PON1_HUMAN	PON1	Serum paraoxonase/arylesterase 1	60	13	13	167	0.937762	-0.0927056		-0.00245574	93	36.9568	0.492872	-1.02072		-0.861463	77	35.803	4984.95	355	39.7062	5.22412
P27348	1433T_HUMAN	YWHAQ	14-3-3 protein theta	34.69	3	7	15	0.824496	-0.278416		-0.188167	4	29.0052	0.561895	-0.831627		-0.672374	4	25.0574	413.825	245	27.7468	4.77979
P27449	VATL_HUMAN	ATP6V0C	V-type proton ATPase 16 kDa proteolipid subunit	20	1	1	3	0.657062	-0.6059		-0.51565	2	15.1615	1.2061	0.27035		0.429603	2	0.398015	86.07	155	15.7255	8.44092
P27487	DPP4_HUMAN	DPP4	Dipeptidyl peptidase 4	20.5	14	14	33	1.51279	0.597208		0.687458	22	25.8547	1.16193	0.216529		0.375782	22	27.3176	787.791	766	88.2225	6.03662
P27708	PYR1_HUMAN	CAD	CAD protein	0.31	1	1	1	0.473932	-1.07725		-0.986998	1		0.0428751	-4.54372		-4.38446	1		29.39	2225	242.829	6.45557
P27797	CALR_HUMAN	CALR	Calreticulin	16.31	7	7	15	0.518656	-0.947151		-0.856901	7	13.0537	0.190958	-2.38867		-2.22942	7	65.406	408.121	417	48.1118	4.43701
P27816	MAP4_HUMAN	MAP4	Microtubule-associated protein 4	2.34	1	1	1	1.08401	0.116373		0.206623	1								29.79	1152	120.93	5.42725
P27918	PROP_HUMAN	CFP	Properdin	19.4	8	8	14	0.129172	-2.95263		-2.86238	11	69.3562	0.101564	-3.29954		-3.14029	10	93.9531	361.435	469	51.242	7.89893
P27930	IL1R2_HUMAN	IL1R2	Interleukin-1 receptor type 2	12.81	4	4	8	1.14212	0.191711		0.281961	3	27.8517	0.903338	-0.146663		0.0125902	4	35.7614	181.282	398	45.3922	7.89893
P28066	PSA5_HUMAN	PSMA5	Proteasome subunit alpha type-5	4.98	1	1	3	0.947574	-0.0776893		0.0125606	2	9.23437	0.326275	-1.61584		-1.45659	2	4.18409	144.831	241	26.3942	4.79248
P28070	PSB4_HUMAN	PSMB4	Proteasome subunit beta type-4	3.79	1	1	2													78.8919	264	29.1855	5.97314
P28072	PSB6_HUMAN	PSMB6	Proteasome subunit beta type-6	4.18	1	1	1	1.1059	0.145227		0.235477	1		0.201184	-2.31341		-2.15416	1		49.25	239	25.3414	4.91943
P28482	MK01_HUMAN	MAPK1	Mitogen-activated protein kinase 1	8.61	2	2	12	1.11023	0.150861		0.241111	8	36.5683	0.786133	-0.347154		-0.187901	8	59.6147	300.652	360	41.3632	6.97607
P28799	GRN_HUMAN	GRN	Granulins	5.9	3	3	3	0.938676	-0.0913014		-0.00105152	3	5.65694	0.5099	-0.971712		-0.812459	3	16.8455	95.9058	593	63.4998	6.82959
P28827	PTPRM_HUMAN	PTPRM	Receptor-type tyrosine-protein phosphatase mu	8.06	8	8	13	1.00032	0.000460271		0.0907101	8	27.5455	1.26461	0.338693		0.497946	8	52.5989	376.914	1452	163.578	6.65381
P28838	AMPL_HUMAN	LAP3	Cytosol aminopeptidase	2.31	1	1	2	1.47334	0.559092		0.649342	2	25.8377	0.505062	-0.985467		-0.826214	2	14.3018	68.7952	519	56.1308	7.92822
P29017	CD1C_HUMAN	CD1C	T-cell surface glycoprotein CD1c	2.7	1	1	1	0.809254	-0.305336		-0.215086	1		0.892571	-0.163961		-0.00470771	1		37.35	333	37.63	6.13818
P29144	TPP2_HUMAN	TPP2	Tripeptidyl-peptidase 2	2.16	1	1	1							0.410184	-1.28566		-1.1264	1		38.26	1249	138.263	6.31592
P29218	IMPA1_HUMAN	IMPA1	Inositol monophosphatase 1	3.97	1	1	1	0.552539	-0.855852		-0.765602	1		0.366098	-1.4497		-1.29045	1		49.96	277	30.1692	5.26221
P29279	CTGF_HUMAN	CTGF	Connective tissue growth factor	3.72	1	1	1	1.15544	0.208438		0.298688	1		2.06919	1.04907		1.20832	1		34.28	349	38.0649	8.00146
P29322	EPHA8_HUMAN	EPHA8	Ephrin type-A receptor 8	0.8	1	1	1	1.23526	0.30482		0.39507	1		1.01018	0.0146138		0.173867	1		38.1	1005	110.932	8.06006
P29401	TKT_HUMAN	TKT	Transketolase	26.97	10	10	120	0.734826	-0.444525		-0.354275	20	35.3954	1.16236	0.217055		0.376308	19	68.9596	6088.42	623	67.8347	7.66455
P29622	KAIN_HUMAN	SERPINA4	Kallistatin	64.4	25	25	319	1.05048	0.0710551		0.161305	194	31.2628	0.70144	-0.511607		-0.352354	189	36.6594	8553.47	427	48.5112	7.75244
P29692	EF1D_HUMAN	EEF1D	Elongation factor 1-delta	8.19	1	1	2	0.772527	-0.372343		-0.282093	2	20.6476	0.81056	-0.303009		-0.143756	2	4.39966	60.1109	281	31.1028	5.0083
P29966	MARCS_HUMAN	MARCKS	Myristoylated alanine-rich C-kinase substrate	10.84	2	2	2	1.28532	0.36213		0.45238	1		0.885376	-0.175638		-0.0163852	1		74.4619	332	31.5359	4.44971
P30040	ERP29_HUMAN	ERP29	Endoplasmic reticulum resident protein 29	9.58	2	2	2	0.700524	-0.513494		-0.423244	2	23.7246	0.774947	-0.367831		-0.208578	2	78.904	59.0649	261	28.9752	7.31299
P30041	PRDX6_HUMAN	PRDX6	Peroxiredoxin-6	46.43	8	8	13	0.850949	-0.232856		-0.142606	8	19.2293	1.27971	0.35582		0.515073	8	12.9242	360.187	224	25.0192	6.37939
P30043	BLVRB_HUMAN	BLVRB	Flavin reductase (NADPH)	66.99	9	9	23	0.402799	-1.31187		-1.22162	15	29.0396	0.34207	-1.54764		-1.38838	14	22.309	704.253	206	22.1054	7.6499
P30044	PRDX5_HUMAN	PRDX5	Peroxiredoxin-5, mitochondrial	6.54	1	1	2	1.52952	0.613078		0.703328	1		2.34364	1.22875		1.388	1		61.3109	214	22.0725	8.70459
P30046	DOPD_HUMAN	DDT	D-dopachrome decarboxylase	27.97	3	3	5	1.53814	0.621185		0.711435	4	17.5883	2.03271	1.02341		1.18266	4	19.9657	128.409	118	12.7037	7.29834
P30048	PRDX3_HUMAN	PRDX3	Thioredoxin-dependent peroxide reductase, mitochondrial	11.72	1	1	8	1.11674	0.159287		0.249537	3	3.20485	0.614359	-0.702846		-0.543593	2	32.9944	183.46	256	27.6752	7.78174
P30085	KCY_HUMAN	CMPK1	UMP-CMP kinase	8.16	1	1	2	1.18926	0.250062		0.340312	1		1.28721	0.364251		0.523504	1		68.1709	196	22.2083	5.56689
P30086	PEBP1_HUMAN	PEBP1	Phosphatidylethanolamine-binding protein 1	51.34	6	6	13	0.812736	-0.299141		-0.208891	8	52.2015	1.18064	0.239567		0.39882	8	53.3995	407.382	187	21.0437	7.53271
P30101	PDIA3_HUMAN	PDIA3	Protein disulfide-isomerase A3	21.39	9	9	19	0.424562	-1.23595		-1.1457	12	52.7673	0.251052	-1.99394		-1.83469	12	81.1223	454.938	505	56.7468	6.354
P30153	2AAA_HUMAN	PPP2R1A	Serine/threonine-protein phosphatase 2A 65 kDa regulatory subunit A alpha isoform	6.62	1	1	31	1.15873	0.212544		0.302794	5	49.6715	1.17007	0.226598		0.385851	6	30.8455	511.58	589	65.2669	5.10986
P30508	1C12_HUMAN	HLA-C	HLA class I histocompatibility antigen, Cw-12 alpha chain	16.39	3	5	7	1.37617	0.460663		0.550913	3	2.41611	1.10513	0.144215		0.303468	3	10.6052	234.573	366	40.8601	6.30322
P30530	UFO_HUMAN	AXL	Tyrosine-protein kinase receptor UFO	8.5	6	6	7	1.19811	0.260755		0.351005	5	30.4317	1.23066	0.299435		0.458688	5	35.5862	193.485	894	98.273	5.42725
P30740	ILEU_HUMAN	SERPINB1	Leukocyte elastase inhibitor	35.88	12	12	24	0.995118	-0.00706099		0.0831889	13	44.9024	1.29867	0.377037		0.53629	13	23.0145	710.841	379	42.7147	6.27783
P30990	NEUT_HUMAN	NTS	Neurotensin/neuromedin N	12.94	1	1	1													33.76	170	19.782	7.09326
P31040	SDHA_HUMAN	SDHA	Succinate dehydrogenase [ubiquinone] flavoprotein subunit, mitochondrial	4.67	1	1	1													30.25	664	72.6453	7.38623
P31146	COR1A_HUMAN	CORO1A	Coronin-1A	5.21	2	2	4	0.363089	-1.4616		-1.37135	3	11.783	0.341237	-1.55115		-1.3919	3	12.8038	156.28	461	50.9938	6.68311
P31150	GDIA_HUMAN	GDI1	Rab GDP dissociation inhibitor alpha	8.95	1	4	6	0.591836	-0.756731		-0.666482	1		0.357308	-1.48476		-1.32551	1		263.245	447	50.5501	5.13525
P31937	3HIDH_HUMAN	HIBADH	3-hydroxyisobutyrate dehydrogenase, mitochondrial	6.85	1	1	2	0.602538	-0.730876		-0.640626	1		0.523892	-0.932658		-0.773405	1		68.1819	336	35.3058	8.1333
P31939	PUR9_HUMAN	ATIC	Bifunctional purine biosynthesis protein PURH	10.14	3	3	13	1.31895	0.399385		0.489635	4	30.6543	0.836017	-0.258396		-0.0991433	4	27.8525	454.82	592	64.5753	6.7124
P31946	1433B_HUMAN	YWHAB	14-3-3 protein beta/alpha	43.9	3	9	54	0.904912	-0.14415		-0.0539003	8	33.7314	0.809433	-0.305016		-0.145763	7	31.2999	1468.26	246	28.0648	4.83057
P31947	1433S_HUMAN	SFN	14-3-3 protein sigma	16.53	2	4	10	0.621944	-0.685144		-0.594894	5	37.1834	1.32278	0.403571		0.562824	5	13.2074	318.749	248	27.7567	4.7417
P31948	STIP1_HUMAN	STIP1	Stress-induced-phosphoprotein 1	5.89	1	1	6	0.761305	-0.393454		-0.303204	1		0.400494	-1.32015		-1.16089	1		150.234	543	62.5994	6.80029
P31949	S10AB_HUMAN	S100A11	Protein S100-A11	64.76	5	5	8	1.0692	0.0965263		0.186776	4	25.4636	0.947518	-0.0777747		0.0814783	4	26.5887	319.063	105	11.7328	7.12256
P32004	L1CAM_HUMAN	L1CAM	Neural cell adhesion molecule L1	0.8	1	1	2	1.17419	0.231665		0.321915	1		0.936638	-0.0944371		0.0648158	1		67.2232	1257	139.915	6.23975
P32119	PRDX2_HUMAN	PRDX2	Peroxiredoxin-2	53.54	11	12	43	0.614953	-0.701453		-0.611203	28	50.2599	0.884008	-0.177869		-0.0186156	27	35.3166	1139.58	198	21.8782	5.97314
P32754	HPPD_HUMAN	HPD	4-hydroxyphenylpyruvate dioxygenase	12.98	5	5	12	1.77797	0.830233		0.920482	8	45.5849	0.856758	-0.223041		-0.0637877	8	30.7545	392.626	393	44.9059	7.00537
P32942	ICAM3_HUMAN	ICAM3	Intercellular adhesion molecule 3	1.65	1	1	2	1.28699	0.364005		0.454255	1		1.09151	0.126325		0.285578	1		65.6948	547	59.5028	5.42725
P33151	CADH5_HUMAN	CDH5	Cadherin-5	17.35	11	11	45	1.01335	0.0191338		0.109384	28	27.5764	1.00046	0.00066479		0.159918	28	30.5307	1226.76	784	87.474	5.42725
P33908	MA1A1_HUMAN	MAN1A1	Mannosyl-oligosaccharide 1,2-alpha-mannosidase IA	25.57	12	12	31	1.00185	0.00266233		0.0929122	16	33.197	0.70372	-0.506926		-0.347673	16	35.3964	1122.74	653	72.9223	6.46826
P33947	ERD22_HUMAN	KDELR2	ER lumen protein-retaining receptor 2	8.02	1	1	10	0.903211	-0.146865		-0.0566149	3	11.822	0.945674	-0.0805851		0.0786679	3	43.0693	251.79	212	24.406	8.71924
P33991	MCM4_HUMAN	MCM4	DNA replication licensing factor MCM4	3.13	1	1	8	0.778896	-0.360498		-0.270248	6	72.9477	1.01421	0.0203586		0.179612	6	20.2563	281.83	863	96.4976	6.7417
P33992	MCM5_HUMAN	MCM5	DNA replication licensing factor MCM5	3.95	1	1	5													200.441	734	82.2332	8.36768
P34059	GALNS_HUMAN	GALNS	N-acetylgalactosamine-6-sulfatase	4.02	2	2	2	0.887685	-0.17188		-0.0816305	2	41.721	1.16591	0.221455		0.380708	2	33.746	79.0936	522	57.9891	6.7417
P34096	RNAS4_HUMAN	RNASE4	Ribonuclease 4	26.53	3	3	7	0.973493	-0.0387578		0.0514921	4	12.9759	0.926574	-0.110022		0.0492305	4	24.2649	166.515	147	16.8294	9.02686
P34932	HSP74_HUMAN	HSPA4	Heat shock 70 kDa protein 4	3.57	2	2	4	0.74875	-0.417444		-0.327194	3	51.6831	0.449749	-1.15281		-0.993555	3	124.071	99.4028	840	94.2712	5.18604
P35030	TRY3_HUMAN	PRSS3	Trypsin-3	4.28	1	1	2	0.76575	-0.385055		-0.294805	1		0.918334	-0.122909		0.0363437	1		82.2519	304	32.508	7.48877
P35052	GPC1_HUMAN	GPC1	Glypican-1	5.56	3	3	4	1.01957	0.0279659		0.118216	3	59.7003	0.969407	-0.0448255		0.114428	3	34.7557	92.2479	558	61.641	7.29834
P35232	PHB_HUMAN	PHB	Prohibitin	7.35	1	1	2	1.35132	0.434366		0.524616	1		1.58677	0.666097		0.82535	1		83.1209	272	29.7859	5.75732
P35237	SPB6_HUMAN	SERPINB6	Serpin B6	12.5	3	3	5	1.05107	0.0718635		0.162113	3	28.2957	1.16801	0.22405		0.383303	3	19.5787	104.198	376	42.5941	5.2749
P35443	TSP4_HUMAN	THBS4	Thrombospondin-4	16.13	8	10	17	0.400591	-1.3198		-1.22955	8	163.653	0.882673	-0.180049		-0.0207956	5	53.7785	376.546	961	105.802	4.67822
P35527	K1C9_HUMAN	KRT9	Keratin, type I cytoskeletal 9	21.67	9	10	22	0.808645	-0.306421		-0.216172	9	21.5759	4.39116	2.1346		2.29385	10	44.3009	671.943	623	62.0268	5.23682
P35542	SAA4_HUMAN	SAA4	Serum amyloid A-4 protein	36.15	5	5	30	0.792818	-0.334938		-0.244688	20	41.9726	0.321421	-1.63746		-1.47821	20	47.1406	743.023	130	14.7373	9.0708
P35555	FBN1_HUMAN	FBN1	Fibrillin-1	2.89	9	9	11	0.387657	-1.36715		-1.2769	9	48.0543	0.177461	-2.49442		-2.33517	9	26.7871	347.788	2871	312.022	4.93213
P35579	MYH9_HUMAN	MYH9	Myosin-9	6.48	9	9	18	0.830517	-0.267918		-0.177668	10	31.5381	0.56088	-0.834237		-0.674984	9	49.8223	530.823	1960	226.392	5.60498
P35590	TIE1_HUMAN	TIE1	Tyrosine-protein kinase receptor Tie-1	0.62	1	1	1	0.754604	-0.406209		-0.315959	1		0.612108	-0.708142		-0.548889	1		40.74	1138	125.01	7.03467
P35658	NU214_HUMAN	NUP214	Nuclear pore complex protein Nup214	0.38	1	1	1	1.98145	0.986555		1.0768	1		0.553224	-0.854064		-0.694811	1		37.87	2090	213.488	7.47412
P35754	GLRX1_HUMAN	GLRX	Glutaredoxin-1	11.32	2	2	4	0.942415	-0.0855652		0.00468466	2	10.085	1.18132	0.240402		0.399655	2	33.409	66.557	106	11.7682	8.08936
P35858	ALS_HUMAN	IGFALS	Insulin-like growth factor-binding protein complex acid labile subunit	51.4	24	24	161	0.931491	-0.102386		-0.0121356	88	26.821	0.494746	-1.01524		-0.855986	82	46.8053	4635.26	605	65.9938	6.78564
P35908	K22E_HUMAN	KRT2	Keratin, type II cytoskeletal 2 epidermal	7.82	4	4	7	0.628612	-0.669759		-0.579509	4	51.3068	0.767837	-0.381127		-0.221874	4	19.7386	257.904	639	65.3932	8.00146
P35916	VGFR3_HUMAN	FLT4	Vascular endothelial growth factor receptor 3	12.84	11	11	18	0.836642	-0.257317		-0.167067	13	34.6301	0.770659	-0.375835		-0.216582	12	28.9942	527.204	1363	152.66	6.30322
P35968	VGFR2_HUMAN	KDR	Vascular endothelial growth factor receptor 2	1.7	2	2	3	0.89681	-0.157125		-0.0668753	2	44.3737	0.723662	-0.466611		-0.307358	2	40.66	88.3871	1356	151.431	5.84619
P36222	CH3L1_HUMAN	CHI3L1	Chitinase-3-like protein 1	16.45	5	5	12	1.2446	0.315681		0.405931	7	17.28	0.927813	-0.108095		0.0511582	7	13.4382	458.152	383	42.5984	8.45557
P36404	ARL2_HUMAN	ARL2	ADP-ribosylation factor-like protein 2	3.8	1	1	1													27.81	184	20.8649	6.34131
P36542	ATPG_HUMAN	ATP5C1	ATP synthase subunit gamma, mitochondrial	10.4	1	1	2	0.879832	-0.1847		-0.0944504	1		1.10775	0.147637		0.30689	1		74.7809	298	32.9753	9.21729
P36776	LONM_HUMAN	LONP1	Lon protease homolog, mitochondrial	6.15	2	2	2	0.714406	-0.485185		-0.394935	1		0.71637	-0.481223		-0.32197	1		61.8409	959	106.422	6.39209
P36871	PGM1_HUMAN	PGM1	Phosphoglucomutase-1	14.06	5	5	6	1.02045	0.0292041		0.119454	4	50.1598	0.642962	-0.637195		-0.477942	3	81.9015	189.537	562	61.4105	6.75635
P36873	PP1G_HUMAN	PPP1CC	Serine/threonine-protein phosphatase PP1-gamma catalytic subunit	4.33	1	1	2	0.824558	-0.278307		-0.188057	2	30.9897	0.393786	-1.34452		-1.18526	2	18.8502	79.3119	323	36.9597	6.53662
P36955	PEDF_HUMAN	SERPINF1	Pigment epithelium-derived factor	55.74	20	20	238	0.622149	-0.684668		-0.594418	131	35.7877	0.333707	-1.58335		-1.42409	121	50.9322	6983.37	418	46.2833	6.37939
P36980	FHR2_HUMAN	CFHR2	Complement factor H-related protein 2	44.07	5	10	81	0.546163	-0.872598		-0.782348	14	24.2778	0.390362	-1.35712		-1.19786	14	53.1776	1934.38	270	30.6306	6.37939
P37173	TGFR2_HUMAN	TGFBR2	TGF-beta receptor type-2	1.41	1	1	1	1.53305	0.616407		0.706656	1		2.07031	1.04985		1.2091	1		32.11	567	64.5259	5.89697
P37235	HPCL1_HUMAN	HPCAL1	Hippocalcin-like protein 1	11.92	2	2	2	0.827495	-0.273178		-0.182928	2	15.5716	1.42143	0.507338		0.666591	2	7.6531	52.3309	193	22.299	5.35107
P37802	TAGL2_HUMAN	TAGLN2	Transgelin-2	69.35	12	12	38	1.60846	0.685677		0.775927	21	79.3718	2.15613	1.10845		1.2677	21	85.0854	1115.94	199	22.3772	8.25049
P37837	TALDO_HUMAN	TALDO1	Transaldolase	25.82	8	8	20	1.58938	0.66846		0.75871	10	16.2812	2.19092	1.13154		1.29079	10	31.1858	652.858	337	37.5165	6.81494
P37840	SYUA_HUMAN	SNCA	Alpha-synuclein	47.86	5	5	11	0.67892	-0.558686		-0.468436	6	38.1477	1.09256	0.127716		0.286969	6	46.6035	355.386	140	14.4512	4.70361
P38646	GRP75_HUMAN	HSPA9	Stress-70 protein, mitochondrial	11.05	2	3	35	0.941805	-0.0865004		0.00374948	14	25.1125	0.968741	-0.0458178		0.113435	14	29.3166	953.277	679	73.6348	6.16357
P38919	IF4A3_HUMAN	EIF4A3	Eukaryotic initiation factor 4A-III	5.6	1	1	1													30.31	411	46.8412	6.72705
P39023	RL3_HUMAN	RPL3	60S ribosomal protein L3	6.7	1	1	6													106.731	403	46.0798	10.1841
P39059	COFA1_HUMAN	COL15A1	Collagen alpha-1(XV) chain	1.22	1	1	2	0.375272	-1.41399		-1.32374	1		0.447332	-1.16058		-1.00133	1		60.2109	1388	141.632	4.99561
P39060	COIA1_HUMAN	COL18A1	Collagen alpha-1(XVIII) chain	8.21	9	9	18	0.768232	-0.380387		-0.290137	10	56.4342	0.86008	-0.217457		-0.0582041	9	41.2344	501.169	1754	178.077	6.01123
P39687	AN32A_HUMAN	ANP32A	Acidic leucine-rich nuclear phosphoprotein 32 family member A	11.65	1	1	5	0.789953	-0.340162		-0.249912	3	48.6981	1.35464	0.437908		0.597161	4	32.0085	112.085	249	28.5683	4.09424
P39748	FEN1_HUMAN	FEN1	Flap endonuclease 1	1.84	1	1	2	0.450937	-1.149		-1.05875	1		0.122592	-3.02806		-2.86881	1		52.3258	380	42.5661	8.6167
P40121	CAPG_HUMAN	CAPG	Macrophage-capping protein	10.92	2	2	4	1.21814	0.284683		0.374933	2	83.6486	1.72868	0.789675		0.948928	2	41.1575	103.08	348	38.4745	6.18896
P40189	IL6RB_HUMAN	IL6ST	Interleukin-6 receptor subunit beta	11.76	8	8	16	1.30407	0.383017		0.473267	11	28.646	1.67847	0.747143		0.906396	11	57.6554	473.045	918	103.471	5.94775
P40197	GPV_HUMAN	GP5	Platelet glycoprotein V	24.46	9	9	19	0.755178	-0.405112		-0.314862	11	15.9179	0.768474	-0.379932		-0.220679	11	33.6549	601.411	560	60.9207	9.62744
P40227	TCPZ_HUMAN	CCT6A	T-complex protein 1 subunit zeta	11.11	3	3	42	0.63253	-0.660794		-0.570545	17	72.1273	0.846161	-0.240995		-0.0817425	18	35.4461	1303.32	531	57.9876	6.68311
P40763	STAT3_HUMAN	STAT3	Signal transducer and activator of transcription 3	3.64	1	1	4	1.19086	0.252007		0.342257	2	117.906	1.18427	0.243995		0.403248	2	46.9733	139.673	770	88.0114	6.30322
P40925	MDHC_HUMAN	MDH1	Malate dehydrogenase, cytoplasmic	15.87	5	5	7	0.672248	-0.572934		-0.482685	4	3.96412	0.63084	-0.664654		-0.505401	5	32.7976	208.532	334	36.403	7.35693
P41091	IF2G_HUMAN	EIF2S3	Eukaryotic translation initiation factor 2 subunit 3	5.72	1	1	3													62	472	51.0772	8.39697
P41159	LEP_HUMAN	LEP	Leptin	18.56	2	2	3	0.858337	-0.220384		-0.130134	2	30.1955	0.388822	-1.36282		-1.20356	2	26.5721	104.658	167	18.6287	6.3667
P41222	PTGDS_HUMAN	PTGDS	Prostaglandin-H2 D-isomerase	36.32	4	4	14	1.09808	0.134989		0.225239	8	38.2801	1.65479	0.726647		0.8859	9	39.5358	380.88	190	21.0153	7.79639
P41250	GARS_HUMAN	GARS	Glycine--tRNA ligase	6.5	2	2	3													73.47	739	83.1126	7.03467
P41252	SYIC_HUMAN	IARS	Isoleucine--tRNA ligase, cytoplasmic	2.93	2	2	9	0.969057	-0.0453468		0.0449031	4	1.06476	1.28127	0.357576		0.516829	4	23.447	300.308	1262	144.406	6.15088
P41271	NBL1_HUMAN	NBL1	Neuroblastoma suppressor of tumorigenicity 1	7.73	2	2	3	0.704931	-0.504445		-0.414195	2	12.7365	1.08512	0.117858		0.277111	2	17.0271	62.3221	181	19.3952	5.2876
P41439	FOLR3_HUMAN	FOLR3	Folate receptor gamma	14.81	2	3	6	1.14418	0.194315		0.284565	2	37.4424	1.80549	0.852388		1.01164	2	63.9968	164.929	243	27.6199	7.82568
P42126	ECI1_HUMAN	ECI1	Enoyl-CoA delta isomerase 1, mitochondrial	7.62	2	2	7	1.14415	0.194276		0.284526	5	34.2395	1.11049	0.151199		0.310452	5	15.304	181.598	302	32.7952	8.54346
P42224	STAT1_HUMAN	STAT1	Signal transducer and activator of transcription 1-alpha/beta	3.2	1	1	1													28.72	750	87.2795	6.04932
P42574	CASP3_HUMAN	CASP3	Caspase-3	3.97	1	1	1	0.830884	-0.267281		-0.177031	1		0.761585	-0.392924		-0.233671	1		56.21	277	31.5875	6.53662
P42704	LPPRC_HUMAN	LRPPRC	Leucine-rich PPR motif-containing protein, mitochondrial	4.38	3	3	4	1.03296	0.0467797		0.13703	2	6.00552	1.17051	0.227132		0.386385	2	23.0825	110.074	1394	157.805	6.12549
P42785	PCP_HUMAN	PRCP	Lysosomal Pro-X carboxypeptidase	20.16	6	6	9	1.3918	0.476953		0.567203	5	23.1985	1.46664	0.552517		0.71177	5	52.777	246.686	496	55.7639	7.21045
P43121	MUC18_HUMAN	MCAM	Cell surface glycoprotein MUC18	28.64	14	14	35	0.871315	-0.198734		-0.108485	23	26.469	0.424016	-1.23781		-1.07856	23	37.9877	915.843	646	71.5626	5.75732
P43220	GLP1R_HUMAN	GLP1R	Glucagon-like peptide 1 receptor	1.73	1	1	1	0.863564	-0.211625		-0.121375	1		0.971633	-0.041516		0.117737	1		22.25	463	52.991	8.1333
P43251	BTD_HUMAN	BTD	Biotinidase	49.91	17	17	141	1.24423	0.31525		0.4055	80	36.6785	1.2537	0.326195		0.485448	79	44.0452	4336.04	543	61.0933	6.25244
P43487	RANG_HUMAN	RANBP1	Ran-specific GTPase-activating protein	11.44	1	1	2	0.594115	-0.751185		-0.660936	2	34.7466	0.742492	-0.429553		-0.2703	2	20.9158	90.2909	201	23.2956	5.2876
P43652	AFAM_HUMAN	AFM	Afamin	72.79	47	47	1067	1.03807	0.053909		0.144159	624	38.374	1.09167	0.126534		0.285787	620	43.3803	27739.6	599	69.024	5.89697
P45877	PPIC_HUMAN	PPIC	Peptidyl-prolyl cis-trans isomerase C	9.91	2	2	6	1.23977	0.310078		0.400328	3	32.3794	1.82206	0.865572		1.02482	3	16.6107	198.383	212	22.7488	8.39697
P46734	MP2K3_HUMAN	MAP2K3	Dual specificity mitogen-activated protein kinase kinase 3	4.9	1	1	1	0.422532	-1.24287		-1.15262	1		0.366946	-1.44636		-1.28711	1		53.82	347	39.2929	7.43018
P46782	RS5_HUMAN	RPS5	40S ribosomal protein S5	23.53	2	2	3	1.11553	0.157728		0.247978	2	0.065604	0.72352	-0.466896		-0.307643	2	15.4462	123.18	204	22.8621	9.71533
P46940	IQGA1_HUMAN	IQGAP1	Ras GTPase-activating-like protein IQGAP1	5.37	3	3	7	0.778769	-0.360733		-0.270483	3	5.04971	1.70156	0.766858		0.926111	2	111.365	227.339	1657	189.134	6.48096
P46976	GLYG_HUMAN	GYG1	Glycogenin-1	7.71	1	1	1	0.786876	-0.345791		-0.255541	1		0.905728	-0.14285		0.0164026	1		42.02	350	39.3586	5.52881
P46977	STT3A_HUMAN	STT3A	Dolichyl-diphosphooligosaccharide--protein glycosyltransferase subunit STT3A	2.7	1	1	2	0.888468	-0.170609		-0.0803589	1		0.998177	-0.00263296		0.15662	1		82.3809	705	80.4768	8.07471
P47756	CAPZB_HUMAN	CAPZB	F-actin-capping protein subunit beta	9.75	1	1	2	0.904034	-0.145551		-0.0553012	2	15.4579	0.640323	-0.643129		-0.483876	2	33.9039	74.41	277	31.3308	5.59229
P47897	SYQ_HUMAN	QARS	Glutamine--tRNA ligase	2.58	1	1	4	0.954936	-0.0665243		0.0237256	2	52.8699	0.88559	-0.175289		-0.0160362	2	22.4472	116.654	775	87.7429	7.15186
P48059	LIMS1_HUMAN	LIMS1	LIM and senescent cell antigen-like-containing domain protein 1	3.38	1	1	2													69.6109	325	37.2258	8.04541
P48163	MAOX_HUMAN	ME1	NADP-dependent malic enzyme	4.9	1	1	3													100.053	572	64.1091	6.12549
P48357	LEPR_HUMAN	LEPR	Leptin receptor	2.4	2	2	2	1.53915	0.62213		0.71238	2	14.7799	1.79345	0.842741		1.00199	2	54.3218	72.9457	1165	132.408	6.52197
P48382	RFX5_HUMAN	RFX5	DNA-binding protein RFX5	6.66	1	1	1													30.32	616	65.2829	9.29053
P48426	PI42A_HUMAN	PIP4K2A	Phosphatidylinositol 5-phosphate 4-kinase type-2 alpha	2.71	1	1	1	0.924073	-0.113921		-0.023671	1		0.559746	-0.837156		-0.677903	1		37.89	406	46.1955	6.99072
P48444	COPD_HUMAN	ARCN1	Coatomer subunit delta	7.44	2	2	4	0.492125	-1.0229		-0.932654	1		0.655811	-0.608647		-0.449394	3	70.0037	180.274	511	57.1741	6.21436
P48506	GSH1_HUMAN	GCLC	Glutamate--cysteine ligase catalytic subunit	1.57	1	1	1	0.675078	-0.566875		-0.476625	1		0.209655	-2.25391		-2.09466	1		35.83	637	72.7193	6.0874
P48556	PSMD8_HUMAN	PSMD8	26S proteasome non-ATPase regulatory subunit 8	8.29	1	1	6	0.758869	-0.398077		-0.307827	5	18.7957	1.03596	0.0509683		0.210221	4	26.8873	180.095	350	39.5868	9.70068
P48637	GSHB_HUMAN	GSS	Glutathione synthetase	9.7	5	5	8	0.815017	-0.295097		-0.204848	5	35.14	0.588369	-0.765207		-0.605954	5	34.5877	187.319	474	52.3523	5.92236
P48643	TCPE_HUMAN	CCT5	T-complex protein 1 subunit epsilon	4.07	1	1	1	0.703739	-0.506887		-0.416638	1		1.05114	0.0719493		0.231202	1		45.53	541	59.6328	5.65576
P48740	MASP1_HUMAN	MASP1	Mannan-binding lectin serine protease 1	42.49	22	23	87	0.74358	-0.42744		-0.337191	56	49.5459	0.345899	-1.53158		-1.37232	47	59.2355	2535.28	699	79.1952	5.49072
P48741	HSP77_HUMAN	HSPA7	Putative heat shock 70 kDa protein 7	4.63	1	2	2													68.5536	367	40.2196	7.86963
P48960	CD97_HUMAN	CD97	CD97 antigen	1.92	1	1	1													37.45	835	91.8091	6.87354
P49189	AL9A1_HUMAN	ALDH9A1	4-trimethylaminobutyraldehyde dehydrogenase	2.23	1	1	1													49.87	494	53.767	5.87158
P49257	LMAN1_HUMAN	LMAN1	Protein ERGIC-53	2.75	1	1	1	0.805259	-0.312476		-0.222226	1		0.511	-0.968603		-0.80935	1		41.47	510	57.513	6.771
P49321	NASP_HUMAN	NASP	Nuclear autoantigenic sperm protein	4.31	1	1	1													44.82	788	85.1861	4.29736
P49327	FAS_HUMAN	FASN	Fatty acid synthase	7.13	6	6	27	1.07562	0.105174		0.195424	13	24.9589	1.26268	0.336487		0.49574	14	32.8732	733.792	2511	273.254	6.44287
P49336	CDK8_HUMAN	CDK8	Cyclin-dependent kinase 8	1.94	1	1	1													34.62	464	53.2499	8.57275
P49368	TCPG_HUMAN	CCT3	T-complex protein 1 subunit gamma	14.86	4	4	9	0.564999	-0.823679		-0.73343	2	49.9068	0.468628	-1.09349		-0.934232	2	69.547	245.641	545	60.4953	6.49365
P49588	SYAC_HUMAN	AARS	Alanine--tRNA ligase, cytoplasmic	1.96	1	1	2	0.864893	-0.209407		-0.119157	1		0.60891	-0.715698		-0.556445	1		68.9919	968	106.743	5.52881
P49591	SYSC_HUMAN	SARS	Serine--tRNA ligase, cytoplasmic	3.11	1	1	1	1.31405	0.394022		0.484272	1		0.935564	-0.0960917		0.0631613	1		103.23	514	58.7401	6.43018
P49641	MA2A2_HUMAN	MAN2A2	Alpha-mannosidase 2x	3.13	2	2	3	0.538493	-0.893001		-0.802751	1		0.245814	-2.02436		-1.86511	1		81.2891	1150	130.457	6.84424
P49720	PSB3_HUMAN	PSMB3	Proteasome subunit beta type-3	8.78	1	1	2	0.840447	-0.250771		-0.160521	1		0.312948	-1.676		-1.51675	1		66.2409	205	22.9335	6.55127
P49721	PSB2_HUMAN	PSMB2	Proteasome subunit beta type-2	29.35	3	3	52	0.969343	-0.0449202		0.0453297	29	15.3876	1.07263	0.101156		0.260409	29	42.8449	1609.36	201	22.8217	7.02002
P49736	MCM2_HUMAN	MCM2	DNA replication licensing factor MCM2	3.65	1	1	11													323.755	904	101.832	5.51611
P49747	COMP_HUMAN	COMP	Cartilage oligomeric matrix protein	29.19	15	17	28	0.313977	-1.67127		-1.58102	18	39.454	0.095775	-3.38421		-3.22495	11	78.5493	664.846	757	82.8076	4.60205
P49748	ACADV_HUMAN	ACADVL	Very long-chain specific acyl-CoA dehydrogenase, mitochondrial	2.6	1	1	1													33.2	655	70.3454	8.74854
P49756	RBM25_HUMAN	RBM25	RNA-binding protein 25	2.25	1	1	1	0.49744	-1.00741		-0.917157	1		0.535856	-0.900083		-0.74083	1		54.05	843	100.124	6.31592
P49862	KLK7_HUMAN	KLK7	Kallikrein-7	3.56	1	1	1													38.54	253	27.5068	8.47021
P49908	SEPP1_HUMAN	SELENOP	Selenoprotein P	20.21	7	7	58	0.882764	-0.179901		-0.0896512	31	43.6359	0.440003	-1.18441		-1.02516	27	33.1414	1365.35	381	43.1563	7.86963
P49913	CAMP_HUMAN	CAMP	Cathelicidin antimicrobial peptide	13.53	2	2	3	0.384512	-1.3789		-1.28865	2	15.4455	0.10528	-3.24769		-3.08844	2	146.648	91.4904	170	19.2892	9.40771
P50395	GDIB_HUMAN	GDI2	Rab GDP dissociation inhibitor beta	30.79	8	11	23	0.689136	-0.537139		-0.44689	10	15.5605	0.936909	-0.0940191		0.0652339	9	52.6584	723.757	445	50.6309	6.46826
P50552	VASP_HUMAN	VASP	Vasodilator-stimulated phosphoprotein	23.68	9	9	33	0.721378	-0.471173		-0.380923	18	27.4486	1.38232	0.467094		0.626347	18	36.9468	1055.95	380	39.8051	8.93896
P50607	TUB_HUMAN	TUB	Tubby protein homolog	2.96	1	1	1													39.68	506	55.6169	8.76318
P50895	BCAM_HUMAN	BCAM	Basal cell adhesion molecule	4.46	2	2	3	1.20801	0.272633		0.362883	2	47.3362	1.12584	0.171		0.330253	2	63.2431	133.973	628	67.3626	5.80811
P50990	TCPQ_HUMAN	CCT8	T-complex protein 1 subunit theta	7.12	2	2	2	1.24079	0.311261		0.401511	2	65.6068	0.903116	-0.147017		0.0122357	2	82.5998	78.6019	548	59.5825	5.60498
P50991	TCPD_HUMAN	CCT4	T-complex protein 1 subunit delta	14.29	4	4	17	2.11006	1.07728		1.16753	2	79.4834	1.67447	0.743706		0.902959	2	21.7384	414	539	57.8878	7.82568
P51148	RAB5C_HUMAN	RAB5C	Ras-related protein Rab-5C	12.96	1	1	2	1.37037	0.454569		0.544819	1		1.51122	0.595713		0.754966	1		105.422	216	23.4678	8.41162
P51149	RAB7A_HUMAN	RAB7A	Ras-related protein Rab-7a	4.83	1	1	2	0.981632	-0.0267454		0.0635045	1		1.32018	0.400729		0.559982	1		75.2019	207	23.4748	6.69775
P51161	FABP6_HUMAN	FABP6	Gastrotropin	7.81	1	1	2	1.16968	0.226114		0.316364	1		0.848506	-0.237003		-0.0777501	1		93.9639	128	14.3621	6.80029
P51452	DUS3_HUMAN	DUSP3	Dual specificity protein phosphatase 3	7.03	1	1	2	0.985541	-0.0210118		0.0692381	1		0.923441	-0.114909		0.0443444	1		58.1119	185	20.4653	7.79639
P51689	ARSD_HUMAN	ARSD	Arylsulfatase D	1.18	1	1	1	0.405639	-1.30173		-1.21148	1		0.238469	-2.06812		-1.90887	1		32.74	593	64.8181	7.2251
P51858	HDGF_HUMAN	HDGF	Hepatoma-derived growth factor	4.17	1	1	1	1.19217	0.253586		0.343836	1		1.2734	0.348691		0.507944	1		49.61	240	26.7719	4.729
P51884	LUM_HUMAN	LUM	Lumican	45.27	16	16	278	1.10225	0.140448		0.230698	166	37.137	1.55982	0.641375		0.800628	167	39.8654	7193.79	338	38.4048	6.60986
P51946	CCNH_HUMAN	CCNH	Cyclin-H	11.46	1	1	1													22.82	323	37.6192	7.15186
P52209	6PGD_HUMAN	PGD	6-phosphogluconate dehydrogenase, decarboxylating	24.64	8	8	12	0.819578	-0.287046		-0.196796	6	18.1031	0.589184	-0.76321		-0.603957	6	33.1685	302.863	483	53.106	7.2251
P52272	HNRPM_HUMAN	HNRNPM	Heterogeneous nuclear ribonucleoprotein M	4.52	1	1	1													44.59	730	77.4643	8.70459
P52292	IMA1_HUMAN	KPNA2	Importin subunit alpha-1	3.4	1	1	3													95.82	529	57.8259	5.40186
P52306	GDS1_HUMAN	RAP1GDS1	Rap1 GTPase-GDP dissociation stimulator 1	3.13	1	1	6	1.17446	0.232001		0.322251	1		1.25576	0.328556		0.487809	1		184.098	607	66.2745	5.31299
P52565	GDIR1_HUMAN	ARHGDIA	Rho GDP-dissociation inhibitor 1	11.27	2	2	3	1.45445	0.540478		0.630728	2	44.1761	2.50365	1.32403		1.48328	2	41.0071	79.4304	204	23.1927	5.10986
P52566	GDIR2_HUMAN	ARHGDIB	Rho GDP-dissociation inhibitor 2	35.32	5	5	12	1.02259	0.032229		0.122479	8	49.001	1.58634	0.665706		0.824959	8	12.3852	361.375	201	22.9736	5.21143
P52597	HNRPF_HUMAN	HNRNPF	Heterogeneous nuclear ribonucleoprotein F	7.95	1	1	1													50.58	415	45.6429	5.57959
P52701	MSH6_HUMAN	MSH6	DNA mismatch repair protein Msh6	0.51	1	1	1	0.285247	-1.80971		-1.71946	1		0.209343	-2.25606		-2.09681	1		27.61	1360	152.689	6.90283
P52788	SPSY_HUMAN	SMS	Spermine synthase	5.46	2	2	53	1.02872	0.0408469		0.131097	29	36.7818	0.898054	-0.155126		0.0041272	29	38.0412	1397.42	366	41.2418	5.021
P52815	RM12_HUMAN	MRPL12	39S ribosomal protein L12, mitochondrial	12.12	1	1	7							0.993513	-0.00938865		0.149864	1		233.651	198	21.3346	8.86572
P52848	NDST1_HUMAN	NDST1	Bifunctional heparan sulfate N-deacetylase/N-sulfotransferase 1	0.79	1	1	4	1.0298	0.0423683		0.132618	2	61.0397	1.1739	0.231305		0.390558	2	85.0662	96.2721	882	100.804	7.97217
P52907	CAZA1_HUMAN	CAPZA1	F-actin-capping protein subunit alpha-1	17.83	3	3	3	1.02465	0.0351319		0.125382	3	92.7693	0.41327	-1.27484		-1.11559	3	6.52369	93.9187	286	32.9023	5.69385
P53004	BIEA_HUMAN	BLVRA	Biliverdin reductase A	11.49	2	2	7	0.957382	-0.0628341		0.0274158	2	47.4493	0.872858	-0.196182		-0.0369285	2	70.2265	176.422	296	33.4073	6.44287
P53367	ARFP1_HUMAN	ARFIP1	Arfaptin-1	1.88	1	1	2	0.995364	-0.00670323		0.0835466	1		0.757182	-0.401288		-0.242035	1		41.644	373	41.7126	6.69775
P53396	ACLY_HUMAN	ACLY	ATP-citrate synthase	7.72	4	4	33	1.17338	0.230669		0.320919	5	94.4759	1.02601	0.0370493		0.196302	7	44.6011	998.896	1101	120.762	7.32764
P53618	COPB_HUMAN	COPB1	Coatomer subunit beta	4.2	2	2	3	1.03226	0.0458107		0.136061	2	19.1835	0.805263	-0.312468		-0.153215	2	30.883	89.1059	953	107.074	6.04932
P53634	CATC_HUMAN	CTSC	Dipeptidyl peptidase 1	12.74	5	5	7	1.57815	0.658235		0.748485	4	30.2174	1.62163	0.697444		0.856697	4	33.1817	188.377	463	51.8203	6.99072
P53990	IST1_HUMAN	IST1	IST1 homolog	5.77	1	1	4													154.296	364	39.7255	5.35107
P54098	DPOG1_HUMAN	POLG	DNA polymerase subunit gamma-1	0.73	1	1	1													30.68	1239	139.473	6.90283
P54108	CRIS3_HUMAN	CRISP3	Cysteine-rich secretory protein 3	24.08	4	4	9	1.04375	0.0617759		0.152026	5	41.4159	1.53029	0.613802		0.773055	5	38.3833	205.228	245	27.612	7.79639
P54132	BLM_HUMAN	BLM	Bloom syndrome protein	1.48	1	1	3	0.912828	-0.131586		-0.0413357	3	156.667	0.737012	-0.44024		-0.280987	3	27.2549	96.59	1417	158.901	7.48877
P54136	SYRC_HUMAN	RARS	Arginine--tRNA ligase, cytoplasmic	1.97	1	1	2	1.23045	0.299184		0.389434	1		1.09303	0.128333		0.287586	1		55.5019	660	75.3309	6.68311
P54289	CA2D1_HUMAN	CACNA2D1	Voltage-dependent calcium channel subunit alpha-2/delta-1	21.12	19	19	34	1.06341	0.0887027		0.178953	21	38.5614	1.10549	0.144686		0.303939	20	53.4428	870.642	1103	124.49	5.2749
P54577	SYYC_HUMAN	YARS	Tyrosine--tRNA ligase, cytoplasmic	5.49	2	2	7	1.063	0.0881457		0.178396	4	9.47156	1.20208	0.265537		0.42479	4	15.4717	212.358	528	59.1061	7.04932
P54578	UBP14_HUMAN	USP14	Ubiquitin carboxyl-terminal hydrolase 14	2.83	1	1	5	0.712795	-0.488441		-0.398191	3	0.549469	0.714382	-0.485233		-0.32598	3	40.7244	227.138	494	56.033	5.30029
P54710	ATNG_HUMAN	FXYD2	Sodium/potassium-transporting ATPase subunit gamma	18.18	1	1	2	0.924077	-0.113915		-0.0236654	1		1.03077	0.0437156		0.202969	1		83.6209	66	7.2787	8.1626
P54727	RD23B_HUMAN	RAD23B	UV excision repair protein RAD23 homolog B	19.32	3	3	3	0.730255	-0.453529		-0.363279	1		0.65633	-0.607508		-0.448255	1		81.01	409	43.1446	4.84326
P54760	EPHB4_HUMAN	EPHB4	Ephrin type-B receptor 4	1.22	1	1	1	0.447491	-1.16007		-1.06982	1		0.662211	-0.594636		-0.435383	1		51.06	987	108.201	6.90283
P54764	EPHA4_HUMAN	EPHA4	Ephrin type-A receptor 4	3.96	3	3	4	0.949545	-0.0746923		0.0155576	3	25.4886	0.869353	-0.201985		-0.0427324	3	13.825	147.564	986	109.79	6.60986
P54802	ANAG_HUMAN	NAGLU	Alpha-N-acetylglucosaminidase	25.17	12	12	23	0.760173	-0.3956		-0.30535	13	52.0529	0.643409	-0.636193		-0.47694	11	32.8281	736.108	743	82.2136	6.65381
P54819	KAD2_HUMAN	AK2	Adenylate kinase 2, mitochondrial	4.6	1	1	2	1.22588	0.293818		0.384068	1		1.30615	0.385321		0.544574	1		99.8748	239	26.4608	7.81104
P54886	P5CS_HUMAN	ALDH18A1	Delta-1-pyrroline-5-carboxylate synthase	3.14	1	1	1	0.599036	-0.739285		-0.649035	1		0.568453	-0.814888		-0.655635	1		43.98	795	87.2475	7.12256
P55010	IF5_HUMAN	EIF5	Eukaryotic translation initiation factor 5	4.64	1	1	2	0.847334	-0.238997		-0.148748	2	50.7224	1.24374	0.31468		0.473933	2	77.375	79.0919	431	49.1918	5.57959
P55056	APOC4_HUMAN	APOC4	Apolipoprotein C-IV	30.71	4	4	11	0.80576	-0.311578		-0.221328	7	33.6814	0.129384	-2.95027		-2.79101	7	17.7514	260.71	127	14.5435	8.92432
P55058	PLTP_HUMAN	PLTP	Phospholipid transfer protein	37.53	14	14	45	1.10962	0.150067		0.240317	26	30.3601	1.01232	0.0176639		0.176917	26	36.8907	1345.86	493	54.7045	7.00537
P55060	XPO2_HUMAN	CSE1L	Exportin-2	4.02	2	2	7	1.05838	0.0818588		0.172109	1		0.942561	-0.0853422		0.0739108	1		125.32	971	110.346	5.77002
P55072	TERA_HUMAN	VCP	Transitional endoplasmic reticulum ATPase	4.96	2	2	7	0.436678	-1.19536		-1.10511	1		0.389288	-1.36109		-1.20184	1		250.449	806	89.2657	5.26221
P55083	MFAP4_HUMAN	MFAP4	Microfibril-associated glycoprotein 4	7.06	1	1	2	1.16185	0.216419		0.306668	1		0.158087	-2.66121		-2.50196	1		98.1909	255	28.6299	5.63037
P55103	INHBC_HUMAN	INHBC	Inhibin beta C chain	10.51	3	3	4	1.15666	0.209962		0.300212	3	34.0916	0.503146	-0.990951		-0.831698	3	22.4734	117.91	352	38.2134	7.10791
P55145	MANF_HUMAN	MANF	Mesencephalic astrocyte-derived neurotrophic factor	22.53	4	4	7	0.749029	-0.416906		-0.326656	4	14.4509	1.16428	0.21944		0.378693	4	9.9333	157.203	182	20.6868	8.68994
P55263	ADK_HUMAN	ADK	Adenosine kinase	4.97	1	1	1	1.01182	0.0169537		0.107204	1		0.706866	-0.50049		-0.341237	1		36.51	362	40.5197	6.69775
P55265	DSRAD_HUMAN	ADAR	Double-stranded RNA-specific adenosine deaminase	2.61	1	1	1													33.76	1226	135.981	8.646
P55285	CADH6_HUMAN	CDH6	Cadherin-6	4.05	3	3	3	1.05257	0.0739133		0.164163	3	14.9939	0.636793	-0.651105		-0.491852	3	2.84979	77.6438	790	88.2542	4.93213
P55290	CAD13_HUMAN	CDH13	Cadherin-13	16.69	9	9	16	0.70892	-0.496305		-0.406056	11	13.2946	0.90204	-0.148737		0.0105159	11	41.6217	415.051	713	78.2379	4.98291
P55786	PSA_HUMAN	NPEPPS	Puromycin-sensitive aminopeptidase	2.39	1	1	1	0.858621	-0.219906		-0.129656	1		0.673644	-0.569942		-0.410689	1		46.85	919	103.211	5.71924
P55809	SCOT1_HUMAN	OXCT1	Succinyl-CoA:3-ketoacid coenzyme A transferase 1, mitochondrial	3.46	1	1	1	1.2043	0.268192		0.358442	1		1.0722	0.10057		0.259823	1		32.06	520	56.1219	7.45947
P55884	EIF3B_HUMAN	EIF3B	Eukaryotic translation initiation factor 3 subunit B	1.72	1	1	1	0.602099	-0.731928		-0.641678	1		0.226462	-2.14266		-1.98341	1		72.05	814	92.4238	4.99561
P55957	BID_HUMAN	BID	BH3-interacting domain death agonist	5.64	1	1	1													38.4	195	21.981	5.43994
P56192	SYMC_HUMAN	MARS	Methionine--tRNA ligase, cytoplasmic	3.11	1	1	1	0.711168	-0.491738		-0.401488	1								30.73	900	101.052	6.16357
P56199	ITA1_HUMAN	ITGA1	Integrin alpha-1	1.27	1	1	2	1.72341	0.785268		0.875518	1		1.341	0.423311		0.582564	1		63.6975	1179	130.765	6.29053
P56378	68MP_HUMAN	MP68	6.8 kDa mitochondrial proteolipid	31.03	1	1	3	2.07447	1.05274		1.14299	2	8.42675	1.40377	0.489302		0.648554	2	20.9903	70.8946	58	6.65759	10.0815
P57057	G6PT2_HUMAN	SLC37A1	Glucose-6-phosphate exchanger SLC37A1	1.5	1	1	1													25.1	533	57.6108	8.30908
P57088	TMM33_HUMAN	TMEM33	Transmembrane protein 33	10.53	1	1	8													346.531	247	27.9598	9.70068
P57678	GEMI4_HUMAN	GEMIN4	Gem-associated protein 4	2.74	1	1	1							1.05853	0.0820556		0.241309	1		34.17	1058	119.96	6.03662
P58166	INHBE_HUMAN	INHBE	Inhibin beta E chain	2.29	1	1	4	0.701613	-0.511253		-0.421003	2	47.6324	0.357529	-1.48387		-1.32462	2	30.7198	169.18	350	38.537	9.24658
P58335	ANTR2_HUMAN	ANTXR2	Anthrax toxin receptor 2	2.45	1	1	1	1.15544	0.208442		0.298692	1		1.02576	0.0366955		0.195949	1		35.02	489	53.6321	7.45947
P58546	MTPN_HUMAN	MTPN	Myotrophin	40.68	5	5	21	1.1561	0.209271		0.299521	13	31.748	1.22933	0.297876		0.457129	13	12.6814	579.1	118	12.8866	5.51611
P59046	NAL12_HUMAN	NLRP12	NACHT, LRR and PYD domains-containing protein 12	0.85	1	1	3													85.3049	1061	120.095	6.99072
P59665	DEF1_HUMAN	DEFA1	Neutrophil defensin 1	9.57	1	1	1	1.28919	0.366462		0.456712	1		1.55025	0.632505		0.791758	1		30.61	94	10.1942	6.99072
P59998	ARPC4_HUMAN	ARPC4	Actin-related protein 2/3 complex subunit 4	30.36	3	3	7	0.912581	-0.131976		-0.0417259	5	29.0764	0.809497	-0.304902		-0.145649	5	58.1279	200.07	168	19.6543	8.42627
P60174	TPIS_HUMAN	TPI1	Triosephosphate isomerase	37.41	10	10	35	1.0111	0.0159192		0.106169	20	52.8979	1.35804	0.441527		0.60078	21	36.6028	1266.95	286	30.7717	5.92236
P60228	EIF3E_HUMAN	EIF3E	Eukaryotic translation initiation factor 3 subunit E	13.71	3	3	11	1.43926	0.525329		0.615579	1		1.34006	0.422295		0.581548	1		307.693	445	52.1874	6.03662
P60510	PP4C_HUMAN	PPP4C	Serine/threonine-protein phosphatase 4 catalytic subunit	4.89	1	1	2	1.25105	0.323136		0.413386	1		0.930512	-0.103903		0.0553502	1		47.0635	307	35.0574	5.05908
P60660	MYL6_HUMAN	MYL6	Myosin light polypeptide 6	16.56	2	2	2	0.394279	-1.34271		-1.25246	2	1.3276	0.350874	-1.51097		-1.35172	2	12.8078	48.8496	151	16.9191	4.65283
P60709	ACTB_HUMAN	ACTB	Actin, cytoplasmic 1	79.2	13	23	591	0.889856	-0.168357		-0.0781068	107	39.4478	0.855544	-0.225086		-0.0658328	105	40.967	16717.1	375	41.7097	5.47803
P60763	RAC3_HUMAN	RAC3	Ras-related C3 botulinum toxin substrate 3	14.58	1	1	5	1.43065	0.516675		0.606925	1								153.95	192	21.3651	8.14795
P60842	IF4A1_HUMAN	EIF4A1	Eukaryotic initiation factor 4A-I	12.56	3	3	142	0.865256	-0.2088		-0.118551	20	44.852	0.958333	-0.0614011		0.0978519	22	26.9003	3839.86	406	46.1246	5.47803
P60900	PSA6_HUMAN	PSMA6	Proteasome subunit alpha type-6	20.73	4	4	6	0.720241	-0.473449		-0.383199	4	29.2623	0.375665	-1.41248		-1.25323	4	36.5268	168.894	246	27.3818	6.75635
P60903	S10AA_HUMAN	S100A10	Protein S100-A10	26.8	1	1	45	1.13666	0.184799		0.275048	14	43.9016	1.06262	0.0876194		0.246872	18	33.1738	1334.55	97	11.1955	7.37158
P60953	CDC42_HUMAN	CDC42	Cell division control protein 42 homolog	18.85	2	2	2	0.661541	-0.596097		-0.505847	2	20.1217	0.549648	-0.863419		-0.704166	1		76.1562	191	21.245	6.55127
P60981	DEST_HUMAN	DSTN	Destrin	20	2	3	8	1.08561	0.118512		0.208762	3	0.758944	1.38606	0.470987		0.63024	3	16.2383	197.734	165	18.4935	7.85498
P61009	SPCS3_HUMAN	SPCS3	Signal peptidase complex subunit 3	12.78	1	1	2	0.425346	-1.23329		-1.14304	1								101.462	180	20.3005	8.6167
P61019	RAB2A_HUMAN	RAB2A	Ras-related protein Rab-2A	9.91	2	2	3	0.992785	-0.0104461		0.0798038	2	24.0454	1.29492	0.372859		0.532112	2	11.4153	80.4913	212	23.5308	6.53662
P61088	UBE2N_HUMAN	UBE2N	Ubiquitin-conjugating enzyme E2 N	20.39	2	2	4	1.06221	0.0870641		0.177314	2	16.1317	1.64827	0.720952		0.880205	2	32.0953	165.756	152	17.127	6.56592
P61106	RAB14_HUMAN	RAB14	Ras-related protein Rab-14	10.7	2	2	5	0.719837	-0.474257		-0.384007	2	13.9362	0.615345	-0.700533		-0.54128	2	56.6933	93.4268	215	23.8819	6.21436
P61160	ARP2_HUMAN	ACTR2	Actin-related protein 2	17.26	3	3	4	0.41459	-1.27024		-1.17999	2	33.1981	0.20532	-2.28406		-2.1248	2	15.6458	149.036	394	44.7322	6.7417
P61163	ACTZ_HUMAN	ACTR1A	Alpha-centractin	7.45	1	1	4	1.14002	0.189054		0.279304	3	5.82247	0.780229	-0.35803		-0.198777	3	4.42239	81.3682	376	42.5869	6.63916
P61201	CSN2_HUMAN	COPS2	COP9 signalosome complex subunit 2	5.64	1	1	1													73.97	443	51.5641	5.52881
P61313	RL15_HUMAN	RPL15	60S ribosomal protein L15	12.75	1	1	2	1.30268	0.381478		0.471728	2	13.3521	1.20145	0.264781		0.424034	2	26.5029	74.54	204	24.1311	11.6196
P61619	S61A1_HUMAN	SEC61A1	Protein transport protein Sec61 subunit alpha isoform 1	3.78	1	1	4	1.37735	0.461892		0.552142	1		1.78483	0.835787		0.99504	1		155.97	476	52.2305	8.06006
P61626	LYSC_HUMAN	LYZ	Lysozyme C	27.03	4	4	9	0.867919	-0.204368		-0.114118	6	22.2599	0.858427	-0.220233		-0.0609799	7	24.9159	297.979	148	16.5263	9.15869
P61769	B2MG_HUMAN	B2M	Beta-2-microglobulin	54.62	5	5	52	1.68612	0.753703		0.843953	30	33.3075	2.8328	1.50223		1.66148	30	30.9736	1635.89	119	13.7059	6.52197
P61916	NPC2_HUMAN	NPC2	NPC intracellular cholesterol transporter 2	38.41	6	6	11	1.29833	0.37666		0.46691	8	29.0013	1.7589	0.814673		0.973926	8	25.9035	263.122	151	16.5595	7.6499
P61923	COPZ1_HUMAN	COPZ1	Coatomer subunit zeta-1	18.64	1	1	21	0.605797	-0.723095		-0.632845	1		1.09801	0.134893		0.294146	1		751.232	177	20.1855	4.80518
P61956	SUMO2_HUMAN	SUMO2	Small ubiquitin-related modifier 2	12.63	1	1	3	0.811066	-0.302108		-0.211858	2	55.6878	1.1112	0.152114		0.311367	2	83.3861	133.467	95	10.8644	5.50342
P61968	LMO4_HUMAN	LMO4	LIM domain transcription factor LMO4	4.24	1	1	1													24.49	165	17.9815	8.33838
P61970	NTF2_HUMAN	NUTF2	Nuclear transport factor 2	18.11	1	1	1													63.16	127	14.469	5.37646
P61978	HNRPK_HUMAN	HNRNPK	Heterogeneous nuclear ribonucleoprotein K	3.46	1	1	6	1.08181	0.113446		0.203695	3	15.5746	1.5832	0.662842		0.822095	3	10.2086	308.736	463	50.9444	5.5415
P61981	1433G_HUMAN	YWHAG	14-3-3 protein gamma	39.27	5	9	21	1.01866	0.0266789		0.116929	9	51.2878	0.386823	-1.37025		-1.211	9	62.1725	615.835	247	28.2849	4.89404
P62258	1433E_HUMAN	YWHAE	14-3-3 protein epsilon	36.08	6	8	13	0.980668	-0.0281633		0.0620865	6	34.7896	0.592742	-0.754524		-0.595271	7	129.891	391.613	255	29.1554	4.7417
P62263	RS14_HUMAN	RPS14	40S ribosomal protein S14	27.15	2	2	2	1.36158	0.445284		0.535534	1		1.3816	0.466339		0.625592	1		72.5809	151	16.2625	10.0522
P62266	RS23_HUMAN	RPS23	40S ribosomal protein S23	19.58	1	1	1	0.733189	-0.447743		-0.357493	1		1.26987	0.344682		0.503935	1		52.27	143	15.7977	10.4917
P62304	RUXE_HUMAN	SNRPE	Small nuclear ribonucleoprotein E	27.17	1	1	8	1.10757	0.147403		0.237653	5	12.6256	1.17854	0.236997		0.39625	5	13.8905	288.978	92	10.7966	9.43701
P62306	RUXF_HUMAN	SNRPF	Small nuclear ribonucleoprotein F	40.7	1	1	2													47.0009	86	9.71878	4.66553
P62328	TYB4_HUMAN	TMSB4X	Thymosin beta-4	40.91	1	2	18	1.40318	0.488701		0.57895	5	41.6509	2.3112	1.20864		1.3679	5	15.4237	315.209	44	5.04952	5.05908
P62424	RL7A_HUMAN	RPL7A	60S ribosomal protein L7a	9.4	1	1	1													51.94	266	29.977	10.6089
P62491	RB11A_HUMAN	RAB11A	Ras-related protein Rab-11A	12.04	3	3	4	0.385773	-1.37418		-1.28393	3	19.1163	1.30277	0.381587		0.54084	3	26.6873	73.0113	216	24.3784	6.56592
P62495	ERF1_HUMAN	ETF1	Eukaryotic peptide chain release factor subunit 1	4.58	1	1	50	1.1304	0.176835		0.267085	8	82.4859	0.760941	-0.394144		-0.234891	9	30.9463	1440.47	437	49.0002	5.70654
P62753	RS6_HUMAN	RPS6	40S ribosomal protein S6	6.83	1	1	8	1.01579	0.0226036		0.112853	5	23.95	0.885097	-0.176093		-0.0168401	5	28.4108	255.672	249	28.663	10.8433
P62805	H4_HUMAN	HIST1H4A	Histone H4	22.33	2	2	3	1.02294	0.0327253		0.122975	2	67.4109	0.723569	-0.466798		-0.307545	2	34.3979	84.2004	103	11.3604	11.356
P62826	RAN_HUMAN	RAN	GTP-binding nuclear protein Ran	11.11	1	1	1	1.84544	0.883967		0.974217	1		2.1594	1.11063		1.26989	1		60.07	216	24.4076	7.48877
P62877	RBX1_HUMAN	RBX1	E3 ubiquitin-protein ligase RBX1	19.44	1	1	5	0.587881	-0.766403		-0.676153	1								253.483	108	12.2657	6.96143
P62879	GBB2_HUMAN	GNB2	Guanine nucleotide-binding protein G(I)/G(S)/G(T) subunit beta-2	7.06	1	1	3							1.33765	0.419697		0.57895	1		87.6025	340	37.3071	5.99854
P62906	RL10A_HUMAN	RPL10A	60S ribosomal protein L10a	10.6	2	2	18	1.0192	0.0274393		0.117689	7	31.0684	1.40213	0.487625		0.646878	8	48.4562	507.052	217	24.8155	9.93506
P62917	RL8_HUMAN	RPL8	60S ribosomal protein L8	8.17	2	2	3	1.39306	0.478255		0.568505	2	5.15172	1.57118	0.651853		0.811106	2	9.40921	86.3692	257	28.0073	11.0337
P62937	PPIA_HUMAN	PPIA	Peptidyl-prolyl cis-trans isomerase A	47.27	7	7	18	0.950789	-0.0728026		0.0174473	14	31.3348	1.46389	0.549803		0.709056	14	58.527	435.849	165	18.0009	7.81104
P62942	FKB1A_HUMAN	FKBP1A	Peptidyl-prolyl cis-trans isomerase FKBP1A	69.44	4	4	7	1.1036	0.142217		0.232467	4	16.4514	1.42723	0.513214		0.672467	4	35.2661	169.887	108	11.9431	8.1626
P62993	GRB2_HUMAN	GRB2	Growth factor receptor-bound protein 2	4.61	1	1	1	0.656511	-0.607108		-0.516858	1		0.926782	-0.109697		0.0495556	1		55.72	217	25.1904	6.31592
P63010	AP2B1_HUMAN	AP2B1	AP-2 complex subunit beta	3.42	1	1	2	1.54243	0.625204		0.715454	1		1.62191	0.697696		0.856949	1		53.9309	937	104.486	5.37646
P63096	GNAI1_HUMAN	GNAI1	Guanine nucleotide-binding protein G(i) subunit alpha-1	10.73	2	2	4	0.882452	-0.18041		-0.0901603	2	7.47017	0.967526	-0.0476276		0.111625	2	36.1713	113.443	354	40.3352	5.97314
P63104	1433Z_HUMAN	YWHAZ	14-3-3 protein zeta/delta	69.39	11	15	67	0.794269	-0.332301		-0.242051	18	49.9571	0.426334	-1.22994		-1.07069	17	35.7647	1947.97	245	27.7277	4.79248
P63208	SKP1_HUMAN	SKP1	S-phase kinase-associated protein 1	11.66	1	1	4	0.661902	-0.595311		-0.505061	2	32.0432	0.780255	-0.357982		-0.198729	1		125.405	163	18.6462	4.53857
P63241	IF5A1_HUMAN	EIF5A	Eukaryotic translation initiation factor 5A-1	49.35	5	5	160	0.993251	-0.00976921		0.0804807	59	40.6338	1.23788	0.307874		0.467127	60	39.1519	4633.79	154	16.8214	5.23682
P63313	TYB10_HUMAN	TMSB10	Thymosin beta-10	47.73	1	2	15	0.672296	-0.572832		-0.482582	3	3.06221	1.18923	0.25003		0.409283	3	145.962	285.37	44	5.02255	5.36377
P67936	TPM4_HUMAN	TPM4	Tropomyosin alpha-4 chain	46.37	6	13	31	0.227685	-2.13489		-2.04464	9	56.1744	0.104242	-3.26199		-3.10273	8	152.798	811.384	248	28.5045	4.69092
P68032	ACTC_HUMAN	ACTC1	Actin, alpha cardiac muscle 1	35.81	2	12	181	0.676803	-0.563193		-0.472943	3	43.4269	0.59036	-0.760334		-0.601081	3	68.9872	5155.94	377	41.9919	5.38916
P68104	EF1A1_HUMAN	EEF1A1	Elongation factor 1-alpha 1	33.33	9	9	182	0.9483	-0.0765847		0.0136652	68	38.1788	0.901981	-0.148831		0.0104223	71	37.4418	5919.19	462	50.1091	9.01221
P68366	TBA4A_HUMAN	TUBA4A	Tubulin alpha-4A chain	27.68	3	9	10	0.563811	-0.826716		-0.736466	3	52.2755	0.38669	-1.37075		-1.2115	2	10.5373	271.408	448	49.8924	5.05908
P68402	PA1B2_HUMAN	PAFAH1B2	Platelet-activating factor acetylhydrolase IB subunit beta	33.19	3	3	9	0.911927	-0.133009		-0.0427593	4	49.048	0.87652	-0.190141		-0.0308876	3	12.6808	271.917	229	25.5531	5.92236
P68431	H31_HUMAN	HIST1H3A	Histone H3.1	26.47	2	2	96	0.529651	-0.916886		-0.826636	1		1.75074	0.807966		0.967219	2	2.84428	3163.62	136	15.3945	11.1216
P68871	HBB_HUMAN	HBB	Hemoglobin subunit beta	93.88	6	12	120	0.262459	-1.92984		-1.83959	30	76.0533	0.651271	-0.61867		-0.459417	33	35.565	3899.03	147	15.9883	7.28369
P69849	NOMO3_HUMAN	NOMO3	Nodal modulator 3	1.39	2	2	4	0.953711	-0.0683764		0.0218735	2	14.7521	0.365116	-1.45357		-1.29432	2	58.3861	132.743	1222	134.049	5.66846
P69905	HBA_HUMAN	HBA1	Hemoglobin subunit alpha	87.32	9	9	76	0.377911	-1.40388		-1.31363	45	35.2397	0.719432	-0.47507		-0.315817	48	43.9436	2106.55	142	15.2479	8.67529
P78324	SHPS1_HUMAN	SIRPA	Tyrosine-protein phosphatase non-receptor type substrate 1	8.13	2	4	10	1.22403	0.291637		0.381887	3	52.7247	1.95456	0.966843		1.1261	3	73.9992	240.562	504	54.9328	6.97607
P78371	TCPB_HUMAN	CCT2	T-complex protein 1 subunit beta	6.36	2	2	2	2.15037	1.10458		1.19483	1		2.1184	1.08297		1.24223	1		111.692	535	57.4521	6.45557
P78417	GSTO1_HUMAN	GSTO1	Glutathione S-transferase omega-1	49.79	14	14	32	1.16645	0.22212		0.31237	21	33.3043	1.58312	0.66277		0.822023	21	35.9472	773.153	241	27.548	6.59521
P78504	JAG1_HUMAN	JAG1	Protein jagged-1	0.9	1	1	1	0.237634	-2.07319		-1.98294	1		0.849197	-0.235828		-0.0765752	1		32.26	1218	133.709	6.06201
P78509	RELN_HUMAN	RELN	Reelin	0.38	1	1	1	0.869501	-0.20174		-0.11149	1		0.252	-1.9885		-1.82925	1		24.25	3460	388.137	5.88428
P78524	ST5_HUMAN	ST5	Suppression of tumorigenicity 5 protein	1.06	1	1	1													34.83	1137	126.405	9.24658
P78527	PRKDC_HUMAN	PRKDC	DNA-dependent protein kinase catalytic subunit	2.69	6	6	23	1.10648	0.145984		0.236234	3	18.2807	1.15052	0.202286		0.361539	3	6.15685	676.126	4128	468.788	7.12256
P80108	PHLD_HUMAN	GPLD1	Phosphatidylinositol-glycan-specific phospholipase D	40.24	23	23	129	1.03868	0.0547577		0.145008	76	34.6517	0.864693	-0.20974		-0.0504875	75	35.6255	3932.3	840	92.278	6.3667
P80188	NGAL_HUMAN	LCN2	Neutrophil gelatinase-associated lipocalin	31.82	5	5	13	1.44243	0.528501		0.618751	9	29.9222	2.63374	1.39711		1.55637	9	60.5976	406.237	198	22.5737	8.90967
P80511	S10AC_HUMAN	S100A12	Protein S100-A12	29.35	3	3	5	1.07206	0.100385		0.190635	3	3.74493	1.19679	0.259165		0.418418	3	8.53718	116.599	92	10.5685	6.25244
P80723	BASP1_HUMAN	BASP1	Brain acid soluble protein 1	22.47	5	5	19	1.34491	0.427505		0.517755	12	63.999	2.13213	1.0923		1.25155	12	56.6975	583.051	227	22.68	4.62744
P81605	DCD_HUMAN	DCD	Dermcidin	10	1	1	3	1.43634	0.522398		0.612648	2	17.9316	1.08987	0.12415		0.283403	2	44.3875	90.5238	110	11.2768	6.53662
P82930	RT34_HUMAN	MRPS34	28S ribosomal protein S34, mitochondrial	3.21	1	1	4	0.33791	-1.56529		-1.47504	3	10.1693	0.0771606	-3.69599		-3.53674	3	16.1883	68.9508	218	25.6345	9.979
P84085	ARF5_HUMAN	ARF5	ADP-ribosylation factor 5	23.33	3	3	7	0.882526	-0.18029		-0.0900398	3	9.07538	1.55616	0.63799		0.797243	3	48.1925	197.635	180	20.5166	6.78564
P84090	ERH_HUMAN	ERH	Enhancer of rudimentary homolog	29.81	1	1	6													171.936	104	12.251	5.92236
P84243	H33_HUMAN	H3F3A	Histone H3.3	23.53	1	1	6													174.964	136	15.3185	11.2681
P98095	FBLN2_HUMAN	FBLN2	Fibulin-2	0.84	1	1	1	0.520147	-0.943009		-0.852759	1		0.305629	-1.71015		-1.55089	1		34.78	1184	126.489	4.81787
P98160	PGBM_HUMAN	HSPG2	Basement membrane-specific heparan sulfate proteoglycan core protein	7.56	25	25	56	0.669461	-0.578928		-0.488678	32	63.816	0.749923	-0.415186		-0.255933	32	85.0903	1563.99	4391	468.532	6.50732
P99999	CYC_HUMAN	CYCS	Cytochrome c	45.71	6	6	13	1.22042	0.287383		0.377633	7	28.267	1.66002	0.731202		0.890455	7	30.6792	339.259	105	11.7411	9.56885
Q00169	PIPNA_HUMAN	PITPNA	Phosphatidylinositol transfer protein alpha isoform	4.07	1	1	1	1.45678	0.542781		0.633031	1		0.647778	-0.626429		-0.467176	1		39.46	270	31.786	6.55127
Q00325	MPCP_HUMAN	SLC25A3	Phosphate carrier protein, mitochondrial	12.43	2	2	7	0.891599	-0.165534		-0.0752837	1		1.92778	0.946941		1.10619	2	49.0072	162.788	362	40.0687	9.37842
Q00532	CDKL1_HUMAN	CDKL1	Cyclin-dependent kinase-like 1	1.96	1	1	3	0.552656	-0.855546		-0.765296	2	180.512	0.285756	-1.80714		-1.64789	2	137.167	59.16	357	41.6448	8.85107
Q00610	CLH1_HUMAN	CLTC	Clathrin heavy chain 1	14.81	12	12	42	1.01842	0.0263376		0.116587	20	32.9831	1.00363	0.005223		0.164476	21	40.1334	1012.63	1675	191.493	5.69385
Q00839	HNRPU_HUMAN	HNRNPU	Heterogeneous nuclear ribonucleoprotein U	8.48	4	4	7	0.952515	-0.0701859		0.020064	3	17.0081	0.907801	-0.139551		0.0197017	3	9.91076	204.619	825	90.528	5.99854
Q01082	SPTB2_HUMAN	SPTBN1	Spectrin beta chain, non-erythrocytic 1	2.12	3	3	4	0.997299	-0.00390197		0.0863479	3	2.33986	0.78034	-0.357826		-0.198573	3	15.0662	141.343	2364	274.439	5.56689
Q01459	DIAC_HUMAN	CTBS	Di-N-acetylchitobiase	42.86	11	11	32	1.51282	0.59724		0.68749	20	23.8129	2.00549	1.00395		1.16321	20	27.1276	930.758	385	43.7316	6.63916
Q01469	FABP5_HUMAN	FABP5	Fatty acid-binding protein, epidermal	35.56	4	4	5	1.14266	0.192392		0.282642	4	32.4392	2.04686	1.03341		1.19267	4	16.8935	132.83	135	15.1546	7.00537
Q01518	CAP1_HUMAN	CAP1	Adenylyl cyclase-associated protein 1	30.11	12	12	71	0.841237	-0.249415		-0.159165	35	36.842	0.730761	-0.452528		-0.293275	34	35.3947	1879.31	475	51.8687	8.06006
Q01638	ILRL1_HUMAN	IL1RL1	Interleukin-1 receptor-like 1	1.62	1	1	2	1.03524	0.0499652		0.140215	1		1.32387	0.404766		0.564019	1		53.6519	556	63.3173	8.35303
Q01650	LAT1_HUMAN	SLC7A5	Large neutral amino acids transporter small subunit 1	5.72	1	1	15													225.8	507	54.9743	7.72314
Q01813	PFKAP_HUMAN	PFKP	ATP-dependent 6-phosphofructokinase, platelet type	5.48	2	2	26	0.553067	-0.854474		-0.764225	3	24.0629	0.644701	-0.633298		-0.474045	3	68.2714	1175.13	784	85.5415	7.54736
Q01814	AT2B2_HUMAN	ATP2B2	Plasma membrane calcium-transporting ATPase 2	0.72	1	1	1													30.8	1243	136.789	5.90967
Q01973	ROR1_HUMAN	ROR1	Inactive tyrosine-protein kinase transmembrane receptor ROR1	1.07	1	1	2	0.86835	-0.203651		-0.113402	1		1.46428	0.550195		0.709448	1		56.9219	937	104.215	7.1665
Q01995	TAGL_HUMAN	TAGLN	Transgelin	29.35	7	7	13	1.59933	0.677471		0.767721	9	30.4563	2.04253	1.03036		1.18961	9	42.7631	369.423	201	22.5964	8.83643
Q02487	DSC2_HUMAN	DSC2	Desmocollin-2	1.11	1	1	1	2.3009	1.2022		1.29245	1		3.81195	1.93053		2.08978	1		41.35	901	99.8987	5.33838
Q02747	GUC2A_HUMAN	GUCA2A	Guanylin	16.52	2	2	3	1.47201	0.55779		0.64804	1		2.39284	1.25872		1.41797	1		72.9138	115	12.3802	4.58936
Q02790	FKBP4_HUMAN	FKBP4	Peptidyl-prolyl cis-trans isomerase FKBP4	6.75	2	2	4	0.67778	-0.56111		-0.47086	2	32.197	0.884	-0.177881		-0.0186282	2	62.7798	132.534	459	51.7721	5.42725
Q02809	PLOD1_HUMAN	PLOD1	Procollagen-lysine,2-oxoglutarate 5-dioxygenase 1	3.3	1	1	2	1.0334	0.047401		0.137651	1								103.161	727	83.4974	6.94678
Q02818	NUCB1_HUMAN	NUCB1	Nucleobindin-1	15.18	6	6	10	1.55756	0.639291		0.729541	7	26.7408	0.836176	-0.258122		-0.0988688	7	47.3292	231.971	461	53.8463	5.24951
Q02952	AKA12_HUMAN	AKAP12	A-kinase anchor protein 12	0.95	1	1	2	0.482417	-1.05165		-0.961399	1		0.276261	-1.8559		-1.69664	1		73.1009	1782	191.367	4.41162
Q02985	FHR3_HUMAN	CFHR3	Complement factor H-related protein 3	14.55	4	5	34	0.792482	-0.33555		-0.2453	9	46.0332	1.50212	0.586996		0.746249	9	45.0767	702.658	330	37.2987	7.54736
Q03154	ACY1_HUMAN	ACY1	Aminoacylase-1	14.95	5	5	8	1.38442	0.46928		0.55953	7	34.7483	1.08178	0.113407		0.27266	7	46.8595	215.116	408	45.856	6.17627
Q03426	KIME_HUMAN	MVK	Mevalonate kinase	1.77	1	1	2	0.822999	-0.281038		-0.190788	1		1.06657	0.0929853		0.252238	1		28.73	396	42.4243	6.45557
Q03468	ERCC6_HUMAN	ERCC6	DNA excision repair protein ERCC-6	0.87	1	1	1	0.844117	-0.244484		-0.154235	1		0.650244	-0.620947		-0.461694	1		28.93	1493	168.311	8.08936
Q03518	TAP1_HUMAN	TAP1	Antigen peptide transporter 1	3.34	1	1	1													34.82	808	87.1627	8.01611
Q03591	FHR1_HUMAN	CFHR1	Complement factor H-related protein 1	40.61	1	12	113	0.551608	-0.858285		-0.768036	3	38.9463	0.396027	-1.33633		-1.17708	3	4.94282	2717.48	330	37.626	7.38623
Q03701	CEBPZ_HUMAN	CEBPZ	CCAAT/enhancer-binding protein zeta	2.09	1	1	1	1.86485	0.899057		0.989307	1		0.892528	-0.16403		-0.00477729	1		33.33	1054	120.898	5.93506
Q04446	GLGB_HUMAN	GBE1	1,4-alpha-glucan-branching enzyme	6.13	2	2	3	0.879205	-0.185729		-0.0954791	2	18.4201	0.395089	-1.33975		-1.1805	2	24.8305	119.327	702	80.4226	6.31592
Q04637	IF4G1_HUMAN	EIF4G1	Eukaryotic translation initiation factor 4 gamma 1	1.44	1	1	2	0.924261	-0.113628		-0.023378	1								46.87	1599	175.382	5.32568
Q04756	HGFA_HUMAN	HGFAC	Hepatocyte growth factor activator	27.48	13	13	56	0.991798	-0.0118818		0.0783681	35	27.7152	0.285356	-1.80917		-1.64991	32	47.1741	1594.55	655	70.6361	7.23975
Q04760	LGUL_HUMAN	GLO1	Lactoylglutathione lyase	4.89	1	1	1													41.75	184	20.7642	5.31299
Q04917	1433F_HUMAN	YWHAH	14-3-3 protein eta	34.55	5	8	13	0.780736	-0.357093		-0.266843	5	20.4241	0.408253	-1.29247		-1.13321	4	19.9584	404.606	246	28.201	4.84326
Q05682	CALD1_HUMAN	CALD1	Caldesmon	4.92	4	4	7	0.64446	-0.633837		-0.543587	5	10.3139	0.939829	-0.0895294		0.0697236	5	5.48605	191.42	793	93.1754	5.65576
Q06033	ITIH3_HUMAN	ITIH3	Inter-alpha-trypsin inhibitor heavy chain H3	45.96	28	28	298	0.752366	-0.410493		-0.320243	186	32.0538	0.217369	-2.20178		-2.04253	140	82.4273	9179.51	890	99.7865	5.74463
Q06141	REG3A_HUMAN	REG3A	Regenerating islet-derived protein 3-alpha	27.43	3	3	5	1.0849	0.117568		0.207818	3	7.13345	1.50193	0.586816		0.746069	3	31.9701	165.595	175	19.3824	7.63525
Q06323	PSME1_HUMAN	PSME1	Proteasome activator complex subunit 1	15.26	3	3	5	1.50832	0.592941		0.68319	2	5.24824	1.2525	0.324812		0.484065	2	0.714728	112.488	249	28.705	6.02393
Q06418	TYRO3_HUMAN	TYRO3	Tyrosine-protein kinase receptor TYRO3	1.12	1	1	2	1.4398	0.525866		0.616115	1		1.38586	0.47078		0.630033	1		70.1919	890	96.8434	5.66846
Q06828	FMOD_HUMAN	FMOD	Fibromodulin	3.46	1	1	2	0.929322	-0.10575		-0.0154998	1		0.913808	-0.130037		0.029216	1		83.4919	376	43.1515	6.03662
Q06830	PRDX1_HUMAN	PRDX1	Peroxiredoxin-1	39.7	4	6	30	0.866694	-0.206405		-0.116155	4	70.1496	1.6829	0.750949		0.910202	3	33.857	879.283	199	22.0963	8.1333
Q07021	C1QBP_HUMAN	C1QBP	Complement component 1 Q subcomponent-binding protein, mitochondrial	10.64	1	1	6	1.25632	0.329201		0.419451	1		1.91971	0.940887		1.10014	1		178.961	282	31.3426	4.84326
Q07075	AMPE_HUMAN	ENPEP	Glutamyl aminopeptidase	6.58	5	5	7	1.13189	0.178734		0.268984	5	8.77779	0.914965	-0.128212		0.0310408	5	6.475	195.235	957	109.176	5.46533
Q07092	COGA1_HUMAN	COL16A1	Collagen alpha-1(XVI) chain	0.69	1	1	1	0.918039	-0.123373		-0.0331232	1		1.07424	0.10331		0.262563	1		40.26	1604	157.653	7.84033
Q07507	DERM_HUMAN	DPT	Dermatopontin	9.45	2	2	2	1.09925	0.136517		0.226767	2	4.44223	0.590205	-0.760712		-0.601459	2	25.6402	55.8595	201	23.9888	4.81787
Q07954	LRP1_HUMAN	LRP1	Prolow-density lipoprotein receptor-related protein 1	7.28	26	26	47	0.85661	-0.223289		-0.133039	30	23.8104	0.483132	-1.04951		-0.890257	29	33.3656	1154.93	4544	504.276	5.38916
Q07960	RHG01_HUMAN	ARHGAP1	Rho GTPase-activating protein 1	1.59	1	1	2	0.584443	-0.774866		-0.684616	1		0.340567	-1.55399		-1.39474	1		46.7933	439	50.4042	6.29053
Q08211	DHX9_HUMAN	DHX9	ATP-dependent RNA helicase A	3.46	2	2	16	0.988932	-0.0160562		0.0741937	7	41.0949	0.673552	-0.570139		-0.410886	5	30.1481	464.977	1270	140.869	6.84424
Q08257	QOR_HUMAN	CRYZ	Quinone oxidoreductase	3.04	1	1	2	0.61631	-0.698271		-0.608021	1		0.443914	-1.17165		-1.01239	1		53.2919	329	35.1845	8.44092
Q08345	DDR1_HUMAN	DDR1	Epithelial discoidin domain-containing receptor 1	3.29	2	2	3	1.23838	0.308454		0.398704	2	7.29454	1.20912	0.273955		0.433208	3	4.57874	99.8263	913	101.063	6.82959
Q08380	LG3BP_HUMAN	LGALS3BP	Galectin-3-binding protein	32.31	15	15	60	0.425397	-1.23312		-1.14287	36	48.8909	0.188937	-2.40403		-2.24477	34	104.905	1798.04	585	65.2893	5.2749
Q08554	DSC1_HUMAN	DSC1	Desmocollin-1	3.58	3	3	8	0.972517	-0.0402049		0.050045	5	17.1649	1.2783	0.354227		0.51348	5	34.2287	194.287	894	99.9238	5.42725
Q08830	FGL1_HUMAN	FGL1	Fibrinogen-like protein 1	8.65	4	4	5	0.537663	-0.895226		-0.804976	2	0.431333	0.236209	-2.08187		-1.92261	2	0.424276	125.585	312	36.3565	5.87158
Q08ET2	SIG14_HUMAN	SIGLEC14	Sialic acid-binding Ig-like lectin 14	6.31	2	2	2	0.731337	-0.451392		-0.361142	2	51.0834	1.21518	0.281174		0.440427	2	64.435	50.4119	396	43.9422	7.95752
Q09028	RBBP4_HUMAN	RBBP4	Histone-binding protein RBBP4	7.29	1	1	1	0.767399	-0.381952		-0.291702	1		1.03979	0.0562854		0.215538	1		39.95	425	47.6261	4.89404
Q09666	AHNK_HUMAN	AHNAK	Neuroblast differentiation-associated protein AHNAK	2.14	1	1	1	1.65946	0.730711		0.82096	1		1.88933	0.917877		1.07713	1		47.3	5890	628.699	6.15088
Q0ZGT2	NEXN_HUMAN	NEXN	Nexilin	2.67	2	2	3	0.52014	-0.943029		-0.852779	2	68.0132	0.740679	-0.43308		-0.273827	2	98.6871	81.9592	675	80.6087	5.32568
Q10471	GALT2_HUMAN	GALNT2	Polypeptide N-acetylgalactosaminyltransferase 2	6.83	3	3	4	0.943767	-0.0834973		0.00675255	3	12.586	0.981117	-0.0275029		0.13175	3	3.92425	115.091	571	64.6915	8.35303
Q10567	AP1B1_HUMAN	AP1B1	AP-1 complex subunit beta-1	3.37	1	1	2	0.536692	-0.897833		-0.807583	1								63.046	949	104.57	5.05908
Q10588	BST1_HUMAN	BST1	ADP-ribosyl cyclase/cyclic ADP-ribose hydrolase 2	18.24	4	4	12	0.929392	-0.10564		-0.0153904	8	26.8398	1.53643	0.619586		0.778839	8	34.2527	343.835	318	35.7011	7.79639
Q10589	BST2_HUMAN	BST2	Bone marrow stromal antigen 2	5.56	1	1	2	4.85557	2.27964		2.36989	1		3.92457	1.97254		2.13179	1		79.5521	180	19.7563	5.60498
Q12768	WASC5_HUMAN	WASHC5	WASH complex subunit 5	1.47	1	1	2	0.772454	-0.372479		-0.282229	1		0.713666	-0.486678		-0.327425	1		41.4264	1159	134.201	6.97607
Q12769	NU160_HUMAN	NUP160	Nuclear pore complex protein Nup160	3.41	2	2	2													72.8109	1436	162.017	5.50342
Q12805	FBLN3_HUMAN	EFEMP1	EGF-containing fibulin-like extracellular matrix protein 1	35.7	13	13	44	0.902945	-0.147289		-0.0570395	28	45.0475	0.8145	-0.296014		-0.136761	28	56.683	1262.87	493	54.6042	5.07178
Q12841	FSTL1_HUMAN	FSTL1	Follistatin-related protein 1	30.52	9	9	17	1.05371	0.0754844		0.165734	10	52.577	1.40514	0.490715		0.649968	10	42.7896	421.447	308	34.9629	5.51611
Q12860	CNTN1_HUMAN	CNTN1	Contactin-1	21.51	17	17	38	1.07296	0.101601		0.191851	24	38.2963	1.09808	0.134978		0.294231	24	52.1062	1001.35	1018	113.249	5.89697
Q12864	CAD17_HUMAN	CDH17	Cadherin-17	8.17	5	5	7	1.49566	0.580785		0.671035	5	37.0718	1.46604	0.551922		0.711175	5	18.2399	199.169	832	92.1619	5.13525
Q12866	MERTK_HUMAN	MERTK	Tyrosine-protein kinase Mer	3.8	4	4	7	1.60276	0.680562		0.770812	5	59.2779	1.51381	0.598183		0.757436	5	67.2547	167.514	999	110.179	5.79541
Q12874	SF3A3_HUMAN	SF3A3	Splicing factor 3A subunit 3	3.99	1	1	2													81.9719	501	58.8123	5.37646
Q12884	SEPR_HUMAN	FAP	Prolyl endopeptidase FAP	4.47	3	4	12	0.636829	-0.651023		-0.560773	3	3.83624	0.901794	-0.14913		0.0101233	3	6.84622	240.706	760	87.6567	6.65381
Q12905	ILF2_HUMAN	ILF2	Interleukin enhancer-binding factor 2	5.64	1	1	2	1.13605	0.184029		0.274279	1		1.10638	0.145844		0.305097	2	58.7166	89.9419	390	43.0352	5.26221
Q12906	ILF3_HUMAN	ILF3	Interleukin enhancer-binding factor 3	3.47	1	1	4	1.60852	0.685732		0.775982	1		1.78257	0.833959		0.993212	1		115.691	894	95.2791	8.76318
Q12907	LMAN2_HUMAN	LMAN2	Vesicular integral-membrane protein VIP36	11.8	3	3	5	1.5511	0.633293		0.723542	4	16.1846	1.91216	0.935202		1.09445	4	33.3272	169.518	356	40.2031	6.94678
Q12913	PTPRJ_HUMAN	PTPRJ	Receptor-type tyrosine-protein phosphatase eta	9.2	8	8	10	1.33478	0.4166		0.50685	7	24.524	0.59696	-0.744295		-0.585042	5	5.6991	349.118	1337	145.851	5.57959
Q12931	TRAP1_HUMAN	TRAP1	Heat shock protein 75 kDa, mitochondrial	4.97	3	3	19	0.940437	-0.0885972		0.00165271	12	29.38	0.970961	-0.0425143		0.116739	12	45.6763	650.858	704	80.0597	8.20654
Q12979	ABR_HUMAN	ABR	Active breakpoint cluster region-related protein	3.38	1	1	1													26.17	859	97.5362	6.55127
Q12996	CSTF3_HUMAN	CSTF3	Cleavage stimulation factor subunit 3	4.32	1	1	1	0.565482	-0.822448		-0.732198	1		0.789599	-0.340808		-0.181555	1		42.47	717	82.8687	8.11865
Q13009	TIAM1_HUMAN	TIAM1	T-lymphoma invasion and metastasis-inducing protein 1	0.5	1	1	1	0.809522	-0.304858		-0.214609	1		1.11645	0.158918		0.318171	1		27.53	1591	177.398	6.60986
Q13023	AKAP6_HUMAN	AKAP6	A-kinase anchor protein 6	0.3	1	1	1	0.393971	-1.34384		-1.25359	1		0.235145	-2.08837		-1.92912	1		47.93	2319	256.56	5.0083
Q13045	FLII_HUMAN	FLII	Protein flightless-1 homolog	2.29	1	1	1													57.82	1269	144.66	6.04932
Q13057	COASY_HUMAN	COASY	Bifunctional coenzyme A synthase	4.43	1	1	13	0.828695	-0.271086		-0.180837	5	33.023	0.700736	-0.513058		-0.353805	5	13.6187	357.75	564	62.29	6.99072
Q13093	PAFA_HUMAN	PLA2G7	Platelet-activating factor acetylhydrolase	43.76	14	14	25	0.770786	-0.375597		-0.285347	13	44.3752	0.367261	-1.44512		-1.28587	12	46.9639	717.456	441	50.0453	7.56201
Q13103	SPP24_HUMAN	SPP2	Secreted phosphoprotein 24	27.01	5	5	18	1.033	0.0468376		0.137087	10	22.577	0.500266	-0.999234		-0.839981	10	13.4921	547.517	211	24.3218	8.32373
Q13133	NR1H3_HUMAN	NR1H3	Oxysterols receptor LXR-alpha	1.79	1	1	1	0.916187	-0.126286		-0.0360364	1		0.770194	-0.376706		-0.217453	1		36.29	447	50.3636	7.66455
Q13148	TADBP_HUMAN	TARDBP	TAR DNA-binding protein 43	9.42	2	2	6	0.754693	-0.406037		-0.315788	3	5.99965	1.01377	0.0197264		0.178979	3	31.4518	173.144	414	44.7113	6.18896
Q13155	AIMP2_HUMAN	AIMP2	Aminoacyl tRNA synthase complex-interacting multifunctional protein 2	17.81	2	2	16	0.914149	-0.129499		-0.0392493	9	24.6164	0.980868	-0.0278698		0.131383	9	30.8637	494.259	320	35.3263	8.22119
Q13162	PRDX4_HUMAN	PRDX4	Peroxiredoxin-4	22.88	2	3	5	1.59244	0.671238		0.761488	2	95.1462	1.06719	0.0938211		0.253074	1		134.381	271	30.5208	6.29053
Q13177	PAK2_HUMAN	PAK2	Serine/threonine-protein kinase PAK 2	4.39	2	2	3	1.20777	0.272351		0.362601	2	66.875	1.16283	0.217639		0.376892	2	37.4646	97.2308	524	58.0059	5.96045
Q13200	PSMD2_HUMAN	PSMD2	26S proteasome non-ATPase regulatory subunit 2	13.66	7	7	31	1.07593	0.105587		0.195837	3	1.30156	1.03994	0.0565003		0.215753	4	50.8289	847.203	908	100.136	5.19873
Q13201	MMRN1_HUMAN	MMRN1	Multimerin-1	6.92	6	6	10	0.641201	-0.641152		-0.550903	7	124.788	0.75618	-0.403198		-0.243945	7	184.472	390.239	1228	138.023	7.92822
Q13228	SBP1_HUMAN	SELENBP1	Selenium-binding protein 1	37.71	14	14	39	0.820621	-0.285213		-0.194963	20	24.1591	0.992152	-0.0113665		0.147886	19	44.6243	1173.22	472	52.3576	6.3667
Q13231	CHIT1_HUMAN	CHIT1	Chitotriosidase-1	22.53	7	7	10	1.03292	0.0467281		0.136978	7	16.0542	2.14145	1.09859		1.25784	7	43.3358	275.17	466	51.6484	6.96143
Q13263	TIF1B_HUMAN	TRIM28	Transcription intermediary factor 1-beta	2.04	1	1	1													43.82	835	88.4934	5.77002
Q13268	DHRS2_HUMAN	DHRS2	Dehydrogenase/reductase SDR family member 2, mitochondrial	12.14	1	1	2													81.7519	280	29.9077	9.01221
Q13308	PTK7_HUMAN	PTK7	Inactive tyrosine-protein kinase 7	4.86	3	3	4							1.98455	0.98881		1.14806	1		99.8233	1070	118.317	7.09326
Q13332	PTPRS_HUMAN	PTPRS	Receptor-type tyrosine-protein phosphatase S	2.1	3	3	4	0.626284	-0.675111		-0.584861	3	14.9644	0.309083	-1.69393		-1.53468	2	30.9798	139.798	1948	216.905	6.45557
Q13404	UB2V1_HUMAN	UBE2V1	Ubiquitin-conjugating enzyme E2 variant 1	16.33	3	3	5	1.13503	0.182729		0.272979	3	15.2974	1.90831	0.932295		1.09155	3	12.6325	173.931	147	16.4843	7.92822
Q13418	ILK_HUMAN	ILK	Integrin-linked protein kinase	26.99	10	10	12	0.447069	-1.16143		-1.07118	9	12.1221	0.177177	-2.49673		-2.33748	9	49.2718	283.709	452	51.3859	8.07471
Q13421	MSLN_HUMAN	MSLN	Mesothelin	5.56	3	3	6	1.45082	0.536864		0.627114	4	52.5573	1.55119	0.633375		0.792628	4	24.4977	161.261	630	68.9422	6.37939
Q13449	LSAMP_HUMAN	LSAMP	Limbic system-associated membrane protein	9.47	3	3	9	1.31736	0.397648		0.487898	5	35.5312	1.53707	0.620183		0.779436	5	46.557	276.761	338	37.3702	6.97607
Q13451	FKBP5_HUMAN	FKBP5	Peptidyl-prolyl cis-trans isomerase FKBP5	4.16	1	1	1													53.68	457	51.1796	5.89697
Q13508	NAR3_HUMAN	ART3	Ecto-ADP-ribosyltransferase 3	13.62	5	5	9	1.26536	0.339543		0.429792	5	36.2213	1.75605	0.812331		0.971584	5	26.7221	218.953	389	43.8952	6.06201
Q13547	HDAC1_HUMAN	HDAC1	Histone deacetylase 1	4.36	1	1	2	0.263169	-1.92594		-1.83569	1		0.848144	-0.237619		-0.0783659	1		72.0081	482	55.0677	5.47803
Q13630	FCL_HUMAN	TSTA3	GDP-L-fucose synthase	3.43	1	1	1	0.495807	-1.01215		-0.921899	1		0.490492	-1.0277		-0.868446	1		40.79	321	35.87	6.59521
Q13642	FHL1_HUMAN	FHL1	Four and a half LIM domains protein 1	7.12	2	2	3	0.941487	-0.0869863		0.00326359	2	22.2518	0.497594	-1.00696		-0.847707	2	2.27344	78.9471	323	36.2386	8.96826
Q13740	CD166_HUMAN	ALCAM	CD166 antigen	19.55	8	8	39	1.27624	0.351897		0.442147	19	31.6724	1.82381	0.866955		1.02621	19	28.0215	998.61	583	65.0611	6.25244
Q13790	APOF_HUMAN	APOF	Apolipoprotein F	39.26	7	7	20	0.915968	-0.126631		-0.0363814	12	36.1095	0.129627	-2.94756		-2.7883	9	66.0121	636.938	326	35.377	5.64307
Q13822	ENPP2_HUMAN	ENPP2	Ectonucleotide pyrophosphatase/phosphodiesterase family member 2	10.2	8	8	19	0.851522	-0.231884		-0.141634	14	30.6843	0.379044	-1.39956		-1.24031	14	47.0649	504.246	863	98.9296	7.37158
Q13838	DX39B_HUMAN	DDX39B	Spliceosome RNA helicase DDX39B	15.65	4	4	64	0.95996	-0.0589543		0.0312956	32	38.7572	0.92532	-0.111975		0.0472779	29	32.6186	1598.8	428	48.9599	5.66846
Q13867	BLMH_HUMAN	BLMH	Bleomycin hydrolase	18.02	5	5	9	0.897037	-0.156761		-0.0665115	6	58.7035	0.803849	-0.315004		-0.155751	6	37.046	263.938	455	52.528	6.26514
Q14019	COTL1_HUMAN	COTL1	Coactosin-like protein	35.92	5	5	14	1.15371	0.206278		0.296527	7	51.0077	2.28393	1.19152		1.35077	7	51.9113	423.641	142	15.935	5.66846
Q14028	CNGB1_HUMAN	CNGB1	Cyclic nucleotide-gated cation channel beta-1	0.64	1	1	3	0.709906	-0.4943		-0.40405	3	21.1794	0.796379	-0.328473		-0.16922	3	30.8682	67.7309	1251	139.59	4.80518
Q14118	DAG1_HUMAN	DAG1	Dystroglycan	14.97	8	8	19	1.06848	0.0955555		0.185805	12	45.215	1.25904	0.332321		0.491574	12	37.48	624.719	895	97.3807	8.55811
Q14126	DSG2_HUMAN	DSG2	Desmoglein-2	13.95	12	12	27	1.00948	0.0136179		0.103868	16	38.5023	0.634379	-0.656583		-0.49733	16	54.798	824.637	1118	122.218	5.23682
Q14137	BOP1_HUMAN	BOP1	Ribosome biogenesis protein BOP1	4.16	1	1	1													49.71	746	83.5772	6.18896
Q14166	TTL12_HUMAN	TTLL12	Tubulin--tyrosine ligase-like protein 12	4.5	1	1	3													144.206	644	74.356	5.52881
Q14204	DYHC1_HUMAN	DYNC1H1	Cytoplasmic dynein 1 heavy chain 1	3.75	10	10	40	0.919037	-0.121806		-0.0315557	22	31.6255	0.837122	-0.256491		-0.0972376	22	21.7188	1169.87	4646	532.072	6.40479
Q14207	NPAT_HUMAN	NPAT	Protein NPAT	0.49	1	1	2	0.462511	-1.11244		-1.02219	2	5.68327	0.0323662	-4.94937		-4.79012	1		38.5204	1427	154.195	5.88428
Q14210	LY6D_HUMAN	LY6D	Lymphocyte antigen 6D	7.03	1	1	1	0.922115	-0.116981		-0.0267316	1		1.17476	0.232367		0.39162	1		39.88	128	13.2777	8.20654
Q14247	SRC8_HUMAN	CTTN	Src substrate cortactin	2.55	1	1	2	0.640218	-0.643366		-0.553116	1		0.777405	-0.363261		-0.204008	1		53.7014	550	61.5485	5.40186
Q14314	FGL2_HUMAN	FGL2	Fibroleukin	1.59	1	1	2	1.78614	0.836845		0.927095	1		2.31045	1.20817		1.36743	1		56.3901	439	50.1968	7.38623
Q14315	FLNC_HUMAN	FLNC	Filamin-C	1.36	2	4	10	0.608486	-0.716703		-0.626453	2	24.8286	0.854754	-0.226419		-0.0671658	2	39.0925	330.565	2725	290.841	5.97314
Q14376	GALE_HUMAN	GALE	UDP-glucose 4-epimerase	10.34	1	1	1													47.8	348	38.2573	6.72705
Q14393	GAS6_HUMAN	GAS6	Growth arrest-specific protein 6	1.8	1	1	2	0.619099	-0.691759		-0.601509	1		0.757314	-0.401037		-0.241784	1		63.6683	721	79.6252	6.21436
Q14515	SPRL1_HUMAN	SPARCL1	SPARC-like protein 1	24.55	13	13	27	0.484738	-1.04472		-0.954473	19	50.5512	0.183315	-2.44761		-2.28835	17	125.853	792.643	664	75.1613	4.80518
Q14520	HABP2_HUMAN	HABP2	Hyaluronan-binding protein 2	25.36	14	14	38	0.171892	-2.54043		-2.45018	25	44.4823	0.0899912	-3.47407		-3.31482	18	69.2044	1005.35	560	62.6304	6.53662
Q14566	MCM6_HUMAN	MCM6	DNA replication licensing factor MCM6	2.56	1	1	5	1.15224	0.204442		0.294692	1		1.83162	0.873124		1.03238	1		108.32	821	92.8312	5.41455
Q14574	DSC3_HUMAN	DSC3	Desmocollin-3	2.01	2	2	4	0.95227	-0.0705568		0.0196931	3	31.9001	1.07021	0.0978907		0.257144	3	9.63037	116.309	896	99.9063	6.1001
Q14582	MAD4_HUMAN	MXD4	Max dimerization protein 4	3.83	1	1	1													28.3	209	23.5141	6.96143
Q14624	ITIH4_HUMAN	ITIH4	Inter-alpha-trypsin inhibitor heavy chain H4	63.44	50	50	1575	1.18925	0.250056		0.340306	895	28.5081	0.640437	-0.642871		-0.483619	847	34.3998	44069.3	930	103.293	6.97607
Q14651	PLSI_HUMAN	PLS1	Plastin-1	5.41	1	3	8	0.697293	-0.520163		-0.429913	2	2.1943	0.479815	-1.05945		-0.900196	2	6.14032	260.089	629	70.2093	5.41455
Q14687	GSE1_HUMAN	GSE1	Genetic suppressor element 1	0.66	1	1	1													37.69	1217	136.081	7.73779
Q14690	RRP5_HUMAN	PDCD11	Protein RRP5 homolog	2.3	1	1	2													53.11	1871	208.57	8.86572
Q14697	GANAB_HUMAN	GANAB	Neutral alpha-glucosidase AB	17.48	11	11	25	0.602707	-0.730471		-0.640221	10	47.7017	0.349669	-1.51594		-1.35669	10	115.712	756.52	944	106.807	6.13818
Q14764	MVP_HUMAN	MVP	Major vault protein	8.17	3	3	14	0.981573	-0.0268322		0.0634176	4	11.3445	0.641151	-0.641264		-0.482011	3	14.342	465.493	893	99.2659	5.47803
Q14766	LTBP1_HUMAN	LTBP1	Latent-transforming growth factor beta-binding protein 1	2.32	4	4	7	0.337582	-1.56669		-1.47644	5	18.8194	0.432479	-1.2093		-1.05005	5	43.5455	173.727	1721	186.673	5.96045
Q14767	LTBP2_HUMAN	LTBP2	Latent-transforming growth factor beta-binding protein 2	1.26	2	2	2	1.06583	0.0919731		0.182223	2	7.06216	1.63455	0.708897		0.86815	2	23.4689	84.8673	1821	194.923	5.18604
Q14833	GRM4_HUMAN	GRM4	Metabotropic glutamate receptor 4	1.32	1	1	1	0.862058	-0.214143		-0.123893	1		1.13374	0.181088		0.340341	1		47.81	912	101.802	8.82178
Q14847	LASP1_HUMAN	LASP1	LIM and SH3 domain protein 1	20.69	5	5	10	1.04667	0.0658088		0.156059	6	20.0177	0.953896	-0.0680967		0.0911563	6	22.1432	232.446	261	29.6982	7.04932
Q14956	GPNMB_HUMAN	GPNMB	Transmembrane glycoprotein NMB	7.52	3	3	8	1.95136	0.964478		1.05473	4	32.3923	1.41226	0.498001		0.657254	4	52.845	221.181	572	63.8819	6.63916
Q14974	IMB1_HUMAN	KPNB1	Importin subunit beta-1	20.55	7	7	31	0.870485	-0.200108		-0.109858	12	26.3103	0.995133	-0.00703852		0.152214	12	23.0659	885.469	876	97.108	4.77979
Q14978	NOLC1_HUMAN	NOLC1	Nucleolar and coiled-body phosphoprotein 1	1.29	1	1	1	0.60801	-0.717833		-0.627583	1		1.09235	0.127438		0.286691	1		33.18	699	73.5596	9.46631
Q14997	PSME4_HUMAN	PSME4	Proteasome activator complex subunit 4	1.36	1	1	4													136.076	1843	211.199	6.90283
Q14D04	MELT_HUMAN	VEPH1	Ventricular zone-expressed PH domain-containing protein homolog 1	0.84	1	1	1	0.789674	-0.340671		-0.250421	1		0.344738	-1.53643		-1.37717	1		38.98	833	94.6858	6.7124
Q15005	SPCS2_HUMAN	SPCS2	Signal peptidase complex subunit 2	3.1	1	1	1	1.01611	0.0230508		0.113301	1		1.37524	0.459682		0.618935	1		27.59	226	24.9867	8.47021
Q15008	PSMD6_HUMAN	PSMD6	26S proteasome non-ATPase regulatory subunit 6	6.17	1	1	1													60.04	389	45.5023	5.61768
Q15024	EXOS7_HUMAN	EXOSC7	Exosome complex component RRP42	8.25	1	1	5													122.84	291	31.8011	5.18604
Q15029	U5S1_HUMAN	EFTUD2	116 kDa U5 small nuclear ribonucleoprotein component	4.73	2	2	3	0.464609	-1.10591		-1.01566	2	57.0381	0.501764	-0.994921		-0.835668	1		105.87	972	109.366	4.99561
Q15041	AR6P1_HUMAN	ARL6IP1	ADP-ribosylation factor-like protein 6-interacting protein 1	13.79	1	1	3	0.885429	-0.175551		-0.085301	1								100.144	203	23.3474	9.31982
Q15046	SYK_HUMAN	KARS	Lysine--tRNA ligase	10.22	2	2	3	1.20806	0.272693		0.362943	3	8.0039	1.54376	0.626449		0.785702	3	31.6332	90.4525	597	68.0046	6.354
Q15056	IF4H_HUMAN	EIF4H	Eukaryotic translation initiation factor 4H	4.84	1	1	1	0.340323	-1.55502		-1.46477	1		0.0805014	-3.63484		-3.47559	1		39.22	248	27.3684	7.2251
Q15058	KIF14_HUMAN	KIF14	Kinesin-like protein KIF14	0.55	1	1	1	0.479009	-1.06188		-0.971625	1		0.234464	-2.09256		-1.93331	1		36.96	1648	186.375	7.91357
Q15061	WDR43_HUMAN	WDR43	WD repeat-containing protein 43	4.43	1	1	2	0.613235	-0.705487		-0.615238	1		0.819826	-0.28661		-0.127357	1		43.8209	677	74.8434	5.56689
Q15063	POSTN_HUMAN	POSTN	Periostin	17.7	11	11	17	0.740384	-0.433655		-0.343405	10	17.9464	0.286781	-1.80198		-1.64273	10	14.1149	494.486	836	93.2553	7.53271
Q15084	PDIA6_HUMAN	PDIA6	Protein disulfide-isomerase A6	2.5	1	1	2	0.245683	-2.02513		-1.93488	1		0.169212	-2.56309		-2.40384	1		50.6225	440	48.0913	5.08447
Q15102	PA1B3_HUMAN	PAFAH1B3	Platelet-activating factor acetylhydrolase IB subunit gamma	10.39	1	1	1	0.610004	-0.71311		-0.62286	1		0.637175	-0.650239		-0.490986	1		49.04	231	25.7182	6.84424
Q15113	PCOC1_HUMAN	PCOLCE	Procollagen C-endopeptidase enhancer 1	34.08	11	11	22	1.29292	0.370628		0.460878	16	32.3778	0.860709	-0.216402		-0.0571494	16	27.7931	724.937	449	47.942	7.43018
Q15121	PEA15_HUMAN	PEA15	Astrocytic phosphoprotein PEA-15	14.62	2	2	4	1.06996	0.0975546		0.187804	2	11.9553	1.30375	0.382664		0.541917	2	17.9754	83.602	130	15.0308	5.021
Q15131	CDK10_HUMAN	CDK10	Cyclin-dependent kinase 10	2.5	1	1	2	1.44987	0.535921		0.626171	2	35.5838	2.84355	1.50769		1.66695	2	16.9629	37.909	360	41.0116	8.83643
Q15149	PLEC_HUMAN	PLEC	Plectin	1	3	3	29	0.870979	-0.199289		-0.109039	13	16.3305	1.0953	0.131323		0.290576	15	25.0486	957.127	4684	531.466	5.96045
Q15166	PON3_HUMAN	PON3	Serum paraoxonase/lactonase 3	22.6	6	6	42	0.96179	-0.0562062		0.0340437	25	37.1392	0.637564	-0.649359		-0.490106	24	66.0019	986.93	354	39.5823	5.41455
Q15185	TEBP_HUMAN	PTGES3	Prostaglandin E synthase 3	12.5	2	2	6	1.03093	0.0439485		0.134198	3	4.8797	1.39415	0.479381		0.638634	2	7.30061	145.41	160	18.6854	4.53857
Q15223	NECT1_HUMAN	NECTIN1	Nectin-1	1.55	1	1	1	1.44375	0.52982		0.62007	1		1.64611	0.719063		0.878316	1		33.27	517	57.1225	6.1001
Q15257	PTPA_HUMAN	PTPA	Serine/threonine-protein phosphatase 2A activator	4.19	1	1	2													59.7509	358	40.6414	5.93506
Q15262	PTPRK_HUMAN	PTPRK	Receptor-type tyrosine-protein phosphatase kappa	5.42	4	4	9	1.00808	0.0116126		0.101862	4	44.3583	1.39277	0.477962		0.637215	4	26.5123	192.19	1439	161.998	5.89697
Q15276	RABE1_HUMAN	RABEP1	Rab GTPase-binding effector protein 1	0.93	1	1	1	1.34583	0.428491		0.518741	1		1.58012	0.660036		0.819289	1		36.68	862	99.2294	5.0083
Q15286	RAB35_HUMAN	RAB35	Ras-related protein Rab-35	10.45	1	1	2	0.655273	-0.609833		-0.519583	1		0.966877	-0.0485961		0.110657	1		65.2209	201	23.0108	8.29443
Q15293	RCN1_HUMAN	RCN1	Reticulocalbin-1	4.83	1	1	1	0.777409	-0.363255		-0.273005	1		0.336606	-1.57087		-1.41161	1		34.07	331	38.8662	4.99561
Q15365	PCBP1_HUMAN	PCBP1	Poly(rC)-binding protein 1	3.09	1	1	1	1.90575	0.930356		1.02061	1		2.30028	1.20181		1.36106	1		38.07	356	37.4739	7.09326
Q15404	RSU1_HUMAN	RSU1	Ras suppressor protein 1	49.1	11	11	25	1.21064	0.275771		0.366021	16	28.0554	1.75708	0.813179		0.972432	16	30.6182	594.579	277	31.5207	8.646
Q15413	RYR3_HUMAN	RYR3	Ryanodine receptor 3	0.14	1	1	2	0.519975	-0.943486		-0.853236	1		0.369963	-1.43455		-1.27529	1		43.5526	4870	551.688	5.68115
Q15435	PP1R7_HUMAN	PPP1R7	Protein phosphatase 1 regulatory subunit 7	6.11	2	2	4	1.2302	0.298889		0.389139	1		0.722065	-0.469799		-0.310546	1		117.854	360	41.5385	4.90674
Q15436	SC23A_HUMAN	SEC23A	Protein transport protein Sec23A	2.88	1	1	1													42.34	765	86.1053	7.07861
Q15485	FCN2_HUMAN	FCN2	Ficolin-2	4.47	1	1	1	0.989242	-0.0156045		0.0746453	1		0.444012	-1.17133		-1.01208	1		36.17	313	33.9795	6.771
Q15582	BGH3_HUMAN	TGFBI	Transforming growth factor-beta-induced protein ig-h3	21.96	13	13	38	0.774184	-0.369251		-0.279001	22	33.2922	0.225486	-2.14889		-1.98964	18	35.5171	1165.16	683	74.634	7.7085
Q15631	TSN_HUMAN	TSN	Translin	9.65	1	1	11	1.15348	0.205999		0.296249	5	43.2855	1.06859	0.0957026		0.254956	5	46.2683	387.571	228	26.1668	6.44287
Q15645	PCH2_HUMAN	TRIP13	Pachytene checkpoint protein 2 homolog	6.02	1	1	2	1.24952	0.321369		0.411619	1		0.997453	-0.0036789		0.155574	1		138.901	432	48.5205	6.0874
Q15650	TRIP4_HUMAN	TRIP4	Activating signal cointegrator 1	4.13	1	1	1													31.37	581	66.1049	7.85498
Q15691	MARE1_HUMAN	MAPRE1	Microtubule-associated protein RP/EB family member 1	2.99	1	1	1	0.312302	-1.67899		-1.58874	1		0.718819	-0.4763		-0.317047	1		37.92	268	29.9802	5.13525
Q15762	CD226_HUMAN	CD226	CD226 antigen	4.17	1	1	1	0.8991	-0.153447		-0.0631971	1		1.6294	0.704344		0.863597	1		33.8	336	38.5893	7.94287
Q15772	SPEG_HUMAN	SPEG	Striated muscle preferentially expressed protein kinase	0.28	1	1	1													32.46	3267	354.071	8.51416
Q15828	CYTM_HUMAN	CST6	Cystatin-M	14.09	2	2	8	1.12248	0.166693		0.256943	4	37.8637	2.08668	1.06121		1.22046	4	90.3539	277.244	149	16.5004	8.08936
Q15833	STXB2_HUMAN	STXBP2	Syntaxin-binding protein 2	5.06	2	2	3	0.890871	-0.166712		-0.076462	1		0.956178	-0.0646493		0.0946037	2	95.2558	61.9681	593	66.4105	6.55127
Q15843	NEDD8_HUMAN	NEDD8	NEDD8	13.58	1	1	1	0.828611	-0.271232		-0.180982	1		1.84148	0.880868		1.04012	1		59.25	81	9.06595	8.42627
Q15848	ADIPO_HUMAN	ADIPOQ	Adiponectin	37.7	5	5	29	0.764616	-0.387193		-0.296943	18	22.425	0.755441	-0.404609		-0.245356	17	32.258	854.471	244	26.397	5.74463
Q15942	ZYX_HUMAN	ZYX	Zyxin	13.81	5	5	9	0.724669	-0.464606		-0.374356	7	9.9469	0.572749	-0.804025		-0.644772	7	26.5572	239.51	572	61.2382	6.66846
Q16270	IBP7_HUMAN	IGFBP7	Insulin-like growth factor-binding protein 7	17.02	5	5	13	1.60457	0.682185		0.772435	8	18.8373	1.84252	0.881678		1.04093	8	52.1277	366.301	282	29.1114	7.89893
Q16363	LAMA4_HUMAN	LAMA4	Laminin subunit alpha-4	0.77	1	1	1	0.809936	-0.30412		-0.21387	1		0.597693	-0.742523		-0.58327	1		75.48	1823	202.397	6.27783
Q16394	EXT1_HUMAN	EXT1	Exostosin-1	2.28	2	2	4	0.537726	-0.895056		-0.804806	2	3.2935	0.185807	-2.42812		-2.26887	2	5.7153	99.1078	746	86.1998	9.0415
Q16543	CDC37_HUMAN	CDC37	Hsp90 co-chaperone Cdc37	5.82	1	1	8	1.0468	0.0659902		0.15624	5	6.27709	0.919244	-0.121481		0.0377725	4	8.77523	248.691	378	44.44	5.24951
Q16610	ECM1_HUMAN	ECM1	Extracellular matrix protein 1	55.19	20	20	80	0.93936	-0.0902499		0	56	37.7692	0.804448	-0.313929		-0.154676	53	36.5018	1952.49	540	60.6353	6.7124
Q16627	CCL14_HUMAN	CCL14	C-C motif chemokine 14	19.35	2	2	10	1.22246	0.28979		0.38004	7	52.8822	1.23451	0.30394		0.463193	7	26.3667	224.382	93	10.6713	8.71924
Q16630	CPSF6_HUMAN	CPSF6	Cleavage and polyadenylation specificity factor subunit 6	5.99	1	1	1	0.839642	-0.252155		-0.161905	1		1.11644	0.158905		0.318158	1		33	551	59.1734	7.15186
Q16658	FSCN1_HUMAN	FSCN1	Fascin	4.87	1	1	6													248.944	493	54.4961	7.23975
Q16706	MA2A1_HUMAN	MAN2A1	Alpha-mannosidase 2	4.98	5	5	8	0.604603	-0.725939		-0.635689	6	50.6071	0.234813	-2.09042		-1.93116	5	15.8557	180.987	1144	131.057	7.57666
Q16740	CLPP_HUMAN	CLPP	ATP-dependent Clp protease proteolytic subunit, mitochondrial	10.47	1	1	1	0.944258	-0.0827464		0.00750343	1		1.22489	0.292649		0.451902	1		31.2	277	30.1606	8.08936
Q16777	H2A2C_HUMAN	HIST2H2AC	Histone H2A type 2-C	22.48	1	1	95	0.852877	-0.22959		-0.139341	2	140.136	1.03491	0.0495072		0.20876	2	3.31477	3070.68	129	13.9798	10.9019
Q16836	HCDH_HUMAN	HADH	Hydroxyacyl-coenzyme A dehydrogenase, mitochondrial	20.06	2	2	3	1.28531	0.362114		0.452364	2	8.467	0.554597	-0.850488		-0.691235	1		86.9146	314	34.2719	8.85107
Q16851	UGPA_HUMAN	UGP2	UTP--glucose-1-phosphate uridylyltransferase	21.06	7	7	12	1.23891	0.309074		0.399323	8	25.8911	0.222947	-2.16523		-2.00598	8	46.4416	356.147	508	56.9047	8.14795
Q16853	AOC3_HUMAN	AOC3	Membrane primary amine oxidase	13.37	7	7	14	1.02118	0.030236		0.120486	8	13.2495	0.969223	-0.0450995		0.114153	8	10.1611	337.151	763	84.5683	6.52197
Q16881	TRXR1_HUMAN	TXNRD1	Thioredoxin reductase 1, cytoplasmic	1.69	1	1	2	0.909229	-0.137284		-0.0470341	1		1.121	0.164792		0.324045	1		61.7009	649	70.8622	7.38623
Q27J81	INF2_HUMAN	INF2	Inverted formin-2	2.24	1	1	1													47.18	1249	135.54	5.37646
Q2TAY7	SMU1_HUMAN	SMU1	WD40 repeat-containing protein SMU1	3.31	1	1	5	0.65795	-0.60395		-0.5137	2	47.2929	0.881391	-0.182145		-0.0228925	2	43.0911	194.343	513	57.5072	7.18115
Q32P51	RA1L2_HUMAN	HNRNPA1L2	Heterogeneous nuclear ribonucleoprotein A1-like 2	5	1	1	1	0.552431	-0.856135		-0.765885	1		1.16855	0.224723		0.383976	1		47.94	320	34.2043	8.99756
Q3KNW5	SOAT_HUMAN	SLC10A6	Solute carrier family 10 member 6	1.86	1	1	2	0.901943	-0.148892		-0.0586421	1		0.772512	-0.37237		-0.213117	1		44.104	377	41.2311	7.85498
Q3ZCW2	LEGL_HUMAN	LGALSL	Galectin-related protein	18.6	3	3	6	1.16929	0.22563		0.315879	4	43.5579	1.60252	0.680342		0.839595	4	15.0049	257.407	172	18.9737	5.35107
Q496Y0	LONF3_HUMAN	LONRF3	LON peptidase N-terminal domain and RING finger protein 3	1.05	1	1	1													48.2	759	84.4352	7.25439
Q4G148	GXLT1_HUMAN	GXYLT1	Glucoside xylosyltransferase 1	4.55	2	2	4	1.22182	0.289026		0.379276	2	10.2157	1.35851	0.442029		0.601282	2	19.1691	81.5902	440	50.5335	8.646
Q4KWH8	PLCH1_HUMAN	PLCH1	1-phosphatidylinositol 4,5-bisphosphate phosphodiesterase eta-1	0.47	1	1	2	0.589458	-0.76254		-0.67229	1		0.20417	-2.29216		-2.13291	1		77.5147	1693	189.104	7.73779
Q4L180	FIL1L_HUMAN	FILIP1L	Filamin A-interacting protein 1-like	0.62	1	1	1	1.13404	0.181474		0.271723	1		0.482665	-1.05091		-0.891654	1		31.92	1135	130.301	6.56592
Q4LDE5	SVEP1_HUMAN	SVEP1	Sushi, von Willebrand factor type A, EGF and pentraxin domain-containing protein 1	1.01	3	3	5	0.542076	-0.883433		-0.793183	1		0.185427	-2.43108		-2.27182	1		147.948	3571	389.912	5.50342
Q4LDG9	DNAL1_HUMAN	DNAL1	Dynein light chain 1, axonemal	4.21	1	1	1	1.02066	0.0295026		0.119752	1		0.623183	-0.682271		-0.523018	1		38.11	190	21.5194	6.1001
Q4ZHG4	FNDC1_HUMAN	FNDC1	Fibronectin type III domain-containing protein 1	1.32	1	1	2													74.0809	1894	205.433	9.31982
Q502W7	CCD38_HUMAN	CCDC38	Coiled-coil domain-containing protein 38	1.95	1	1	1													39.34	563	65.274	8.74854
Q53EL9	SEZ6_HUMAN	SEZ6	Seizure protein 6 homolog	0.7	1	1	1													32.16	994	107.357	5.33838
Q53HV7	SMUG1_HUMAN	SMUG1	Single-strand selective monofunctional uracil DNA glycosylase	4.44	1	1	5	0.8737	-0.194791		-0.104541	5	21.7469	0.731168	-0.451726		-0.292473	5	21.6478	72.74	270	29.8424	6.62451
Q562R1	ACTBL_HUMAN	ACTBL2	Beta-actin-like protein 2	22.34	1	7	159	0.465452	-1.1033		-1.01305	1		0.333587	-1.58386		-1.42461	1		4474.28	376	41.976	5.59229
Q5CZC0	FSIP2_HUMAN	FSIP2	Fibrous sheath-interacting protein 2	0.1	1	1	1	1.06325	0.0884819		0.178732	1		0.0626869	-3.99569		-3.83644	1		25.22	6907	780.119	6.7124
Q5FVE4	ACBG2_HUMAN	ACSBG2	Long-chain-fatty-acid--CoA ligase ACSBG2	1.05	1	1	1	0.656114	-0.607981		-0.517731	1		0.341428	-1.55035		-1.39109	1		31.19	666	74.3065	8.45557
Q5GLZ8	HERC4_HUMAN	HERC4	Probable E3 ubiquitin-protein ligase HERC4	1.61	1	1	1	0.855128	-0.225787		-0.135537	1		1.05683	0.0797411		0.238994	1		66.66	1057	118.487	6.18896
Q5JRA6	TGO1_HUMAN	MIA3	Transport and Golgi organization protein 1 homolog	0.37	1	1	1	1.3539	0.437123		0.527373	1		1.44053	0.526599		0.685852	1		28.24	1907	213.57	4.84326
Q5K651	SAMD9_HUMAN	SAMD9	Sterile alpha motif domain-containing protein 9	1.51	1	1	2	1.06261	0.0876158		0.177866	1		1.25515	0.327864		0.487117	1		62.6009	1589	184.165	7.82568
Q5NDL2	EOGT_HUMAN	EOGT	EGF domain-specific O-linked N-acetylglucosamine transferase	5.12	1	1	1	0.633317	-0.659001		-0.568751	1		0.636586	-0.651573		-0.49232	1		38.1	527	61.9708	7.04932
Q5SYB0	FRPD1_HUMAN	FRMPD1	FERM and PDZ domain-containing protein 1	0.44	1	1	12	1.31268	0.392516		0.482766	6	43.176	1.1506	0.202385		0.361638	6	40.2139	310.97	1578	173.328	5.24951
Q5SZK8	FREM2_HUMAN	FREM2	FRAS1-related extracellular matrix protein 2	0.22	1	1	5	1.08824	0.121991		0.212241	4	25.4128	1.18829	0.248885		0.408138	4	9.43021	73.346	3169	350.937	5.03369
Q5T013	HYI_HUMAN	HYI	Putative hydroxypyruvate isomerase	2.53	1	1	16	0.885037	-0.17619		-0.0859406	16	22.7694	1.75238	0.809319		0.968572	16	16.0711	214.974	277	30.3866	5.50342
Q5T0J7	TEX35_HUMAN	TEX35	Testis-expressed protein 35	3.86	1	1	1	0.278894	-1.84221		-1.75196	1		0.156886	-2.67222		-2.51296	1		33.31	233	26.5006	9.11475
Q5T0L3	SPT46_HUMAN	SPATA46	Spermatogenesis-associated protein 46	2.68	1	1	1	0.986955	-0.0189434		0.0713064	1		0.872347	-0.197026		-0.0377728	1		38.24	261	29.1311	7.51807
Q5T1H1	EYS_HUMAN	EYS	Protein eyes shut homolog	0.25	1	1	1													27.22	3165	350.565	5.78271
Q5T4S7	UBR4_HUMAN	UBR4	E3 ubiquitin-protein ligase UBR4	0.98	2	2	3	2.40107	1.26368		1.35393	1								90.3846	5183	573.476	6.03662
Q5T764	IFT1B_HUMAN	IFIT1B	Interferon-induced protein with tetratricopeptide repeats 1B	1.9	1	1	2	0.663804	-0.591171		-0.500922	2	41.6449	1.08316	0.115241		0.274494	2	28.2058	46.6173	474	54.9582	7.72314
Q5TZF3	ANR45_HUMAN	ANKRD45	Ankyrin repeat domain-containing protein 45	2.48	1	1	4	0.836847	-0.256965		-0.166715	3	3.2472	0.52777	-0.922018		-0.762765	3	3.94538	54.4454	282	31.7897	4.64014
Q5VTR2	BRE1A_HUMAN	RNF20	E3 ubiquitin-protein ligase BRE1A	0.72	1	1	2	1.06944	0.0968535		0.187103	2	0.126091	0.65898	-0.601694		-0.442441	2	3.03819	42.725	975	113.592	5.93506
Q5VY43	PEAR1_HUMAN	PEAR1	Platelet endothelial aggregation receptor 1	0.87	1	1	2	1.32345	0.404302		0.494552	1		2.03856	1.02755		1.1868	1		61.2628	1037	110.591	6.81494
Q5VZ19	TDR10_HUMAN	TDRD10	Tudor domain-containing protein 10	2.19	1	1	1	1.12445	0.169222		0.259472	1		0.871149	-0.199009		-0.0397559	1		30.84	366	40.9144	7.95752
Q66K64	DCA15_HUMAN	DCAF15	DDB1- and CUL4-associated factor 15	1.33	1	1	1													30.86	600	66.421	6.58057
Q6DHV5	C2D2B_HUMAN	CC2D2B	Protein CC2D2B	0.76	1	1	1	1.61973	0.695755		0.786005	1		1.10444	0.143319		0.302572	1		33.65	1058	122.877	7.07861
Q6E0U4	DMKN_HUMAN	DMKN	Dermokine	3.57	1	1	2	1.38663	0.471579		0.561828	1		1.49583	0.580948		0.740201	1		70.8219	476	47.0541	7.28369
Q6EMK4	VASN_HUMAN	VASN	Vasorin	25.26	10	10	35	1.40266	0.488165		0.578415	18	44.3248	1.53308	0.616436		0.775689	19	69.3346	1162.81	673	71.6675	7.38623
Q6FHJ7	SFRP4_HUMAN	SFRP4	Secreted frizzled-related protein 4	3.18	1	1	2	1.29863	0.37699		0.46724	1		1.48297	0.568487		0.72774	1		59.477	346	39.8003	8.82178
Q6IBS0	TWF2_HUMAN	TWF2	Twinfilin-2	4.3	1	1	2	0.703503	-0.507371		-0.417122	1		0.863232	-0.212179		-0.0529263	1		60.5619	349	39.5233	6.84424
Q6IN84	MRM1_HUMAN	MRM1	rRNA methyltransferase 1, mitochondrial	1.98	1	1	2	0.661647	-0.595866		-0.505616	1		0.433243	-1.20675		-1.0475	1		39.9262	353	38.614	7.94287
Q6JBY9	CPZIP_HUMAN	RCSD1	CapZ-interacting protein	2.16	1	1	1	1.29406	0.3719		0.46215	1		1.42636	0.512334		0.671587	1		39.42	416	44.477	5.40186
Q6KB66	K2C80_HUMAN	KRT80	Keratin, type II cytoskeletal 80	1.55	1	1	1													35.58	452	50.4938	5.66846
Q6KC79	NIPBL_HUMAN	NIPBL	Nipped-B-like protein	0.25	1	1	4	1.06143	0.0860049		0.176255	2	63.6486	0.809315	-0.305227		-0.145974	2	60.7309	75.4937	2804	315.854	7.91357
Q6NXG1	ESRP1_HUMAN	ESRP1	Epithelial splicing regulatory protein 1	3.38	1	1	1													78.58	681	75.5371	6.68311
Q6P179	ERAP2_HUMAN	ERAP2	Endoplasmic reticulum aminopeptidase 2	5.94	5	5	8	0.984988	-0.0218213		0.0684286	5	12.7269	1.10521	0.144318		0.303571	5	29.8586	269.969	960	110.391	6.7124
Q6P1N9	TATD1_HUMAN	TATDN1	Putative deoxyribonuclease TATDN1	2.36	1	1	2	0.783776	-0.351486		-0.261236	1		0.497905	-1.00606		-0.846803	1		81.6502	297	33.5799	6.96143
Q6P2P2	ANM9_HUMAN	PRMT9	Protein arginine N-methyltransferase 9	0.83	1	1	1	0.431093	-1.21393		-1.12368	1		0.181046	-2.46557		-2.30632	1		21.58	845	94.4408	5.24951
Q6P2Q9	PRP8_HUMAN	PRPF8	Pre-mRNA-processing-splicing factor 8	2.23	2	2	27													939.014	2335	273.427	8.83643
Q6P4Q7	CNNM4_HUMAN	CNNM4	Metal transporter CNNM4	0.9	1	1	1	0.32087	-1.63994		-1.54969	1		0.108009	-3.21077		-3.05152	1		42.29	775	86.5519	6.07471
Q6P9B6	TLDC1_HUMAN	TLDC1	TLD domain-containing protein 1	4.39	1	1	2	0.81968	-0.286868		-0.196618	1		0.415223	-1.26804		-1.10879	1		76.3809	456	50.9611	6.23975
Q6PCE3	PGM2L_HUMAN	PGM2L1	Glucose 1,6-bisphosphate synthase	3.22	1	1	8	1.10518	0.144287		0.234537	5	7.15056	0.723106	-0.467721		-0.308468	2	8.99378	271.545	622	70.3965	7.15186
Q6PI48	SYDM_HUMAN	DARS2	Aspartate--tRNA ligase, mitochondrial	3.72	2	2	8	1.07855	0.109088		0.199338	3	7.54145	0.847952	-0.237946		-0.0786928	2	69.0778	186.805	645	73.5161	8.01611
Q6UWH4	F198B_HUMAN	FAM198B	Protein FAM198B	2.12	1	1	1													35.16	519	57.5161	9.70068
Q6UWN8	ISK6_HUMAN	SPINK6	Serine protease inhibitor Kazal-type 6	10	1	1	2	0.246776	-2.01872		-1.92847	2	21.5129	0.0359786	-4.79672		-4.63746	2	32.5812	42.1154	80	8.57915	8.39697
Q6UWP8	SBSN_HUMAN	SBSN	Suprabasin	21.02	6	6	10	1.02102	0.0300136		0.120263	7	17.411	1.26618	0.340481		0.499734	8	21.9937	306.36	590	60.5046	7.00537
Q6UX71	PXDC2_HUMAN	PLXDC2	Plexin domain-containing protein 2	19.09	8	8	23	1.08391	0.116249		0.206499	14	50.9956	1.35569	0.439023		0.598276	14	50.1345	726.368	529	59.5455	6.45557
Q6UXB8	PI16_HUMAN	PI16	Peptidase inhibitor 16	19.65	7	7	35	0.735827	-0.442561		-0.352311	22	30.5053	0.392338	-1.34983		-1.19058	21	30.9674	957.803	463	49.4395	5.38916
Q6UXG2	K1324_HUMAN	KIAA1324	UPF0577 protein KIAA1324	1.18	1	1	1	1.63353	0.707991		0.798241	1		0.551016	-0.859834		-0.700581	1		34.68	1013	111.309	6.55127
Q6UXK5	LRRN1_HUMAN	LRRN1	Leucine-rich repeat neuronal protein 1	1.12	1	1	1	0.947617	-0.0776245		0.0126254	1		0.718265	-0.477411		-0.318158	1		37.19	716	80.665	6.15088
Q6UY14	ATL4_HUMAN	ADAMTSL4	ADAMTS-like protein 4	2.61	2	2	5	0.722185	-0.46956		-0.37931	3	22.4301	0.564812	-0.824158		-0.664905	3	10.0839	139.148	1074	116.471	8.33838
Q6WN34	CRDL2_HUMAN	CHRDL2	Chordin-like protein 2	2.8	1	1	1	1.09282	0.128059		0.218309	1		0.711626	-0.490809		-0.331556	1		25.21	429	47.4632	7.88428
Q6XQN6	PNCB_HUMAN	NAPRT	Nicotinate phosphoribosyltransferase	3.53	1	1	1													54.06	538	57.542	5.68115
Q6YHK3	CD109_HUMAN	CD109	CD109 antigen	18.48	22	22	36	1.04926	0.0693757		0.159626	22	35.3261	1.30037	0.378924		0.538177	23	38.1086	974.56	1445	161.587	5.84619
Q6ZMJ2	SCAR5_HUMAN	SCARA5	Scavenger receptor class A member 5	2.22	1	1	2	1.19683	0.259217		0.349467	2	12.783	1.27766	0.3535		0.512753	2	2.40793	45.2866	495	53.9605	7.09326
Q6ZN84	CCD81_HUMAN	CCDC81	Coiled-coil domain-containing protein 81	1.23	1	1	15	1.01931	0.0275896		0.117839	12	31.285	1.10979	0.15029		0.309543	12	14.4343	209.63	652	76.0353	9.14404
Q6ZRP7	QSOX2_HUMAN	QSOX2	Sulfhydryl oxidase 2	2.72	2	2	4	1.37615	0.460642		0.550892	2	44.147	1.0439	0.0619877		0.221241	2	68.6254	79.2912	698	77.4796	7.72314
Q6ZU35	K1211_HUMAN	KIAA1211	Uncharacterized protein KIAA1211	0.81	1	1	1	0.715103	-0.483777		-0.393527	1		0.791833	-0.336731		-0.177478	1		45.68	1233	136.678	5.60498
Q70JA7	CHSS3_HUMAN	CHSY3	Chondroitin sulfate synthase 3	0.79	1	1	1	0.261687	-1.93408		-1.84383	1		0.0441131	-4.50265		-4.3434	1		29.83	882	100.221	8.74854
Q71DI3	H32_HUMAN	HIST2H3A	Histone H3.2	24.26	2	2	86	1.02492	0.0355079		0.125758	9	72.3184	1.42689	0.512874		0.672127	10	70.7768	3266.4	136	15.3785	11.2681
Q76LX8	ATS13_HUMAN	ADAMTS13	A disintegrin and metalloproteinase with thrombospondin motifs 13	9.53	11	11	17	0.752645	-0.409958		-0.319708	11	11.9207	0.132191	-2.91931		-2.76006	9	38.377	371.766	1427	153.505	7.1665
Q7KZ85	SPT6H_HUMAN	SUPT6H	Transcription elongation factor SPT6	0.41	1	1	1													47.9	1726	198.949	4.90674
Q7KZF4	SND1_HUMAN	SND1	Staphylococcal nuclease domain-containing protein 1	4.62	2	2	13	1.24351	0.314413		0.404663	5	55.896	1.09627	0.132609		0.291862	5	27.4763	439.385	910	101.934	7.1665
Q7L014	DDX46_HUMAN	DDX46	Probable ATP-dependent RNA helicase DDX46	0.68	1	1	1	1.22057	0.287551		0.377801	1		0.697533	-0.519667		-0.360414	1		33.32	1031	117.29	9.29053
Q7L1Q6	BZW1_HUMAN	BZW1	Basic leucine zipper and W2 domain-containing protein 1	17.66	3	3	14	0.775907	-0.366043		-0.275794	7	58.8964	0.894278	-0.161204		-0.00195127	5	81.4038	394.027	419	48.0127	5.92236
Q7L1T6	NB5R4_HUMAN	CYB5R4	Cytochrome b5 reductase 4	1.54	1	1	1													31.85	521	59.436	7.72314
Q7L2H7	EIF3M_HUMAN	EIF3M	Eukaryotic translation initiation factor 3 subunit M	25.13	4	4	11	0.821475	-0.283712		-0.193462	4	44.5167	1.0041	0.00590676		0.16516	5	18.4533	305.954	374	42.4758	5.63037
Q7L576	CYFP1_HUMAN	CYFIP1	Cytoplasmic FMR1-interacting protein 1	2.63	1	1	1													29.34	1253	145.089	6.90283
Q7RTZ1	OVCH2_HUMAN	OVCH2	Ovochymase-2	1.95	1	1	1	0.984263	-0.0228849		0.067365	1		0.649538	-0.622513		-0.46326	1		37.43	564	62.6017	7.43018
Q7Z333	SETX_HUMAN	SETX	Probable helicase senataxin	0.3	1	1	2	1.71403	0.777394		0.867643	1		1.7566	0.812787		0.97204	1		34.01	2677	302.689	7.1665
Q7Z3B1	NEGR1_HUMAN	NEGR1	Neuronal growth regulator 1	8.76	3	3	12	1.06841	0.0954606		0.18571	7	48.8807	1.55763	0.63935		0.798603	7	26.0433	371.6	354	38.6943	6.21436
Q7Z3E5	ARMC9_HUMAN	ARMC9	LisH domain-containing protein ARMC9	1.22	1	1	1	0.554531	-0.85066		-0.76041	1		0.999539	-0.00066478		0.158588	1		33.6	817	91.704	6.20166
Q7Z4W1	DCXR_HUMAN	DCXR	L-xylulose reductase	12.3	2	2	3	0.286275	-1.80453		-1.71428	2	179.832	0.179154	-2.48073		-2.32147	2	270.424	115.743	244	25.8966	8.104
Q7Z5J8	ANKAR_HUMAN	ANKAR	Ankyrin and armadillo repeat-containing protein	0.49	1	1	1													40.36	1434	161.922	8.104
Q7Z5K2	WAPL_HUMAN	WAPL	Wings apart-like protein homolog	0.59	1	1	2	1.39962	0.485032		0.575282	2	43.2317	1.24969	0.32157		0.480823	2	39.7899	40.1567	1190	132.863	5.43994
Q7Z5N4	SDK1_HUMAN	SDK1	Protein sidekick-1	0.59	1	1	1	1.09405	0.129683		0.219933	1		1.48213	0.567667		0.72692	1		56.45	2213	241.962	6.39209
Q7Z5P9	MUC19_HUMAN	MUC19	Mucin-19	0.12	1	1	1													27.35	8384	804.768	5.0083
Q7Z5Q5	DPOLN_HUMAN	POLN	DNA polymerase nu	1.11	1	1	1	0.719485	-0.474964		-0.384714	1		0.674399	-0.568326		-0.409073	1		35.13	900	100.244	8.29443
Q7Z5U6	WDR53_HUMAN	WDR53	WD repeat-containing protein 53	2.23	1	1	1	0.616852	-0.697005		-0.606755	1		0.0758919	-3.71991		-3.56066	1		34.67	358	38.9646	6.52197
Q7Z6Z7	HUWE1_HUMAN	HUWE1	E3 ubiquitin-protein ligase HUWE1	1.3	3	3	27	1.01622	0.0232115		0.113461	14	76.5018	1.29357	0.371354		0.530607	16	33.9301	682.9	4374	481.589	5.22412
Q7Z7G0	TARSH_HUMAN	ABI3BP	Target of Nesh-SH3	7.72	7	7	20	0.959295	-0.0599542		0.0302957	14	50.5768	1.15542	0.208415		0.367668	14	47.2189	566.782	1075	118.569	9.43701
Q7Z7M0	MEGF8_HUMAN	MEGF8	Multiple epidermal growth factor-like domains protein 8	10.83	20	20	36	1.09299	0.128283		0.218533	24	23.2307	1.10933	0.149689		0.308942	24	23.9999	1031.73	2845	302.902	6.87354
Q7Z7M8	B3GN8_HUMAN	B3GNT8	UDP-GlcNAc:betaGal beta-1,3-N-acetylglucosaminyltransferase 8	16.12	4	4	6	1.51197	0.596428		0.686677	4	48.375	0.989012	-0.0159399		0.143313	4	18.2064	140.641	397	43.3684	8.32373
Q7Z7M9	GALT5_HUMAN	GALNT5	Polypeptide N-acetylgalactosaminyltransferase 5	0.85	1	1	1													26.1	940	106.199	9.46631
Q86SF2	GALT7_HUMAN	GALNT7	N-acetylgalactosaminyltransferase 7	2.89	2	2	3	1.22405	0.291657		0.381907	2	19.114	1.41369	0.499461		0.658714	2	18.5569	82.427	657	75.341	7.10791
Q86SQ4	AGRG6_HUMAN	ADGRG6	Adhesion G-protein coupled receptor G6	8.03	7	7	12	1.43116	0.517185		0.607435	8	32.1389	0.794547	-0.331795		-0.172542	8	40.086	337.592	1221	136.607	7.86963
Q86SR1	GLT10_HUMAN	GALNT10	Polypeptide N-acetylgalactosaminyltransferase 10	3.98	1	1	1													39.21	603	68.9477	8.5874
Q86TH1	ATL2_HUMAN	ADAMTSL2	ADAMTS-like protein 2	6.62	5	5	7	1.35034	0.433328		0.523578	5	11.1	0.46844	-1.09406		-0.934811	5	68.7099	184.491	951	104.553	6.41748
Q86TI2	DPP9_HUMAN	DPP9	Dipeptidyl peptidase 9	3.01	1	1	1	1.17505	0.232728		0.322978	1		1.05792	0.0812347		0.240488	1		45.58	863	98.201	6.45557
Q86TW2	ADCK1_HUMAN	ADCK1	Uncharacterized aarF domain-containing protein kinase 1	1.32	1	1	1	0.275148	-1.86172		-1.77147	1		0.125298	-2.99657		-2.83731	1		26.71	530	60.5384	8.60205
Q86U17	SPA11_HUMAN	SERPINA11	Serpin A11	25.59	11	11	29	1.32865	0.409962		0.500212	17	13.4635	0.995323	-0.00676402		0.152489	17	18.3006	741.046	422	46.9595	7.6792
Q86UD1	OAF_HUMAN	OAF	Out at first protein homolog	31.5	6	6	19	0.999839	-0.000231606		0.0900183	10	19.0449	1.00614	0.00883585		0.168089	10	34.7011	533.017	273	30.6686	6.84424
Q86UN3	R4RL2_HUMAN	RTN4RL2	Reticulon-4 receptor-like 2	15.71	6	6	6	1.68595	0.75356		0.84381	6	12.1802	1.45568	0.541692		0.700945	6	16.5451	174.353	420	46.0765	7.62061
Q86UV6	TRI74_HUMAN	TRIM74	Tripartite motif-containing protein 74	3.2	1	1	3	0.660191	-0.599045		-0.508795	3	33.6077	0.0736416	-3.76334		-3.60408	2	104.861	60.9847	250	28.5282	6.26514
Q86UX7	URP2_HUMAN	FERMT3	Fermitin family homolog 3	20.24	9	9	27	0.586376	-0.770102		-0.679852	16	19.5359	0.253866	-1.97786		-1.81861	14	58.318	735.205	667	75.905	6.97607
Q86V85	GP180_HUMAN	GPR180	Integral membrane protein GPR180	2.05	1	1	1	0.782211	-0.35437		-0.264121	1		0.594211	-0.750954		-0.591701	1		34.72	440	49.3631	7.38623
Q86VB7	C163A_HUMAN	CD163	Scavenger receptor cysteine-rich type 1 protein M130	26.82	22	22	53	1.66995	0.739807		0.830057	35	44.1371	2.20271	1.13928		1.29853	35	45.2309	1380.84	1156	125.369	5.94775
Q86W24	NAL14_HUMAN	NLRP14	NACHT, LRR and PYD domains-containing protein 14	0.73	1	1	1	0.746359	-0.422058		-0.331808	1		1.78042	0.832219		0.991472	1		37.71	1093	124.652	6.60986
Q86W50	MET16_HUMAN	METTL16	U6 small nuclear RNA (adenine-(43)-N(6))-methyltransferase	1.78	1	1	2	0.292132	-1.77531		-1.68506	2	133.037	0.107598	-3.21628		-3.05703	1		45.4109	562	63.5808	7.85498
Q86WI1	PKHL1_HUMAN	PKHD1L1	Fibrocystin-L	0.35	1	1	1	0.902747	-0.147606		-0.057356	1		0.383172	-1.38393		-1.22468	1		33.59	4243	465.439	6.11279
Q86X29	LSR_HUMAN	LSR	Lipolysis-stimulated lipoprotein receptor	4.47	3	3	6	1.46096	0.546921		0.637171	4	16.4811	1.57697	0.657151		0.816404	4	27.1717	204.423	649	71.3939	7.97217
Q86XI6	PPR3B_HUMAN	PPP1R3B	Protein phosphatase 1 regulatory subunit 3B	2.46	1	1	15	0.501372	-0.996048		-0.905798	9	20.7863	0.0653749	-3.93512		-3.77587	9	145.752	181.606	285	32.674	6.13818
Q86YT9	JAML_HUMAN	JAML	Junctional adhesion molecule-like	3.05	1	1	1	1.32908	0.410424		0.500674	1		2.44629	1.29059		1.44985	1		40.39	394	44.3109	7.12256
Q86YW5	TRML1_HUMAN	TREML1	Trem-like transcript 1 protein	10.29	2	2	4	0.990376	-0.0139511		0.0762987	2	3.05921	1.64303	0.716355		0.875608	2	2.30084	119.064	311	32.6579	6.04932
Q8IUK5	PLDX1_HUMAN	PLXDC1	Plexin domain-containing protein 1	3	1	1	2	0.715236	-0.483509		-0.393259	1		1.15733	0.210803		0.370056	1		60.55	500	55.725	5.84619
Q8IUL8	CILP2_HUMAN	CILP2	Cartilage intermediate layer protein 2	2.16	3	3	3	0.912386	-0.132283		-0.0420336	2	50.7188	0.884269	-0.177443		-0.0181896	2	24.0364	107.634	1156	126.211	8.22119
Q8IV36	HID1_HUMAN	HID1	Protein HID1	0.89	1	1	1	0.583082	-0.778229		-0.687979	1		0.40847	-1.2917		-1.13244	1		38.05	788	88.6885	6.06201
Q8IVL1	NAV2_HUMAN	NAV2	Neuron navigator 2	0.4	1	1	2	1.79614	0.844903		0.935153	2	57.0586	6.47233	2.69429		2.85354	2	35.0097	49.1384	2488	268.003	9.02686
Q8IVW4	CDKL3_HUMAN	CDKL3	Cyclin-dependent kinase-like 3	1.18	1	1	1	0.724427	-0.465088		-0.374838	1		0.244294	-2.03331		-1.87406	1		31.42	592	67.4712	9.30518
Q8IWA4	MFN1_HUMAN	MFN1	Mitofusin-1	3.37	1	1	1													39.04	741	84.0471	6.25244
Q8IWF7	U2D2L_HUMAN	UBE2DNL	Putative ubiquitin-conjugating enzyme E2 D2-like protein	10.67	1	1	1	0.746176	-0.422412		-0.332162	1		0.448604	-1.15649		-0.997233	1		27.17	75	8.75547	8.77783
Q8IWU5	SULF2_HUMAN	SULF2	Extracellular sulfatase Sulf-2	2.53	2	2	3	1.39728	0.482618		0.572868	1		2.14249	1.09929		1.25854	1		85.3899	870	100.39	9.17334
Q8IWV2	CNTN4_HUMAN	CNTN4	Contactin-4	7.8	6	6	9	1.07962	0.110525		0.200775	5	13.7507	0.89901	-0.153592		0.00566144	5	7.04191	230.74	1026	113.383	7.47412
Q8IXL6	FA20C_HUMAN	FAM20C	Extracellular serine/threonine protein kinase FAM20C	12.5	6	6	8	0.880947	-0.182872		-0.0926226	6	12.5221	0.634809	-0.655606		-0.496353	6	27.1526	206.281	584	66.1925	7.73779
Q8IYB3	SRRM1_HUMAN	SRRM1	Serine/arginine repetitive matrix protein 1	2.54	1	1	11	1.50993	0.594479		0.684729	1		0.744812	-0.425051		-0.265798	1		270.63	904	102.274	11.8394
Q8IYG6	LRC56_HUMAN	LRRC56	Leucine-rich repeat-containing protein 56	1.48	1	1	1	0.413766	-1.27311		-1.18286	1								33.48	542	58.6973	7.89893
Q8IYI6	EXOC8_HUMAN	EXOC8	Exocyst complex component 8	3.17	1	1	1							1.20237	0.265882		0.425135	1		40.76	725	81.7474	5.49072
Q8IYM2	SLN12_HUMAN	SLFN12	Schlafen family member 12	1.21	1	1	2	0.295243	-1.76003		-1.66978	2	6.53248	0.0665845	-3.90867		-3.74942	2	38.298	26.96	578	66.9292	8.5874
Q8IYS5	OSCAR_HUMAN	OSCAR	Osteoclast-associated immunoglobulin-like receptor	5.32	1	1	1	0.958899	-0.0605485		0.0297013	1		1.74468	0.802959		0.962212	1		31.76	282	30.4616	6.52197
Q8IZA0	K319L_HUMAN	KIAA0319L	Dyslexia-associated protein KIAA0319-like protein	1.72	2	2	4	1.44753	0.533594		0.623844	2	1.20185	0.894304	-0.161162		-0.00190944	2	12.4857	136.858	1049	115.586	6.04932
Q8IZF2	AGRF5_HUMAN	ADGRF5	Adhesion G protein-coupled receptor F5	6.84	7	7	11	1.03039	0.0431847		0.133435	9	13.0263	0.543376	-0.879977		-0.720724	9	23.8393	366.625	1346	149.361	6.65381
Q8IZH2	XRN1_HUMAN	XRN1	5'-3' exoribonuclease 1	0.41	1	1	1	1.03775	0.0534581		0.143708	1		0.691617	-0.531954		-0.372701	1		27.95	1706	193.985	7.21045
Q8IZP2	ST134_HUMAN	ST13P4	Putative protein FAM10A4	7.08	1	1	3	0.64219	-0.638929		-0.548679	2	54.3525	0.621957	-0.685114		-0.525861	2	83.2954	77.3013	240	27.3897	5.08447
Q8IZP9	AGRG2_HUMAN	ADGRG2	Adhesion G-protein coupled receptor G2	0.88	1	1	1	0.887848	-0.171616		-0.0813657	1		0.466458	-1.10018		-0.940928	1		39.61	1017	111.521	7.54736
Q8IZQ1	WDFY3_HUMAN	WDFY3	WD repeat and FYVE domain-containing protein 3	0.2	1	1	2	1.38181	0.466564		0.556814	2	80.5324	2.24983	1.16981		1.32907	2	63.3805	50.3071	3526	395.006	6.75635
Q8N130	NPT2C_HUMAN	SLC34A3	Sodium-dependent phosphate transport protein 2C	1.84	1	1	1	1.3582	0.441697		0.531947	1		0.860031	-0.21754		-0.0582872	1		20.45	599	63.5091	8.26514
Q8N149	LIRA2_HUMAN	LILRA2	Leukocyte immunoglobulin-like receptor subfamily A member 2	7.66	3	3	6	0.932168	-0.101338		-0.0110877	4	19.7507	0.854704	-0.226503		-0.0672503	4	42.1734	171.837	483	52.9585	6.91748
Q8N163	CCAR2_HUMAN	CCAR2	Cell cycle and apoptosis regulator protein 2	5.09	2	2	2													75.6519	923	102.838	5.22412
Q8N1F7	NUP93_HUMAN	NUP93	Nuclear pore complex protein Nup93	5.49	2	2	8	1.38329	0.468105		0.558355	3	32.1298	0.73415	-0.445853		-0.2866	2	132.583	284.135	819	93.4296	5.71924
Q8N1Q1	CAH13_HUMAN	CA13	Carbonic anhydrase 13	2.67	1	1	1	1.11816	0.161122		0.251372	1		1.97796	0.984013		1.14327	1		44.09	262	29.425	6.96143
Q8N392	RHG18_HUMAN	ARHGAP18	Rho GTPase-activating protein 18	5.58	2	2	2	1.13613	0.184132		0.274382	1		1.18912	0.24989		0.409143	1		64.6109	663	74.9299	6.44287
Q8N3T6	T132C_HUMAN	TMEM132C	Transmembrane protein 132C	2.98	3	3	3	0.670269	-0.577188		-0.486938	2	3.21067	0.480806	-1.05647		-0.897219	2	4.96819	85.2225	1108	121.711	6.354
Q8N5I9	CL045_HUMAN	C12orf45	Uncharacterized protein C12orf45	5.41	1	1	2	1.64438	0.717544		0.807794	2	32.7761	1.11328	0.154812		0.314065	2	8.37893	53.7153	185	20.111	5.22412
Q8N6C8	LIRA3_HUMAN	LILRA3	Leukocyte immunoglobulin-like receptor subfamily A member 3	23.23	7	8	14	1.42913	0.51514		0.60539	8	39.4319	0.949799	-0.0743064		0.0849466	8	56.0152	377.623	439	47.4419	8.08936
Q8N7E2	ZN645_HUMAN	ZNF645	E3 ubiquitin-protein ligase ZNF645	1.65	1	1	3	0.837339	-0.256117		-0.165867	2	10.4596	0.815324	-0.294555		-0.135302	2	15.9644	59.5367	425	48.7537	9.49561
Q8N8Z6	DCBD1_HUMAN	DCBLD1	Discoidin, CUB and LCCL domain-containing protein 1	5.03	2	2	3	1.13468	0.18229		0.27254	2	21.3096	0.932006	-0.101589		0.0576642	2	36.1373	183.266	715	77.8719	8.04541
Q8NB90	SPAT5_HUMAN	SPATA5	Spermatogenesis-associated protein 5	4.26	1	1	1	1.25441	0.327012		0.417262	1								26.71	893	97.8429	5.65576
Q8NBJ4	GOLM1_HUMAN	GOLM1	Golgi membrane protein 1	20.45	6	6	11	1.47572	0.561417		0.651667	6	59.5414	1.27032	0.345197		0.50445	5	97.9122	281.42	401	45.3058	4.97021
Q8NBK3	SUMF1_HUMAN	SUMF1	Sulfatase-modifying factor 1	3.21	1	1	1	0.72289	-0.468151		-0.377901	1		1.32127	0.401926		0.561179	1		43.04	374	40.5305	6.65381
Q8NBP7	PCSK9_HUMAN	PCSK9	Proprotein convertase subtilisin/kexin type 9	14.16	8	8	16	0.601573	-0.733189		-0.642939	11	39.2863	0.169411	-2.5614		-2.40215	10	60.7693	432.276	692	74.2391	6.60986
Q8NBS9	TXND5_HUMAN	TXNDC5	Thioredoxin domain-containing protein 5	4.63	1	1	3	0.586778	-0.769114		-0.678864	2	66.7336	0.253674	-1.97895		-1.8197	2	81.8657	96.2	432	47.5987	5.97314
Q8NCA5	FA98A_HUMAN	FAM98A	Protein FAM98A	3.28	1	1	1	0.327067	-1.61234		-1.52209	1		0.916776	-0.12536		0.0338934	1		49.61	519	55.3663	9.02686
Q8NCC3	PAG15_HUMAN	PLA2G15	Group XV phospholipase A2	6.31	2	2	6	1.43302	0.519062		0.609312	3	18.5458	1.2734	0.348684		0.507937	3	1.90362	146.028	412	46.6279	6.72705
Q8NCL4	GALT6_HUMAN	GALNT6	Polypeptide N-acetylgalactosaminyltransferase 6	5.14	1	1	1	0.44694	-1.16185		-1.0716	1		0.93503	-0.096915		0.062338	1		35.71	622	71.1131	8.17725
Q8NCU8	SIM37_HUMAN	SMIM37	Small integral membrane protein 37	15.94	1	1	2	1.51421	0.598566		0.688816	1		1.83187	0.873315		1.03257	1		57.2	138	15.5984	11.1948
Q8NCW5	NNRE_HUMAN	NAXE	NAD(P)H-hydrate epimerase	15.28	2	2	5													112.003	288	31.6542	7.66455
Q8NDA2	HMCN2_HUMAN	HMCN2	Hemicentin-2	0.22	1	1	1	0.479496	-1.06041		-0.970161	1		0.273351	-1.87117		-1.71192	1		56.61	5059	541.639	5.87158
Q8NDA8	MROH1_HUMAN	MROH1	Maestro heat-like repeat-containing protein family member 1	0.43	1	1	1	1.08767	0.121236		0.211486	1		0.886451	-0.173887		-0.0146339	1		35.08	1641	181.134	6.88818
Q8NE71	ABCF1_HUMAN	ABCF1	ATP-binding cassette sub-family F member 1	6.51	2	2	4	1.31228	0.392079		0.482328	2	6.00845	1.27468	0.350138		0.509391	3	47.4221	125.433	845	95.8665	6.80029
Q8NEB9	PK3C3_HUMAN	PIK3C3	Phosphatidylinositol 3-kinase catalytic subunit type 3	3.72	1	1	1	0.716872	-0.480214		-0.389964	1								38.09	887	101.485	6.81494
Q8NEG0	FA71C_HUMAN	FAM71C	Protein FAM71C	3.32	1	1	1													28.88	241	27.4537	6.97607
Q8NEN0	ARMC2_HUMAN	ARMC2	Armadillo repeat-containing protein 2	1.27	1	1	1													31.81	867	96.8054	8.22119
Q8NEW0	ZNT7_HUMAN	SLC30A7	Zinc transporter 7	7.45	1	1	1	1.15261	0.204909		0.295159	1		2.36459	1.24159		1.40084	1		30.89	376	41.5993	6.94678
Q8NF91	SYNE1_HUMAN	SYNE1	Nesprin-1	0.1	1	1	5	0.956341	-0.0644026		0.0258473	5	35.1127	0.719012	-0.475912		-0.316659	5	36.0748	116.096	8797	1010.46	5.52881
Q8NFL0	B3GN7_HUMAN	B3GNT7	UDP-GlcNAc:betaGal beta-1,3-N-acetylglucosaminyltransferase 7	2.49	1	1	2	1.15008	0.201734		0.291984	1		1.01816	0.0259625		0.185216	1		70.0796	401	45.9577	9.02686
Q8NHL6	LIRB1_HUMAN	LILRB1	Leukocyte immunoglobulin-like receptor subfamily B member 1	4.31	2	3	4	1.28736	0.364416		0.454666	2	33.6624	0.743789	-0.427036		-0.267783	2	30.0895	107.486	650	70.7754	6.04932
Q8NI99	ANGL6_HUMAN	ANGPTL6	Angiopoietin-related protein 6	3.19	1	1	2							0.516121	-0.954219		-0.794966	1		78.5819	470	51.6621	8.52881
Q8TAM1	BBS10_HUMAN	BBS10	Bardet-Biedl syndrome 10 protein	0.97	1	1	1	1.25171	0.323902		0.414152	1		0.466586	-1.09978		-0.940531	1		22.48	723	80.7853	7.76709
Q8TAT6	NPL4_HUMAN	NPLOC4	Nuclear protein localization protein 4 homolog	1.15	1	1	1													32.38	608	68.0769	6.37939
Q8TBJ5	FEZF2_HUMAN	FEZF2	Fez family zinc finger protein 2	1.74	1	1	1	0.462454	-1.11262		-1.02237	1		0.0359377	-4.79836		-4.6391	1		32.56	459	48.7797	9.40771
Q8TC05	MDM1_HUMAN	MDM1	Nuclear protein MDM1	1.26	1	1	1	2.0155	1.01113		1.10138	1		1.57823	0.658309		0.817562	1		30.68	714	80.686	9.11475
Q8TDL5	BPIB1_HUMAN	BPIFB1	BPI fold-containing family B member 1	3.51	1	1	4	0.792768	-0.335028		-0.244779	2	43.9742	0.690027	-0.535275		-0.376022	2	19.1779	175.716	484	52.4085	7.2251
Q8TDN6	BRX1_HUMAN	BRIX1	Ribosome biogenesis protein BRX1 homolog	1.98	1	1	1	0.540445	-0.887779		-0.797529	1		1.60621	0.683662		0.842915	1		23.74	353	41.3749	9.92041
Q8TDQ0	HAVR2_HUMAN	HAVCR2	Hepatitis A virus cellular receptor 2	3.65	1	1	2	1.90063	0.926481		1.01673	1		1.88882	0.917486		1.07674	1		65.0019	301	33.3729	5.71924
Q8TDY8	IGDC4_HUMAN	IGDCC4	Immunoglobulin superfamily DCC subclass member 4	2	2	2	3	0.703404	-0.507575		-0.417325	2	17.1577	0.687853	-0.539828		-0.380575	2	10.813	95.7058	1250	134.126	6.20166
Q8TE73	DYH5_HUMAN	DNAH5	Dynein heavy chain 5, axonemal	0.15	1	1	10	1.28632	0.363254		0.453504	6	9.28178	1.73239	0.792761		0.952014	6	22.0828	280.2	4624	528.684	6.1001
Q8TEA8	DTD1_HUMAN	DTD1	D-aminoacyl-tRNA deacylase 1	7.66	2	2	4	1.23642	0.306171		0.396421	2	45.221	0.427984	-1.22437		-1.06512	1		171.858	209	23.409	8.23584
Q8TER0	SNED1_HUMAN	SNED1	Sushi, nidogen and EGF-like domain-containing protein 1	2.97	4	4	8	0.783337	-0.352295		-0.262045	4	2.41359	0.394606	-1.34152		-1.18226	4	33.5041	225.235	1413	152.104	6.97607
Q8TER5	ARH40_HUMAN	ARHGEF40	Rho guanine nucleotide exchange factor 40	0.53	1	1	1													33.12	1519	164.555	6.15088
Q8TEX9	IPO4_HUMAN	IPO4	Importin-4	5.18	2	2	3							0.869944	-0.201005		-0.041752	1		117.087	1081	118.64	4.95752
Q8WUF5	IASPP_HUMAN	PPP1R13L	RelA-associated inhibitor	2.9	1	1	1	0.938003	-0.0923359		-0.00208604	1								47.72	828	89.0357	6.81494
Q8WUM0	NU133_HUMAN	NUP133	Nuclear pore complex protein Nup133	1.99	1	1	3	0.864168	-0.210616		-0.120366	1		0.878102	-0.18754		-0.028287	1		111.565	1156	128.898	5.09717
Q8WUN7	UBTD2_HUMAN	UBTD2	Ubiquitin domain-containing protein 2	2.99	1	1	1	0.63108	-0.664106		-0.573856	1		0.665831	-0.586771		-0.427518	1		33.5	234	26.1731	5.66846
Q8WV93	AFG1L_HUMAN	AFG1L	AFG1-like ATPase	1.46	1	1	1	2.2777	1.18758		1.27783	1		2.40615	1.26672		1.42598	1		35.48	481	54.8099	7.26904
Q8WVN6	SCTM1_HUMAN	SECTM1	Secreted and transmembrane protein 1	7.66	1	1	2	0.420056	-1.25135		-1.1611	1		0.810852	-0.302489		-0.143236	1		100.042	248	27.0217	7.43018
Q8WVQ1	CANT1_HUMAN	CANT1	Soluble calcium-activated nucleotidase 1	2.74	1	1	1	0.722014	-0.469901		-0.379651	1		0.660722	-0.597884		-0.438631	1		64.39	401	44.8117	6.0874
Q8WVV5	BT2A2_HUMAN	BTN2A2	Butyrophilin subfamily 2 member A2	1.72	1	1	2	0.58404	-0.775861		-0.685611	1		0.951174	-0.0722182		0.0870348	1		52.5809	523	59.0322	6.01123
Q8WWA0	ITLN1_HUMAN	ITLN1	Intelectin-1	14.7	3	3	5	1.57174	0.652367		0.742617	3	25.4816	0.591227	-0.758217		-0.598964	3	2.69752	137.568	313	34.9393	6.01123
Q8WWA1	TMM40_HUMAN	TMEM40	Transmembrane protein 40	6.01	1	1	1	0.947213	-0.0782397		0.0120102	1		1.00157	0.00225901		0.161512	1		47.35	233	25.4793	5.59229
Q8WWI5	CTL1_HUMAN	SLC44A1	Choline transporter-like protein 1	1.37	1	1	2	2.80462	1.48781		1.57806	1		2.90107	1.53658		1.69584	1		68.8037	657	73.2533	8.60205
Q8WWV6	FCAMR_HUMAN	FCAMR	High affinity immunoglobulin alpha and immunoglobulin mu Fc receptor	3.01	2	2	3	1.0218	0.0311165		0.121366	2	28.0976	0.396131	-1.33595		-1.1767	2	34.2431	66.0025	532	57.1079	9.23193
Q8WWZ8	OIT3_HUMAN	OIT3	Oncoprotein-induced transcript 3 protein	7.52	4	4	10	1.18876	0.249457		0.339707	6	41.4109	1.23375	0.303045		0.462298	6	51.4145	335.686	545	59.9825	5.57959
Q8WXG9	GPR98_HUMAN	GPR98	G-protein coupled receptor 98	0.13	1	1	7	1.77515	0.827942		0.918192	4	12.2636	0.861813	-0.214554		-0.0553005	4	37.4562	123.054	6306	692.637	4.64014
Q8WZ42	TITIN_HUMAN	TTN	Titin	0.06	2	2	2	1.32111	0.40175		0.492	2	52.2958	1.9312	0.949495		1.10875	2	52.5486	54.6426	34350	3813.65	6.354
Q8WZ75	ROBO4_HUMAN	ROBO4	Roundabout homolog 4	8.24	5	5	13	0.886821	-0.173285		-0.0830355	9	35.2336	1.50861	0.59322		0.752473	9	21.8578	421.159	1007	107.39	6.63916
Q8WZA1	PMGT1_HUMAN	POMGNT1	Protein O-linked-mannose beta-1,2-N-acetylglucosaminyltransferase 1	3.33	2	2	3	0.867898	-0.204402		-0.114152	2	6.1849	0.454842	-1.13656		-0.977309	2	107.898	104.649	660	75.2043	6.82959
Q8WZA9	IRGQ_HUMAN	IRGQ	Immunity-related GTPase family Q protein	2.25	1	1	1	1.51625	0.600505		0.690755	1		1.52704	0.610742		0.769995	1		40.97	623	62.6785	4.88135
Q92484	ASM3A_HUMAN	SMPDL3A	Acid sphingomyelinase-like phosphodiesterase 3a	9.93	4	4	7	1.56948	0.650283		0.740533	5	93.7221	1.61124	0.688172		0.847425	5	26.4505	159.654	453	51.2277	6.32861
Q92520	FAM3C_HUMAN	FAM3C	Protein FAM3C	15.86	3	3	6	1.22223	0.289517		0.379766	4	49.9881	1.82719	0.869629		1.02888	4	74.2873	215.128	227	24.6646	8.29443
Q92530	PSMF1_HUMAN	PSMF1	Proteasome inhibitor PI31 subunit	20.66	2	2	3													134.264	271	29.798	5.74463
Q92598	HS105_HUMAN	HSPH1	Heat shock protein 105 kDa	3.38	2	2	8	0.859556	-0.218336		-0.128086	7	30.9515	1.0962	0.132515		0.291768	7	18.957	187.314	858	96.8037	5.38916
Q92616	GCN1_HUMAN	GCN1	eIF-2-alpha kinase activator GCN1	1.05	2	2	3	0.537715	-0.895086		-0.804836	1		0.87415	-0.194047		-0.034794	1		115.458	2671	292.572	7.47412
Q92621	NU205_HUMAN	NUP205	Nuclear pore complex protein Nup205	2.88	2	2	3							0.446036	-1.16477		-1.00551	1		139.456	2012	227.776	6.18896
Q92686	NEUG_HUMAN	NRGN	Neurogranin	19.23	1	1	4	0.868496	-0.203408		-0.113159	2	34.4911	1.19401	0.255818		0.415071	2	41.9121	215.025	78	7.61366	7.86963
Q92688	AN32B_HUMAN	ANP32B	Acidic leucine-rich nuclear phosphoprotein 32 family member B	14.74	3	3	12							1.49803	0.583071		0.742324	1		267.173	251	28.7703	4.05615
Q92692	NECT2_HUMAN	NECTIN2	Nectin-2	1.3	1	1	2	1.71882	0.781421		0.871671	1		2.36106	1.23944		1.39869	1		71.1474	538	57.7059	4.81787
Q92734	TFG_HUMAN	TFG	Protein TFG	6.25	1	1	2							0.860081	-0.217456		-0.0582034	2	38.8527	119.462	400	43.4212	5.09717
Q92743	HTRA1_HUMAN	HTRA1	Serine protease HTRA1	2.5	1	1	2	0.701342	-0.511811		-0.421561	1		0.408572	-1.29134		-1.13208	1		52.1609	480	51.2546	7.82568
Q92820	GGH_HUMAN	GGH	Gamma-glutamyl hydrolase	39.94	12	12	48	0.716704	-0.480551		-0.390301	30	19.3445	1.0855	0.118359		0.277612	30	38.2419	1464.04	318	35.9412	7.10791
Q92823	NRCAM_HUMAN	NRCAM	Neuronal cell adhesion molecule	2.15	3	3	5	1.2659	0.340167		0.430417	3	5.6456	1.0009	0.00130493		0.160558	3	0.386357	122.894	1304	143.8	5.65576
Q92854	SEM4D_HUMAN	SEMA4D	Semaphorin-4D	1.97	1	1	1	0.955685	-0.0653924		0.0248575	1		0.853826	-0.227986		-0.0687328	1		35.54	862	96.0887	7.95752
Q92859	NEO1_HUMAN	NEO1	Neogenin	9.31	12	12	23	0.688597	-0.538269		-0.448019	15	34.4508	0.344923	-1.53565		-1.3764	13	23.6044	679.428	1461	159.917	6.53662
Q92876	KLK6_HUMAN	KLK6	Kallikrein-6	4.51	1	1	2	0.735102	-0.443984		-0.353734	1		2.00602	1.00433		1.16359	1		67.0621	244	26.8384	7.44482
Q92947	GCDH_HUMAN	GCDH	Glutaryl-CoA dehydrogenase, mitochondrial	4.57	1	1	2	1.1589	0.212762		0.303012	1		0.947188	-0.0782778		0.0809752	1		70.0126	438	48.0964	8.06006
Q92954	PRG4_HUMAN	PRG4	Proteoglycan 4	28.63	24	24	81	1.09087	0.12548		0.21573	54	40.8048	0.176181	-2.50487		-2.34561	48	79.2119	2297.18	1404	150.984	9.49561
Q92973	TNPO1_HUMAN	TNPO1	Transportin-1	5.9	2	2	4	0.834375	-0.261232		-0.170982	2	10.8578	0.943354	-0.0841283		0.0751247	2	33.1006	168.344	898	102.289	4.98291
Q93063	EXT2_HUMAN	EXT2	Exostosin-2	3.2	3	3	5	0.533197	-0.907259		-0.817009	3	7.49926	0.174466	-2.51899		-2.35973	3	82.2299	120.476	718	82.2019	6.55127
Q93070	NAR4_HUMAN	ART4	Ecto-ADP-ribosyltransferase 4	2.87	1	1	1	1.08748	0.12099		0.211239	1		1.09961	0.136986		0.296239	1		57.21	314	35.8545	9.21729
Q93088	BHMT1_HUMAN	BHMT	Betaine--homocysteine S-methyltransferase 1	6.4	3	3	6	0.843045	-0.246319		-0.156069	3	27.622	0.377778	-1.40439		-1.24514	3	76.8877	133.78	406	44.9699	7.03467
Q93091	RNAS6_HUMAN	RNASE6	Ribonuclease K6	5.33	1	1	2	1.58073	0.66059		0.75084	1		2.08112	1.05736		1.21661	1		65.46	150	17.1847	8.76318
Q96A35	RM24_HUMAN	MRPL24	39S ribosomal protein L24, mitochondrial	12.5	1	1	1													42.92	216	24.899	9.29053
Q96AB3	ISOC2_HUMAN	ISOC2	Isochorismatase domain-containing protein 2	11.22	1	1	5							0.926322	-0.110415		0.0488381	1		132.015	205	22.3228	7.76709
Q96AE4	FUBP1_HUMAN	FUBP1	Far upstream element-binding protein 1	1.09	1	1	35	1.28345	0.360026		0.450276	21	43.2504	2.22055	1.15092		1.31017	21	38.8085	407.412	644	67.5185	7.60596
Q96AP7	ESAM_HUMAN	ESAM	Endothelial cell-selective adhesion molecule	4.62	2	2	3	0.884116	-0.177693		-0.0874429	3	69.2096	1.39092	0.476038		0.635291	3	45.6854	87.9465	390	41.1506	9.31982
Q96AV8	E2F7_HUMAN	E2F7	Transcription factor E2F7	1.21	1	1	1	0.602549	-0.730849		-0.6406	1		0.430926	-1.21449		-1.05524	1		32.26	911	99.8265	8.1626
Q96B49	TOM6_HUMAN	TOMM6	Mitochondrial import receptor subunit TOM6 homolog	22.97	1	1	2													111.252	74	7.99705	4.89404
Q96BQ1	FAM3D_HUMAN	FAM3D	Protein FAM3D	3.57	1	1	1													25.09	224	24.9468	9.33447
Q96CC6	RHDF1_HUMAN	RHBDF1	Inactive rhomboid protein 1	0.82	1	1	1	0.958091	-0.0617652		0.0284847	1		0.65172	-0.617677		-0.458424	1		25.53	855	97.3385	8.44092
Q96CX2	KCD12_HUMAN	KCTD12	BTB/POZ domain-containing protein KCTD12	3.69	1	1	1	0.648616	-0.624563		-0.534313	1		0.312629	-1.67748		-1.51822	1		52.73	325	35.6787	5.64307
Q96DB2	HDA11_HUMAN	HDAC11	Histone deacetylase 11	3.17	1	1	1	1.1075	0.147303		0.237553	1		1.44212	0.52819		0.687443	1		34.06	347	39.1585	7.6499
Q96DR8	MUCL1_HUMAN	MUCL1	Mucin-like protein 1	7.78	1	1	4	0.750308	-0.414446		-0.324196	3	2.8288	0.559318	-0.83826		-0.679007	3	0.845468	60.5314	90	9.03363	4.64014
Q96DV4	RM38_HUMAN	MRPL38	39S ribosomal protein L38, mitochondrial	1.84	1	1	1													28.46	380	44.5684	7.53271
Q96ED9	HOOK2_HUMAN	HOOK2	Protein Hook homolog 2	3.06	1	1	1													54.6	719	83.1554	5.46533
Q96EE4	CC126_HUMAN	CCDC126	Coiled-coil domain-containing protein 126	14.29	2	2	6	0.752592	-0.410061		-0.319811	3	48.7927	0.685553	-0.544661		-0.385408	3	18.2716	267.917	140	15.6584	9.87646
Q96EK5	KBP_HUMAN	KIF1BP	KIF1-binding protein	3.86	1	1	2	0.863044	-0.212494		-0.122244	1		0.696614	-0.521569		-0.362316	1		62.5009	621	71.7684	5.49072
Q96EK6	GNA1_HUMAN	GNPNAT1	Glucosamine 6-phosphate N-acetyltransferase	15.22	1	1	20	0.554831	-0.849881		-0.759631	5	35.7478	1.20058	0.263734		0.422987	3	11.3542	474.047	184	20.7356	7.98682
Q96EP5	DAZP1_HUMAN	DAZAP1	DAZ-associated protein 1	6.63	1	1	1	0.924862	-0.11269		-0.0224397	1		0.857474	-0.221835		-0.0625816	1		51.33	407	43.3561	8.55811
Q96ER3	SAAL1_HUMAN	SAAL1	Protein SAAL1	5.06	1	1	2	0.599239	-0.738797		-0.648547	1								60.9809	474	53.5237	4.50049
Q96FE7	P3IP1_HUMAN	PIK3IP1	Phosphoinositide-3-kinase-interacting protein 1	4.18	1	1	2	1.14475	0.195039		0.285289	1		1.2001	0.263153		0.422406	1		61.455	263	28.2299	5.0083
Q96FH0	BORC8_HUMAN	BORCS8	BLOC-1-related complex subunit 8	5.88	1	1	1	2.74062	1.4545		1.54475	1		2.92972	1.55076		1.71002	1		28.39	119	13.3946	5.79541
Q96FJ2	DYL2_HUMAN	DYNLL2	Dynein light chain 2, cytoplasmic	25.84	2	2	67	0.899553	-0.15272		-0.0624699	35	34.5707	1.01925	0.0275055		0.186758	35	29.9847	1400.07	89	10.3431	7.37158
Q96FW1	OTUB1_HUMAN	OTUB1	Ubiquitin thioesterase OTUB1	11.44	1	1	6	0.894273	-0.161212		-0.0709625	2	17.9009	1.07941	0.110241		0.269494	2	69.16	176.668	271	31.2644	4.94482
Q96G03	PGM2_HUMAN	PGM2	Phosphoglucomutase-2	7.68	3	3	5	1.09518	0.131165		0.221414	4	15.8818	0.833398	-0.262922		-0.103669	4	33.7417	143.263	612	68.2404	6.72705
Q96GW7	PGCB_HUMAN	BCAN	Brevican core protein	1.21	1	1	1	0.621759	-0.685573		-0.595323	1		0.921313	-0.118236		0.0410166	1		47.5	911	99.056	4.64014
Q96HD1	CREL1_HUMAN	CRELD1	Cysteine-rich with EGF-like domain protein 1	5.71	2	2	5	1.51156	0.596037		0.686287	3	23.7542	1.54081	0.623689		0.782942	3	19.0487	142.88	420	45.4088	4.86865
Q96HE7	ERO1A_HUMAN	ERO1A	ERO1-like protein alpha	6.2	1	1	1													50.82	468	54.3581	5.68115
Q96HR3	MED30_HUMAN	MED30	Mediator of RNA polymerase II transcription subunit 30	5.06	1	1	2	0.786529	-0.346429		-0.256179	2	4.31803	0.531133	-0.912855		-0.753602	1		55.1461	178	20.2643	8.26514
Q96IU4	ABHEB_HUMAN	ABHD14B	Protein ABHD14B	4.76	1	1	1	0.61095	-0.710875		-0.620625	1		1.08016	0.111242		0.270495	1		40.23	210	22.3316	6.40479
Q96IY4	CBPB2_HUMAN	CPB2	Carboxypeptidase B2	54.37	17	17	108	0.670265	-0.577197		-0.486947	74	31.3602	0.648142	-0.625618		-0.466365	74	31.1319	3012.37	423	48.3934	7.7085
Q96JJ3	ELMO2_HUMAN	ELMO2	Engulfment and cell motility protein 2	1.39	1	1	2	1.55109	0.633281		0.72353	2	111.868	0.922652	-0.116142		0.0431107	2	39.8762	46.8366	720	82.5623	5.89697
Q96JK9	MAML3_HUMAN	MAML3	Mastermind-like protein 3	0.62	1	1	2	0.827151	-0.273778		-0.183528	1		0.509762	-0.972104		-0.812851	1		54.7228	1138	122.216	7.51807
Q96KG7	MEG10_HUMAN	MEGF10	Multiple epidermal growth factor-like domains protein 10	0.88	1	1	1	1.09906	0.136274		0.226524	1		1.27948	0.355557		0.51481	1		39.56	1140	122.121	6.87354
Q96KK5	H2A1H_HUMAN	HIST1H2AH	Histone H2A type 1-H	22.66	1	1	92													3044.95	128	13.8978	10.8872
Q96KN2	CNDP1_HUMAN	CNDP1	Beta-Ala-His dipeptidase	57.59	23	23	106	0.742494	-0.429549		-0.339299	65	30.609	0.48555	-1.04231		-0.883054	63	38.3493	2973.33	507	56.6701	5.30029
Q96L92	SNX27_HUMAN	SNX27	Sorting nexin-27	4.25	1	1	2													82.7219	541	61.2265	6.49365
Q96MG2	JSPR1_HUMAN	JSRP1	Junctional sarcoplasmic reticulum protein 1	5.74	1	1	2													58.0609	331	36.2967	9.37842
Q96NZ9	PRAP1_HUMAN	PRAP1	Proline-rich acidic protein 1	31.79	5	5	10	1.18008	0.23888		0.32913	8	36.3789	1.15894	0.212803		0.372056	8	51.7098	192.181	151	17.1969	5.36377
Q96P70	IPO9_HUMAN	IPO9	Importin-9	8.17	3	3	4	0.688397	-0.538688		-0.448438	2	28.7244	1.36563	0.44957		0.608823	2	57.0234	75.9714	1041	115.889	4.80518
Q96PD2	DCBD2_HUMAN	DCBLD2	Discoidin, CUB and LCCL domain-containing protein 2	1.16	1	1	1	1.75236	0.809295		0.899545	1		2.76181	1.46562		1.62487	1		38.59	775	84.9808	7.1665
Q96PD5	PGRP2_HUMAN	PGLYRP2	N-acetylmuramoyl-L-alanine amidase	57.12	19	19	144	1.03805	0.0538799		0.14413	73	37.1214	0.663271	-0.592329		-0.433076	55	43.4092	5403.78	576	62.1779	7.54736
Q96PM9	Z385A_HUMAN	ZNF385A	Zinc finger protein 385A	2.07	1	1	2													56.12	386	40.4284	9.86182
Q96PU5	NED4L_HUMAN	NEDD4L	E3 ubiquitin-protein ligase NEDD4-like	2.26	1	1	1	0.460057	-1.12012		-1.02987	1		0.632111	-0.66175		-0.502497	1		26	975	111.862	5.8208
Q96QK1	VPS35_HUMAN	VPS35	Vacuolar protein sorting-associated protein 35	7.04	2	2	6	0.924022	-0.114		-0.0237505	3	9.61492	0.789501	-0.340988		-0.181735	3	79.5723	173.18	796	91.6489	5.49072
Q96RK4	BBS4_HUMAN	BBS4	Bardet-Biedl syndrome 4 protein	1.35	1	1	1	0.952306	-0.0705032		0.0197467	1		1.536	0.619183		0.778436	1		32.99	519	58.2449	7.31299
Q96RS6	NUDC1_HUMAN	NUDCD1	NudC domain-containing protein 1	6	1	1	1													52.84	583	66.7133	5.10986
Q96S52	PIGS_HUMAN	PIGS	GPI transamidase component PIG-S	1.26	1	1	1	0.442735	-1.17549		-1.08524	1		1.85749	0.893355		1.05261	1		26.22	555	61.6172	6.49365
Q96S96	PEBP4_HUMAN	PEBP4	Phosphatidylethanolamine-binding protein 4	29.52	4	4	8	0.894875	-0.160242		-0.0699918	4	11.9942	1.34822	0.431054		0.590307	5	9.87625	262.879	227	25.7168	6.53662
Q96TA1	NIBL1_HUMAN	FAM129B	Niban-like protein 1	9.65	3	3	5	0.870665	-0.19981		-0.10956	3	39.9921	0.654113	-0.612388		-0.453135	3	174.714	128.963	746	84.0847	6.18896
Q96TC7	RMD3_HUMAN	RMDN3	Regulator of microtubule dynamics protein 3	4.89	1	1	1													42.75	470	52.086	5.09717
Q99436	PSB7_HUMAN	PSMB7	Proteasome subunit beta type-7	10.11	1	1	2	1.2516	0.32377		0.41402	1		1.06453	0.0902225		0.249475	1		83.5219	277	29.9462	7.6792
Q99439	CNN2_HUMAN	CNN2	Calponin-2	15.21	4	4	6	1.07527	0.104696		0.194946	4	5.50141	1.44153	0.527605		0.686858	4	38.2588	194.767	309	33.6753	7.32764
Q99453	PHX2B_HUMAN	PHOX2B	Paired mesoderm homeobox protein 2B	5.1	1	1	5	1.12438	0.169133		0.259383	3	9.28497	1.40576	0.491353		0.650606	3	7.8448	101.448	314	31.6014	8.83643
Q99460	PSMD1_HUMAN	PSMD1	26S proteasome non-ATPase regulatory subunit 1	5.77	3	3	8	1.05049	0.0710584		0.161308	2	62.9151	0.788421	-0.342963		-0.18371	3	23.5237	209.415	953	105.769	5.38916
Q99466	NOTC4_HUMAN	NOTCH4	Neurogenic locus notch homolog protein 4	0.45	1	1	3	1.7373	0.796851		0.887101	3	42.4425	2.34384	1.22887		1.38813	3	0.772662	57.8359	2003	209.48	5.73193
Q99497	PARK7_HUMAN	PARK7	Protein/nucleic acid deglycase DJ-1	28.57	4	4	9	1.11941	0.162733		0.252983	5	13.3489	1.29091	0.368389		0.527642	5	77.3859	302.716	189	19.8785	6.78564
Q99523	SORT_HUMAN	SORT1	Sortilin	2.77	2	2	2	1.27114	0.346127		0.436377	2	52.095	1.49928	0.58427		0.743523	2	38.3603	78.0709	831	92.0095	5.74463
Q99536	VAT1_HUMAN	VAT1	Synaptic vesicle membrane protein VAT-1 homolog	2.29	1	1	1	0.79803	-0.325485		-0.235235	1		0.668222	-0.581601		-0.422348	1		31.64	393	41.8934	6.29053
Q99547	MPH6_HUMAN	MPHOSPH6	M-phase phosphoprotein 6	13.75	1	1	2	0.649235	-0.623188		-0.532938	1		0.9858	-0.0206324		0.138621	1		68.5709	160	19.0116	5.19873
Q99650	OSMR_HUMAN	OSMR	Oncostatin-M-specific receptor subunit beta	6.33	5	5	9	1.23004	0.298704		0.388954	5	14.2469	1.28322	0.359768		0.519021	5	8.79181	247.905	979	110.438	5.8208
Q99714	HCD2_HUMAN	HSD17B10	3-hydroxyacyl-CoA dehydrogenase type-2	9.58	1	1	2	0.486435	-1.03968		-0.949431	1		0.921573	-0.11783		0.041423	1		89.4619	261	26.9061	7.78174
Q99733	NP1L4_HUMAN	NAP1L4	Nucleosome assembly protein 1-like 4	2.93	1	1	3	0.997948	-0.00296328		0.0872866	2	98.1202	0.75051	-0.414057		-0.254804	2	185.596	91.0038	375	42.7969	4.69092
Q99784	NOE1_HUMAN	OLFM1	Noelin	10.93	5	5	12	1.07292	0.101546		0.191795	8	18.801	0.410208	-1.28557		-1.12632	6	39.6591	282.185	485	55.3075	6.94678
Q99805	TM9S2_HUMAN	TM9SF2	Transmembrane 9 superfamily member 2	1.21	1	1	1													31.25	663	75.7255	7.44482
Q99829	CPNE1_HUMAN	CPNE1	Copine-1	10.8	3	3	8	1.10851	0.148617		0.238867	4	19.9028	0.813116	-0.298467		-0.139214	4	26.6719	224.762	537	59.0215	5.8335
Q99832	TCPH_HUMAN	CCT7	T-complex protein 1 subunit eta	14.36	4	4	72	1.06622	0.0925057		0.182756	28	39.7979	1.06033	0.0845136		0.243767	30	41.9411	2216.17	543	59.3289	7.6499
Q99941	ATF6B_HUMAN	ATF6B	Cyclic AMP-dependent transcription factor ATF-6 beta	2.99	2	2	4	1.57251	0.653073		0.743323	2	20.1502	1.5628	0.644132		0.803385	2	47.91	113.192	703	76.6613	6.26514
Q99952	PTN18_HUMAN	PTPN18	Tyrosine-protein phosphatase non-receptor type 18	4.57	1	1	1													46.13	460	50.4505	8.25049
Q99969	RARR2_HUMAN	RARRES2	Retinoic acid receptor responder protein 2	25.77	4	4	12	0.974645	-0.037052		0.0531979	8	29.2196	0.682147	-0.551846		-0.392593	8	53.8373	285.96	163	18.6058	9.08545
Q99972	MYOC_HUMAN	MYOC	Myocilin	5.95	3	3	4	0.88163	-0.181755		-0.0915049	2	13.2889	1.11881	0.161971		0.321224	2	20.7568	88.9376	504	56.9365	5.5415
Q99983	OMD_HUMAN	OMD	Osteomodulin	3.33	1	1	4	1.10149	0.139462		0.229711	2	57.256	0.935502	-0.0961878		0.0630652	2	49.4836	107.286	421	49.4602	5.59229
Q9BPW8	NIPS1_HUMAN	NIPSNAP1	Protein NipSnap homolog 1	9.51	1	1	1	0.74121	-0.432046		-0.341796	1								35.63	284	33.2888	9.30518
Q9BPX3	CND3_HUMAN	NCAPG	Condensin complex subunit 3	3.05	1	1	1													60.96	1015	114.262	5.59229
Q9BQ39	DDX50_HUMAN	DDX50	ATP-dependent RNA helicase DDX50	3.8	1	1	2	0.991882	-0.0117592		0.0784906	1		1.64036	0.714012		0.873265	1		98.7309	737	82.5141	9.17334
Q9BQ51	PD1L2_HUMAN	PDCD1LG2	Programmed cell death 1 ligand 2	4.4	1	1	1	1.58232	0.662038		0.752288	1		1.96524	0.974706		1.13396	1		39.4	273	30.9373	8.03076
Q9BQ75	CMS1_HUMAN	CMSS1	Protein CMSS1	5.73	1	1	1	0.856113	-0.224126		-0.133876	1		1.02091	0.0298575		0.189111	1		34.91	279	31.864	9.18799
Q9BQE3	TBA1C_HUMAN	TUBA1C	Tubulin alpha-1C chain	52.34	8	15	32	1.1114	0.15238		0.24263	8	36.9271	1.0404	0.0571386		0.216392	6	110.524	863.379	449	49.8635	5.09717
Q9BQG0	MBB1A_HUMAN	MYBBP1A	Myb-binding protein 1A	4.59	3	3	6	0.78291	-0.353082		-0.262832	3	14.8631	0.90942	-0.136981		0.0222724	3	24.0724	212.561	1328	148.762	9.27588
Q9BR76	COR1B_HUMAN	CORO1B	Coronin-1B	9.41	2	2	3	1.028	0.0398417		0.130092	2	49.1936	0.394373	-1.34237		-1.18311	2	41.8111	122.633	489	54.2003	5.88428
Q9BRF8	CPPED_HUMAN	CPPED1	Serine/threonine-protein phosphatase CPPED1	3.5	1	1	1													53.05	314	35.5259	6.20166
Q9BRK5	CAB45_HUMAN	SDF4	45 kDa calcium-binding protein	3.59	1	1	2	0.662905	-0.593126		-0.502877	1		0.335856	-1.57409		-1.41483	1		55.3919	362	41.7805	4.85596
Q9BS26	ERP44_HUMAN	ERP44	Endoplasmic reticulum resident protein 44	4.68	2	2	3	0.956501	-0.0641615		0.0260884	3	19.7635	0.715944	-0.482081		-0.322828	3	4.44734	67.1376	406	46.9414	5.26221
Q9BS40	LXN_HUMAN	LXN	Latexin	4.5	1	1	1	0.636801	-0.651085		-0.560835	1		1.08364	0.115888		0.275141	1		38.21	222	25.7339	5.78271
Q9BSQ5	CCM2_HUMAN	CCM2	Cerebral cavernous malformations 2 protein	2.25	1	1	1	0.813508	-0.297772		-0.207522	1		0.201508	-2.31109		-2.15184	1		36.26	444	48.8066	5.5415
Q9BTY2	FUCO2_HUMAN	FUCA2	Plasma alpha-L-fucosidase	39.83	14	14	35	1.70569	0.770354		0.860604	18	40.679	1.1853	0.245253		0.404506	19	31.7266	950.368	467	54.0321	6.25244
Q9BUD6	SPON2_HUMAN	SPON2	Spondin-2	2.42	1	1	1	1.21485	0.280783		0.371033	1		0.824581	-0.278267		-0.119014	1		42.52	331	35.8238	5.51611
Q9BUN1	MENT_HUMAN	MENT	Protein MENT	10.85	2	2	2	1.60432	0.681965		0.772215	1								82.2909	341	36.7463	8.5874
Q9BW72	HIG2A_HUMAN	HIGD2A	HIG1 domain family member 2A, mitochondrial	19.81	1	1	4	1.04648	0.065543		0.155793	2	33.5693	1.50893	0.593529		0.752782	2	81.1463	166.16	106	11.5211	10.1987
Q9BWD1	THIC_HUMAN	ACAT2	Acetyl-CoA acetyltransferase, cytosolic	9.32	2	2	8	1.12291	0.167239		0.257489	3	2.47499	0.735458	-0.443284		-0.284031	1		243.303	397	41.3244	6.91748
Q9BWP8	COL11_HUMAN	COLEC11	Collectin-11	14.02	3	3	11	0.477353	-1.06687		-0.976621	6	15.0358	0.12627	-2.98542		-2.82616	6	16.027	392.83	271	28.647	5.41455
Q9BXJ4	C1QT3_HUMAN	C1QTNF3	Complement C1q tumor necrosis factor-related protein 3	2.85	1	1	1	0.761836	-0.392447		-0.302198	1		1.13615	0.184153		0.343406	1		43.86	246	26.9768	6.52197
Q9BXJ9	NAA15_HUMAN	NAA15	N-alpha-acetyltransferase 15, NatA auxiliary subunit	1.85	1	1	2	0.848634	-0.236785		-0.146535	1		1.40143	0.486901		0.646154	1		57.5619	866	101.208	7.41553
Q9BXR6	FHR5_HUMAN	CFHR5	Complement factor H-related protein 5	20.74	11	12	44	1.00088	0.00126492		0.0915148	23	37.6749	0.329271	-1.60265		-1.4434	21	85.9423	1071.42	569	64.3771	7.06396
Q9BY67	CADM1_HUMAN	CADM1	Cell adhesion molecule 1	8.14	3	3	5	1.45417	0.540198		0.630448	3	17.1902	0.557983	-0.841707		-0.682454	3	14.5613	121.626	442	48.4784	5.07178
Q9BYE9	CDHR2_HUMAN	CDHR2	Cadherin-related family member 2	11.07	12	12	27	2.44085	1.28739		1.37763	16	26.6251	0.391942	-1.35129		-1.19203	15	50.5648	745.613	1310	141.455	4.50049
Q9BYZ2	LDH6B_HUMAN	LDHAL6B	L-lactate dehydrogenase A-like 6B	4.46	1	1	6	0.682468	-0.551166		-0.460916	3	10.2966	0.52676	-0.924781		-0.765528	2	28.7701	166.43	381	41.9162	8.646
Q9BZX2	UCK2_HUMAN	UCK2	Uridine-cytidine kinase 2	10.34	1	1	2	2.14405	1.10034		1.19059	1		2.307	1.20602		1.36527	1		71.9409	261	29.2811	6.69775
Q9BZZ5	API5_HUMAN	API5	Apoptosis inhibitor 5	3.44	1	1	1	0.751875	-0.411435		-0.321185	1		0.507067	-0.979752		-0.820499	1		39.19	524	58.9679	7.34229
Q9C0A0	CNTP4_HUMAN	CNTNAP4	Contactin-associated protein-like 4	0.54	1	1	1	0.907991	-0.13925		-0.0489997	1		0.60127	-0.733915		-0.574662	1		26.39	1308	145.182	6.68311
Q9C0B7	TNG6_HUMAN	TANGO6	Transport and Golgi organization protein 6 homolog	2.83	1	1	1													37.96	1094	120.671	6.11279
Q9C0E2	XPO4_HUMAN	XPO4	Exportin-4	1.56	1	1	1													37.75	1151	130.056	5.04639
Q9C0K1	S39A8_HUMAN	SLC39A8	Zinc transporter ZIP8	1.52	1	1	1	0.349702	-1.5158		-1.42555	1		0.413722	-1.27327		-1.11401	1		24.41	460	49.5984	6.0874
Q9GZM5	YIPF3_HUMAN	YIPF3	Protein YIPF3	2.86	1	1	1	0.77282	-0.371795		-0.281545	1		0.968901	-0.0455794		0.113674	1		50.46	350	38.2226	5.75732
Q9GZT8	NIF3L_HUMAN	NIF3L1	NIF3-like protein 1	9.28	4	4	4	0.642321	-0.638634		-0.548384	3	0.392082	0.235231	-2.08785		-1.9286	3	13.9287	79.4662	377	41.9415	6.65381
Q9H0D6	XRN2_HUMAN	XRN2	5'-3' exoribonuclease 2	4.53	2	2	7							1.13776	0.186193		0.345446	3	8.80697	188.954	950	108.513	7.47412
Q9H0M4	ZCPW1_HUMAN	ZCWPW1	Zinc finger CW-type PWWP domain protein 1	1.08	1	1	1	0.667822	-0.582464		-0.492215	1		0.549724	-0.863221		-0.703968	1		31.63	648	71.9621	7.53271
Q9H0U4	RAB1B_HUMAN	RAB1B	Ras-related protein Rab-1B	3.98	1	1	2	0.919051	-0.121784		-0.031534	1		0.701975	-0.510508		-0.351255	1		56.4101	201	22.1572	5.73193
Q9H0X4	F234A_HUMAN	FAM234A	Protein FAM234A	2.36	1	1	1	1.64381	0.717044		0.807294	1		1.23926	0.309477		0.46873	1		51.21	552	59.6221	6.27783
Q9H299	SH3L3_HUMAN	SH3BGRL3	SH3 domain-binding glutamic acid-rich-like protein 3	23.66	2	2	5	1.37827	0.462857		0.553107	3	102.275	1.5818	0.661569		0.820822	3	92.1302	166.282	93	10.4313	4.93213
Q9H2K8	TAOK3_HUMAN	TAOK3	Serine/threonine-protein kinase TAO3	2.56	1	1	1	0.568395	-0.815035		-0.724785	1		0.948653	-0.0760478		0.0832052	1		46.77	898	105.34	7.29834
Q9H2U1	DHX36_HUMAN	DHX36	ATP-dependent RNA helicase DHX36	3.67	1	1	1													37.7	1008	114.688	7.6792
Q9H2U2	IPYR2_HUMAN	PPA2	Inorganic pyrophosphatase 2, mitochondrial	2.1	1	1	1	0.671139	-0.575317		-0.485067	1		0.169077	-2.56425		-2.405	1		30.13	334	37.896	7.38623
Q9H2Y7	ZN106_HUMAN	ZNF106	Zinc finger protein 106	0.37	1	1	1	1.13586	0.183787		0.274036	1		1.04292	0.060625		0.219878	1		34.7	1883	208.754	7.15186
Q9H361	PABP3_HUMAN	PABPC3	Polyadenylate-binding protein 3	2.22	1	1	2	0.82853	-0.271373		-0.181124	1		1.08978	0.124034		0.283287	1		64.3519	631	69.9867	9.67139
Q9H3U1	UN45A_HUMAN	UNC45A	Protein unc-45 homolog A	9	3	3	11	0.956668	-0.0639097		0.0263401	1		0.770462	-0.376204		-0.216951	2	30.5524	242.897	944	103.011	6.07471
Q9H4A4	AMPB_HUMAN	RNPEP	Aminopeptidase B	2.92	1	1	1	1.27948	0.355555		0.445805	1		1.28317	0.359715		0.518968	1		45.1	650	72.5495	5.74463
Q9H4A9	DPEP2_HUMAN	DPEP2	Dipeptidase 2	21.6	7	7	17	1.14771	0.198757		0.289007	9	68.5587	0.775666	-0.366493		-0.20724	9	42.3847	536.18	486	53.2723	6.40479
Q9H4B7	TBB1_HUMAN	TUBB1	Tubulin beta-1 chain	12.2	3	4	5	0.834883	-0.260355		-0.170105	3	34.8693	0.535585	-0.900812		-0.741559	3	44.4813	112.46	451	50.2946	5.17334
Q9H4G4	GAPR1_HUMAN	GLIPR2	Golgi-associated plant pathogenesis-related protein 1	42.21	4	4	5	0.538469	-0.893065		-0.802815	4	7.86701	0.428016	-1.22426		-1.06501	4	8.9958	177.866	154	17.2075	9.40771
Q9H583	HEAT1_HUMAN	HEATR1	HEAT repeat-containing protein 1	1.12	1	1	1													33.05	2144	242.215	6.53662
Q9H5Y7	SLIK6_HUMAN	SLITRK6	SLIT and NTRK-like protein 6	0.95	1	1	2	1.0363	0.0514467		0.141697	2	90.8525	0.719658	-0.474617		-0.315364	2	250.141	42.3957	841	95.0489	6.52197
Q9H6B9	EPHX3_HUMAN	EPHX3	Epoxide hydrolase 3	5	1	1	1	2.98252	1.57653		1.66678	1		4.17148	2.06056		2.21981	1		22.3	360	40.882	7.76709
Q9H6X2	ANTR1_HUMAN	ANTXR1	Anthrax toxin receptor 1	1.77	1	1	1	1.51112	0.595617		0.685867	1		2.12004	1.08409		1.24335	1		42.57	564	62.749	7.60596
Q9H773	DCTP1_HUMAN	DCTPP1	dCTP pyrophosphatase 1	23.53	2	2	7	0.504427	-0.987281		-0.897031	2	15.4997	0.672972	-0.571381		-0.412128	2	15.8169	322.943	170	18.6694	5.03369
Q9H7B2	RPF2_HUMAN	RPF2	Ribosome production factor 2 homolog	6.86	1	1	2													57.6119	306	35.5602	9.99365
Q9H7B4	SMYD3_HUMAN	SMYD3	Histone-lysine N-methyltransferase SMYD3	1.87	1	1	1	1.02459	0.0350481		0.125298	1		1.64507	0.718151		0.877404	1		36.29	428	49.0646	7.25439
Q9H7D0	DOCK5_HUMAN	DOCK5	Dedicator of cytokinesis protein 5	0.37	1	1	1	1.3493	0.432214		0.522464	1		2.09733	1.06855		1.2278	1		33.21	1870	215.172	7.95752
Q9H853	TBA4B_HUMAN	TUBA4B	Putative tubulin-like protein alpha-4B	10.79	1	2	3	0.649614	-0.622345		-0.532095	2	3.69926	0.317701	-1.65426		-1.495	2	0.00598043	130.548	241	27.5337	7.82568
Q9H8L6	MMRN2_HUMAN	MMRN2	Multimerin-2	6.22	4	4	10	1.28467	0.361401		0.451651	6	36.7852	1.4691	0.554936		0.714189	6	29.2813	283.48	949	104.344	5.85889
Q9H939	PPIP2_HUMAN	PSTPIP2	Proline-serine-threonine phosphatase-interacting protein 2	3.29	1	1	2	0.321391	-1.6376		-1.54735	1		0.0952288	-3.39246		-3.23321	1		73.4919	334	38.8336	8.48486
Q9H967	WDR76_HUMAN	WDR76	WD repeat-containing protein 76	1.76	1	1	1	0.425536	-1.23265		-1.1424	1								32.68	626	69.7252	9.24658
Q9H9E3	COG4_HUMAN	COG4	Conserved oligomeric Golgi complex subunit 4	2.29	1	1	2	0.334842	-1.57845		-1.4882	1								84.7419	785	89.0264	5.18604
Q9HAT2	SIAE_HUMAN	SIAE	Sialate O-acetylesterase	2.29	1	1	1	1.21679	0.283078		0.373328	1		1.95015	0.963583		1.12284	1		61.78	523	58.2771	7.32764
Q9HAU0	PKHA5_HUMAN	PLEKHA5	Pleckstrin homology domain-containing family A member 5	0.81	1	1	1													27.03	1116	127.385	7.53271
Q9HAV4	XPO5_HUMAN	XPO5	Exportin-5	1.58	1	1	2	0.517504	-0.950358		-0.860108	1		0.754927	-0.405591		-0.246338	1		52.8519	1204	136.222	5.79541
Q9HBB8	CDHR5_HUMAN	CDHR5	Cadherin-related family member 5	9.23	4	4	5	1.9115	0.934704		1.02495	3	2.22036	1.03686	0.0522231		0.211476	3	5.02649	139.223	845	88.1687	4.93213
Q9HBI1	PARVB_HUMAN	PARVB	Beta-parvin	21.43	7	7	17	0.757168	-0.401314		-0.311064	9	19.0933	0.300316	-1.73545		-1.5762	8	26.6453	446.333	364	41.6881	6.72705
Q9HBR0	S38AA_HUMAN	SLC38A10	Putative sodium-coupled neutral amino acid transporter 10	15.37	14	14	25	1.43996	0.52603		0.61628	15	32.2485	1.73609	0.795844		0.955097	15	22.6961	723.517	1119	119.687	5.73193
Q9HBW9	AGRL4_HUMAN	ADGRL4	Adhesion G protein-coupled receptor L4	8.12	4	4	6	1.16044	0.214667		0.304917	4	14.9918	0.942402	-0.0855852		0.0736678	4	41.0606	136.85	690	77.7598	7.60596
Q9HCD5	NCOA5_HUMAN	NCOA5	Nuclear receptor coactivator 5	4.49	1	1	1													48.11	579	65.4965	9.59814
Q9HCD6	TANC2_HUMAN	TANC2	Protein TANC2	0.5	1	1	2	0.602141	-0.731828		-0.641578	1		0.579411	-0.787341		-0.628088	1		50.1864	1990	219.512	8.07471
Q9HCL0	PCD18_HUMAN	PCDH18	Protocadherin-18	1.59	2	2	3	1.25301	0.325399		0.415649	2	14.2836	0.975519	-0.035758		0.123495	2	13.0967	72.5732	1135	126.071	5.14795
Q9HCM1	K1551_HUMAN	KIAA1551	Uncharacterized protein KIAA1551	0.46	1	1	1	1.36067	0.444317		0.534567	1		0.582385	-0.779956		-0.620703	1		33.14	1747	194.736	8.77783
Q9HCN6	GPVI_HUMAN	GP6	Platelet glycoprotein VI	8.26	2	2	4	0.752322	-0.410577		-0.320327	2	22.6348	0.469089	-1.09207		-0.932814	2	3.19464	105.201	339	36.8429	9.20264
Q9HDC9	APMAP_HUMAN	APMAP	Adipocyte plasma membrane-associated protein	15.14	6	6	12	0.700961	-0.512593		-0.422343	8	63.4654	0.565141	-0.823318		-0.664065	9	33.673	260.617	416	46.4509	6.16357
Q9NNX6	CD209_HUMAN	CD209	CD209 antigen	13.37	1	1	2	0.967182	-0.0481402		0.0421096	1		1.47973	0.565333		0.724586	1		89.1819	404	45.7463	5.46533
Q9NP78	ABCB9_HUMAN	ABCB9	ATP-binding cassette sub-family B member 9	0.91	1	1	4	0.288864	-1.79154		-1.70129	2	20.2914	0.0783035	-3.67478		-3.51553	1		94.2389	766	84.4211	7.92822
Q9NP79	VTA1_HUMAN	VTA1	Vacuolar protein sorting-associated protein VTA1 homolog	7.82	1	1	6													175.625	307	33.8579	6.29053
Q9NP84	TNR12_HUMAN	TNFRSF12A	Tumor necrosis factor receptor superfamily member 12A	7.75	1	1	1	1.42267	0.508599		0.598849	1		2.43961	1.28665		1.4459	1		43.69	129	13.9022	8.95361
Q9NPG4	PCD12_HUMAN	PCDH12	Protocadherin-12	6.93	5	5	10	1.00721	0.0103604		0.10061	6	19.0997	0.745011	-0.424666		-0.265413	6	14.7528	350.428	1184	128.915	5.2876
Q9NPH3	IL1AP_HUMAN	IL1RAP	Interleukin-1 receptor accessory protein	20.18	12	12	33	1.09036	0.1248		0.21505	22	40.4979	1.66579	0.736204		0.895457	22	36.3863	938.213	570	65.3767	8.11865
Q9NPR2	SEM4B_HUMAN	SEMA4B	Semaphorin-4B	6.97	5	5	10	1.29301	0.370734		0.460984	6	27.1479	0.798471	-0.324688		-0.165435	6	18.1509	303.381	832	92.1347	6.94678
Q9NPY3	C1QR1_HUMAN	CD93	Complement component C1q receptor	4.29	3	3	4	0.768136	-0.380566		-0.290317	3	10.2735	0.122783	-3.02581		-2.86656	3	4.821	89.2811	652	68.5154	5.43994
Q9NQ38	ISK5_HUMAN	SPINK5	Serine protease inhibitor Kazal-type 5	4.79	4	4	8	1.11947	0.16282		0.253069	5	25.0218	1.41974	0.505624		0.664877	5	53.7372	241.723	1064	120.637	8.06006
Q9NQ76	MEPE_HUMAN	MEPE	Matrix extracellular phosphoglycoprotein	1.52	1	1	1	1.01978	0.028254		0.118504	1		1.59533	0.673854		0.833107	1		36.84	525	58.3837	8.57275
Q9NQ79	CRAC1_HUMAN	CRTAC1	Cartilage acidic protein 1	27.84	13	13	34	0.637567	-0.649351		-0.559101	18	32.5114	0.395455	-1.33842		-1.17916	17	57.3467	1101.3	661	71.3758	5.12256
Q9NQ88	TIGAR_HUMAN	TIGAR	Fructose-2,6-bisphosphatase TIGAR	5.19	1	1	2	0.587198	-0.768081		-0.677831	2	25.3682	0.960217	-0.0585672		0.100686	1		53.51	270	30.0431	7.69385
Q9NQC3	RTN4_HUMAN	RTN4	Reticulon-4	1.09	1	1	1	0.755423	-0.404644		-0.314394	1		1.29429	0.37216		0.531413	1		35.06	1192	129.851	4.50049
Q9NQS3	NECT3_HUMAN	NECTIN3	Nectin-3	6.19	2	2	3	0.805886	-0.311353		-0.221103	1		0.579823	-0.786314		-0.627061	1		95.3846	549	60.9642	6.18896
Q9NR19	ACSA_HUMAN	ACSS2	Acetyl-coenzyme A synthetase, cytoplasmic	5.71	1	1	1													34.44	701	78.5291	6.45557
Q9NR30	DDX21_HUMAN	DDX21	Nucleolar RNA helicase 2	3.58	1	1	40	0.95212	-0.070784		0.0194659	14	17.9564	1.55084	0.63305		0.792303	15	16.9636	1402.89	783	87.2904	9.27588
Q9NRY4	RHG35_HUMAN	ARHGAP35	Rho GTPase-activating protein 35	0.47	1	1	2	0.0827709	-3.59473		-3.50448	1		0.0484126	-4.36847		-4.20922	1		55.0679	1499	170.407	6.63916
Q9NS69	TOM22_HUMAN	TOMM22	Mitochondrial import receptor subunit TOM22 homolog	16.2	1	1	6	1.18528	0.245224		0.335474	1								92.8163	142	15.5118	4.33545
Q9NS71	GKN1_HUMAN	GKN1	Gastrokine-1	10.55	2	2	3	0.912651	-0.131865		-0.0416151	2	12.6206	1.52714	0.610836		0.770089	2	71.2523	79.9797	199	21.9846	6.31592
Q9NSC7	SIA7A_HUMAN	ST6GALNAC1	Alpha-N-acetylgalactosaminide alpha-2,6-sialyltransferase 1	1.17	1	1	1	0.373345	-1.42142		-1.33117	1		1.5202	0.604258		0.763511	1		24.44	600	68.5215	9.92041
Q9NSD9	SYFB_HUMAN	FARSB	Phenylalanine--tRNA ligase beta subunit	14.43	4	4	5	0.847864	-0.238095		-0.147845	3	12.312	1.21378	0.279512		0.438765	3	10.2872	115.91	589	66.0735	6.84424
Q9NSE4	SYIM_HUMAN	IARS2	Isoleucine--tRNA ligase, mitochondrial	1.48	1	1	2	0.902011	-0.148784		-0.0585338	1		0.879129	-0.185853		-0.0266001	1		75.9153	1012	113.719	7.1958
Q9NTI5	PDS5B_HUMAN	PDS5B	Sister chromatid cohesion protein PDS5 homolog B	0.48	1	1	1	1.57037	0.651107		0.741357	1		1.13956	0.188471		0.347724	1		34.08	1447	164.563	8.47021
Q9NTK5	OLA1_HUMAN	OLA1	Obg-like ATPase 1	3.79	1	1	1	0.994882	-0.00740273		0.0828471	1		1.01012	0.0145301		0.173783	1		52.14	396	44.7153	7.81104
Q9NTU7	CBLN4_HUMAN	CBLN4	Cerebellin-4	9.45	2	2	4	0.916513	-0.125772		-0.0355221	3	10.2832	1.15162	0.203668		0.362921	3	0.561658	143.375	201	21.7944	8.73389
Q9NUQ9	FA49B_HUMAN	FAM49B	Protein FAM49B	5.56	2	2	6	1.1739	0.231311		0.321561	4	17.668	1.52328	0.607179		0.766432	4	11.3193	158.732	324	36.7246	6.06201
Q9NUV7	SPTC3_HUMAN	SPTLC3	Serine palmitoyltransferase 3	1.27	1	1	1	0.227337	-2.1371		-2.04685	1		0.0426505	-4.55129		-4.39204	1		27.09	552	62.0098	8.77783
Q9NVE7	PANK4_HUMAN	PANK4	Pantothenate kinase 4	1.42	1	1	1													28.62	773	85.937	6.27783
Q9NWH7	SPAT6_HUMAN	SPATA6	Spermatogenesis-associated protein 6	1.64	1	1	1	0.52613	-0.926508		-0.836259	1		0.406591	-1.29835		-1.1391	1		54.91	488	55.9536	8.48486
Q9NXC5	MIO_HUMAN	MIOS	GATOR complex protein MIOS	1.03	1	1	2	1.35568	0.439011		0.529261	1		0.627747	-0.671745		-0.512492	1		50.8017	875	98.5209	6.72705
Q9NY15	STAB1_HUMAN	STAB1	Stabilin-1	2.06	4	4	6	0.828032	-0.272242		-0.181992	4	7.06876	0.467206	-1.09787		-0.938615	4	3.43957	220.182	2570	275.3	6.49365
Q9NY33	DPP3_HUMAN	DPP3	Dipeptidyl peptidase 3	3.8	1	1	1	2.18638	1.12855		1.2188	1		1.4049	0.490469		0.649722	1		47.47	737	82.5378	5.09717
Q9NY97	B3GN2_HUMAN	B3GNT2	N-acetyllactosaminide beta-1,3-N-acetylglucosaminyltransferase 2	24.18	8	8	13	1.12483	0.169707		0.259957	11	43.8521	0.936237	-0.0950547		0.0641983	11	43.6881	370.884	397	45.9926	8.54346
Q9NYQ8	FAT2_HUMAN	FAT2	Protocadherin Fat 2	0.21	1	1	1	0.416908	-1.2622		-1.17195	1		0.17364	-2.52583		-2.36657	1		35.15	4349	479.018	5.16064
Q9NZ08	ERAP1_HUMAN	ERAP1	Endoplasmic reticulum aminopeptidase 1	10.52	9	9	13	0.76862	-0.379657		-0.289407	9	18.1078	0.712263	-0.489518		-0.330265	9	25.5753	329.52	941	107.166	6.45557
Q9NZC2	TREM2_HUMAN	TREM2	Triggering receptor expressed on myeloid cells 2	5.65	1	1	1	1.07361	0.102475		0.192724	1		1.32217	0.402912		0.562165	1		36.29	230	25.4309	6.30322
Q9NZD4	AHSP_HUMAN	AHSP	Alpha-hemoglobin-stabilizing protein	21.57	2	2	3	0.696761	-0.521264		-0.431014	2	20.9483	0.884121	-0.177684		-0.0184307	2	3.48726	99.6892	102	11.833	4.99561
Q9NZI6	TF2L1_HUMAN	TFCP2L1	Transcription factor CP2-like protein 1	1.46	1	1	1													28.09	479	54.5926	7.00537
Q9NZJ4	SACS_HUMAN	SACS	Sacsin	0.15	1	1	1	0.927301	-0.10889		-0.0186403	1		1.11272	0.154094		0.313347	1		24.05	4579	520.795	7.04932
Q9NZK5	ADA2_HUMAN	ADA2	Adenosine deaminase 2	32.49	11	11	18	1.42923	0.51524		0.60549	13	23.767	0.445221	-1.16741		-1.00815	11	33.129	449.02	511	58.8952	7.91357
Q9NZL4	HPBP1_HUMAN	HSPBP1	Hsp70-binding protein 1	8.84	1	1	1													54.43	362	39.4485	5.21143
Q9NZM3	ITSN2_HUMAN	ITSN2	Intersectin-2	0.82	1	1	3	0.828299	-0.271776		-0.181526	3	34.4184	1.09651	0.132922		0.292175	3	73.7704	63.004	1697	193.34	8.11865
Q9NZP8	C1RL_HUMAN	C1RL	Complement C1r subcomponent-like protein	28.95	11	12	133	0.962959	-0.0544535		0.0357963	74	51.0862	1.24626	0.317604		0.476857	76	76.8182	3670.24	487	53.4643	7.1958
Q9NZR1	TMOD2_HUMAN	TMOD2	Tropomodulin-2	2.56	1	1	1	0.842859	-0.246637		-0.156387	1		1.58883	0.667964		0.827217	1		49.84	351	39.5707	5.2749
Q9P0R6	GSKIP_HUMAN	GSKIP	GSK3B-interacting protein	15.11	1	1	1	0.905432	-0.143321		-0.0530712	1		0.856783	-0.222998		-0.0637447	1		68.95	139	15.6384	4.4751
Q9P121	NTRI_HUMAN	NTM	Neurotrimin	2.62	1	1	1	1.585	0.664481		0.754731	1		2.13983	1.0975		1.25675	1		42.84	344	37.9475	7.81104
Q9P1F3	ABRAL_HUMAN	ABRACL	Costars family protein ABRACL	16.05	1	1	3	1.51347	0.59786		0.68811	2	27.8975	1.84643	0.884736		1.04399	2	46.4257	153.017	81	9.05086	6.29053
Q9P203	BTBD7_HUMAN	BTBD7	BTB/POZ domain-containing protein 7	0.71	1	1	1	1.30978	0.389326		0.479576	1		0.600854	-0.734913		-0.57566	1		39.14	1132	126.288	6.97607
Q9P232	CNTN3_HUMAN	CNTN3	Contactin-3	7.78	7	7	15	1.45785	0.543841		0.63409	10	48.4339	0.823391	-0.28035		-0.121097	10	39.2769	523.973	1028	112.812	6.30322
Q9P273	TEN3_HUMAN	TENM3	Teneurin-3	0.26	1	1	3	0.273745	-1.8691		-1.77885	1		1.17519	0.232896		0.392149	1		72.0413	2699	300.76	6.41748
Q9P2J5	SYLC_HUMAN	LARS	Leucine--tRNA ligase, cytoplasmic	1.87	1	1	3	1.63349	0.707955		0.798205	1		1.93607	0.953133		1.11239	1		130.983	1176	134.379	7.29834
Q9P2X0	DPM3_HUMAN	DPM3	Dolichol-phosphate mannosyltransferase subunit 3	13.04	1	1	1	1.15562	0.208666		0.298916	1		1.64123	0.714782		0.874035	1		49.04	92	10.0872	5.93506
Q9UBB4	ATX10_HUMAN	ATXN10	Ataxin-10	3.37	1	1	2	0.785299	-0.348687		-0.258437	1		1.02726	0.0388036		0.198057	1		100.862	475	53.4548	5.24951
Q9UBG0	MRC2_HUMAN	MRC2	C-type mannose receptor 2	3.31	3	3	6	0.627542	-0.672216		-0.581966	3	3.27793	0.958613	-0.0609801		0.0982729	3	58.3815	126.9	1479	166.568	5.8335
Q9UBM1	PEMT_HUMAN	PEMT	Phosphatidylethanolamine N-methyltransferase	18.09	1	1	1													50.66	199	22.1196	8.76318
Q9UBM7	DHCR7_HUMAN	DHCR7	7-dehydrocholesterol reductase	5.47	1	1	6	0.725623	-0.462708		-0.372459	1		1.11561	0.157834		0.317087	1		217.113	475	54.4538	8.70459
Q9UBP4	DKK3_HUMAN	DKK3	Dickkopf-related protein 3	10.29	3	3	8	0.663207	-0.59247		-0.50222	4	22.0128	0.401882	-1.31516		-1.1559	4	9.38455	298.452	350	38.3651	4.65283
Q9UBP6	TRMB_HUMAN	METTL1	tRNA (guanine-N(7)-)-methyltransferase	10.87	1	1	1	1.78501	0.835929		0.926179	1		1.04259	0.0601759		0.219429	1		38.66	276	31.4511	7.63525
Q9UBQ6	EXTL2_HUMAN	EXTL2	Exostosin-like 2	5.45	2	2	2	0.850469	-0.23367		-0.14342	1		0.626795	-0.673935		-0.514682	1		69.4219	330	37.4413	8.95361
Q9UBQ7	GRHPR_HUMAN	GRHPR	Glyoxylate reductase/hydroxypyruvate reductase	9.76	2	2	4	0.878996	-0.186072		-0.0958223	1		0.564791	-0.824211		-0.664958	1		122.23	328	35.6457	7.38623
Q9UBR2	CATZ_HUMAN	CTSZ	Cathepsin Z	6.27	2	2	6	1.88763	0.916575		1.00682	3	4.71356	2.01712	1.0123		1.17155	3	4.45705	158.699	303	33.8462	7.10791
Q9UBT2	SAE2_HUMAN	UBA2	SUMO-activating enzyme subunit 2	5.78	1	1	1	0.529487	-0.917334		-0.827084	1		0.324422	-1.62406		-1.4648	1		26.62	640	71.1792	5.2876
Q9UBV8	PEF1_HUMAN	PEF1	Peflin	9.51	2	2	4	0.998	-0.00288831		0.0873616	2	49.4124	1.03616	0.0512444		0.210497	2	100.3	115.617	284	30.3613	6.53662
Q9UBW5	BIN2_HUMAN	BIN2	Bridging integrator 2	7.79	3	3	5	0.675306	-0.566387		-0.476137	3	31.9728	0.259345	-1.94706		-1.7878	3	43.8555	174.51	565	61.8368	5.14795
Q9UBX1	CATF_HUMAN	CTSF	Cathepsin F	15.91	8	8	15	1.44491	0.530979		0.621228	9	47.1166	0.970662	-0.0429588		0.116294	9	11.5499	347.695	484	53.3318	8.22119
Q9UBX5	FBLN5_HUMAN	FBLN5	Fibulin-5	3.35	2	2	3	0.584597	-0.774486		-0.684236	2	0.819205	0.159263	-2.65052		-2.49127	2	6.07583	67.9125	448	50.1467	4.729
Q9UBX7	KLK11_HUMAN	KLK11	Kallikrein-11	2.48	1	1	1	1.07715	0.107223		0.197473	1		0.992483	-0.0108855		0.148367	1		37.52	282	31.0388	8.93896
Q9UEW3	MARCO_HUMAN	MARCO	Macrophage receptor MARCO	2.31	1	1	2	0.852857	-0.229624		-0.139374	2	37.3516	0.424184	-1.23724		-1.07798	2	231.114	70.4819	520	52.6254	8.77783
Q9UFE4	CCD39_HUMAN	CCDC39	Coiled-coil domain-containing protein 39	1.17	1	1	1	0.5449	-0.875936		-0.785686	1		1.22327	0.290748		0.450001	1		35.62	941	109.833	6.44287
Q9UGM5	FETUB_HUMAN	FETUB	Fetuin-B	45.29	14	14	76	1.29895	0.377341		0.467591	40	40.8709	1.21449	0.280355		0.439608	41	61.2725	2235.58	382	42.028	6.82959
Q9UGV2	NDRG3_HUMAN	NDRG3	Protein NDRG3	8.8	1	1	1	1.37332	0.457667		0.547917	1		1.32762	0.408846		0.568099	1		33.8	375	41.3825	5.31299
Q9UH65	SWP70_HUMAN	SWAP70	Switch-associated protein 70	3.42	1	1	2	0.626691	-0.674173		-0.583923	1		0.569811	-0.811445		-0.652192	1		75.6676	585	68.9545	5.87158
Q9UHG3	PCYOX_HUMAN	PCYOX1	Prenylcysteine oxidase 1	31.09	13	13	31	0.659881	-0.599721		-0.509471	19	47.9714	0.253607	-1.97933		-1.82008	17	56.164	821.709	505	56.6037	6.17627
Q9UHI8	ATS1_HUMAN	ADAMTS1	A disintegrin and metalloproteinase with thrombospondin motifs 1	3.1	1	1	1													30.36	967	105.29	6.82959
Q9UHL4	DPP2_HUMAN	DPP7	Dipeptidyl peptidase 2	6.1	2	2	3							1.15266	0.204968		0.364221	1		92.2304	492	54.3072	6.31592
Q9UIA9	XPO7_HUMAN	XPO7	Exportin-7	3.13	1	1	2													53.71	1087	123.828	6.31592
Q9UIB8	SLAF5_HUMAN	CD84	SLAM family member 5	2.03	1	1	2	1.66173	0.732685		0.822935	1		1.68123	0.749517		0.90877	1		57.2616	345	38.7576	7.06396
Q9UIG0	BAZ1B_HUMAN	BAZ1B	Tyrosine-protein kinase BAZ1B	1.62	1	1	1													40.86	1483	170.796	8.48486
Q9UIW2	PLXA1_HUMAN	PLXNA1	Plexin-A1	0.63	1	1	1	1.96981	0.978059		1.06831	1		1.5318	0.615227		0.77448	1		44.6	1896	210.933	6.91748
Q9UJ68	MSRA_HUMAN	MSRA	Mitochondrial peptide methionine sulfoxide reductase	3.4	1	1	1	0.849704	-0.234968		-0.144718	1		0.858325	-0.220404		-0.0611506	1		35.08	235	26.1157	8.08936
Q9UJC5	SH3L2_HUMAN	SH3BGRL2	SH3 domain-binding glutamic acid-rich-like protein 2	13.08	1	1	2	1.14713	0.198033		0.288283	1		1.59692	0.675293		0.834546	1		68.9509	107	12.3182	6.7124
Q9UJJ9	GNPTG_HUMAN	GNPTG	N-acetylglucosamine-1-phosphotransferase subunit gamma	13.44	3	3	8	0.716935	-0.480085		-0.389835	6	54.4266	0.712214	-0.489617		-0.330364	6	14.3645	331.083	305	33.9522	6.94678
Q9UJU6	DBNL_HUMAN	DBNL	Drebrin-like protein	2.79	1	1	1													36.69	430	48.1776	5.04639
Q9UJW2	TINAG_HUMAN	TINAG	Tubulointerstitial nephritis antigen	1.89	1	1	1	0.554147	-0.85166		-0.76141	1		0.373711	-1.42001		-1.26075	1		52.26	476	54.569	7.97217
Q9UK23	NAGPA_HUMAN	NAGPA	N-acetylglucosamine-1-phosphodiester alpha-N-acetylglucosaminidase	2.91	1	1	1													66.4	515	56.0371	6.59521
Q9UK55	ZPI_HUMAN	SERPINA10	Protein Z-dependent protease inhibitor	45.5	17	17	91	1.18417	0.243874		0.334124	53	30.7979	0.931125	-0.102953		0.0562997	53	32.866	2913.97	444	50.6742	8.26514
Q9UK73	FEM1B_HUMAN	FEM1B	Protein fem-1 homolog B	1.75	1	1	1	2.14554	1.10134		1.19159	1		0.875172	-0.192361		-0.0331084	1		37.12	627	70.2197	6.60986
Q9UK96	FBX10_HUMAN	FBXO10	F-box only protein 10	0.73	1	1	1	0.48768	-1.03599		-0.945743	1		0.0661443	-3.91824		-3.75899	1		23.9	956	105.129	8.1333
Q9UKJ1	PILRA_HUMAN	PILRA	Paired immunoglobulin-like type 2 receptor alpha	3.3	1	1	4	1.15891	0.212765		0.303015	2	20.478	1.50324	0.588076		0.747329	2	27.0057	94.5905	303	33.9836	10.2134
Q9UKU0	ACSL6_HUMAN	ACSL6	Long-chain-fatty-acid--CoA ligase 6	1	1	1	1													37.8	697	77.702	7.43018
Q9UKU6	TRHDE_HUMAN	TRHDE	Thyrotropin-releasing hormone-degrading ectoenzyme	0.98	1	1	2	0.839467	-0.252454		-0.162204	1		0.504556	-0.986913		-0.82766	1		48.871	1024	116.926	6.99072
Q9UKY7	CDV3_HUMAN	CDV3	Protein CDV3 homolog	3.1	1	1	2	1.02453	0.034968		0.125218	1		1.35335	0.436534		0.595787	1		60.6583	258	27.3184	6.40479
Q9UKZ9	PCOC2_HUMAN	PCOLCE2	Procollagen C-endopeptidase enhancer 2	1.69	1	1	2	0.988395	-0.0168405		0.0734094	1		0.38989	-1.35886		-1.19961	1		61.5064	415	45.6869	8.47021
Q9UL12	SARDH_HUMAN	SARDH	Sarcosine dehydrogenase, mitochondrial	0.98	1	1	1													33.2	918	100.973	7.25439
Q9UL46	PSME2_HUMAN	PSME2	Proteasome activator complex subunit 2	15.06	2	2	13	0.941532	-0.0869181		0.00333176	8	18.8592	1.01564	0.0223904		0.181643	8	25.1448	298.934	239	27.3843	5.73193
Q9ULI3	HEG1_HUMAN	HEG1	Protein HEG homolog 1	7.46	8	8	15	0.771416	-0.374418		-0.284168	11	29.0668	0.294732	-1.76253		-1.60327	10	48.6585	339.681	1381	147.369	6.17627
Q9ULV4	COR1C_HUMAN	CORO1C	Coronin-1C	9.49	4	4	22	0.881443	-0.182061		-0.0918116	11	33.9558	0.75423	-0.406924		-0.247671	11	43.8981	974.565	474	53.2151	7.07861
Q9ULX3	NOB1_HUMAN	NOB1	RNA-binding protein NOB1	8.01	1	1	2	0.98419	-0.0229915		0.0672584	1		0.990749	-0.0134087		0.145844	1		72.5209	412	46.6458	7.18115
Q9UM47	NOTC3_HUMAN	NOTCH3	Neurogenic locus notch homolog protein 3	0.95	2	2	4	0.768932	-0.379072		-0.288822	2	17.1786	0.269682	-1.89067		-1.73142	1		129.08	2321	243.468	5.38916
Q9UMX0	UBQL1_HUMAN	UBQLN1	Ubiquilin-1	2.21	1	1	1	1.31565	0.395772		0.486022	1		1.19635	0.258641		0.417894	1		33.93	589	62.4794	5.10986
Q9UMX5	NENF_HUMAN	NENF	Neudesin	5.81	1	1	1	0.712714	-0.488605		-0.398355	1		0.836741	-0.257147		-0.0978941	1		54.04	172	18.8448	5.69385
Q9UN37	VPS4A_HUMAN	VPS4A	Vacuolar protein sorting-associated protein 4A	1.6	1	1	2													82.1591	437	48.867	7.79639
Q9UNH7	SNX6_HUMAN	SNX6	Sorting nexin-6	3.69	1	1	1													36.1	406	46.6198	6.16357
Q9UNM6	PSD13_HUMAN	PSMD13	26S proteasome non-ATPase regulatory subunit 13	17.02	3	3	7	1.17187	0.228813		0.319063	3	4.39206	0.828111	-0.272104		-0.112851	3	29.6805	190.594	376	42.9181	5.80811
Q9UNN8	EPCR_HUMAN	PROCR	Endothelial protein C receptor	20.59	4	4	15	1.12174	0.165741		0.255991	9	14.7286	2.03244	1.02321		1.18246	9	8.26443	487.402	238	26.6546	7.18115
Q9UNW1	MINP1_HUMAN	MINPP1	Multiple inositol polyphosphate phosphatase 1	31.62	12	12	28	1.43388	0.519928		0.610178	17	39.936	1.11207	0.15325		0.312503	17	50.9855	666.951	487	55.0161	7.81104
Q9UNZ2	NSF1C_HUMAN	NSFL1C	NSFL1 cofactor p47	7.3	2	2	3	0.70536	-0.503569		-0.413319	2	22.6905	0.525782	-0.927464		-0.768211	2	71.9742	78.1356	370	40.5483	5.09717
Q9UPS8	ANR26_HUMAN	ANKRD26	Ankyrin repeat domain-containing protein 26	0.53	1	1	1	1.13884	0.187561		0.277811	1		1.08395	0.116293		0.275546	1		40.57	1709	196.202	5.71924
Q9UPZ6	THS7A_HUMAN	THSD7A	Thrombospondin type-1 domain-containing protein 7A	0.54	1	1	1	0.120484	-3.05309		-2.96284	1		0.0529338	-4.23967		-4.08042	1		36.84	1657	185.241	7.43018
Q9UQ80	PA2G4_HUMAN	PA2G4	Proliferation-associated protein 2G4	15.99	3	3	11	0.646385	-0.629533		-0.539284	4	31.6223	1.52484	0.608656		0.767909	5	39.5909	400.087	394	43.7592	6.55127
Q9UQE7	SMC3_HUMAN	SMC3	Structural maintenance of chromosomes protein 3	2.55	2	2	2	0.803762	-0.31516		-0.22491	1		1.68365	0.751592		0.910845	1		46.8835	1217	141.454	7.18115
Q9UQP3	TENN_HUMAN	TNN	Tenascin-N	0.69	1	1	1	2.80515	1.48808		1.57833	1		1.5876	0.666849		0.826102	1		30.71	1299	143.944	5.63037
Q9Y217	MTMR6_HUMAN	MTMR6	Myotubularin-related protein 6	1.29	1	1	1													33.38	621	71.9222	7.66455
Q9Y230	RUVB2_HUMAN	RUVBL2	RuvB-like 2	6.48	2	2	6	0.997632	-0.00342022		0.0868296	3	0.388981	1.16457	0.2198		0.379053	2	15.8082	165.093	463	51.1246	5.64307
Q9Y240	CLC11_HUMAN	CLEC11A	C-type lectin domain family 11 member A	4.33	1	1	2	0.458385	-1.12537		-1.03512	1		0.164899	-2.60034		-2.44109	1		67.4492	323	35.6725	5.16064
Q9Y243	AKT3_HUMAN	AKT3	RAC-gamma serine/threonine-protein kinase	3.76	1	1	1							0.635419	-0.654221		-0.494968	1		46.76	479	55.7388	6.02393
Q9Y251	HPSE_HUMAN	HPSE	Heparanase	2.21	1	1	1	0.671011	-0.575592		-0.485342	1		0.438287	-1.19005		-1.0308	1		42.46	543	61.1101	9.27588
Q9Y265	RUVB1_HUMAN	RUVBL1	RuvB-like 1	8.55	2	2	16	1.1094	0.149781		0.240031	5	80.1092	0.811398	-0.301518		-0.142265	5	130.242	311.7	456	50.1963	6.41748
Q9Y274	SIA10_HUMAN	ST3GAL6	Type 2 lactosamine alpha-2,3-sialyltransferase	2.42	1	1	2	0.755606	-0.404293		-0.314043	1		0.895957	-0.158499		0.000753646	1		48.4329	331	38.1889	8.99756
Q9Y279	VSIG4_HUMAN	VSIG4	V-set and immunoglobulin domain-containing protein 4	11.03	3	3	6	1.23547	0.305062		0.395312	5	32.7327	1.10623	0.145654		0.304907	5	41.3707	204.336	399	43.959	6.354
Q9Y287	ITM2B_HUMAN	ITM2B	Integral membrane protein 2B	8.65	2	2	7	1.28142	0.357738		0.447988	3	15.7629	0.884174	-0.177598		-0.0183449	3	17.4301	228.825	266	30.3184	5.13525
Q9Y295	DRG1_HUMAN	DRG1	Developmentally-regulated GTP-binding protein 1	4.9	1	1	8	1.1785	0.236949		0.327199	3	27.5691	1.04316	0.0609657		0.220219	3	17.9921	199.82	367	40.5168	8.89502
Q9Y2B0	CNPY2_HUMAN	CNPY2	Protein canopy homolog 2	10.99	1	1	1	1.45576	0.541768		0.632017	1		1.44708	0.533148		0.692401	1		28.6	182	20.6392	4.91943
Q9Y2F5	ICE1_HUMAN	ICE1	Little elongation complex subunit 1	0.31	1	1	1	0.167625	-2.57669		-2.48645	1								37.34	2266	247.737	5.47803
Q9Y2H2	SAC2_HUMAN	INPP5F	Phosphatidylinositide phosphatase SAC2	0.71	1	1	1													37.34	1132	128.326	7.02002
Q9Y2N7	HIF3A_HUMAN	HIF3A	Hypoxia-inducible factor 3-alpha	1.2	1	1	1							1.10322	0.141715		0.300968	1		44.05	669	72.3875	6.02393
Q9Y2Q3	GSTK1_HUMAN	GSTK1	Glutathione S-transferase kappa 1	9.73	1	1	3													86.7709	226	25.4803	8.41162
Q9Y2T2	AP3M1_HUMAN	AP3M1	AP-3 complex subunit mu-1	4.31	1	1	2	0.736102	-0.442022		-0.351773	1		0.841207	-0.249467		-0.0902138	1		61.0219	418	46.9093	6.93213
Q9Y2T3	GUAD_HUMAN	GDA	Guanine deaminase	1.76	1	1	1	1.12983	0.176099		0.266349	1		0.562695	-0.829574		-0.670321	1		33.11	454	50.9706	5.68115
Q9Y2V2	CHSP1_HUMAN	CARHSP1	Calcium-regulated heat-stable protein 1	10.88	1	1	2	0.911328	-0.133958		-0.0437084	1		1.2495	0.321356		0.480609	1		79.6109	147	15.882	8.20654
Q9Y2Z0	SGT1_HUMAN	SUGT1	Protein SGT1 homolog	3.29	1	1	1													58.46	365	40.9985	5.16064
Q9Y305	ACOT9_HUMAN	ACOT9	Acyl-coenzyme A thioesterase 9, mitochondrial	4.1	1	1	1													60	439	49.8695	8.60205
Q9Y376	CAB39_HUMAN	CAB39	Calcium-binding protein 39	5.57	1	1	1	0.948423	-0.076397		0.0138529	1		0.817592	-0.290546		-0.131293	1		37.48	341	39.8437	6.88818
Q9Y394	DHRS7_HUMAN	DHRS7	Dehydrogenase/reductase SDR family member 7	8.85	1	1	3													131.289	339	38.2741	8.32373
Q9Y446	PKP3_HUMAN	PKP3	Plakophilin-3	3.26	1	1	2													70.0399	797	87.029	9.31982
Q9Y490	TLN1_HUMAN	TLN1	Talin-1	33.25	62	62	147	0.296582	-1.7535		-1.66325	77	54.9958	0.214216	-2.22286		-2.06361	63	106.72	4860.87	2541	269.599	6.07471
Q9Y4D7	PLXD1_HUMAN	PLXND1	Plexin-D1	1.3	3	3	5	1.21859	0.28521		0.37546	3	2.86704	1.52235	0.6063		0.765553	3	13.2928	107.142	1925	211.871	7.15186
Q9Y4L1	HYOU1_HUMAN	HYOU1	Hypoxia up-regulated protein 1	11.31	10	10	18	1.2613	0.334916		0.425166	11	17.0408	0.743007	-0.428552		-0.269299	11	13.2462	419.873	999	111.266	5.22412
Q9Y4Y9	LSM5_HUMAN	LSM5	U6 snRNA-associated Sm-like protein LSm5	36.26	1	1	21													813.376	91	9.93113	4.53857
Q9Y576	ASB1_HUMAN	ASB1	Ankyrin repeat and SOCS box protein 1	3.28	1	1	1	0.454617	-1.13728		-1.04703	1		2.52835	1.33819		1.49745	1		33.49	335	36.991	8.20654
Q9Y5B9	SP16H_HUMAN	SUPT16H	FACT complex subunit SPT16	0.67	1	1	1	0.802015	-0.318299		-0.228049	1		0.38392	-1.38112		-1.22187	1		33.18	1047	119.838	5.65576
Q9Y5C1	ANGL3_HUMAN	ANGPTL3	Angiopoietin-related protein 3	20	8	8	19	1.05091	0.0716352		0.161885	14	50.5519	0.646141	-0.630079		-0.470826	14	36.227	508.8	460	53.6042	6.69775
Q9Y5K5	UCHL5_HUMAN	UCHL5	Ubiquitin carboxyl-terminal hydrolase isozyme L5	10.33	1	1	2													62.9209	329	37.583	5.32568
Q9Y5K6	CD2AP_HUMAN	CD2AP	CD2-associated protein	2.19	1	1	2	1.55937	0.640964		0.731214	1		1.97992	0.985439		1.14469	1		54.6904	639	71.4073	6.40479
Q9Y5P4	C43BP_HUMAN	COL4A3BP	Collagen type IV alpha-3-binding protein	4.49	1	1	1	1.89812	0.924571		1.01482	1		1.45195	0.537997		0.69725	1		32.41	624	70.7907	5.47803
Q9Y5S9	RBM8A_HUMAN	RBM8A	RNA-binding protein 8A	13.79	1	1	1	0.989216	-0.0156427		0.0746072	1		0.731124	-0.451813		-0.29256	1		53.82	174	19.8767	5.71924
Q9Y5Y7	LYVE1_HUMAN	LYVE1	Lymphatic vessel endothelial hyaluronic acid receptor 1	10.87	4	4	23	1.14913	0.200546		0.290795	12	35.9854	0.764872	-0.38671		-0.227457	12	25.8831	644.445	322	35.191	8.27979
Q9Y617	SERC_HUMAN	PSAT1	Phosphoserine aminotransferase	2.97	1	1	2	1.66542	0.73589		0.82614	1		0.878753	-0.186471		-0.0272175	1		64.9843	370	40.3968	7.66455
Q9Y646	CBPQ_HUMAN	CPQ	Carboxypeptidase Q	21.61	7	7	12	1.27745	0.353262		0.443511	8	21.2039	1.23488	0.304371		0.463624	8	27.1995	364.412	472	51.8545	6.17627
Q9Y678	COPG1_HUMAN	COPG1	Coatomer subunit gamma-1	12.36	5	5	10	0.810863	-0.30247		-0.21222	6	45.2473	0.926552	-0.110056		0.0491969	6	16.4417	374.878	874	97.6555	5.46533
Q9Y696	CLIC4_HUMAN	CLIC4	Chloride intracellular channel protein 4	11.86	2	2	4	0.96936	-0.0448962		0.0453537	3	41.6002	0.763267	-0.389741		-0.230488	3	18.4296	82.8956	253	28.7537	5.59229
Q9Y6E2	BZW2_HUMAN	BZW2	Basic leucine zipper and W2 domain-containing protein 2	5.73	1	1	7	0.473463	-1.07868		-0.988427	1								205.668	419	48.132	6.68311
Q9Y6N7	ROBO1_HUMAN	ROBO1	Roundabout homolog 1	1.57	2	2	5	1.01628	0.0232927		0.113543	4	10.0285	0.858987	-0.219292		-0.060039	4	16.5148	137.658	1651	180.818	6.03662
Q9Y6R7	FCGBP_HUMAN	FCGBP	IgGFc-binding protein	13.77	41	41	119	1.22122	0.288322		0.378572	70	37.6406	0.664516	-0.589625		-0.430372	69	35.3465	3390.13	5405	571.639	5.33838
Q9Y6Y1	CMTA1_HUMAN	CAMTA1	Calmodulin-binding transcription activator 1	0.42	1	1	1	0.448777	-1.15593		-1.06568	1		0.26476	-1.91724		-1.75799	1		26.42	1673	183.556	7.48877
Q9Y6Y9	LY96_HUMAN	LY96	Lymphocyte antigen 96	6.25	1	1	1	2.1521	1.10575		1.196	1		1.62258	0.698294		0.857547	1		35.48	160	18.5333	8.51416
Q9Y6Z7	COL10_HUMAN	COLEC10	Collectin-10	18.77	5	5	10	0.745131	-0.424433		-0.334183	7	25.573	0.631997	-0.662009		-0.502757	7	37.5503	311.242	277	30.6853	7.32764
