# Supplementary material for: Identification of Fucosylated SERPINA1 as a Novel Plasma Marker for Pancreatic Cancer Using Lectin Affinity Capture Coupled with iTRAQ-Based Quantitative Glycoproteomics
Source: Int J Mol Sci. 2021 Jun 4;22(11):6079. doi: 10.3390/ijms22116079 (PMC8200073; doi:10.3390/ijms22116079)
Supplement: Supplementary file 1 [file ijms-22-06079-s001.zip › Supplementary Files/Supplementary Table 1b.xlsx]

## Sheet: Sheet1
Supplementary Table 1b. List of peptides identified from iTRAQ-labeled plasma samples from GS subjects and PC patients.															Column header	Discription of column title	Example
Sequence	PSMs	Protein Group Accessions	Modifications	MH+ [Da]	M0/GS	M0/GS Count	M0/GS Variability [%]	M1/GS	M1/GS Count	M1/GS Variability [%]	IonScore of HCD	IonScore of CID	Missed Cleavages		Sequence	Displays the sequence of amino acids that compose the peptide. Lower cases are appeared as modified amino acids.	AAAAAAAAAKNGSSGK
AAAAAAAAAKNGSSGK	5	Q99453	N-Term(iTRAQ4plex); K16(iTRAQ4plex)	1604.89	1.12438	3	9.28497	1.40576	3	7.8448	34.68	35.26	1		PSMs	Displays the total number of identified peptide sequences (PSMs) for the protein, including those redundantly identified.	5
AAAAAAGEAR	2	P09417	N-Term(Acetyl)	900.452							60.68	70.74	0		Protein Group Accessions	Displays the unique identifiers (accessions) of all master proteins from all protein groups that include this peptide sequence.	Q99453
AAAAAGTATSQR	1	Q9Y2Z0	N-Term(Acetyl)	1117.56								58.46	0		Modifications	Displays the static and dynamic modifications identified in the peptide.	N-Term(iTRAQ4plex); K16(iTRAQ4plex)
AAAATGTIFTFR	5	P05154	N-Term(iTRAQ4plex)	1370.75	0.981117	3	13.4554	0.842851	3	1.61208	49.54	44.82	0		MH+ [Da]	Displays the protonated monoisotopic mass of the peptides, in daltons.	1604.89
AAAFQHLLLLVGIHLLK	2	Q9BQG0	N-Term(iTRAQ4plex); K17(iTRAQ4plex)	2145.35	0.708616	1		0.774891	1		53.77	57.52	0		M0/GS	Display the ratio of the intensity of the fragmented tag in a sample to the intensity of the fragmented tag in the control sample.	1.12438
AAAIGIDLGTTYSCVGVFQHGK	2	P0DMV8	N-Term(iTRAQ4plex); C14(Methylthio); K22(iTRAQ4plex)	2542.3	0.70941	1		0.914924	1		42.62	86.29	0		M1/GS		1.40576
AAAITSDILEALGR	1	Q15063	N-Term(iTRAQ4plex)	1544.88	0.695122	1		0.274482	1			60.1	0		M0/GS Count	Displays the number of peptide ratios that were actually used.	3
AAALLPK	4	P52848	N-Term(iTRAQ4plex); K7(iTRAQ4plex)	971.647	1.0298	2	61.0397	1.1739	2	85.0662	30.63	47.78	0		M1/GS Count		3
AAAPNTPK	3	Q92954	N-Term(iTRAQ4plex); K8(iTRAQ4plex)	1057.63	0.931812	2	88.161	0.0937184	2	192.803	48.26	36.75	0		M0/GS Variability [%]	Displays the variability of the peptide ratios that showed how much confidence there is in the calculation of protein ratios.	9.28497
AAATAEEPDPK	3	Q99733	N-Term(iTRAQ4plex); K11(iTRAQ4plex)	1387.73	0.997948	2	98.1202	0.75051	2	185.596	45.41	42.65	0		M1/GS Variability [%]		7.8448
AAATGPSFWLGNETLK	2	P12955	N-Term(Acetyl); K16(iTRAQ4plex)	1848.96	0.929986	1		0.870773	1		41.59	71.87	0		IonScore HCD	Displays the scores which were calculated from the ion score of HCD spectra.	34.68
AAAVGTANK	3	P18206	N-Term(iTRAQ4plex); K9(iTRAQ4plex)	1090.65	0.58429	2	86.5323	0.353098	2	76.9589	70.93	59.55	0		IonScore CID	Displays the scores which were calculated from the ion score of CID spectra.	35.26
AAAVSEAEADFYEQNSR	3	P54802	N-Term(iTRAQ4plex)	2001.93	0.56918	2	26.6255	0.346891	2	24.6547	71.1	78.72	0		Missed Cleavages	Displays the number of cleavage sites in a peptide sequence that a cleavage reagent (enzyme) did not cleave.	1
AACAQLNDFLQEYGTQGCQV	3	P0C0L4;P0C0L5	N-Term(iTRAQ4plex); C3(Methylthio); C18(Methylthio)	2395.04							27.58	49.34	0
AACLLPK	9	P02768	N-Term(iTRAQ4plex); C3(Methylthio); K7(iTRAQ4plex)	1049.61	2.04168	9	58.3486	2.62419	9	74.2335		49.37	0
AADAEAEVASLNR	5	P06753	N-Term(iTRAQ4plex)	1460.75	0.673108	2	41.8255	0.226359	2	8.54458	48.61	50.1	0
AADDTWEPFASGK	12	P02766	N-Term(iTRAQ4plex); K13(iTRAQ4plex)	1682.82	1.33722	6	9.76919	1.02603	6	19.5327	62.64	73.64	0
AADDTWEPFASGK	2	P02766	K13(iTRAQ4plex)	1538.72	1.08463	1		0.462051	1		32.37	38.7	0
AADGSLDTQPK	1	P15923	N-Term(iTRAQ4plex); K11(iTRAQ4plex)	1390.73	0.214504	1						46.9	0
AADIEQQAVFAVFDENK	6	P12259	N-Term(iTRAQ4plex); K17(iTRAQ4plex)	2183.12	0.745182	3	26.3127	0.18495	3	0.0622731	64.74	96.92	0
AAEEEDEADPK	2	P20962	N-Term(iTRAQ4plex); K11(iTRAQ4plex)	1491.7	0.839278	1		0.82233	1		45.04	53.9	0
AAEGIPK	2	P12111	N-Term(iTRAQ4plex); K7(iTRAQ4plex)	973.595	0.453677	1		0.430442	1		38.19	42.64	0
AAELFSQWMESSGK	1	Q6P179	N-Term(iTRAQ4plex); K14(iTRAQ4plex)	1858.92	0.873128	1		1.386	1		55.89		0
AAEQAHLWAELVFLYDKYEEYDNAIITMMNHPTDAWK	5	Q00610	N-Term(iTRAQ4plex); K17(iTRAQ4plex); K37(iTRAQ4plex)	4859.39	0.914655	3	56.9254	0.927033	3	63.165	48.74	50.98	1
AAEQILEDMITIDVENVMEDICSK	1	Q12769	N-Term(iTRAQ4plex); C22(Methylthio); K24(iTRAQ4plex)	3043.46								43.59	0
AAFGQGSGPIMLDEVQCTGTEASLADCK	1	Q08380	N-Term(iTRAQ4plex); C17(Methylthio); C27(Methylthio); K28(iTRAQ4plex)	3179.43	0.434434	1		0.153806	1		42.09		0
AAFTECCQAADK	4	P02768	N-Term(iTRAQ4plex); C6(Methylthio); C7(Methylthio); K12(iTRAQ4plex)	1637.7	2.32082	2	107.422	1.51133	2	89.7231	57.05	51.66	0
AAGAAEAAVAAVEEVGSAGQFEELLR	2	O76003	N-Term(Acetyl)	2558.27							43.86	37.32	0
AAGGILHLELLVAVGPDVFQAHQEDTER	2	Q76LX8	N-Term(iTRAQ4plex)	3129.64	0.457774	1					29.25	47.25	0
AAGHPGDPESQQR	1	Q9Y490	N-Term(iTRAQ4plex)	1493.72	0.116221	1						45.33	0
AAGNECPELQPPVHGK	11	P48740	N-Term(iTRAQ4plex); C6(Methylthio); K16(iTRAQ4plex)	1980.99	0.738613	9	44.772	0.387736	8	68.5643	48.36	64.29	0
AAGVCLMLLATCCEDDIVPHVLPFIK	2	Q14974	N-Term(iTRAQ4plex); C5(Methylthio); C12(Methylthio); C13(Methylthio); K26(iTRAQ4plex)	3197.57							31.53		0
AAIGLLAR	2	P07741	N-Term(iTRAQ4plex)	928.603	1.13562	1		1.10253	1		33.31	32.61	0
AAIHAGIIADELGGQISVLQR	2	Q8N8Z6	N-Term(iTRAQ4plex)	2276.28	1.30799	1		0.735857	1		60.18	77.32	0
AAIQALR	13	P04114	N-Term(iTRAQ4plex)	886.56	0.549829	6	17.4289	0.135089	6	113.764	34.83	50.1	0
AAISGENAGLVR	17	P19827	N-Term(iTRAQ4plex)	1301.73	0.595959	13	12.796	0.105352	9	68.6585	79.61	82.21	0
AALAETDGEFSLHEQTVLLLFLDHCFNSLEVDLIR	1	O60306	N-Term(iTRAQ4plex); C25(Methylthio)	4149.08								36.37	0
AALANLCIGDVITAIDGENTSNMTHLEAQNR	2	O00151	N-Term(iTRAQ4plex); C7(Methylthio)	3445.67				0.512913	1		35.38	67.24	0
AALAVLK	1	P20248	N-Term(iTRAQ4plex); K7(iTRAQ4plex)	973.664	1.85603	1		2.04387	1			21.63	0
AALEMVVEELK	1	H7BZ55	K11(iTRAQ4plex)	1375.77								39.51	0
AALGKLPQQANDYLNSFNWER	1	P04114	N-Term(iTRAQ4plex); K5(iTRAQ4plex)	2723.41	1.42811	1						37.97	1
AALPAQELEEYNK	2	P12821	N-Term(iTRAQ4plex); K13(iTRAQ4plex)	1763.94	1.0836	1		0.953716	1			69.33	0
AALQEELSDVLIYLVALAAR	6	Q9H773	N-Term(iTRAQ4plex)	2302.31	0.504427	2	15.4997	0.672972	2	15.8169	48.74	89.31	0
AALSGANVLTLIEK	2	Q07954	N-Term(iTRAQ4plex); K14(iTRAQ4plex)	1688.02	1.04595	1		0.45524	1		66.63	49.65	0
AALSMCK	7	P41222	N-Term(iTRAQ4plex); C6(Methylthio); K7(iTRAQ4plex)	1057.55	1.09808	4	15.0923	1.77386	4	14.1751	41.68	49.65	0
AALTELSLGSAYQAMILGVDSK	13	P04114	N-Term(iTRAQ4plex); K22(iTRAQ4plex)	2526.38	0.517355	7	29.5196	0.232687	5	47.4568	64.22	66.05	0
AALTELSLGSAYQAMILGVDSK	1	P04114	N-Term(iTRAQ4plex); M15(Oxidation); K22(iTRAQ4plex)	2542.36	0.486024	1		0.260846	1		39.1		0
AALTELSLGSAYQAMILGVDSKNIFNFK	1	P04114	N-Term(iTRAQ4plex); K22(iTRAQ4plex); K28(iTRAQ4plex)	3433.87	0.803496	1		0.0895107	1			49.96	1
AALWIGTTSFMILVLPVVFETEK	6	Q9NS69	N-Term(iTRAQ4plex); K23(iTRAQ4plex)	2853.61	1.18528	1						32.39	0
AAMALEK	4	P02792	N-Term(iTRAQ4plex); M3(Oxidation); K7(iTRAQ4plex)	1037.59	2.00544	2	58.8962	3.17289	2	51.0207	47.32	34.96	0
AAMALEK	6	P02792	N-Term(iTRAQ4plex); K7(iTRAQ4plex)	1021.59	2.07532	3	109.664	3.99903	3	89.861	45.28	53.79	0
AAMVGMLANFLGFR	24	P01019	N-Term(iTRAQ4plex); M6(Oxidation)	1657.87	1.29175	11	15.7296	1.66806	12	27.5182	68.2	89.82	0
AAMVGMLANFLGFR	33	P01019	N-Term(iTRAQ4plex)	1641.87	1.17171	14	23.4919	1.68043	14	16.8951	63.54	70.06	0
AAMVGMLANFLGFR	6	P01019	N-Term(iTRAQ4plex); M3(Oxidation); M6(Oxidation)	1673.86	1.24463	4	12.5473	1.52446	4	38.0446	55.72	74.33	0
AAMVGMLANFLGFR	3	P01019		1497.77							49.55	61.6	0
AANEVSSADVK	6	Q13449	N-Term(iTRAQ4plex); K11(iTRAQ4plex)	1378.74	1.38783	3	44.158	1.56686	3	2.84685	59.4	59.92	0
AANFENHSGK	2	P18206	N-Term(iTRAQ4plex); K10(iTRAQ4plex)	1362.7	0.704268	1		0.469967	1		44.29	56.82	0
AAPAPGLISVFSSSQELGAALAQLVAQR	1	O95336	N-Term(Acetyl)	2794.51								43.18	0
AAPEASGTPSSDAVSR	2	P31146	N-Term(iTRAQ4plex)	1646.81	0.409977	2	18.1537	0.326873	2	6.38236		66.14	0
AAPFNNWMEGAMEDLQDTFIVHTIEEIQGLTTAHEQFK	3	P12814	N-Term(iTRAQ4plex); K38(iTRAQ4plex)	4650.26	0.678765	2	185.791	0.62001	2	122.486	33.88	46.6	0
AAPFNNWMEGAMEDLQDTFIVHTIEEIQGLTTAHEQFK	1	P12814	N-Term(iTRAQ4plex); M12(Oxidation); K38(iTRAQ4plex)	4666.24				1.0455	1			41.27	0
AAPFNNWMESAMEDLQDMFIVHTIEEIEGLISAHDQFK	16	O43707	N-Term(iTRAQ4plex); K38(iTRAQ4plex)	4695.24	0.906893	5	30.9417	1.06758	6	66.9098	40.81	49.88	0
AAPFNNWMESAMEDLQDMFIVHTIEEIEGLISAHDQFK	1	O43707	N-Term(iTRAQ4plex); M18(Oxidation); K38(iTRAQ4plex)	4711.23							32.5		0
AAPGQEPPEHMAELQR	4	O00391	N-Term(iTRAQ4plex); M11(Oxidation)	1920.94	1.2939	3	70.0648	0.947772	2	60.9407	54.39	58.28	0
AAPGQEPPEHMAELQR	8	O00391	N-Term(iTRAQ4plex)	1904.94	1.24803	6	23.9356	0.960934	6	40.858	34.44	62.76	0
AAPLQGMLPGLLAPLR	1	P12111	N-Term(iTRAQ4plex)	1762.05								32.65	0
AAPSVTLFPPSSEELQANK	9	P0DOY2;A0M8Q6	N-Term(iTRAQ4plex); K19(iTRAQ4plex)	2274.22							49.91	44.62	0
AAQASDLEK	2	P37837	N-Term(iTRAQ4plex); K9(iTRAQ4plex)	1220.67	2.15893	1		2.98482	1		48.31	57.12	0
AAQEEYVK	3	P04075	N-Term(iTRAQ4plex); K8(iTRAQ4plex)	1225.66	1.15035	2	108.717	1.65819	2	73.3268	36.61	47.92	0
AAQFEPPGR	1	P12318	N-Term(iTRAQ4plex)	1116.59	1.88877	1		2.75384	1		46.03		0
AAQVTIQSSGTFSSK	72	P01023	N-Term(iTRAQ4plex); K15(iTRAQ4plex)	1799.98	0.887235	45	25.8711	0.703851	44	32.4587	64.98	91.4	0
AASDELSK	2	P18206	N-Term(iTRAQ4plex); K8(iTRAQ4plex)	1108.61	1.58639	1		0.946902	1		45.41	57.12	0
AASGTQNNVLR	6	P10643	N-Term(iTRAQ4plex)	1274.69	0.49764	5	23.8822	0.332967	5	27.5436	43.23	63.76	0
AASGTTGTYQEWK	19	P04114	N-Term(iTRAQ4plex); K13(iTRAQ4plex)	1687.85	0.504796	11	50.7744	0.0685827	7	109.963	98.7	98.61	0
AASGTTGTYQEWK	1	P04114	K13(iTRAQ4plex)	1543.75	0.373093	1						51.46	0
AASTPLLPEVEAYLQLLVVIFMMNSK	5	O43242	N-Term(iTRAQ4plex); K26(iTRAQ4plex)	3165.76	0.752458	1		0.981996	1		33.41	47.34	0
AASTPLLPEVEAYLQLLVVIFMMNSKR	11	O43242	N-Term(iTRAQ4plex); K26(iTRAQ4plex)	3321.86	1.13998	3	26.6439	1.29517	4	1.15901		64.71	1
AATFGLILDDVSLTHLTFGK	2	P35232	N-Term(iTRAQ4plex); K20(iTRAQ4plex)	2407.35	1.35132	1		1.58677	1		33.02	64.04	0
AATGECTATVGK	102	P01042	N-Term(iTRAQ4plex); C6(Methylthio); K12(iTRAQ4plex)	1442.72	1.28953	58	21.277	1.03385	58	19.0185	89.15	99.1	0
AATGECTATVGK	2	P01042	C6(Methylthio); K12(iTRAQ4plex)	1298.62	1.60904	1		1.54283	1		76.27	59.37	0
AATGECTATVGKR	6	P01042	N-Term(iTRAQ4plex); C6(Methylthio); K12(iTRAQ4plex)	1598.82	1.55771	4	70.4484	0.618391	4	55.8813	61.54	66.2	1
AATGECTATVGKR	1	P01042	N-Term(iTRAQ4plex); C6(Methylthio)	1454.72	0.987658	1		0.516838	1			54.1	1
AATVGSLAGQPLQER	17	P02649	N-Term(iTRAQ4plex)	1641.9	0.910976	10	17.7987	0.45358	9	21.1173	49.91	98.38	0
AATVGSLAGQPLQER	1	P02649		1497.8								70.71	0
AAVGELPEK	2	Q9NNX6	N-Term(iTRAQ4plex); K9(iTRAQ4plex)	1201.71	0.967182	1		1.47973	1		50.26	59.3	0
AAVHLEGK	4	P18206	N-Term(iTRAQ4plex); K8(iTRAQ4plex)	1112.67	1.01254	2	38.2843	0.816229	2	65.1349	51.4	42.57	0
AAVIFADTLTLLFEGIAR	2	Q9H9E3	N-Term(iTRAQ4plex)	2065.18	0.334842	1					36.46	64.16	0
AAVLEAMTAFR	1	P13716	N-Term(iTRAQ4plex)	1323.72	0.270295	1		0.140349	1			39.01	0
AAVLIQK	1	Q9Y6Y1	N-Term(iTRAQ4plex); K7(iTRAQ4plex)	1030.69	0.448777	1		0.26476	1		26.42		0
AAVLWELK	2	P00326;P07327	N-Term(iTRAQ4plex); K8(iTRAQ4plex)	1217.75							49.54	37.22	0
AAVPSGASTGIYEALELR	2	P06733;P13929	N-Term(iTRAQ4plex)	1949.05							64.83	46.87	0
AAVPSIK	2	P00558	N-Term(iTRAQ4plex); K7(iTRAQ4plex)	973.631	1.22282	2	51.3131	1.20103	2	42.7969	34.16		0
AAVVESHK	2	P00390	N-Term(iTRAQ4plex); K8(iTRAQ4plex)	1128.67	0.432037	1		0.237805	1		42.11	44.17	0
AAVWTDSR	1	O43895	N-Term(iTRAQ4plex)	1049.55	0.994812	1		1.03075	1			36.64	0
AAVYHHFISDGVR	3	P01024	N-Term(iTRAQ4plex)	1615.85	0.299917	2	4.2075	0.0923349	2	23.0386	50.43	55.83	0
ACDGINDCGDQSDELCCK	4	P05156	N-Term(iTRAQ4plex); C2(Methylthio); C8(Methylthio); C16(Methylthio); C17(Methylthio); K18(iTRAQ4plex)	2360.84	0.621321	2	52.6279	0.449753	1		33.41	71.74	0
ACEPGVDYVYK	2	P01024	N-Term(iTRAQ4plex); C2(Methylthio); K11(iTRAQ4plex)	1577.76	0.477873	1		0.078364	1		43.02	71.11	0
ACGACPLWGK	2	P10643	N-Term(iTRAQ4plex); C2(Methylthio); C5(Methylthio); K10(iTRAQ4plex)	1385.65	0.354834	1		0.233135	1		43.97	53.45	0
ACGADSYEMEEDGVR	2	P00533	N-Term(iTRAQ4plex); C2(Methylthio)	1821.72	1.03225	1		1.2347	1		48.19	83.63	0
ACIGFGGNLVSIQNEK	1	P22897	N-Term(iTRAQ4plex); C2(Methylthio); K16(iTRAQ4plex)	1984.02	1.17809	1		1.4092	1		34.44		0
ACIPTGPYPCGK	1	P00742	N-Term(iTRAQ4plex); C2(Methylthio); C10(Methylthio); K12(iTRAQ4plex)	1586.75	0.635422	1		0.763781	1		31.22		0
ACNHPAPK	1	P27918	N-Term(iTRAQ4plex); C2(Methylthio); K8(iTRAQ4plex)	1171.6	0.0846439	1		0.0422865	1		31.89		0
ACPLDQAIGLLVAIFHK	22	P06703	N-Term(Acetyl); C2(Methylthio); K17(iTRAQ4plex)	2041.11	0.917047	4	41.5072	1.396	5	47.6316	92.42	90.92	0
ACPSHQPDISSGLELPFPPGVPTLDNIK	2	Q16610	N-Term(iTRAQ4plex); C2(Methylthio); K28(iTRAQ4plex)	3263.68	0.996143	2	61.8691	0.617655	1		34.08	33.85	0
ACVIVYYIEDDGEIISDVLK	3	Q6YHK3	N-Term(iTRAQ4plex); C2(Methylthio); K20(iTRAQ4plex)	2591.32	0.91605	2	115.457	1.51951	2	43.3744	42.04	32.88	0
ACVMMQGR	1	P00491	N-Term(iTRAQ4plex); C2(Methylthio)	1085.48	0.633909	1		0.855456	1			29.91	0
ADAAPDEK	1	P01833	N-Term(iTRAQ4plex); K8(iTRAQ4plex)	1104.58	0.759521	1						41.86	0
ADAEGESDLENSR	4	Q9Y490	N-Term(iTRAQ4plex)	1536.69	0.197254	2	68.5556	0.25073	1		57.18	75.91	0
ADDGCSPNK	2	O95274	N-Term(iTRAQ4plex); C5(Methylthio); K9(iTRAQ4plex)	1240.55	1.53543	1		1.98026	1		39.07	45.13	0
ADDGRPFPQVIK	3	P04075	N-Term(iTRAQ4plex); K12(iTRAQ4plex)	1630.91	0.859079	2	35.0337	1.31022	2	73.0682	34.75	50.54	0
ADDGRPFPQVIK	1	P04075	K12(iTRAQ4plex)	1486.81	0.528114	1		0.50854	1			39.87	0
ADDKETCFAEEGK	9	P02768	N-Term(iTRAQ4plex); K4(iTRAQ4plex); C7(Methylthio); K13(iTRAQ4plex)	1920.91	2.47958	6	74.4398	3.14292	6	124.206	48.61	48.71	1
ADDKETCFAEEGK	3	P02768	K4(iTRAQ4plex); C7(Methylthio); K13(iTRAQ4plex)	1776.8	3.7268	3	74.0267	3.22029	3	9.08771	39.75	46.46	1
ADDKVYPGEQYTYMLLATEEQSPGEGDGNCVTR	4	P00450	N-Term(iTRAQ4plex); K4(iTRAQ4plex); C30(Methylthio)	3970.81								73.98	1
ADDKVYPGEQYTYMLLATEEQSPGEGDGNCVTR	1	P00450	N-Term(iTRAQ4plex); K4(iTRAQ4plex); M14(Oxidation); C30(Methylthio)	3986.8								31.54	1
ADGAEAKPAE	1	P35579	N-Term(iTRAQ4plex); K7(iTRAQ4plex)	1246.66	0.42126	1		0.600083	1			55.81	0
ADGESCSASMMYQEGK	58	P01008	N-Term(iTRAQ4plex); C6(Methylthio); M11(Oxidation); K16(iTRAQ4plex)	2043.84	0.992661	32	43.2442	1.0217	32	36.7109	72.89	63.67	0
ADGESCSASMMYQEGK	146	P01008	N-Term(iTRAQ4plex); C6(Methylthio); K16(iTRAQ4plex)	2027.84	1.13508	84	41.1004	1.26834	83	44.8428	69.96	96.09	0
ADGESCSASMMYQEGK	14	P01008	N-Term(iTRAQ4plex); C6(Methylthio); M10(Oxidation); M11(Oxidation); K16(iTRAQ4plex)	2059.83	1.06251	8	29.2214	1.20616	8	17.9903	51.18	44.15	0
ADGESCSASMMYQEGK	2	P01008	C6(Methylthio); K16(iTRAQ4plex)	1883.74	0.963196	1		1.06249	1		30.99	88.02	0
ADGEYWLGLQNMHLLTLK	2	P55083	N-Term(iTRAQ4plex); K18(iTRAQ4plex)	2390.28	1.16185	1		0.158087	1		43.58	70.05	0
ADGLAVIGVLMK	19	P00915	N-Term(iTRAQ4plex); K12(iTRAQ4plex)	1474.89	0.515767	10	82.6234	0.878513	9	42.1146	64.85	89.23	0
ADGLAVIGVLMK	6	P00915	N-Term(iTRAQ4plex); M11(Oxidation); K12(iTRAQ4plex)	1490.89	0.566206	3	13.4455	0.813377	3	3.64327	58.1	51.69	0
ADGNQLTLEER	2	Q6YHK3	N-Term(iTRAQ4plex)	1389.71	1.23022	1		1.61886	1		36.93	56.62	0
ADGSPVK	2	B9A064;A0M8Q6	N-Term(iTRAQ4plex); K7(iTRAQ4plex)	961.555							45.13	43.48	0
ADGSYAAWLSR	2	P0C0L4;P0C0L5		1196.57							72.09	53.98	0
ADGSYAAWLSR	10	P0C0L4;P0C0L5	N-Term(iTRAQ4plex)	1340.68							52.95	69.92	0
ADHDALLFHLK	2	P07307	N-Term(iTRAQ4plex); K11(iTRAQ4plex)	1567.88	1.0725	1		2.87869	1		36.11	37.22	0
ADIGCTPGSGK	2	P01024	N-Term(iTRAQ4plex); C5(Methylthio); K11(iTRAQ4plex)	1339.66	0.260056	2	9.30949	0.0558562	2	228.646	52.08		0
ADIIHACDIVEDAAIAYGYNNIQMTLPK	2	Q9NSD9	N-Term(iTRAQ4plex); C7(Methylthio); K28(iTRAQ4plex)	3396.69	0.813507	2	6.13865	1.25652	2	5.13344	43.68		0
ADKPDMGEIASFDK	3	P63313	N-Term(Acetyl); K3(iTRAQ4plex); K14(iTRAQ4plex)	1853.92	0.672296	3	3.06221	1.18923	3	145.962	31.6	55.04	0
ADKPLSIHPQGIR	4	P12259	N-Term(iTRAQ4plex); K3(iTRAQ4plex)	1720.01	1.05623	3	15.9668	0.445554	3	5.44537	30.11	36.44	0
ADLEKLTSLSDR	4	P0C0L4;P0C0L5	N-Term(iTRAQ4plex)	1491.82							35.22	70.25	1
ADLEMQIESLTEELAYLK	2	P13645	N-Term(iTRAQ4plex); K18(iTRAQ4plex)	2384.25	1.22858	1		1.46105	1		41.14	50.1	0
ADLFYDVEALDLESPK	29	P04196	N-Term(iTRAQ4plex); K16(iTRAQ4plex)	2113.1	0.590243	16	19.0778	0.242224	13	33.9163	58.85	88.5	0
ADLFYDVEALDLESPK	4	P04196	K16(iTRAQ4plex)	1968.99	0.550825	2	31.7503	0.381592	2	14.3207	34.9	59.58	0
ADLIAYLK	2	P99999	N-Term(iTRAQ4plex); K8(iTRAQ4plex)	1194.73	1.78703	1		2.90501	1		55.89	50.01	0
ADLINKK	1	Q9NSD9	N-Term(iTRAQ4plex); K7(iTRAQ4plex)	1089.7								33.14	1
ADLSGITGAR	10	P01011		960.511							60.93	75.78	0
ADLSGITGAR	29	P01011	N-Term(iTRAQ4plex)	1104.61	1.16206	19	21.0229	0.961589	19	18.28	50.63	72.15	0
ADLSGITGARNLAVSQVVHK	1	P01011	N-Term(iTRAQ4plex); K20(iTRAQ4plex)	2324.33	0.970067	1		1.16077	1			37.89	1
ADMQNLVER	2	Q01518	N-Term(Acetyl); M3(Oxidation)	1133.52							53.92	39.66	0
ADQDSEAMK	1	Q9Y490	N-Term(iTRAQ4plex); K9(iTRAQ4plex)	1282.63	0.145919	1		0.161434	1			59.87	0
ADQELLMYSHDNIICGITSVAFSR	3	P62879	N-Term(iTRAQ4plex); C15(Methylthio)	2873.37				1.33765	1		34.16	45.65	0
ADQLTEEQIAEFK	2	P0DP23	N-Term(Acetyl); K13(iTRAQ4plex)	1707.86	0.591604	1		0.336216	1		39.7	64.24	0
ADQVCINLR	2	Q12805	N-Term(iTRAQ4plex); C5(Methylthio)	1221.62	0.949191	2	26.4686	0.740203	2	56.2874	39.05	37.97	0
ADRDQYELLCLDNTR	4	P02787	N-Term(iTRAQ4plex); C10(Methylthio)	2014.94	2.36444	2	39.6584	2.59164	2	58.1854		48.34	1
ADSQAQLLLSTVVGVFTAPGLHLK	210	P01019	N-Term(iTRAQ4plex); K24(iTRAQ4plex)	2753.58	1.1243	55	43.3429	1.41985	60	43.3455	77.25	87.83	0
ADSQAQLLLSTVVGVFTAPGLHLK	7	P01019	K24(iTRAQ4plex)	2609.48	1.04661	3	10.4053	1.604	3	11.0425	33.62	46.33	0
ADSSPVK	3	P0DOY2	N-Term(iTRAQ4plex); K7(iTRAQ4plex)	991.568	0.802521	2	94.1682	0.816861	2	62.237	47.54	42.75	0
ADSVVDLLSYNVQGSGETTYDHK	33	P04114	N-Term(iTRAQ4plex); K23(iTRAQ4plex)	2786.37	0.624769	20	35.361	0.328894	12	32.9298	41.51	72.97	0
ADTNQLADK	2	O43493	N-Term(iTRAQ4plex); K9(iTRAQ4plex)	1263.68	1.12478	1		0.927204	1		40.69	39.59	0
ADVLTTGAGNPVGDK	5	P04040	N-Term(iTRAQ4plex); K15(iTRAQ4plex)	1702.93	0.611734	3	11.341	0.267674	2	57.8221	42.52	109.63	0
ADVQAHGEGQEFSITCLVDEEEMK	39	P19827	N-Term(iTRAQ4plex); C16(Methylthio); K24(iTRAQ4plex)	2999.36	0.556217	24	30.7811	0.269001	7	120.923	61.46	79.15	0
ADVQAHGEGQEFSITCLVDEEEMK	8	P19827	N-Term(iTRAQ4plex); C16(Methylthio); M23(Oxidation); K24(iTRAQ4plex)	3015.36	0.581866	4	14.4467	0.2947	2	137.777	51.65	57.58	0
ADVQAHGEGQEFSITCLVDEEEMKK	13	P19827	N-Term(iTRAQ4plex); C16(Methylthio); K24(iTRAQ4plex); K25(iTRAQ4plex)	3271.57	0.566926	10	30.404	0.247698	6	30.9169	36.42	68.57	1
ADVQAHGEGQEFSITCLVDEEEMKK	3	P19827	N-Term(iTRAQ4plex); C16(Methylthio); M23(Oxidation); K24(iTRAQ4plex); K25(iTRAQ4plex)	3287.56	0.661691	3	3.1678	0.315288	3	33.0397	33.71	32.35	1
ADVQAHGEGQEFSITCLVDEEEMKK	6	P19827	N-Term(iTRAQ4plex); C16(Methylthio); M23(Oxidation)	2999.37	0.572939	3	29.6084					81.58	1
ADVQAHGEGQEFSITCLVDEEEMKK	1	P19827	C16(Methylthio); K24(iTRAQ4plex); K25(iTRAQ4plex)	3127.46	0.448297	1						42.37	1
ADYVETVLDSTCSSTVQFLEYELNVLGTHK	24	P04114	N-Term(iTRAQ4plex); C12(Methylthio); K30(iTRAQ4plex)	3695.81	0.689581	12	38.7379	0.511417	1		50.32	56.4	0
ADYVETVLDSTCSSTVQFLEYELNVLGTHKIEDGTLASK	1	P04114	N-Term(iTRAQ4plex); C12(Methylthio); K30(iTRAQ4plex); K39(iTRAQ4plex)	4754.38								46.7	1
AEAESLYQSK	2	P04264	N-Term(iTRAQ4plex); K10(iTRAQ4plex)	1413.75	1.20542	1		4.94092	1		34.88	65.2	0
AEAGVPAEFSIWTR	2	P21333	N-Term(iTRAQ4plex)	1677.87	0.450169	1		0.524656	2	11.6269		38.75	0
AEAQAQYSAAVAK	137	Q14624	N-Term(iTRAQ4plex); K13(iTRAQ4plex)	1595.86	1.08109	88	17.9395	0.594234	88	34.8041	91.94	101.65	0
AEAQAQYSAAVAK	3	Q14624	K13(iTRAQ4plex)	1451.76	1.311	2	7.26509	0.546411	2	9.93573	71.24	83.37	0
AEASQLGHK	3	Q9Y490	N-Term(iTRAQ4plex); K9(iTRAQ4plex)	1228.69	0.213312	2	74.263	0.0611186	2	202.525	42.72	53.76	0
AEATTLHVAPQGTAMAVSTFR	6	P07360	N-Term(iTRAQ4plex)	2303.2	0.761199	4	55.1284	0.340642	3	56.9871		66.81	0
AEATTLHVAPQGTAMAVSTFR	2	P07360	N-Term(iTRAQ4plex); M15(Oxidation)	2319.19	0.823522	1		0.260127	1			55.97	0
AEDEGIICVEGMAGGAVHIDYNCVPSVIYTHPEVAWVGK	2	P09622	N-Term(iTRAQ4plex); C8(Methylthio); C23(Methylthio); K39(iTRAQ4plex)	4509.14							26.17	28.83	0
AEDHFSVIDFNQNIR	15	P19823	N-Term(iTRAQ4plex)	1948.96	0.51022	14	61.9414	0.451097	7	58.741		58.71	0
AEDHFSVIDFNQNIR	1	P19823		1804.86								50.4	0
AEDTAVYYCAK	2	P01768	N-Term(iTRAQ4plex); C9(Methylthio); K11(iTRAQ4plex)	1567.74	0.733895	1		0.819242	1		56.37	64.25	0
AEDTAVYYCAR	2	P01780;P0DOX2;A0A0J9YVY3	N-Term(iTRAQ4plex); C9(Methylthio)	1451.64							45.46	32.74	0
AEEEHLGILGPQLHADVGDK	24	P00450	N-Term(iTRAQ4plex); K20(iTRAQ4plex)	2416.27	0.954533	17	42.4923	0.217496	14	81.7353	64.2	62.32	0
AEEEHLGILGPQLHADVGDK	3	P00450	K20(iTRAQ4plex)	2272.17	1.05961	2	142.482	0.272469	1		38.75	56.12	0
AEEHTVVLTVTGEPCHFPFQYHR	5	P00748	N-Term(iTRAQ4plex); C15(Methylthio)	2887.38	0.822155	3	19.6531	0.537499	2	16.342	43.19	43.1	0
AEEILSR	4	P06276	N-Term(iTRAQ4plex)	961.543	0.946614	3	13.3713	1.13046	3	1.15524	36.66	47.89	0
AEEITSDAAYVIQDLATLFEELQR	1	Q9H583	N-Term(iTRAQ4plex)	2869.45								33.05	0
AEFAEVSK	18	P02768	N-Term(iTRAQ4plex); K8(iTRAQ4plex)	1168.64	2.24227	9	38.3371	2.8014	9	58.429	59.36	58.85	0
AEFAEVSK	2	P02768	K8(iTRAQ4plex)	1024.54	1.84404	1		1.82292	1		47.66	47.25	0
AEFAEVSKLVTDLTK	2	P02768	N-Term(iTRAQ4plex); K15(iTRAQ4plex)	1939.1	2.19921	1		1.44471	1		53.28	42.51	1
AEFEVHEVYAVDVLVSSGEGK	4	Q9UQ80	N-Term(iTRAQ4plex); K21(iTRAQ4plex)	2552.31	1.10881	2	84.0635	1.56308	2	3.67365	56.2	81.08	0
AEFQDALEK	17	P0C0L4;P0C0L5	N-Term(iTRAQ4plex); K9(iTRAQ4plex)	1338.72							48.06	53.42	0
AEFTVETR	2	P21333	N-Term(iTRAQ4plex)	1096.58	0.147368	1		0.0949937	1		48.48	40.14	0
AEGAATEEEGTPK	6	P80723	N-Term(iTRAQ4plex); K13(iTRAQ4plex)	1577.78	1.29744	4	75.4918	2.06295	4	69.8968	86.85	70.89	0
AEGLECTK	2	P04275	N-Term(iTRAQ4plex); C6(Methylthio); K8(iTRAQ4plex)	1184.59	0.615916	1		0.0735366	1		44.02	60.37	0
AEGSDVANAVLDGADCIMLSGETAK	3	P14618	N-Term(iTRAQ4plex); C16(Methylthio); K25(iTRAQ4plex)	2771.31	1.45482	2	41.8937	1.63974	2	95.7045	59.22	90.42	0
AEIEYLEK	7	P14151	N-Term(iTRAQ4plex); K8(iTRAQ4plex)	1282.71	1.02146	4	45.8644	0.907638	4	39.1984	43.41	53.48	0
AEIIPGVLFIDEVHMLDIESFSFLNR	5	Q9Y230	N-Term(iTRAQ4plex)	3148.65	0.997632	3	0.388981	1.16457	2	15.8082		48.62	0
AEKDEPGAWEETFK	1	Q14697	N-Term(iTRAQ4plex); K3(iTRAQ4plex); K14(iTRAQ4plex)	2069.06	0.573465	1		0.370309	1			58.33	1
AELLQVLQSLEAVLIQTVYNTK	2	P98160	N-Term(iTRAQ4plex); K22(iTRAQ4plex)	2761.59							32	25.93	0
AELLVTEAPSKPITVTVEEQR	2	P98160	N-Term(iTRAQ4plex); K11(iTRAQ4plex)	2598.46	0.473465	1		0.211087	1		26.53	37.95	0
AELNFGAITLNSMDATSERDFVAEFLFWASLCMTHLSR	3	P04424	N-Term(iTRAQ4plex); C32(Methylthio)	4484.12								31.11	1
AELQCPQPAAR	2	P01024	N-Term(iTRAQ4plex); C5(Methylthio)	1373.68	0.292123	1		0.129229	1		33.52	52.68	0
AELQEGAR	4	P02647	N-Term(iTRAQ4plex)	1017.54	0.916396	2	13.1664	0.679995	2	4.88078	51.36	49.56	0
AEMADQAAAWLTR	20	P0C0L5	N-Term(iTRAQ4plex)	1577.79	0.398148	7	8.87848	0.092363	7	37.7141	97.43	84.75	0
AEMADQAAAWLTR	6	P0C0L5	N-Term(iTRAQ4plex); M3(Oxidation)	1593.78	0.351525	4	10.7084	0.113702	4	35.4962	79.01	86.62	0
AEMADQASAWLTR	9	P0C0L4	N-Term(iTRAQ4plex)	1593.78	0.354703	5	29.2293	0.195939	5	172.341	40.62	67.21	0
AEMADQASAWLTR	2	P0C0L4	N-Term(iTRAQ4plex); M3(Oxidation)	1609.77	0.225875	1		0.0418106	1			53.37	0
AEMIGSK	2	Q9Y6R7	N-Term(iTRAQ4plex); K7(iTRAQ4plex)	1023.57	1.07523	1		0.447707	1		45.53	44.33	0
AEMLDHAVLLQVIK	2	Q9HBR0	N-Term(iTRAQ4plex); K14(iTRAQ4plex)	1868.09	1.43996	1		1.73609	1		40.34	42.24	0
AENNPWVTPIADQFQLGVSHVFEYIR	1	Q15404	N-Term(iTRAQ4plex)	3174.61	1.21607	1		2.16899	1			49.48	0
AEPEKTEGAAEAK	1	P80723	N-Term(iTRAQ4plex); K5(iTRAQ4plex); K13(iTRAQ4plex)	1762.95	0.769922	1		1.16304	1			40.33	1
AEPLAFTFSHDYK	20	P04114	N-Term(iTRAQ4plex); K13(iTRAQ4plex)	1813.94	0.66227	11	25.0446	0.176306	8	123.649	69.21	69.91	0
AEQCCEETASSISLHGK	9	P02748	N-Term(iTRAQ4plex); C4(Methylthio); C5(Methylthio); K17(iTRAQ4plex)	2172.96	0.753678	6	58.8341	0.205244	5	39.661	56.22	59.17	0
AEQVALSR	2	P11413	N-Term(Acetyl)	915.488							37.43	37.46	0
AESEEMETSQAGSK	1	P34932	N-Term(iTRAQ4plex); K14(iTRAQ4plex)	1771.83	0.539274	1		0.230237	1		37.83		0
AESEEMETSQAGSK	1	P34932	N-Term(iTRAQ4plex); M6(Oxidation); K14(iTRAQ4plex)	1787.82	0.74875	1		0.449749	1			37.07	0
AESPEVCFNEESPK	12	P43652	N-Term(iTRAQ4plex); C7(Methylthio); K14(iTRAQ4plex)	1899.87	1.141	7	29.4252	1.10223	7	37.3784	50.62	67.5	0
AESSSDEAVADTSR	1	Q16363	N-Term(iTRAQ4plex)	1568.72	0.809936	1		0.597693	1			75.48	0
AETGDKVYVHLK	2	P00450	N-Term(iTRAQ4plex); K12(iTRAQ4plex)	1647.93	0.706416	1		0.240588	1		36.09	36.65	1
AETGDTVLK	2	P19320	N-Term(iTRAQ4plex); K9(iTRAQ4plex)	1221.69	2.02308	1		1.95236	1		45.3	51.52	0
AEVITCDVLLVCIGR	64	P09622	N-Term(iTRAQ4plex); C6(Methylthio); C12(Methylthio)	1839.93	0.94754	17	45.2029	1.28408	17	37.9818	74.53	80.63	0
AEWEVDPDYCEEVK	1	Q8IXL6	N-Term(iTRAQ4plex); C10(Methylthio); K14(iTRAQ4plex)	2045.91	0.919003	1		1.01241	1			32.23	0
AFAFVTFADDQIAQSLCGEDLIIK	4	Q13148	N-Term(iTRAQ4plex); C17(Methylthio); K24(iTRAQ4plex)	2949.5	0.679037	2	15.758	1.1244	2	15.4475		50.89	0
AFAVAFGINVLAANVHHPVLGMTGSGIHTPLESFWYHDMENPK	2	P43251	N-Term(iTRAQ4plex); K43(iTRAQ4plex)	4963.51	1.99575	1		3.70225	1		38.77		0
AFCSFQIYAVPWQGTMTLSK	1	P01034	N-Term(iTRAQ4plex); C3(Methylthio); K20(iTRAQ4plex)	2612.3	1.00349	1		0.852994	1			39.05	0
AFDICPLVK	8	P01031	N-Term(iTRAQ4plex); C5(Methylthio); K9(iTRAQ4plex)	1339.74	0.185764	5	43.6225	0.0791225	5	77.923	51.23	61.26	0
AFEEEQNLR	1	P32754	N-Term(iTRAQ4plex)	1279.64	1.5495	1		0.852354	1			41.89	0
AFFMLDGILSK	3	P08581	N-Term(iTRAQ4plex); K11(iTRAQ4plex)	1529.86	1.16191	2	17.7451	0.877037	2	27.5734	49.67	85	0
AFGAAGETIVIEELLDGEEVSCLCFTDGK	4	P22102	N-Term(iTRAQ4plex); C22(Methylthio); C24(Methylthio); K29(iTRAQ4plex)	3396.59	0.536983	1		0.632277	1		42.55	36.45	0
AFGHHAVSLLDGGLR	1	P25325	N-Term(iTRAQ4plex)	1693.92	0.760552	1		0.929974	1		35.06		0
AFGSPYLACYSLSVTILLLNFLRSHCFTQAMLSQPR	1	Q9UBM1	N-Term(iTRAQ4plex); C9(Methylthio); C26(Methylthio)	4284.15								50.66	1
AFHNEAQVNPER	1	P17987	N-Term(iTRAQ4plex)	1555.77	0.719109	1		0.452057	1			38.84	0
AFHYDMK	1	O95497	N-Term(iTRAQ4plex); K7(iTRAQ4plex)	1199.61	1.57352	1		2.4576	1			36.31	0
AFIQLWAFDAVK	72	P02760	N-Term(iTRAQ4plex); K12(iTRAQ4plex)	1696.98	0.507671	40	30.088	0.127383	23	64.8236	58.75	90.46	0
AFIQLWAFDAVK	1	P02760	K12(iTRAQ4plex)	1552.87	0.602974	1		0.140687	1			50.24	0
AFIQLWAFDAVKGK	4	P02760	N-Term(iTRAQ4plex); K14(iTRAQ4plex)	1882.09	0.422929	2	31.2205	0.0981446	1		46.5	61.84	1
AFIQLWAFDAVKGK	1	P02760	N-Term(iTRAQ4plex); K12(iTRAQ4plex); K14(iTRAQ4plex)	2026.19	0.318476	1		0.088663	1			51.55	1
AFITNFSMIIDGMTYPGIIK	3	Q14624	N-Term(iTRAQ4plex); K20(iTRAQ4plex)	2520.36	1.79196	2	40.5466	0.478685	2	156.361	49.35	34.08	0
AFLEVNEEGSEAAASTAVVIAGR	325	P01008	N-Term(iTRAQ4plex)	2435.26	1.00855	109	31.2224	1.29936	106	41.2099	95.75	120.05	0
AFLEVNEEGSEAAASTAVVIAGR	2	P01008		2291.15							45.61	34.67	0
AFLLTPR	3	O95445	N-Term(iTRAQ4plex)	961.598	0.996469	2	36.6647	0.335967	2	35.8644	30.97	39.77	0
AFLSLGK	3	Q9P273	N-Term(iTRAQ4plex); K7(iTRAQ4plex)	1023.64	0.273745	1		1.17519	1		28.03	40.4	0
AFMEALQAGADISMIGQFGVGFYSAYLVAEK	145	P08238;P07900	N-Term(iTRAQ4plex); K31(iTRAQ4plex)	3572.81							60.6	86.59	0
AFPALTSLDLSDNPGLGER	7	P08571	N-Term(iTRAQ4plex)	2117.1	1.56213	3	28.2634	1.39442	4	13.4309	54.68	114.29	0
AFQVWSDVTPLR	2	P08253	N-Term(iTRAQ4plex)	1562.84	0.682777	1		0.224239	1		37.18	57.39	0
AFQYHSK	3	P00747	N-Term(iTRAQ4plex); K7(iTRAQ4plex)	1168.64	0.461305	3	7.81785	0.162152	3	19.5144	54.97		0
AFSSYQK	11	P43652	N-Term(iTRAQ4plex); K7(iTRAQ4plex)	1118.61	1.18666	9	70.3693	1.31834	9	53.9344	53.52	47.45	0
AFSVNIFK	2	P11279	N-Term(iTRAQ4plex); K8(iTRAQ4plex)	1213.72	1.94004	1		1.6438	1		39.71	47.56	0
AFTECCVVASQLR	6	P01031	N-Term(iTRAQ4plex); C5(Methylthio); C6(Methylthio)	1662.76	0.0875745	3	35.0822	0.0413399	3	460.053	46.26	70	0
AFTLGLAGLLGEGVFNFGELLMHPVLESLR	3	Q9UNM6	N-Term(iTRAQ4plex)	3344.83							30.18	51.35	0
AFTVCLHFYTELSSTR	13	P02741	N-Term(iTRAQ4plex); C5(Methylthio)	2065	1.06432	10	33.373	1.00027	10	20.9031	32.65	75.08	0
AFTYINLDK	1	P02786	N-Term(iTRAQ4plex); K9(iTRAQ4plex)	1372.77	1.84079	1		0.864418	1		55.75		0
AFVHWYVGEGMEEGEFSEAR	5	Q9BQE3;P68366	N-Term(iTRAQ4plex)	2474.12							34.3	74.82	0
AFVVDMMER	2	P04275	N-Term(iTRAQ4plex)	1241.62	0.541173	1		0.0684729	1		37.41	51.8	0
AFWLDVSHNR	9	P35858	N-Term(iTRAQ4plex)	1388.72	0.915893	6	14.3819	0.488099	6	25.4624	38.52	59.1	0
AFYYPEEAGLAFGGPGSSR	1	P09172	N-Term(iTRAQ4plex)	2120.02	1.45679	1		0.827999	1			73.2	0
AGAAGTAEATAR	2	P50895	N-Term(iTRAQ4plex)	1190.62	1.63601	1		1.6649	1		67.37	77.06	0
AGAAPYVQAFDSLLAGPVAEYLK	1	Q01518	N-Term(iTRAQ4plex); K23(iTRAQ4plex)	2639.43	0.764764	1		0.525766	1		52.95		0
AGAFCLSEDAGLGISSTASLR	41	P20742;P01023	N-Term(iTRAQ4plex); C5(Methylthio)	2216.08							49.89	108.26	0
AGAHLQGGAK	2	P04406	N-Term(iTRAQ4plex); K10(iTRAQ4plex)	1197.7	0.512139	1		0.167129	1		46.88	39.34	0
AGALNSNDAFVLK	15	P06396	N-Term(iTRAQ4plex); K13(iTRAQ4plex)	1607.9	0.524841	7	106.426	0.516242	7	38.7282	65.94	94.96	0
AGALQLLLVGDK	6	P55058	N-Term(iTRAQ4plex); K12(iTRAQ4plex)	1485.92	0.839777	3	47.2922	0.740103	3	32.9948	67.91	80.19	0
AGALQLLLVGDKVPHDLDMLLR	3	P55058	N-Term(iTRAQ4plex); K12(iTRAQ4plex)	2675.55	1.42341	2	17.467	1.33084	2	19.7543	36.06	36.91	1
AGAPGPLR	1	P43220	N-Term(iTRAQ4plex)	882.528	0.863564	1		0.971633	1		22.25		0
AGAVAER	1	P06865	N-Term(iTRAQ4plex)	817.465	0.553556	1		0.083739	1			28.2	0
AGAVNPTVK	3	P27487	N-Term(iTRAQ4plex); K9(iTRAQ4plex)	1144.69	1.51945	2	19.3739	1.16011	2	36.2976	40.83	45.16	0
AGCEVTILFADLHAYLDNMK	6	P54577	N-Term(iTRAQ4plex); C3(Methylthio); K20(iTRAQ4plex)	2558.27	1.03252	3	8.64245	1.20883	3	1.66041	49.47	63.37	0
AGDFLEANYMNLQR	4	P01024	N-Term(iTRAQ4plex); M10(Oxidation)	1801.87	0.725638	2	33.6984	0.237959	2	86.0737	50.63	49.01	0
AGDFLEANYMNLQR	4	P01024	N-Term(iTRAQ4plex)	1785.87	0.745828	2	79.4859	0.246453	1		45.34	66.24	0
AGDGVPQVIVVLTDGHSK	2	P12111	N-Term(iTRAQ4plex); K18(iTRAQ4plex)	2080.16	1.55139	1		1.31351	1		36.89	42.72	0
AGELEVFNGYFVHFFAPDNLDPIPK	2	P19823	N-Term(iTRAQ4plex); K25(iTRAQ4plex)	3124.61	0.313991	2	11.8658	0.0869891	1			47.89	0
AGEQDATIHLK	8	P13591	N-Term(iTRAQ4plex); K11(iTRAQ4plex)	1470.82	0.603605	4	57.6709	0.186418	4	12.9002	47.67	56.99	0
AGEQVTYTCATYYK	7	P08603	N-Term(iTRAQ4plex); C9(Methylthio); K14(iTRAQ4plex)	1931.92	0.204714	4	14.2168	0.0509601	2	621.924	68.03	90.51	0
AGEVINQPMMMAAR	1	P18206	N-Term(iTRAQ4plex)	1662.83	0.655235	1		0.95906	1			39.84	0
AGEVQEPELR	2	P25311		1127.57							54.77	53.02	0
AGEVQEPELR	23	P25311	N-Term(iTRAQ4plex)	1271.67	1.19806	17	24.2848	1.85721	17	27.7859	40.07	55.74	0
AGFAGDDAPR	7	P60709;P68032	N-Term(iTRAQ4plex)	1120.55							47.11	47.76	0
AGFGNQESEFWLGNENLHQLTLQGNWELR	5	O75636	N-Term(iTRAQ4plex)	3531.72	0.386964	3	58.7559	0.2865	2	59.8048	30.54	70.55	0
AGFSWIEVTFK	84	Q14624	N-Term(iTRAQ4plex); K11(iTRAQ4plex)	1572.87	1.28526	52	21.4211	0.5915	49	20.0364	77.28	94.09	0
AGFSWIEVTFK	2	Q14624	K11(iTRAQ4plex)	1428.77	1.09459	1		0.879015	1		48.14	41.77	0
AGGAAGLFAK	2	Q9UBW5	N-Term(iTRAQ4plex); K10(iTRAQ4plex)	1150.68	0.675306	1		0.195443	1		32.59	59.67	0
AGGANYDAQTE	2	Q14019	N-Term(iTRAQ4plex)	1240.56							31.83	41.65	0
AGGFLMK	4	P00558	N-Term(iTRAQ4plex); K7(iTRAQ4plex)	1011.59	1.78581	2	74.6241	1.99124	2	54.8756	50.29	43.06	0
AGGNQAASQLEEAGR	2	Q9HBR0	N-Term(iTRAQ4plex)	1602.79	1.39682	1		1.75993	1		58.9	84.04	0
AGGPGLER	2	P21333;O75369	N-Term(iTRAQ4plex)	900.503							31.42	34.63	0
AGGSWDLAVQER	15	P22792	N-Term(iTRAQ4plex)	1432.73	1.01643	8	12.3801	0.839039	8	23.9004	49.81	61.77	0
AGGVLAYELLPALDEVLASDSR	2	P54802	N-Term(iTRAQ4plex)	2403.28	0.578494	1					31.54	38.99	0
AGHIAWTSSGK	11	P04114	N-Term(iTRAQ4plex); K11(iTRAQ4plex)	1402.77	0.440585	7	8.89007	0.161268	6	35.1028	62.54	71.91	0
AGHIAWTSSGK	6	P04114	K11(iTRAQ4plex)	1258.67	0.404533	4	32.486	0.0544489	3	97.0125	50.7	46.43	0
AGHVLTIMEVSER	1	P35968	N-Term(iTRAQ4plex)	1585.85	0.673772	1		0.555849	1			52.87	0
AGIAHLYGIAGSTNVTGDQVK	2	P09467	N-Term(iTRAQ4plex); K21(iTRAQ4plex)	2360.28	0.377341	1		0.238748	1		30.19	36.78	0
AGKEPGLQIWR	4	P06396	N-Term(iTRAQ4plex); K3(iTRAQ4plex)	1542.9	0.615838	3	16.9469	0.502772	3	3.734	37.59	42.79	1
AGKPHLVLGLLWQIIK	2	P13797	N-Term(iTRAQ4plex); K3(iTRAQ4plex); K16(iTRAQ4plex)	2218.42	0.885484	1		0.707101	1		41.37	57.06	0
AGKPVICATQMLESMIK	1	P14618	N-Term(iTRAQ4plex); K3(iTRAQ4plex); C7(Methylthio); K17(iTRAQ4plex)	2298.25	0.390209	1		0.519791	1		42.89		0
AGLAASLAGPHSIVGR	2	P08294	N-Term(iTRAQ4plex)	1620.93	1.11373	1		1.0339	1		66.31	76.47	0
AGLGEEFEK	2	P10586	N-Term(iTRAQ4plex); K9(iTRAQ4plex)	1267.68	0.932029	1		0.419226	1		41.96	45.8	0
AGLGLLLGTAAGLGFLCLLYSQR	1	Q96TC7	N-Term(iTRAQ4plex); C17(Methylthio)	2497.38								42.75	0
AGLLRPDYALLGHR	9	Q96PD5	N-Term(iTRAQ4plex)	1695.98	1.17676	9	25.1407	0.924649	6	16.1414		64.09	0
AGLQAFFQVQECNK	31	P00450	N-Term(iTRAQ4plex); C12(Methylthio); K14(iTRAQ4plex)	1916.96	0.793072	21	42.0627	0.307289	17	51.8967	64.07	95.49	0
AGLQVYNK	1	P13987	N-Term(iTRAQ4plex); K8(iTRAQ4plex)	1180.69	1.76379	1		2.55899	1			39.39	0
AGLRPGDVILAIGEQMVQNAEDVYEAVR	1	O43464	N-Term(iTRAQ4plex)	3157.65								72.56	0
AGLVIGK	33	Q96AE4	N-Term(iTRAQ4plex); K7(iTRAQ4plex)	945.64	1.29634	20	43.3914	2.22455	20	37.9999	28.51	29.31	0
AGLVIGK	2	Q96AE4	K7(iTRAQ4plex)	801.531	0.450586	1		0.493082	1		19.65	19.53	0
AGNFIGWLHIDGANLSVLLVEHALSK	8	Q7KZF4	N-Term(iTRAQ4plex); K26(iTRAQ4plex)	3062.71	1.76762	3	9.76692	1.31506	3	12.3323	50.54	87.44	0
AGNNMLLVGVHGPR	2	P21333	N-Term(iTRAQ4plex)	1578.87	0.517869	1		1.39661	1		34.4	55.51	0
AGPHCPTAQLIATLK	9	P02776	N-Term(iTRAQ4plex); C5(Methylthio); K15(iTRAQ4plex)	1855.02	0.294904	6	14.8784	0.498878	6	50.6006	45.45	60.23	0
AGPLPLLR	2	Q96PM9		836.535							38.02		0
AGQLSVK	4	P07360	N-Term(iTRAQ4plex); K7(iTRAQ4plex)	990.617	0.815351	2	157.058	0.146568	2	156.689	53.01	47.96	0
AGQPLQLLDASWYLPK	1	P25325	N-Term(iTRAQ4plex); K16(iTRAQ4plex)	2088.17	0.674512	1		1.20999	1			59.64	0
AGQSAAGAAPGGGVDTR	4	P21333	N-Term(iTRAQ4plex)	1586.8	0.111899	1		0.0365653	1		53.58	78.69	0
AGSIVLK	2	O15511	N-Term(iTRAQ4plex); K7(iTRAQ4plex)	975.641	1.71776	1		1.50102	1		29.01	26.79	0
AGSPTAPVHDESLVGPVDPSSGQQSR	1	Q12913	N-Term(iTRAQ4plex)	2719.34	1.03425	1		0.59696	1			50.22	0
AGSVADSDAVVK	2	Q3ZCW2	N-Term(Acetyl); K12(iTRAQ4plex)	1304.68	0.937627	1		1.53342	1		76.59	58.49	0
AGTELVNFLSYFVELGTQPATQ	18	P02652	N-Term(iTRAQ4plex)	2529.3	1.22066	4	52.9771	0.470916	1		42.6	57.94	0
AGTFFWSVVIPHER	2	Q13822	N-Term(iTRAQ4plex)	1789.96	1.02163	2	56.9321	0.953075	2	67.125		40.81	0
AGTLDLSLTVQGK	2	P07996	N-Term(iTRAQ4plex); K13(iTRAQ4plex)	1590.94	0.288339	1		0.85489	1		60.72	69.53	0
AGVAPLQVK	4	P21333	N-Term(iTRAQ4plex); K9(iTRAQ4plex)	1170.75	0.201723	1		0.0622488	2	122.873	40.62	43.14	0
AGVCPPK	1	P03973	N-Term(iTRAQ4plex); C4(Methylthio); K7(iTRAQ4plex)	1005.55	1.22807	1		1.36792	1			33.04	0
AGVETTKPSK	3	B9A064	N-Term(iTRAQ4plex); K7(iTRAQ4plex); K10(iTRAQ4plex)	1449.86	0.69702	2	37.0049	0.773494	2	52.6717	59.75	56.64	0
AGVETTTPSK	18	P0DOY2	N-Term(iTRAQ4plex); K10(iTRAQ4plex)	1278.71	0.58002	9	20.4074	0.532014	9	35.2675	57.27	61.62	0
AGVLFGMSDR	2	P09172	N-Term(iTRAQ4plex)	1196.62	1.25945	1		0.990467	1		36.31	37.15	0
AGVPMEVMGLMLGEFVDDYTVR	1	O00487	N-Term(iTRAQ4plex)	2573.26								50.79	0
AGWNAYIDNLMADGTCQDAAIVGYK	2	P07737	N-Term(Acetyl); C16(Methylthio); K25(iTRAQ4plex)	2892.31							29.71	51.58	0
AGWSLEDVDIFEINEAFAAVSAAIVK	7	Q9BWD1	N-Term(iTRAQ4plex); K26(iTRAQ4plex)	3053.61	1.13232	2	1.23735					56.06	0
AGYQSTLTR	1	P35555	N-Term(iTRAQ4plex)	1140.61	0.473568	1		0.527754	1		42.95		0
AHCVTLVQLSISCDHLIDK	2	Q99829	N-Term(Acetyl); C3(Methylthio); C13(Methylthio); K19(iTRAQ4plex)	2373.16	1.28008	1		1.02685	1		41.1	38.95	0
AHCVTLVQLSISCDHLIDKDIGSK	4	Q99829	N-Term(Acetyl); C3(Methylthio); C13(Methylthio); K19(iTRAQ4plex); K24(iTRAQ4plex)	3017.52	0.98122	3	19.7703	0.720983	3	24.0592	35.9	42.97	1
AHDGGIYAISWSPDSTHLLSASGDK	2	O75083	N-Term(iTRAQ4plex); K25(iTRAQ4plex)	2873.44	0.37793	1		0.408944	1		48.76	46.24	0
AHEHIFGMVLMNDWSAR	2	P16930	N-Term(iTRAQ4plex)	2158.04	0.938318	1		0.804566	1		43.27	36.99	0
AHFLQGALFEEELAR	2	Q9NY15	N-Term(iTRAQ4plex)	1874.99	0.780291	1		0.478109	1		44.01	60.48	0
AHFSPSNIILDFPAAGSAAR	4	O00391	N-Term(iTRAQ4plex)	2186.15	0.947118	2	34.7746	0.572111	2	25.1992	42.87	46.95	0
AHGQESAIFNEVAPGYFSR	2	Q8WVN6	N-Term(iTRAQ4plex)	2224.09	0.420056	1		0.810852	1		61.95	52.47	0
AHLDIAGSLEGHLR	4	P04114		1488.79							69.99	58.84	0
AHLDIAGSLEGHLR	234	P04114	N-Term(iTRAQ4plex)	1632.89	0.553064	138	36.1722	0.187747	91	51.3919	67.79	82.52	0
AHLLLPQLK	2	P28827	N-Term(iTRAQ4plex); K9(iTRAQ4plex)	1320.86	1.28189	1		1.38219	1		26.97	29.62	0
AHNAFGGEGVYAIAR	2	Q8NBP7	N-Term(iTRAQ4plex)	1676.86	0.518787	2	127.143	0.477413	2	69.3435		70.65	0
AHQITDESLESTR	1	O00161	N-Term(iTRAQ4plex)	1630.81	0.873536	1		0.614975	1			57.63	0
AHQVVEDGYEFFAK	2	P36873	N-Term(iTRAQ4plex); K14(iTRAQ4plex)	1927.98	0.824558	2	30.9897	0.393786	2	18.8502		61.88	0
AHSCPSVWK	5	P07225	N-Term(iTRAQ4plex); C4(Methylthio); K9(iTRAQ4plex)	1348.68	0.382515	3	113.923	0.227958	3	7.69374	44.23	48.99	0
AHSDGGDGVVSQVK	3	Q12860	N-Term(iTRAQ4plex); K14(iTRAQ4plex)	1643.86	0.835713	2	80.4685	0.804584	2	80.5945	55.63	82.68	0
AHTDVGPGPESSPVLVR	1	P10586	N-Term(iTRAQ4plex)	1861.99	0.79138	1		0.323526	1			52.89	0
AHTSFQISLSVSYTGSR	6	P01023	N-Term(iTRAQ4plex)	1985.02	0.456929	6	67.3251	0.409385	5	34.5558	51.82	53.17	0
AHVDALR	2	P02647	N-Term(iTRAQ4plex)	925.533	1.07023	1		0.639996	1		33.88	38.57	0
AHVSFKPTVAQQR	6	P19823	N-Term(iTRAQ4plex); K6(iTRAQ4plex)	1757.01	0.39881	5	6.46459	0.0543509	4	201.873	39.73	34.7	0
AHVSFKPTVAQQR	2	P19823	K6(iTRAQ4plex)	1612.91	0.325049	2	24.9744	0.117428	1		31.94	43.79	0
AHVTGPVEDNEK	1	Q9UIW2	N-Term(iTRAQ4plex); K12(iTRAQ4plex)	1583.83	1.96981	1		1.5318	1			44.6	0
AHVVPCFDASK	1	P21333	N-Term(iTRAQ4plex); C6(Methylthio); K11(iTRAQ4plex)	1507.77	0.0785668	1		0.055081	1		38.41		0
AHYDLRHTFMGVVSLGSPSGEVSHPR	3	P02765	N-Term(iTRAQ4plex)	2980.5	0.719223	3	0.116742	0.742927	3	30.0369	35.75	42.32	1
AHYGGFTVQNEANK	16	P02675	N-Term(iTRAQ4plex); K14(iTRAQ4plex)	1823.93	0.292077	11	67.3496	0.092602	8	86.7052	50.8	80.69	0
AHYGGFTVQNEANK	6	P02675	K14(iTRAQ4plex)	1679.83	0.201347	3	1.50521	0.241249	1		50.45	70.65	0
AIAANEADAVTLDAGLVYDAYLAPNNLKPVVAEFYGSK	1	P02787	N-Term(iTRAQ4plex); K28(iTRAQ4plex); K38(iTRAQ4plex)	4386.33	1.87917	1		2.1156	1		32.43		0
AIAGTVK	15	Q86XI6	N-Term(iTRAQ4plex); K7(iTRAQ4plex)	947.621	0.501372	9	20.7863	0.0653749	9	145.752	26.71	25.84	0
AIALDPR	1	Q07954	N-Term(iTRAQ4plex)	899.541	0.869682	1		0.483132	1		34.17		0
AIAYSSLSQSYLYIDWTDNHK	12	P01031	N-Term(iTRAQ4plex); K21(iTRAQ4plex)	2763.39	0.211023	6	54.7498	0.135992	2	51.488	47.26	74.78	0
AICQEGK	1	Q9BXR6	N-Term(iTRAQ4plex); C3(Methylthio); K7(iTRAQ4plex)	1082.56	0.803376	1		0.209549	1		31.94		0
AIDEDCSQYEPIPGSQK	8	P07357	N-Term(iTRAQ4plex); C6(Methylthio); K17(iTRAQ4plex)	2214.02	0.832163	5	26.8322	0.327046	4	37.7067	63.47	72.44	0
AIDLVTK	2	Q9UN37	N-Term(iTRAQ4plex); K7(iTRAQ4plex)	1047.66								50.63	0
AIEDYINEFSVR	6	P02748	N-Term(iTRAQ4plex)	1599.82	0.683169	4	22.6355	0.150506	3	10.0056	71.34	59.01	0
AIENELLAR	1	P48637	N-Term(iTRAQ4plex)	1172.67	0.815017	1		0.588369	1			34.75	0
AIFILNEANNLGLLDPNSVSLIILVSDGDPTVGELK	38	P19823	N-Term(iTRAQ4plex); K36(iTRAQ4plex)	4052.25	0.774175	3	2.73838	0.904047	1		30.96	47.55	0
AIFYMNNPSR	1	Q9UGM5	N-Term(iTRAQ4plex)	1356.68	1.35909	1		1.70316	1			49.73	0
AIFYMNNPSR	1	Q9UGM5	N-Term(iTRAQ4plex); M5(Oxidation)	1372.67	1.45869	1		1.80962	1			35.23	0
AIGAVPLIQGEYMIPCEK	3	P07339	N-Term(iTRAQ4plex); C16(Methylthio); K18(iTRAQ4plex)	2266.19	3.71658	2	57.6864	1.92182	2	98.3547	36.87	67.34	0
AIGAVPLIQGEYMIPCEK	3	P07339	N-Term(iTRAQ4plex); M13(Oxidation); C16(Methylthio); K18(iTRAQ4plex)	2282.18	1.60728	2	20.2776	1.27948	2	11.615	36.74	59.74	0
AIGEMDNQVSQLTSELK	4	Q9BWP8	N-Term(iTRAQ4plex); K17(iTRAQ4plex)	2151.13	0.416383	2	29.1889	0.131097	2	16.2267	69.14	85.51	0
AIGLPEELIQK	1	P07148	N-Term(iTRAQ4plex); K11(iTRAQ4plex)	1498.91	1.08102	1		1.10484	1			48.38	0
AIGLPEELIQK	1	P07148	K11(iTRAQ4plex)	1354.79	0.434954	1		0.24966	1			39.51	0
AIGPSQTHTIR	9	Q92954	N-Term(iTRAQ4plex)	1324.75	0.805011	5	11.6455	0.0970969	5	33.2252	53.58	57.2	0
AIGYATAADCGR	1	Q9Y6R7	N-Term(iTRAQ4plex); C10(Methylthio)	1358.63	1.11661	1		0.536234	1			57.47	0
AIGYLNTGYQR	5	P01023	N-Term(iTRAQ4plex)	1399.75	0.995018	5	21.5034	0.772646	5	29.3984		58.86	0
AIHLDLEEYR	7	Q96KN2	N-Term(iTRAQ4plex)	1402.75	0.577626	4	26.968	0.501227	4	13.0241	44.36	59.98	0
AIHLDLEEYR	1	Q96KN2		1258.64								37.49	0
AIINLAVYGK	2	Q9Y646	N-Term(iTRAQ4plex); K10(iTRAQ4plex)	1349.84	1.98474	1		2.08968	1		46.09	57.08	0
AILGATEVK	4	Q9BTY2	N-Term(iTRAQ4plex); K9(iTRAQ4plex)	1189.74	1.18479	2	48.4607	0.917817	2	39.3226	66.47	57.41	0
AILPCQDTPSVK	2	P09960	N-Term(iTRAQ4plex); C5(Methylthio); K12(iTRAQ4plex)	1605.86	0.872575	1		0.428964	1		32.05	55.57	0
AILQFYPK	4	P12821	N-Term(iTRAQ4plex); K8(iTRAQ4plex)	1267.77	0.849056	2	55.7799	0.849714	2	55.4077	39.78	44.75	0
AILQSGSFNAPWAVTSLYEAR	6	P06276	N-Term(iTRAQ4plex)	2425.26	0.854097	4	33.9414	0.803242	4	13.6487	48.17	86.3	0
AILVDLEPGTMDSVR	1	P07437	N-Term(iTRAQ4plex)	1759.94	0.67227	1		0.758566	1			63.69	0
AINAIQK	2	P53634	N-Term(iTRAQ4plex); K7(iTRAQ4plex)	1045.66	1.88701	1		2.0308	1		40.98	52.06	0
AINQGGLTSVAVR	1	P60900	N-Term(iTRAQ4plex)	1429.82	0.835158	1		0.443663	1			58.98	0
AIPDLTAPVAAVQAAVSNLVR	1	P18206	N-Term(iTRAQ4plex)	2220.28	1.01307	1		0.752416	1			42.84	0
AIPVAQDLNAPSDWDSR	2	P10451	N-Term(iTRAQ4plex)	1999	0.720612	2	82.0883	0.508885	2	89.819	50.66	61.22	0
AIPVTQYLK	44	P43652	N-Term(iTRAQ4plex); K9(iTRAQ4plex)	1320.81	1.04367	29	26.684	1.13471	30	25.6913	54.5	65.44	0
AIPVTQYLKAFSSYQK	4	P43652	N-Term(iTRAQ4plex); K16(iTRAQ4plex)	2132.2	1.10996	2	56.9777	0.609386	2	27.0147	61.56	46.63	1
AIQIMYQNLQQDGLEK	1	Q9Y646	N-Term(iTRAQ4plex); K16(iTRAQ4plex)	2180.16	1.29279	1		0.493231	1			51.27	0
AIQLTYNPDESSKPNMIDAATLK	4	P02679	N-Term(iTRAQ4plex); K13(iTRAQ4plex); K23(iTRAQ4plex)	2952.58	0.101187	3	13.2966				28.31	51.14	0
AISGGSIQIENGYFVHYFAPEGLTTMPK	1	Q14624	N-Term(iTRAQ4plex); M26(Oxidation); K28(iTRAQ4plex)	3331.7	1.24207	1		0.773363	1		30.11		0
AISGLTIDGHAVGAK	4	Q9Y6R7	N-Term(iTRAQ4plex); K15(iTRAQ4plex)	1697.98	1.64088	2	17.5165	0.658616	2	20.7968	59.77	109.45	0
AISVLAK	2	Q13404	N-Term(iTRAQ4plex); K7(iTRAQ4plex)	989.66	1.25765	1		1.90831	1		57.7	58.75	0
AITAIFDQLLEFVTEGSHFVEATYK	1	Q8IWA4	N-Term(iTRAQ4plex); K25(iTRAQ4plex)	3117.64								39.04	0
AITPPHPASQANIIFDITEGNLR	5	P23142	N-Term(iTRAQ4plex)	2619.4	1.1705	4	53.2924	0.82651	4	91.3096	37.3	67.8	0
AITQVSK	4	Q16270	N-Term(iTRAQ4plex); K7(iTRAQ4plex)	1034.65	1.2589	2	57.4261	1.87384	2	83.4416	51.46	48.94	0
AITVESSMILNVLEYGSQQVADLTLNLDDYIDAEHLGDFHR	2	Q92530	N-Term(iTRAQ4plex)	4749.35								61.67	0
AIVAGDQNVEYK	1	Q13642	N-Term(iTRAQ4plex); K12(iTRAQ4plex)	1594.87	0.811743	1		0.505282	1		41.22		0
AIVDCIISIIEENSESK	2	Q9Y678	N-Term(iTRAQ4plex); C5(Methylthio); K17(iTRAQ4plex)	2197.13	1.54973	1		0.816104	1		62.4	52.67	0
AIVEPEK	1	P35590	N-Term(iTRAQ4plex); K7(iTRAQ4plex)	1073.65	0.754604	1		0.612108	1		40.74		0
AIVKSGGK	2	Q6UWN8	N-Term(iTRAQ4plex); K8(iTRAQ4plex)	1047.68	0.246776	2	21.5129	0.0359786	2	32.5812		30.81	1
AKDQLTCNK	1	P01024	N-Term(iTRAQ4plex); K2(iTRAQ4plex); C7(Methylthio); K9(iTRAQ4plex)	1498.82	0.21727	1		0.028872	1			36.49	1
AKEQYAVVGHSAHIVTLK	2	O75882	N-Term(iTRAQ4plex); K2(iTRAQ4plex); K18(iTRAQ4plex)	2383.38	1.15908	1		1.69247	1		30.83	38.07	1
AKLEEQAQQIR	11	P02649	N-Term(iTRAQ4plex); K2(iTRAQ4plex)	1601.92	0.805551	6	50.8013	0.400706	6	54.6648	46.8	54.44	1
AKLEETITQAR	1	P54289	N-Term(iTRAQ4plex); K2(iTRAQ4plex)	1547.9								33.09	1
AKLIALTLLGMGLALFR	13	P27169	N-Term(iTRAQ4plex); K2(iTRAQ4plex)	2089.32	0.683197	7	84.4368	0.508076	4	11.7368	43.58	73.36	1
AKLIALTLLGMGLALFR	2	P27169	N-Term(iTRAQ4plex); K2(iTRAQ4plex); M11(Oxidation)	2105.31	0.639215	1		0.434039	1		38.4	37.37	1
AKLPDATPK	9	P02774	N-Term(iTRAQ4plex); K2(iTRAQ4plex); K9(iTRAQ4plex)	1372.85	0.87592	8	58.1655	1.84749	8	67.2874	40.93	50.35	1
AKLPDATPK	1	P02774	K2(iTRAQ4plex); K9(iTRAQ4plex)	1228.75	0.677669	1		1.71687	1		38.5		1
AKPALEDLR	4	P02647	N-Term(iTRAQ4plex); K2(iTRAQ4plex)	1300.79	0.593864	4	90.58	0.456186	4	60.6105	36.95		0
AKPLVLGPEFK	1	Q86SF2	N-Term(iTRAQ4plex); K2(iTRAQ4plex); K11(iTRAQ4plex)	1631.03	1.39087	1		1.60049	1		45.77		0
AKWEMPFDPQDTHQSR	8	P01011	N-Term(iTRAQ4plex); K2(iTRAQ4plex)	2261.1	0.896841	6	24.3591	0.603812	5	27.3751	40.15	58.95	1
ALAAGGVGSIVR	1	O15511	N-Term(iTRAQ4plex)	1214.73	0.9274	1		1.13436	1			51.05	0
ALADGVQK	4	O14791	N-Term(iTRAQ4plex); K8(iTRAQ4plex)	1089.66	0.321501	2	153.426	0.237531	2	77.3702	55.91	46.26	0
ALAEDVK	4	O00391	N-Term(iTRAQ4plex); K7(iTRAQ4plex)	1033.61	1.36913	2	53.5994	1.07154	2	57.8452	46.78	41.71	0
ALAEGVLLR	2	P48637	N-Term(iTRAQ4plex)	1085.68	0.686972	1		0.404346	1		40.15	40.12	0
ALAGCDFLTISPK	2	P37837	N-Term(iTRAQ4plex); C5(Methylthio); K13(iTRAQ4plex)	1669.89	1.55065	1		2.05455	1		56.55	83.38	0
ALAGNPK	4	Q9H299	N-Term(iTRAQ4plex); K7(iTRAQ4plex)	958.591	1.51812	2	128.899	1.95446	2	152.826	49.64	38.41	0
ALALPPLGLAPLLNLWAKPQGR	18	P04278	N-Term(iTRAQ4plex); K18(iTRAQ4plex)	2597.59	1.24722	7	43.844	1.60005	7	42.9348	42.54	53.41	0
ALANSLACQGK	5	P04075	N-Term(iTRAQ4plex); C8(Methylthio); K11(iTRAQ4plex)	1409.74	1.04646	3	34.097	0.931854	3	50.3823	50.95	64.45	0
ALAPTWEQLALGLEHSETVK	3	Q8NBS9	N-Term(iTRAQ4plex); K20(iTRAQ4plex)	2481.37	0.586778	2	66.7336	0.253674	2	81.8657	47.58	41.15	0
ALAQCAPPPAVCAELVR	1	P17936	N-Term(iTRAQ4plex); C5(Methylthio); C12(Methylthio)	1944.96	0.785055	1		0.319244	1			46.89	0
ALASIDSK	3	P18206	N-Term(iTRAQ4plex); K8(iTRAQ4plex)	1092.65	0.785622	2	9.68869	0.45952	2	4.78895	56.82	59.76	0
ALASQLQDSLK	6	P18206	N-Term(iTRAQ4plex); K11(iTRAQ4plex)	1461.85	0.8669	3	20.668	0.456521	3	47.831	51.44	52	0
ALASYVAACQAAGVVIEDWR	5	Q9Y6R7	N-Term(iTRAQ4plex); C9(Methylthio)	2283.14	1.31922	3	30.5449	0.583366	3	30.3327	46.23	88.95	0
ALAVNPR	2	Q9Y490	N-Term(iTRAQ4plex)	884.546	0.198195	1		0.0681924	1		36.65	40.63	0
ALCLLLGPDFFTDVITIETADHAR	2	Q14764	N-Term(iTRAQ4plex); C3(Methylthio)	2821.44							30.94	50.13	0
ALDFAVGEYNK	9	P01034	N-Term(iTRAQ4plex); K11(iTRAQ4plex)	1514.8	0.89377	5	15.1383	1.73869	5	27.4153	51.58	77.05	0
ALDFIASK	4	P12814;O43707	N-Term(iTRAQ4plex); K8(iTRAQ4plex)	1152.69							53.94	51.41	0
ALDGINSGITHAGR	1	Q6UWP8	N-Term(iTRAQ4plex)	1525.82	0.89601	1		0.902034	1			53.64	0
ALDLINK	11	P04196	N-Term(iTRAQ4plex); K7(iTRAQ4plex)	1074.68	0.6487	6	31.8296	0.33863	6	85.6722	46.03	45.35	0
ALDLINK	2	P04196	K7(iTRAQ4plex)	930.576	0.846561	1		0.478698	1		36.82	39.45	0
ALDLINKR	2	P04196	N-Term(iTRAQ4plex); K7(iTRAQ4plex)	1230.78	0.447399	2	79.2753	0.190052	2	65.8574	33.45	28.69	1
ALDLLDK	4	P28482	N-Term(iTRAQ4plex); K7(iTRAQ4plex)	1075.66	0.525372	2	20.6999	0.281736	2	1.45208	42.03	34.09	0
ALDLNLK	1	P14927	N-Term(iTRAQ4plex); K7(iTRAQ4plex)	1074.67								34.57	0
ALDLSLK	4	Q06033	N-Term(iTRAQ4plex); K7(iTRAQ4plex)	1047.67	1.07452	1		0.270564	1		50.73	36.03	0
ALDQYLMEFNACR	6	P07357	N-Term(iTRAQ4plex); M7(Oxidation); C12(Methylthio)	1779.8	0.535055	3	9.11659	0.163739	2	95.7398	42.87	61.03	0
ALDQYLMEFNACR	4	P07357	N-Term(iTRAQ4plex); C12(Methylthio)	1763.81	0.80362	3	28.1796	0.25084	3	57.3033	40.25	53.6	0
ALDVMVSTFHK	2	P26447	N-Term(iTRAQ4plex); K11(iTRAQ4plex)	1535.85	1.43692	1		1.87607	1		55.69	52.62	0
ALDVMVSTFHK	2	P26447	N-Term(iTRAQ4plex); M5(Oxidation); K11(iTRAQ4plex)	1551.84	0.600849	1		1.15312	1		32.88	37.78	0
ALEATTEHIR	4	Q9Y490	N-Term(iTRAQ4plex)	1284.71	0.155265	3	7.30381	0.10183	2	66.7724	65.76	55.91	0
ALEENEISEHCFDLIFAFDEIVALGYR	3	P48444	N-Term(iTRAQ4plex); C11(Methylthio)	3333.59				1.10898	2	91.333		85.4	0
ALEESNYELEGK	2	P13645	N-Term(iTRAQ4plex); K12(iTRAQ4plex)	1669.85	0.661377	1		1.54211	1		52.76	86.44	0
ALEFVAR	1	P12111	N-Term(iTRAQ4plex)	949.561	0.4517	1		0.332153	1			30.25	0
ALEHCGGVDFLVCSAGVNPLVGSTLGTSEQIWDK	2	Q13268	N-Term(iTRAQ4plex); C5(Methylthio); C13(Methylthio); K34(iTRAQ4plex)	3882.88								49.8	0
ALEILQEEDLIDEDDIPVR	24	P0C0L4;P0C0L5	N-Term(iTRAQ4plex)	2369.23							53.76	101.78	0
ALELEQELR	2	P24298	N-Term(iTRAQ4plex)	1244.7	0.919606	1		0.315549	1		44.6	50.48	0
ALELEQER	2	P26038	N-Term(iTRAQ4plex)	1131.61	0.944871	2	9.11711	1.0432	2	23.4372	32.48	42.41	0
ALELSGVMESVIALCASEQEEEQLVAVEALIHAAGK	7	Q9H3U1	N-Term(iTRAQ4plex); C15(Methylthio); K36(iTRAQ4plex)	4072.1							33.2	81.72	0
ALEMGAVEILIVYENLDIMR	50	P62495	N-Term(iTRAQ4plex)	2436.3	1.1304	8	82.4859	0.760941	9	30.9463	69.32	71.3	0
ALENSPK	5	Q92954	N-Term(iTRAQ4plex); K7(iTRAQ4plex)	1046.61	1.49457	2	28.9059	0.218535	2	2.66797	48.05	40.67	0
ALEQALEK	2	P15144	N-Term(iTRAQ4plex); K8(iTRAQ4plex)	1189.7	1.53539	1		1.53749	1		32.57	33.57	0
ALEQDLPVNIK	7	Q96KN2	N-Term(iTRAQ4plex); K11(iTRAQ4plex)	1527.9	0.856242	4	35.095	0.444723	4	10.6401	47.74	74.39	0
ALEQILEYELLLIQQLNFHLIVHNPYRPFEGFLIDLK	1	P51946	N-Term(iTRAQ4plex); K37(iTRAQ4plex)	4767.66								22.82	0
ALESPERPFLAILGGAK	4	P00558	N-Term(iTRAQ4plex); K17(iTRAQ4plex)	2057.2	1.10926	3	135.875	1.48088	3	33.704	31.31	38.43	0
ALETNTHVK	1	Q9NZR1	N-Term(iTRAQ4plex); K9(iTRAQ4plex)	1300.75	0.842859	1		1.58883	1			49.84	0
ALEVSQAPVIFSHSAAR	2	Q9H4A9	N-Term(iTRAQ4plex)	1927.05	1.86788	1		2.26435	1		36.88	44.9	0
ALEWLALIYWDDDKR	2	P01817	N-Term(iTRAQ4plex); K14(iTRAQ4plex)	2195.17	0.58136	1		0.86882	1		39.72	42.88	1
ALFKALK	2	Q8IYM2	N-Term(iTRAQ4plex)	934.617	0.295243	2	6.53248	0.0665845	2	38.298		21.6	1
ALFLETEQLK	6	Q13740	N-Term(iTRAQ4plex); K10(iTRAQ4plex)	1479.87	1.31978	2	88.2253	1.53332	2	84.9796	38.94	69.09	0
ALFQDIK	2	P02792	N-Term(iTRAQ4plex); K7(iTRAQ4plex)	1122.68	1.79921	1		2.80269	1		34.88	48.23	0
ALFVSEEEK	19	P00751	N-Term(iTRAQ4plex); K9(iTRAQ4plex)	1339.74	0.741822	10	32.945	0.568468	10	18.6715	50.53	57.38	0
ALFVSEEEK	4	P00751	N-Term(iTRAQ4plex)	1195.63	0.870648	2	27.4439	0.469644	2	35.0376	50.27	53.9	0
ALFVSEEEKK	26	P00751	N-Term(iTRAQ4plex); K9(iTRAQ4plex); K10(iTRAQ4plex)	1611.93	1.32778	21	32.8377	0.965876	21	28.9838	70.5	81.02	1
ALFVSEEEKK	6	P00751	K9(iTRAQ4plex); K10(iTRAQ4plex)	1467.83	1.52908	5	38.2022	1.04809	5	25.0286	50.86	40.67	1
ALGATDCLNPR	2	P08319	N-Term(iTRAQ4plex); C7(Methylthio)	1320.65	0.58641	1		0.448689	1		37.62	43.05	0
ALGDLISATK	2	Q9Y490	N-Term(iTRAQ4plex); K10(iTRAQ4plex)	1276.77	0.171066	1		0.0593428	1		39.33	65.94	0
ALGFAGGELANIGLALDFVVENHFTR	1	P12111	N-Term(iTRAQ4plex)	2875.52	1.43514	1		1.04997	1			44.07	0
ALGGDLASINNK	2	P22897	N-Term(iTRAQ4plex); K12(iTRAQ4plex)	1460.83	2.12739	1		3.01905	1		59.14	63.88	0
ALGHLDLSGNR	27	P02750	N-Term(iTRAQ4plex)	1296.72	1.22777	20	37.3579	2.07342	20	47.0013	55.68	68.09	0
ALGISPFHEHAEVVFTANDSGPR	19	P02766	N-Term(iTRAQ4plex)	2595.31	1.03675	13	38.1143	0.997511	13	35.1213	47.61	67.37	0
ALGLVPQAHPGFLTAWPADR	1	Q7Z7M8	N-Term(iTRAQ4plex)	2261.23	2.21419	1		2.04385	1			42.45	0
ALGSAIEYTIENVFESAPNPR	2	P12111	N-Term(iTRAQ4plex)	2422.24	0.692599	1		0.841218	1		42.49	32.48	0
ALHPEEDPEGR	1	Q96GW7	N-Term(iTRAQ4plex)	1393.68	0.621759	1		0.921313	1			47.5	0
ALHQVFEHMLDVSK	25	P06681	N-Term(iTRAQ4plex); K14(iTRAQ4plex)	1942.04	1.48661	14	21.7994	1.3382	14	28.5778	67.19	78.72	0
ALHQVFEHMLDVSK	6	P06681	K14(iTRAQ4plex)	1797.94	1.25109	3	28.1944	0.652467	3	18.1103	50.25	66.79	0
ALHQVFEHMLDVSK	3	P06681	N-Term(iTRAQ4plex); M9(Oxidation); K14(iTRAQ4plex)	1958.04	1.31496	3	5.324	1.05226	3	15.1418	47.82	34.9	0
ALILGELEK	5	Q86UD1	N-Term(iTRAQ4plex); K9(iTRAQ4plex)	1273.8	0.926908	3	2.70237	1.28938	3	75.8856	52.44	40.83	0
ALKDPNAFLFDHLLTLKPVK	2	Q7L2H7	N-Term(iTRAQ4plex); K3(iTRAQ4plex); K17(iTRAQ4plex); K20(iTRAQ4plex)	2856.73	0.964878	1		0.930523	1		34.03	22.05	1
ALKYEVQGEVFTKPQLWP	1	P02741	N-Term(iTRAQ4plex); K3(iTRAQ4plex); K13(iTRAQ4plex)	2565.44	1.72613	1		0.617782	1			37.65	1
ALLAFQESK	13	P20851	N-Term(iTRAQ4plex); K9(iTRAQ4plex)	1294.77	0.142536	6	94.7893	0.140903	5	17.8339	51.36	54.4	0
ALLAYAFALAGNQDK	11	P01023	N-Term(iTRAQ4plex); K15(iTRAQ4plex)	1854.04	1.16672	6	36.2563	0.769142	6	35.0493	63.76	81.85	0
ALLAYAFALAGNQDKR	9	P01023	N-Term(iTRAQ4plex); K15(iTRAQ4plex)	2010.14	1.16475	4	46.1788	0.686408	5	18.5182	44.85	72.9	1
ALLAYAFSLLGK	7	P20742	N-Term(iTRAQ4plex); K12(iTRAQ4plex)	1554.95	0.401115	3	37.381	1.5117	4	42.8201	60.94	90.72	0
ALLDSLQLGPDSLTVHLIHEVTK	1	Q14697	N-Term(iTRAQ4plex); K23(iTRAQ4plex)	2787.59	0.48288	1		0.317743	1		44.28		0
ALLDSLQLGPDSLTVHLIHEVTKVLLVLELQGLQK	1	Q14697	N-Term(iTRAQ4plex); K23(iTRAQ4plex); K35(iTRAQ4plex)	4265.52				1.34571	1		27.63		1
ALLENMEGLFLAVDEIVDGGVILESDPQQVVHR	21	P61923	N-Term(iTRAQ4plex)	3749.96	0.605797	1		1.09801	1		28.63	63.91	0
ALLEVNK	2	Q13421	N-Term(iTRAQ4plex); K7(iTRAQ4plex)	1074.67	2.22607	1		2.33504	1		43.8	40.41	0
ALLEVVQSGGK	2	O14818	N-Term(iTRAQ4plex); K11(iTRAQ4plex)	1388.84	0.911713	1		0.415788	1		42.52	55.55	0
ALLFEVK	2	O75356	N-Term(iTRAQ4plex); K7(iTRAQ4plex)	1107.7	0.949571	1		0.69722	1		56.17	55.49	0
ALLVGEHLNIIVTPK	98	P01031	N-Term(iTRAQ4plex); K15(iTRAQ4plex)	1905.18	0.226487	47	55.5275	0.174751	33	70.6653	50.29	86.84	0
ALMDETMK	12	P02649	N-Term(iTRAQ4plex); K8(iTRAQ4plex)	1226.64	1.06496	8	74.0332	0.574249	8	63.4334	61.32	45.62	0
ALMDETMK	7	P02649	N-Term(iTRAQ4plex); M3(Oxidation); K8(iTRAQ4plex)	1242.63	1.13631	5	40.9394	0.408598	5	36.7798	49.99	46.31	0
ALMDETMK	5	P02649	N-Term(iTRAQ4plex); M3(Oxidation); M7(Oxidation); K8(iTRAQ4plex)	1258.62	0.814219	5	62.5087	0.388517	5	40.5366	41.7		0
ALMLCEGLFVADVTDFEGWK	21	Q08380	N-Term(iTRAQ4plex); C5(Methylthio); K20(iTRAQ4plex)	2578.27	0.717076	11	19.0692	0.922871	12	76.3379	66.56	58.4	0
ALMLQGVDLLADAVAVTMGPK	13	P10809	N-Term(iTRAQ4plex); K21(iTRAQ4plex)	2401.35	0.974382	6	47.2396	0.927821	6	39.9218	52.38	107.26	0
ALMLQGVDLLADAVAVTMGPK	4	P10809	N-Term(iTRAQ4plex); M18(Oxidation); K21(iTRAQ4plex)	2417.35	1.36546	2	39.3907	1.1127	2	25.6224	48.49	62.02	0
ALMSPAGMLR	2	O75144	N-Term(iTRAQ4plex)	1190.65	1.18203	1		1.11597	1		40.97	38.76	0
ALNCHLPAIIFVTK	3	O15467	N-Term(iTRAQ4plex); C4(Methylthio); K14(iTRAQ4plex)	1874.07	0.870078	2	33.4459	0.946737	2	1.45957	33.28	35.81	0
ALNHLPLEYNSALYSR	4	P13671	N-Term(iTRAQ4plex)	2005.07	0.149023	3	15.3054	0.126821	3	583.738		42.5	0
ALNIPEQLPQWDMCNFLVNLQYR	1	P10619	N-Term(iTRAQ4plex); C14(Methylthio)	2995.47								36.1	0
ALNSIIDVYHK	4	P05109	N-Term(iTRAQ4plex); K11(iTRAQ4plex)	1560.9	0.81002	3	26.4374	1.04929	3	21.0597	41.6	69.24	0
ALNWDSFNTGDCFILDLGQNIFAWCGGK	2	P40121	N-Term(iTRAQ4plex); C12(Methylthio); C25(Methylthio); K28(iTRAQ4plex)	3485.6	0.745335	1		1.32385	1		37.51	28.81	0
ALPAPIEK	11	P01857;P01860	N-Term(iTRAQ4plex); K8(iTRAQ4plex)	1126.71							52.86	40.83	0
ALPFWNEEIVPQIK	1	P18669	N-Term(iTRAQ4plex); K14(iTRAQ4plex)	1972.11	0.69815	1		0.582759	1			37.69	0
ALPGQLKPFETLLSQNQGGK	2	P09211	N-Term(iTRAQ4plex); K7(iTRAQ4plex); K20(iTRAQ4plex)	2558.47	0.897738	1		1.0047	1		33.25	30.43	0
ALPGTPVASSQPR	3	O14498	N-Term(iTRAQ4plex)	1424.8	1.12644	3	1.88314	1.14166	3	6.79071	39.55	60.14	0
ALPLALVLHELGAGR	4	P19971	N-Term(iTRAQ4plex)	1674.01	1.31909	2	58.7076	0.585763	2	39.563	50.2	44.77	0
ALPQPQNVTSLLGCTH	5	P02790	N-Term(iTRAQ4plex); C14(Methylthio)	1868.95	1.08657	3	21.8045	0.967028	3	40.1482	43.73	64.76	0
ALPTTYEK	18	P02748	N-Term(iTRAQ4plex); K8(iTRAQ4plex)	1210.69	0.763645	11	17.4603	0.223519	11	38.3856	52.96	54.19	0
ALPVFCDMDTEGGGWLVFQR	9	O75636	N-Term(iTRAQ4plex); C6(Methylthio)	2431.14	0.501552	6	17.9159	0.23635	2	130.969	51.03	64.69	0
ALQASALAAWGGK	4	P05062	N-Term(iTRAQ4plex); K13(iTRAQ4plex)	1531.89	1.1222	2	43.5026	0.419742	2	53.7486	73.89	102.84	0
ALQATVGNSYK	3	P11279	N-Term(iTRAQ4plex); K11(iTRAQ4plex)	1439.81	1.80299	2	55.5819	1.45071	2	73.0174	48.7	67.16	0
ALQDQLVLVAAK	55	P01019	N-Term(iTRAQ4plex); K12(iTRAQ4plex)	1556.96	1.19161	30	36.5747	1.39295	30	38.995	79.07	104.71	0
ALQDQLVLVAAK	2	P01019	K12(iTRAQ4plex)	1412.86							61.01	51.9	0
ALQEYAAK	6	P13671	N-Term(iTRAQ4plex); K8(iTRAQ4plex)	1181.68	0.222491	3	27.6391	0.225873	3	53.3696	42.44	50.96	0
ALQIEACNK	1	O95980	N-Term(iTRAQ4plex); C7(Methylthio); K9(iTRAQ4plex)	1323.7	1.44366	1		1.87977	1			43.28	0
ALQTEMAR	5	P11226	N-Term(iTRAQ4plex)	1063.57	0.737164	3	11.8182	0.228709	3	59.4475	47.67	49.94	0
ALSGFSLQSCR	2	P03951	N-Term(iTRAQ4plex); C10(Methylthio)	1358.67	0.843104	1		0.159675	1		33.42	37.65	0
ALSIGFETCR	1	P16070	N-Term(iTRAQ4plex); C9(Methylthio)	1286.64	0.994104	1		0.734838	1			33	0
ALSTDATCAK	2	P54764	N-Term(iTRAQ4plex); C8(Methylthio); K10(iTRAQ4plex)	1314.66	1.3088	1		1.29878	1		61.19	56.51	0
ALSTDPAAPNLK	3	Q9Y490	N-Term(iTRAQ4plex); K12(iTRAQ4plex)	1485.86	0.358873	2	28.8393	0.0719016	1		38.31	45.32	0
ALTDMPQMR	9	P02671	N-Term(iTRAQ4plex)	1206.61	0.267089	7	16.8443	0.187718	7	30.0118	46.95	43.58	0
ALTDMPQMR	2	P02671	N-Term(iTRAQ4plex); M8(Oxidation)	1222.6	0.230982	2	51.4821	0.227083	1		37.88	35.44	0
ALTDMPQMR	2	P02671	N-Term(iTRAQ4plex); M5(Oxidation); M8(Oxidation)	1238.6	0.233101	2	79.0569	0.0928493	2	59.9876	34.35		0
ALTFELTLR	1	P07333	N-Term(iTRAQ4plex)	1207.72	1.51437	1		0.835267	1			42.37	0
ALTQTGGPHVK	4	P21333	N-Term(iTRAQ4plex); K11(iTRAQ4plex)	1396.82	0.187708	2	65.3381	0.0843848	2	206.537	52.45	66	0
ALVAGVR	2	Q03426	N-Term(iTRAQ4plex)	829.541	0.822999	1		1.06657	1		20.51	21.22	0
ALVCQAK	1	P19320	N-Term(iTRAQ4plex); C4(Methylthio); K7(iTRAQ4plex)	1066.6	2.25228	1		3.28827	1		39.49		0
ALVDTLK	12	P04114	N-Term(iTRAQ4plex); K7(iTRAQ4plex)	1047.67	0.613664	6	16.6653	0.0722375	6	18.5749	51.24	49.21	0
ALVEGVDQLFTDYQIK	16	P01031	N-Term(iTRAQ4plex); K16(iTRAQ4plex)	2127.16	0.323291	7	81.3378	0.102455	6	91.8449	59.51	85.45	0
ALVEQGFTVPEIK	12	P04114	N-Term(iTRAQ4plex); K13(iTRAQ4plex)	1718.99	0.550938	8	23.4081	0.5823	2	107.996	49.32	76.82	0
ALVEQGFTVPEIK	1	P04114	K13(iTRAQ4plex)	1574.89	0.66783	1		0.465406	1			44.91	0
ALVFVDNHDNQR	1	P19961;P04746	N-Term(iTRAQ4plex)	1571.8								51.1	0
ALVLELAK	4	P58166	N-Term(iTRAQ4plex); K8(iTRAQ4plex)	1144.76	0.701613	2	47.6324	0.357529	2	30.7198	62.18	55.01	0
ALVLIAFAQYLQQCPFEDHVK	120	P02768	N-Term(iTRAQ4plex); C14(Methylthio); K21(iTRAQ4plex)	2767.46	1.99904	36	52.329	2.29703	36	70.4377	88.47	88.4	0
ALVLIAFAQYLQQCPFEDHVK	1	P02768	C14(Methylthio); K21(iTRAQ4plex)	2623.35	1.15847	1		1.14324	1			53.8	0
ALVQQMEQLR	3	P06727	N-Term(iTRAQ4plex); M6(Oxidation)	1375.75	1.21024	2	0.959521	0.234362	2	6.44084	56.42	37.4	0
ALVQQMEQLR	9	P06727	N-Term(iTRAQ4plex)	1359.75	1.02161	8	25.6036	0.281244	7	26.2779	47.18	53.2	0
ALVQQMEQLR	2	P06727	M6(Oxidation)	1231.65							32.49	37.2	0
ALWEKPFISSR	3	P29622	N-Term(iTRAQ4plex); K5(iTRAQ4plex)	1621.93	1.24944	3	41.4161	0.89127	3	5.97642		50.3	0
ALYAQAR	5	P19823	N-Term(iTRAQ4plex)	936.541	0.41725	3	11.5639	0.0624947	1		33.42	41.58	0
ALYLQYTDETFR	37	P00450	N-Term(iTRAQ4plex)	1663.84	0.829909	29	16.7625	0.2514	28	26.8853	48.23	81.61	0
ALYVHGGYK	10	O75882	N-Term(iTRAQ4plex); K9(iTRAQ4plex)	1295.73	0.899322	8	20.396	1.08529	8	24.5592	49.81	54.25	0
ALYYDLISSPDIHGTYK	15	P36955	N-Term(iTRAQ4plex); K17(iTRAQ4plex)	2244.18	0.673921	9	26.993	0.413797	9	35.2992	41.86	68.38	0
AMAELAA	1	P06396	N-Term(iTRAQ4plex)	820.436	0.397434	1		0.24836	1		36.02		0
AMANCQAAK	2	P05062	N-Term(iTRAQ4plex); C5(Methylthio); K9(iTRAQ4plex)	1241.6	1.28453	1		0.355264	1		50.58	55.22	0
AMANCQAAK	4	P05062	N-Term(iTRAQ4plex); M2(Oxidation); C5(Methylthio); K9(iTRAQ4plex)	1257.6	1.32024	2	32.894	0.333841	2	30.7623	48.37	33.87	0
AMAVEDIISR	5	P07357	N-Term(iTRAQ4plex)	1248.68	0.680051	3	2.43014	0.198461	3	85.0401	66.02	68.43	0
AMAVEDIISR	4	P07357	N-Term(iTRAQ4plex); M2(Oxidation)	1264.67	0.724494	1		0.320926	1		50.49	41.75	0
AMDFVSQEQGEMVMLYDLFFAFLQTGNYK	1	P42704	N-Term(iTRAQ4plex); K29(iTRAQ4plex)	3710.79								40.3	0
AMEAVAAQGK	6	P18669	N-Term(iTRAQ4plex); K10(iTRAQ4plex)	1263.7	0.51708	4	62.0042	0.45878	4	72.4743	57.53	87.67	0
AMEAVAAQGK	1	P18669	N-Term(iTRAQ4plex); M2(Oxidation); K10(iTRAQ4plex)	1279.69	1.53818	1		1.28845	1			62.72	0
AMISSPPFR	1	Q9BXR6	N-Term(iTRAQ4plex)	1149.62	0.968293	1		0.382397	1			35.54	0
AMLENEK	2	P26038	N-Term(iTRAQ4plex); K7(iTRAQ4plex)	1122.6	2.13934	1		2.95883	1		41.53	34.04	0
AMLRPALFANLFGVLALFQSGR	2	Q9BQG0	N-Term(iTRAQ4plex)	2536.44	1.27795	1		1.75243	1		32.94	61.16	0
AMLVFAEHR	1	P42785	N-Term(iTRAQ4plex)	1217.66	1.62421	1		2.04894	1			37.95	0
AMMLLGQVK	2	P11597	N-Term(iTRAQ4plex); M3(Oxidation); K9(iTRAQ4plex)	1294.75	1.29503	1		1.1338	1		44.77	34.6	0
AMMLLGQVK	5	P11597	N-Term(iTRAQ4plex); K9(iTRAQ4plex)	1278.75	1.42637	3	38.7814	1.02797	3	14.8975	42.92	57.24	0
AMSIPMWVDNVQCPK	2	Q86VB7	N-Term(iTRAQ4plex); C13(Methylthio); K15(iTRAQ4plex)	2053	1.44322	1		2.13418	1		35.44	64.94	0
AMTSNVASVQCDNSDK	2	P07359	N-Term(iTRAQ4plex); C11(Methylthio); K16(iTRAQ4plex)	2003.91	0.389848	1		0.147182	1		74.89	37.9	0
AMTSNVASVQCDNSDKFPVYK	3	P07359	N-Term(iTRAQ4plex); C11(Methylthio); K16(iTRAQ4plex); K21(iTRAQ4plex)	2782.37	0.350943	2	68.6825	0.0915133	2	45.5914	47.93	48.76	1
AMTTGAIAAMLSTILYSR	2	P20618	N-Term(iTRAQ4plex)	2015.08	0.94329	1		1.04745	1		48.8	38.43	0
AMVASGSELGK	2	P54819	N-Term(iTRAQ4plex); K11(iTRAQ4plex)	1337.73	1.22588	1		1.30615	1		60.59	61.9	0
AMVDMSEK	1	Q86U17	N-Term(iTRAQ4plex); M5(Oxidation); K8(iTRAQ4plex)	1214.6	1.34516	1		0.954275	1		46.27		0
ANAGKPK	2	P01019	N-Term(iTRAQ4plex); K5(iTRAQ4plex); K7(iTRAQ4plex)	1117.7	1.9345	1		2.39504	1		29.17	40.29	0
ANALASATCER	2	P48059	N-Term(Acetyl); C9(Methylthio)	1194.52							37.26	46.29	0
ANCDASLIVTEELHLITFETEVYHQGLK	4	P40763	N-Term(iTRAQ4plex); C3(Methylthio); K28(iTRAQ4plex)	3507.78	1.19086	2	117.906	1.18427	2	46.9733	37.36	59.67	0
ANEFHDVNCEVVAVSVDSHFSHLAWINTPR	8	P30048	N-Term(iTRAQ4plex); C9(Methylthio)	3583.7	1.11674	3	3.20485	0.614359	2	32.9944	43.1	39.64	0
ANEGTVGVSAATER	3	P05186	N-Term(iTRAQ4plex)	1505.77	1.51647	1		3.06826	1		55.58	79.45	0
ANFDAQQFAGTWLLVAVGSACR	27	P07360	N-Term(iTRAQ4plex); C21(Methylthio)	2515.24	0.844381	15	52.6928	0.685371	5	62.785	56.65	95.72	0
ANFDAQQFAGTWLLVAVGSACRFLQEQGHR	9	P07360	N-Term(iTRAQ4plex); C21(Methylthio)	3510.72	0.738243	2	13.6868	0.40121	1		28.82	87.92	1
ANHEEVLAAGK	4	P00491	N-Term(iTRAQ4plex); K11(iTRAQ4plex)	1426.79	0.613565	2	52.9755	1.16848	2	13.6707	67.47	77.43	0
ANLFNKLVTELR	1	P04114	N-Term(iTRAQ4plex); K6(iTRAQ4plex)	1706.03	0.502743	1		0.0579208	1		30.35		1
ANLPQSFQVDTSK	1	P21333	N-Term(iTRAQ4plex); K13(iTRAQ4plex)	1722.93	0.106373	1		0.074673	1			82.25	0
ANLSSQALQMSLDYGFVTPLTSMSIR	1	P19827	N-Term(iTRAQ4plex)	2974.52								44.19	0
ANNQVGLAPVA	1	P0DJD7	N-Term(iTRAQ4plex)	1197.67	0.43886	1		0.458358	1		45.26		0
ANPTVTLFPPSSEELQANK	4	B9A064	N-Term(iTRAQ4plex); K19(iTRAQ4plex)	2331.24	0.852053	4	25.1196	0.841438	4	13.2538	50.18	50.37	0
ANRPFLVFIR	52	P01008	N-Term(iTRAQ4plex)	1376.83	1.14109	42	35.8489	1.50933	41	21.3211	47.19	59.21	0
ANRPFLVFIR	3	P01008		1232.73								45.61	0
ANRPFLVFIREVPLNTIIFMGR	2	P01008	N-Term(iTRAQ4plex)	2747.56	1.22714	1		0.552219	1		24.08	26.3	1
ANSFLGEK	19	P0C0L4	N-Term(iTRAQ4plex); K8(iTRAQ4plex)	1153.65	0.296975	12	64.6253	0.0869711	10	48.5765	53.99	50.06	0
ANTFLEEVRK	4	P00734	N-Term(iTRAQ4plex); K10(iTRAQ4plex)	1494.85	0.900549	3	3.60459	0.362601	3	9.24955	70.39	64.13	1
ANTVQEATFQMELPK	6	Q14624	N-Term(iTRAQ4plex); M11(Oxidation); K15(iTRAQ4plex)	2011.04	0.97113	5	62.7672	0.463297	5	49.1202	51.43	43.51	0
ANTVQEATFQMELPK	22	Q14624	N-Term(iTRAQ4plex); K15(iTRAQ4plex)	1995.05	1.27928	15	29.6528	0.694856	13	19.39	49.05	82.1	0
ANTVQEATFQMELPK	1	Q14624	K15(iTRAQ4plex)	1850.94	1.56197	1		0.425756	1			63.8	0
ANVFVQLPR	4	P35858	N-Term(iTRAQ4plex)	1187.7	0.928554	2	4.82447	0.455555	2	4.12412	39.46	44.99	0
ANVFVQLPR	1	P35858		1043.6								57.68	0
APAAHPEGQLK	2	Q02818	N-Term(iTRAQ4plex); K11(iTRAQ4plex)	1406.8	1.84124	2	1.47441	1.04795	2	6.17256	35.76	36.55	0
APAVAEENPK	6	P24592	N-Term(iTRAQ4plex); K10(iTRAQ4plex)	1313.73	1.01548	4	51.9947	1.48961	4	30.0832	57.23	64.79	0
APCITDWQQEDGTVHR	3	P40189	N-Term(iTRAQ4plex); C3(Methylthio)	2045.93	1.18115	2	26.354	1.28397	2	41.342	38.26	66.66	0
APDLQDLPWQVK	3	P22891	N-Term(iTRAQ4plex); K12(iTRAQ4plex)	1697.95	1.12298	2	11.0708	0.561432	2	7.29757	38.95	72.56	0
APEEPNIQVNPLGIPVNSK	1	P43121	N-Term(iTRAQ4plex); K19(iTRAQ4plex)	2304.28	1.06495	1		0.50824	1			33.02	0
APEGFAVR	1	Q9NZP8	N-Term(iTRAQ4plex)	990.549	0.872814	1		1.45381	1			34.07	0
APELLFRPDLIGEESEGIHEVLVFAIQK	4	P61163	N-Term(iTRAQ4plex); K28(iTRAQ4plex)	3437.89	1.14002	3	5.82247	0.780229	3	4.42239	36.91	25.88	0
APELLLGAR	1	P49336		939.565							34.62		0
APEPGAATQR	1	Q9ULI3	N-Term(iTRAQ4plex)	1141.61	1.38411	1		0.700128	1		32.63		0
APEPHVEEDDDDELDSK	6	P52566	N-Term(iTRAQ4plex); K17(iTRAQ4plex)	2228.01	1.15848	4	96.1192	1.57298	4	60.1496	35.44	90.39	0
APEPISTQSHSVLILFHSDNSGENR	2	P48740	N-Term(iTRAQ4plex)	2879.44	1.18325	1						45.82	0
APFAAHGYGAFLTLSILDR	1	P49721	N-Term(iTRAQ4plex)	2164.17	0.71722	1		0.56716	1			45.74	0
APGEGPQVACTGPPSAPR	1	P21709	N-Term(iTRAQ4plex); C10(Methylthio)	1881.91	0.780352	1					34.86		0
APGELEHGLITFSTR	2	P48740	N-Term(iTRAQ4plex)	1771.95	1.1824	1		0.378948	1			45.62	0
APGKDTFYSLGSSLDITFR	3	O00187	N-Term(iTRAQ4plex); K4(iTRAQ4plex)	2363.25	0.401611	2	44.3105	0.2663	2	13.2263	37.67	49.68	1
APGWDPLCWDECR	1	Q9Y6R7	N-Term(iTRAQ4plex); C8(Methylthio); C12(Methylthio)	1783.72				0.837065	1			26.94	0
APLPLGHIK	2	P09960	N-Term(iTRAQ4plex); K9(iTRAQ4plex)	1233.79	0.792251	1		0.533242	1		30.99	46.72	0
APLQGTLLGYR	1	P30530	N-Term(iTRAQ4plex)	1332.77	1.78849	1		1.55342	1			45.31	0
APLTKPLK	6	P02741	N-Term(iTRAQ4plex); K5(iTRAQ4plex); K8(iTRAQ4plex)	1299.87	0.824003	5	61.2471	0.7315	5	39.4819	32.6	27.43	0
APLTKPLKAFTVCLHFYTELSSTR	2	P02741	N-Term(iTRAQ4plex); K5(iTRAQ4plex); K8(iTRAQ4plex); C13(Methylthio)	3201.75	1.26681	2	36.8578	0.807767	2	6.02088		37.06	1
APLVLKD	1	Q99497	N-Term(iTRAQ4plex); K6(iTRAQ4plex)	1043.67	1.11941	1		1.65615	1		38		1
APNHAVVTR	6	P02787	N-Term(iTRAQ4plex)	1108.63	2.74822	4	39.3576	3.33772	4	27.9478	47.08	56.99	0
APNVVVTR	2	P52566	N-Term(iTRAQ4plex)	999.608	1.03683	1		1.57942	1		39.53	35.22	0
APNYPTEGNHR	1	Q9GZT8	N-Term(iTRAQ4plex)	1399.68								35.34	0
APQTGIVDECCFR	2	P05019	N-Term(iTRAQ4plex); C10(Methylthio); C11(Methylthio)	1674.72	1.18204	1		0.856638	1		29	34.7	0
APSFWYK	1	P40189	N-Term(iTRAQ4plex); K7(iTRAQ4plex)	1186.65	1.26064	1		1.64245	1		33.19		0
APSHQQATTAGSPLR	5	P12259	N-Term(iTRAQ4plex)	1665.88	0.702615	2	24.6563	0.238821	2	58.744	36.78	75.78	0
APSTWLTAYVVK	2	P01024	N-Term(iTRAQ4plex); K12(iTRAQ4plex)	1623.94	0.675893	1		0.318337	1		45.7	73.57	0
APTVVLHMTK	2	O00144	M8(Oxidation); K10(iTRAQ4plex)	1256.72	0.339038	1		0.0642975	1		35.55	41.7	0
APVILGSPDDVLEFLK	2	P09467	N-Term(iTRAQ4plex); K16(iTRAQ4plex)	2001.16	0.776305	1		0.589271	1		41.48	31.13	0
APWCHTTNSQVR	2	P00747	N-Term(iTRAQ4plex); C4(Methylthio)	1589.75	0.19621	2	35.0771	0.0412171	1			52.45	0
APWIEQEGPEYWDEETGK	2	P05534	N-Term(iTRAQ4plex); K18(iTRAQ4plex)	2452.15	0.749986	1		0.691074	1		33.3	43.44	0
APWSLQSVNPGLK	2	P10912	N-Term(iTRAQ4plex); K13(iTRAQ4plex)	1684.96	0.743803	1		0.474663	1		30.2	31.96	0
APWVEQEGPEYWDR	1	P30508	N-Term(iTRAQ4plex)	1905.89	1.35393	1		1.10513	1			48.09	0
APYVWSLPSDLLGLLVPGVSK	3	Q8N6C8	N-Term(iTRAQ4plex); K21(iTRAQ4plex)	2499.44	1.6529	2	31.4676	1.32561	2	48.6956	45.31	27.29	0
AQADIALIGLAVMGQNLILNMNDHGFVVCAFNR	2	P52209	N-Term(Acetyl); C29(Methylthio)	3616.8								47.26	0
AQAHAENNEFITWNDIQACVDHVNLVVQEEHER	1	P46940	N-Term(iTRAQ4plex); C19(Methylthio)	4048.88								36.18	0
AQALEISGGFDK	4	Q15166	N-Term(iTRAQ4plex); K12(iTRAQ4plex)	1523.83	0.996349	2	5.23736	0.678118	2	21.8289	64.82	57.18	0
AQALLADVDTLLFDCDGVLWR	2	A6NDG6	N-Term(iTRAQ4plex); C15(Methylthio)	2524.28							47.2	36.98	0
AQAVSEDAGGNEGR	1	P55884	N-Term(iTRAQ4plex)	1504.71	0.602099	1		0.226462	1			72.05	0
AQAWGER	3	P02649	N-Term(iTRAQ4plex)	961.498	0.97411	2	15.9892	0.398114	2	19.0317	31.51	42.95	0
AQDDAFVHTPALLAHLR	2	Q7Z7M8	N-Term(iTRAQ4plex)	2019.08	0.750243	1		0.810552	1		39.2	34.54	0
AQDIEAGDGTTSVVIIAGSLLDSCTK	1	P50991	N-Term(iTRAQ4plex); C24(Methylthio); K26(iTRAQ4plex)	2898.47								39.71	0
AQDSAQLSELR	1	Q8N3T6	N-Term(iTRAQ4plex)	1361.71	0.655914	1		0.497181	1			41.6	0
AQEACGPLEMDSALSVVQNLEK	2	Q9Y490	N-Term(iTRAQ4plex); C5(Methylthio); K22(iTRAQ4plex)	2666.31	0.287417	1					33.83	59.64	0
AQEIFNK	1	P54289	N-Term(iTRAQ4plex); K7(iTRAQ4plex)	1137.65	1.06341	1		1.01249	1		32.44		0
AQEILSQLPIK	2	P35754	N-Term(iTRAQ4plex); K11(iTRAQ4plex)	1527.94	1.00858	1		0.948595	1		30.02	29.97	0
AQETSGEEISK	3	P08833	N-Term(iTRAQ4plex); K11(iTRAQ4plex)	1466.76	2.40075	2	26.3828	2.76525	2	40.3029	61.83	77.12	0
AQGFTEDTIVFLPQTDK	4	P41222	N-Term(iTRAQ4plex); K17(iTRAQ4plex)	2198.16	1.54498	2	197.834	3.11672	2	172.785	31.11	85.47	0
AQGYSGLSVK	2	P07996	N-Term(iTRAQ4plex); K10(iTRAQ4plex)	1297.74	0.0749953	1		0.145927	1		35.62	42.22	0
AQIHDLVLVGGSTR	2	P0DMV8	N-Term(iTRAQ4plex)	1609.92	0.692303	1		0.31685	1		43.22	50.33	0
AQIIELLCIVEALK	2	Q9Y5K6	N-Term(iTRAQ4plex); C8(Methylthio); K14(iTRAQ4plex)	1890.11	1.55937	1		1.97992	1		37.17	36.66	0
AQIINDAFNLASAHK	8	P15144	N-Term(iTRAQ4plex); K15(iTRAQ4plex)	1901.05	2.10144	4	16.3781	1.31513	4	84.1946	60.22	63.49	0
AQILPIR	4	Q00610	N-Term(iTRAQ4plex)	954.624	0.565872	1		0.057261	1		29.38	29.68	0
AQIPILR	2	P04114	N-Term(iTRAQ4plex)	954.622								41.78	0
AQITGYR	5	P02751	N-Term(iTRAQ4plex)	952.535	0.344843	3	15.2665	0.0488061	3	198.707	33.86	44.27	0
AQIWDTAGQER	1	P62491	N-Term(iTRAQ4plex)	1418.72	0.385773	1		1.5549	1			40.43	0
AQLGDLPWQVAIK	40	P05156	N-Term(iTRAQ4plex); K13(iTRAQ4plex)	1727.01	1.13912	24	50.8103	1.93423	24	65.076	81.14	77.55	0
AQLGDLPWQVAIK	2	P05156	K13(iTRAQ4plex)	1582.91	1.04261	2	46.188	1.31417	2	56.8036		53.17	0
AQLGGPEAAK	2	P04792	N-Term(iTRAQ4plex); K10(iTRAQ4plex)	1229.71	1.15762	1		1.06312	1		49.26	55.12	0
AQLLDYK	1	Q07075	N-Term(iTRAQ4plex); K7(iTRAQ4plex)	1138.67	1.14124	1		0.939491	1		42.84		0
AQLLQGLGFNLTER	1	P08185	N-Term(iTRAQ4plex)	1703.96	1.18568	1		1.13984	1			33.99	0
AQLVDMK	9	P02671	N-Term(iTRAQ4plex); K7(iTRAQ4plex)	1092.64	0.308361	6	18.9609	0.135021	5	59.4364	40.93	44.01	0
AQLVDMK	3	P02671	N-Term(iTRAQ4plex); M6(Oxidation); K7(iTRAQ4plex)	1108.63	0.353926	3	44.3162	0.0743243	3	142.807	38.6		0
AQLVPLPPSTYVEFTVSGTDCVAK	113	P02765	N-Term(iTRAQ4plex); C21(Methylthio); K24(iTRAQ4plex)	2856.48	1.02925	43	47.188	1.00783	40	46.8028	49.64	67.44	0
AQLYIDCEK	3	P07996	N-Term(iTRAQ4plex); C7(Methylthio); K9(iTRAQ4plex)	1416.72	0.279271	2	54.1639	0.531968	2	70.0974	33.19	58.13	0
AQMDLSGR	3	P00488	N-Term(iTRAQ4plex)	1021.52	0.286751	2	46.8068	0.100907	2	12.6334	33.58	41.32	0
AQMQSPA	1	P03952	N-Term(iTRAQ4plex)	876.439	1.32329	1		0.392009	1		35.47		0
AQMVQEDLEK	2	P26038	N-Term(iTRAQ4plex); K10(iTRAQ4plex)	1478.78	1.22079	1		1.45824	1		54.12	58.33	0
AQMVQEDLEK	2	P26038	N-Term(iTRAQ4plex); M3(Oxidation); K10(iTRAQ4plex)	1494.77	0.508795	1		0.948132	1		32.35	47.44	0
AQNLYQELLTQEGQASFQGLK	9	P04114	N-Term(iTRAQ4plex); K21(iTRAQ4plex)	2654.41	0.749228	5	46.6406	0.237282	4	53.6987	39.09	62.16	0
AQPAQPADEPAEK	2	P25786	N-Term(iTRAQ4plex); K13(iTRAQ4plex)	1639.86	0.554675	2	20.9998	0.0568832	1			44.31	0
AQPVQVAEGSEPDGFWEALGGK	13	P06396	N-Term(iTRAQ4plex); K22(iTRAQ4plex)	2560.3	0.662507	8	31.0782	0.474881	9	57.1706	60.51	78.24	0
AQQELEEQTR	2	P26038	N-Term(iTRAQ4plex)	1375.7	1.07433	2	7.08552	1.44443	2	14.7946		52.48	0
AQQVSQGLDVLTAK	4	P18206	N-Term(iTRAQ4plex); K14(iTRAQ4plex)	1746	0.887251	2	21.5311	0.574153	2	58.2889	67.95	68.25	0
AQSIAYHLK	1	Q14515	N-Term(iTRAQ4plex); K9(iTRAQ4plex)	1318.78	0.39556	1		0.114762	1			36.26	0
AQSQLVAGIK	6	Q15828	N-Term(iTRAQ4plex); K10(iTRAQ4plex)	1302.8	1.41002	3	84.2019	2.91911	3	62.5305	78.15	80.74	0
AQTTVTCTEK	3	Q02985	N-Term(iTRAQ4plex); C7(Methylthio); K10(iTRAQ4plex)	1415.71	1.2025	2	52.0306	3.00446	2	56.5381	40.39	48.45	0
AQVLGAVK	3	P12111	N-Term(iTRAQ4plex); K8(iTRAQ4plex)	1073.69	0.852135	2	30.8484	0.913996	2	11.6896	31.49	43.77	0
AQVSPTASDMLHMR	6	Q6UXB8	N-Term(iTRAQ4plex)	1687.84	0.812289	4	20.7921	0.384041	4	43.5562	47.97	65.83	0
AQVSPTASDMLHMR	2	Q6UXB8	N-Term(iTRAQ4plex); M10(Oxidation); M13(Oxidation)	1719.83	0.508974	2	4.42404	0.343377	2	17.7377	47.1		0
AQVSPTASDMLHMR	3	Q6UXB8	N-Term(iTRAQ4plex); M13(Oxidation)	1703.83	0.832371	2	8.49208	0.418972	2	9.76115	46.63	44.1	0
AQVVSNLK	2	Q9Y490	N-Term(iTRAQ4plex); K8(iTRAQ4plex)	1146.71	0.0745163	1		0.0192798	1		37.12	44.82	0
AQWANPFDPSK	17	P05543	N-Term(iTRAQ4plex); K11(iTRAQ4plex)	1548.8	1.57398	8	29.8915	1.71953	8	41.7889	49.31	49.58	0
AQWANPFDPSK	2	P05543	K11(iTRAQ4plex)	1404.71	0.873323	1		0.845765	1		41.87	49.11	0
AQYEEIAQR	2	P35908	N-Term(iTRAQ4plex)	1251.64	0.502759	1		0.879679	1		39.42	41.55	0
AQYVLISPEASSR	2	P80108	N-Term(iTRAQ4plex)	1564.85	1.22345	2	3.06583	0.847442	2	4.05782		62.62	0
AREDIFMETLK	3	P25311	K11(iTRAQ4plex)	1496.78	1.28451	2	11.1539	2.5075	2	0.388058	38.3	53.17	1
AREDIFMETLK	30	P25311	N-Term(iTRAQ4plex); K11(iTRAQ4plex)	1640.89	1.01217	22	31.3377	1.57955	22	40.9945	37.67	61.52	1
AREDIFMETLK	9	P25311	N-Term(iTRAQ4plex); M7(Oxidation); K11(iTRAQ4plex)	1656.88	1.01364	6	32.1784	1.9234	6	25.7327	37.65	40.45	1
ARLPAGIR	1	P57057		853.538								25.1	1
ARLYFLLAWFHAIIQER	2	Q14204	N-Term(iTRAQ4plex)	2291.29	2.48091	1		2.22483	1			45.5	1
ARPEDVISEGR	1	P25325	N-Term(iTRAQ4plex)	1372.73	0.883347	1		0.985037	1			48.49	0
ARPLWAWFQR	1	Q86UN3	N-Term(iTRAQ4plex)	1474.82	1.64696	1		1.5198	1			38.18	0
ASAGLLGAHAAAITAYALTLTK	20	P0C0L4;P0C0L5	N-Term(iTRAQ4plex); K22(iTRAQ4plex)	2373.38							57.02	89.38	0
ASAGLLGAHAAAITAYALTLTK	2	P0C0L4;P0C0L5	N-Term(iTRAQ4plex)	2229.27							30.04	62.02	0
ASAGLLGAHAAAITAYALTLTKAPADLR	4	P0C0L5	N-Term(iTRAQ4plex)	2852.61	0.484724	1		0.213329	1		51.17	51.74	1
ASAGLLGAHAAAITAYALTLTKAPADLR	3	P0C0L5	N-Term(iTRAQ4plex); K22(iTRAQ4plex)	2996.72	0.22587	2	29.7763				38.86	40.62	1
ASAGPQPLLVQSCK	1	Q9Y490	N-Term(iTRAQ4plex); C13(Methylthio); K14(iTRAQ4plex)	1732.94								63.24	0
ASASDGSSFVVAR	1	Q9H4G4	N-Term(iTRAQ4plex)	1397.71	0.505785	1		0.392925	1			56.12	0
ASASYYEQYHSLNEIYSWIEFITER	15	Q96IY4	N-Term(iTRAQ4plex)	3243.54	0.58456	12	43.3015	0.554561	12	4.97267	41.1	72.57	0
ASCLYGQLPK	1	P09211	N-Term(iTRAQ4plex); C3(Methylthio); K10(iTRAQ4plex)	1413.75	1.30305	1		1.50813	1		42.01		0
ASCYDGR	2	P00748	N-Term(iTRAQ4plex); C3(Methylthio)	961.399	1.10847	1		0.383607	1		27.73	27.83	0
ASEFLGYWEPR	2	P12259	N-Term(iTRAQ4plex)	1498.75	0.615112	1					35.33	63.18	0
ASEGAEYDDQTSQR	5	P00451	N-Term(iTRAQ4plex)	1700.75	1.22211	2	3.13032	0.680574	2	41.1505	60.98	78.32	0
ASELEQEQER	1	P06881	N-Term(iTRAQ4plex)	1362.66								42.83	0
ASEQAELPR	1	Q86UD1	N-Term(iTRAQ4plex)	1144.61	1.22984	1		1.09059	1			43.83	0
ASEQIYYENR	1	Q9H6X2	N-Term(iTRAQ4plex)	1416.68	1.51112	1		2.12004	1			42.57	0
ASESFLLAAFLNLAMCYLK	1	Q13451	N-Term(iTRAQ4plex); C16(Methylthio); K19(iTRAQ4plex)	2439.28								53.68	0
ASFPIITVTAAHSGTYR	2	Q9HCN6	N-Term(iTRAQ4plex)	1936.04	0.647033	1		0.479304	1		44.17	36.48	0
ASGATILSTLANLEGEETFEAAMLGQAEEVVQER	1	P17987	N-Term(iTRAQ4plex)	3708.84								31.67	0
ASGSLPYTQTLQDHLNSLK	17	P04114	N-Term(iTRAQ4plex); K19(iTRAQ4plex)	2361.26	0.416897	13	69.4062	0.163886	3	133.301	49.01	61.8	0
ASGVAVSDGVIK	2	P23528	N-Term(Acetyl); K12(iTRAQ4plex)	1288.72	0.950598	1		1.19939	1		65.72	56.69	0
ASHEEVEGLVEK	6	Q08380	N-Term(iTRAQ4plex); K12(iTRAQ4plex)	1614.86	0.288615	3	74.9771	0.160288	3	10.0257	53.37	71.19	0
ASHEEVEGLVEK	3	Q08380	K12(iTRAQ4plex)	1470.76	0.367758	2	4.49634	0.135994	1		37.99	54.6	0
ASHLGLAR	6	P01024	N-Term(iTRAQ4plex)	968.578	0.410232	3	22.989	0.134886	3	45.1093	32.43	44.41	0
ASHQQLDTVWENAK	2	Q13508	N-Term(iTRAQ4plex); K14(iTRAQ4plex)	1914.99	1.26536	1		1.66845	1		32.7	62.35	0
ASHSGMINPSR	1	P78504	N-Term(iTRAQ4plex)	1300.65	0.237634	1		0.849197	1			32.26	0
ASIQYSK	3	Q10588	N-Term(iTRAQ4plex); K7(iTRAQ4plex)	1084.62	0.932238	2	70.3064	1.3004	2	103.675	45.46	37.86	0
ASKPGWWLLNTEVGENQR	1	P12259	N-Term(iTRAQ4plex); K3(iTRAQ4plex)	2373.25	0.661971	1		0.462404	1			32.1	0
ASLAFLQK	2	Q13093	N-Term(iTRAQ4plex); K8(iTRAQ4plex)	1165.71	1.0732	1		0.558084	1		31.17	42.66	0
ASLDRPFTNLESAFYSIVGLSSLGAQVPDAK	1	P04844	N-Term(iTRAQ4plex); K31(iTRAQ4plex)	3541.88				2.10772	1			30.89	0
ASLLTMAFLNGALDGVILGDYLSR	7	Q96PD5	N-Term(iTRAQ4plex)	2654.43	1.10539	1		0.72918	1		56.66	81.61	0
ASLQHGQAAEK	1	Q6UWH4	N-Term(iTRAQ4plex); K11(iTRAQ4plex)	1427.78								35.16	0
ASNDMYHSR	1	P01034	N-Term(iTRAQ4plex)	1224.55	1.08041	1		1.12033	1			30.6	0
ASNLPMSVIIVGVGGADFEAMEQLDADGGPLHTR	2	Q99829	N-Term(iTRAQ4plex)	3611.79								51.29	0
ASPAFLASQNTK	3	P20742	N-Term(iTRAQ4plex); K12(iTRAQ4plex)	1522.86	0.208075	2	36.2967	1.2821	2	1.69302	43.52	67.12	0
ASPFPVYK	2	Q12860	N-Term(iTRAQ4plex); K8(iTRAQ4plex)	1196.69	1.50724	1		1.68693	1		35.51	36.96	0
ASQSVSSYLAWYQQKPGQAPR	1	A0A0A0MRZ8	N-Term(iTRAQ4plex); K15(iTRAQ4plex)	2640.38	0.450237	1		0.704205	1			37.86	0
ASSEGGTAAGAGLDSLHK	3	O15143	N-Term(iTRAQ4plex); K18(iTRAQ4plex)	1916.99	0.453451	2	40.6321	0.32607	1		37.49	56.55	0
ASSFLGEK	17	P0C0L5	N-Term(iTRAQ4plex); K8(iTRAQ4plex)	1126.64	0.337306	9	45.0156	0.0864047	8	178.794	55.93	62.53	0
ASSIIDELFQDR	29	P10909	N-Term(iTRAQ4plex)	1537.8	1.16512	14	31.8537	0.749479	12	19.0928	64.46	71.89	0
ASSIIDELFQDR	2	P10909		1393.7							35.85	60.75	0
ASSIIDELFQDRFFTR	3	P10909	N-Term(iTRAQ4plex)	2089.08	2.5509	2	27.1706	2.92556	2	26.3874	39.06	37.01	1
ASSLESGVPSR	2	P0DOX7	N-Term(iTRAQ4plex)	1233.65	0.515354	1		0.462659	1		47.95	55.19	0
ASSQVNVEGQSR	2	O43665	N-Term(iTRAQ4plex)	1405.71	1.51369	1		2.29862	1		52.96	92.83	0
ASSQWVVGPSYFVEYLIK	12	Q9UGM5	N-Term(iTRAQ4plex); K18(iTRAQ4plex)	2361.27	1.34687	6	30.9194	1.48517	6	47.0958	55.53	75.01	0
ASVDSGSSEEQGGSSR	5	P01833	N-Term(iTRAQ4plex)	1683.75	2.72928	1		3.88162	1		82.46	93.93	0
ASVGQDSPEPR	4	Q6UX71	N-Term(iTRAQ4plex)	1286.64	1.01536	2	0.719007	1.34368	2	18.4452	68.62	68.75	0
ASVSELACIYSALILHDDEVTVTEDK	6	P05386	N-Term(Acetyl); C8(Methylthio); K26(iTRAQ4plex)	3053.49	0.719427	2	56.5376	0.752494	2	65.0789	45.52	42.54	0
ASVSELACIYSALILHDDEVTVTEDKINALIK	1	P05386	N-Term(Acetyl); C8(Methylthio); K26(iTRAQ4plex); K32(iTRAQ4plex)	3850								35.08	1
ASVSVTAEDEGTQR	6	P05362	N-Term(iTRAQ4plex)	1593.78	2.32152	3	29.4739	2.01951	3	54.8929	45	69.42	0
ASVTERLDLK	2	Q8IVL1	K10(iTRAQ4plex)	1275.73	1.79614	2	57.0586	6.47233	2	35.0097	35.93		1
ASWIAQK	3	Q01459	N-Term(iTRAQ4plex); K7(iTRAQ4plex)	1091.65	1.049	2	90.7977	1.02865	2	150.856	35.58	39.32	0
ASYAQQPAESR	3	P98160	N-Term(iTRAQ4plex)	1351.67	0.74481	2	56.0729	0.544023	2	59.8513	37.25	37.08	0
ASYLDCIR	4	P02787	N-Term(iTRAQ4plex); C6(Methylthio)	1130.55	2.87555	3	11.6296	3.49825	3	0.704585	36.01	40.72	0
ASYPDITGEK	2	P11597	N-Term(iTRAQ4plex); K10(iTRAQ4plex)	1368.72	1.27634	1		1.18251	1		37.11	33.99	0
ATADDELSFK	1	P62993	N-Term(iTRAQ4plex); K10(iTRAQ4plex)	1384.72	0.656511	1		0.926782	1			55.72	0
ATALAIMGDK	2	Q07954	N-Term(iTRAQ4plex); K10(iTRAQ4plex)	1278.73	1.21519	1		0.579321	1		49.48	68.29	0
ATAQMLEVMFK	5	P18428	N-Term(iTRAQ4plex); M5(Oxidation); K11(iTRAQ4plex)	1572.84	1.40748	3	20.7551	1.97228	3	19.4416	70.11	70.38	0
ATAQMLEVMFK	10	P18428	N-Term(iTRAQ4plex); K11(iTRAQ4plex)	1556.84	1.48603	6	68.8114	2.15316	6	88.6272	67.82	91.39	0
ATAQMLEVMFK	1	P18428	N-Term(iTRAQ4plex); M5(Oxidation); M9(Oxidation); K11(iTRAQ4plex)	1588.83	1.37491	1		1.96153	1		44.34		0
ATAQMLEVMFKGEIFHR	3	P18428	N-Term(iTRAQ4plex); K11(iTRAQ4plex)	2296.21	4.52093	1		1.43678	1		38.74	36.72	1
ATAVVDGAFK	5	P32119	N-Term(iTRAQ4plex); K10(iTRAQ4plex)	1266.73	0.94743	3	8.30666	1.49974	3	20.7429	46.73	54.25	0
ATDAEADVASLNR	1	P09493;P07951	N-Term(iTRAQ4plex)	1476.74								51.58	0
ATEDEGSEQK	10	P01008	N-Term(iTRAQ4plex); K10(iTRAQ4plex)	1381.67	1.06866	8	19.4166	1.26729	8	47.6434	60.58	50.76	0
ATEDEGSEQKIPEATNR	9	P01008	N-Term(iTRAQ4plex); K10(iTRAQ4plex)	2163.08	1.28036	8	46.3957	1.74573	8	62.0644	49.87	73.5	1
ATEDEGSEQKIPEATNR	2	P01008	N-Term(iTRAQ4plex)	2018.98	0.845171	1		0.566758	1		48.1	35.81	1
ATEDFNK	1	P35555	N-Term(iTRAQ4plex); K7(iTRAQ4plex)	1112.58	0.2418	1		0.209782	1		47.97		0
ATEHLSTLSEK	21	P02647	N-Term(iTRAQ4plex); K11(iTRAQ4plex)	1503.83	0.88147	15	23.5241	0.617498	15	24.3015	55.24	64.16	0
ATFGCHDGYSLDGPEEIECTK	78	P02749	N-Term(iTRAQ4plex); C5(Methylthio); C19(Methylthio); K21(iTRAQ4plex)	2652.13	1.09189	49	33.3531	0.98134	48	38.0889	40.79	84.97	0
ATFGCHDGYSLDGPEEIECTK	2	P02749	C5(Methylthio); C19(Methylthio); K21(iTRAQ4plex)	2508.03	0.795172	1		0.78505	1		31.26	29.25	0
ATFNPAQDK	1	O00592	N-Term(iTRAQ4plex); K9(iTRAQ4plex)	1279.69	0.277403	1		0.0874027	1		38.9		0
ATFQTPDFIVPLTDLR	8	P04114	N-Term(iTRAQ4plex)	1978.08	0.800889	4	27.0629	0.134802	4	396.526	40.87	55.09	0
ATGIPDR	1	P01619	N-Term(iTRAQ4plex)	873.491	0.65804	1		0.804069	1			36.67	0
ATGVLYDYVNK	21	P04114	N-Term(iTRAQ4plex); K11(iTRAQ4plex)	1530.84	0.46054	13	20.4468	0.0753197	11	65.5655	76.46	71.92	0
ATHGGLGLR	1	O14786	N-Term(iTRAQ4plex)	1025.6	0.68426	1		0.294592	1		33.58		0
ATIGADFLTK	2	P51149	N-Term(iTRAQ4plex); K10(iTRAQ4plex)	1324.77	0.981632	1		1.32018	1		47.11	46.97	0
ATITGYR	1	P02751	N-Term(iTRAQ4plex)	925.526	0.426514	1		0.203969	1			33.71	0
ATLDVDEAGTEAAAATSFAIK	15	P29622	N-Term(iTRAQ4plex); K21(iTRAQ4plex)	2340.22	0.925311	7	23.8344	0.79701	7	30.1232	73.04	50.03	0
ATLELSPWQMSALVQVHASQPSSFHDFPDLGQEVALNANTK	1	P04114	N-Term(iTRAQ4plex); K41(iTRAQ4plex)	4752.41	0.545401	1		0.0559922	1		38.2		0
ATLELSPWQMSALVQVHASQPSSFHDFPDLGQEVALNANTK	2	P04114	N-Term(iTRAQ4plex); M10(Oxidation); K41(iTRAQ4plex)	4768.38	0.238859	1					29.86	27.56	0
ATLGPAVRPLPWQR	1	P00746	N-Term(iTRAQ4plex)	1706	0.777566	1		1.07321	1			30.84	0
ATLITFLCDR	1	P11717	N-Term(iTRAQ4plex); C8(Methylthio)	1342.69	1.43308	1		1.49869	1			58.29	0
ATLLDIYK	6	P01031	N-Term(iTRAQ4plex); K8(iTRAQ4plex)	1224.75	0.287398	4	29.0662	0.127119	4	95.6119	44.67	46.57	0
ATLLEEQLPLGK	1	Q9BQ51	N-Term(iTRAQ4plex); K12(iTRAQ4plex)	1599.95	1.58232	1		1.96524	1		39.4		0
ATLPDADKER	1	P12814	N-Term(iTRAQ4plex); K8(iTRAQ4plex)	1403.77	0.0287001	1		0.0622511	1		38.44		1
ATLQAALCLENFSSQVVER	2	P59998	N-Term(iTRAQ4plex); C8(Methylthio)	2269.15	0.912581	1		0.425002	1		42.16	43.1	0
ATLVCLISDFYPGAVTVAWK	76	B9A064;P0DOY2	N-Term(iTRAQ4plex); C5(Methylthio); K20(iTRAQ4plex)	2488.32							77.34	76.39	0
ATLYALSHAVNNYHK	7	P04114	N-Term(iTRAQ4plex); K15(iTRAQ4plex)	1990.08	0.537649	4	10.6088	0.2249	2	10.9508	51.08	62.09	0
ATNWGSLLQDK	2	P48637	N-Term(Acetyl); K11(iTRAQ4plex)	1418.74	1.06013	1		0.738105	1		33	43.69	0
ATPLSIK	1	Q9NZJ4	K7(iTRAQ4plex)	873.553	0.927301	1		1.11272	1		24.05		0
ATSGTEHQFCGGR	2	Q15113	N-Term(iTRAQ4plex); C10(Methylthio)	1540.67	1.02044	1		0.696201	1		41.41	83.51	0
ATSQLLLETDWESILQICDLIR	1	O14964	N-Term(iTRAQ4plex); C18(Methylthio)	2750.43							50.77		0
ATTDGGDGTSSEQIR	5	Q9P232	N-Term(iTRAQ4plex)	1638.77	1.74433	3	43.4787	0.90187	3	21.9227	99.31	95.02	0
ATTVTGTPCQDWAAQEPHR	20	P00747	N-Term(iTRAQ4plex); C9(Methylthio)	2259.04	0.365185	8	36.1819	0.167101	3	88.1306	51.7	61.18	0
ATVAVYLESLQDTK	10	P04114	N-Term(iTRAQ4plex); K14(iTRAQ4plex)	1826.02	0.659579	5	46.4666	0.0753997	4	55.0122	60.74	79.44	0
ATVAVYLESLQDTKITLIINWLQEALSSASLAHMK	2	P04114	N-Term(iTRAQ4plex); K14(iTRAQ4plex); M34(Oxidation); K35(iTRAQ4plex)	4306.38	0.777573	1					34.25	26.16	1
ATVAVYLESLQDTKITLIINWLQEALSSASLAHMK	9	P04114	N-Term(iTRAQ4plex); K14(iTRAQ4plex); K35(iTRAQ4plex)	4290.39	0.683411	3	23.8008	0.751089	1		30.48	42.15	1
ATVEDEK	1	P11142	N-Term(iTRAQ4plex); K7(iTRAQ4plex)	1079.58	1.32163	1		1.66347	1		56.77		0
ATVLNYLPK	11	P20742;P01023	N-Term(iTRAQ4plex); K9(iTRAQ4plex)	1306.8							52.81	49.69	0
ATVMLYDDGNKR	2	P50552	N-Term(iTRAQ4plex); K11(iTRAQ4plex)	1670.88	0.860563	2	76.1981	1.02038	2	104.749		49.11	1
ATVNPSAPR	2	P08571	N-Term(iTRAQ4plex)	1056.59	0.927588	1		1.10434	1		47.4	41.45	0
ATVVYQGER	2	P02749		1022.53							53.93	39.06	0
ATVVYQGER	35	P02749	N-Term(iTRAQ4plex)	1166.63	1.20962	26	9.95269	1.98328	26	19.9466	38.68	54.01	0
ATVVYQGERVK	2	P02749	N-Term(iTRAQ4plex); K11(iTRAQ4plex)	1537.89	0.954022	1		1.46442	1		41.72	31.99	1
ATWSGAVLAGR	45	P04217	N-Term(iTRAQ4plex)	1232.69	1.22174	32	28.5149	1.23203	32	22.7007	56.71	62.31	0
ATWSGAVLAGR	4	P04217		1088.59							48.57	83.01	0
ATYFGSIVLLSPAVIDSPLK	4	P55058	N-Term(iTRAQ4plex); K20(iTRAQ4plex)	2379.38	1.04264	2	7.09108	0.648067	2	107.517	47.56	62.86	0
ATYIQNYR	1	Q01459	N-Term(iTRAQ4plex)	1172.62	1.87736	1		2.23604	1		37.02		0
AVAAYLR	1	O15294	N-Term(iTRAQ4plex)	907.549	0.748786	1		0.835394	1			37.77	0
AVACTFAR	1	Q76LX8	N-Term(iTRAQ4plex); C4(Methylthio)	1028.52	0.727048	1		0.132191	1		34.1		0
AVAEPGIQLK	3	P49747;P35443	N-Term(iTRAQ4plex); K10(iTRAQ4plex)	1313.8							28.84	32.99	0
AVAEQIPLLVQGVR	2	Q9Y490	N-Term(iTRAQ4plex)	1636.99	0.330308	1		0.164655	1		28.49	70.78	0
AVAFFLESIAMHDIIAAEK	3	P78527	N-Term(iTRAQ4plex); K19(iTRAQ4plex)	2364.29	1.10648	1		1.73307	1		58.76	58.66	0
AVAGNISDPGLQK	7	P18206	N-Term(iTRAQ4plex); K13(iTRAQ4plex)	1557.88	0.837512	4	42.0651	0.701946	4	24.6667	60.43	67.76	0
AVASAAAALVLK	8	Q9Y490	N-Term(iTRAQ4plex); K12(iTRAQ4plex)	1372.88	0.40858	4	80.1526	0.690793	4	51.5716	71.05	92.44	0
AVASFLR	6	Q96IY4	N-Term(iTRAQ4plex)	907.549	0.592602	3	21.5787	0.518739	3	9.7497	32.92	41.91	0
AVATVGPISVAIDAGHESFLFYK	2	P07711	N-Term(iTRAQ4plex); K23(iTRAQ4plex)	2680.47	0.975497	1		0.858618	1		53.53	41.22	0
AVCMLSNTTAIAEAWAR	2	P68366	N-Term(iTRAQ4plex); C3(Methylthio)	1997.97	0.78001	2	125.54	0.740033	2	104.171	49.08	70.86	0
AVCMLSNTTAVAEAWAR	1	Q9BQE3	N-Term(iTRAQ4plex); C3(Methylthio)	1983.96								39.99	0
AVDAALK	68	P01042	N-Term(iTRAQ4plex); K7(iTRAQ4plex)	975.611	1.22474	35	23.8792	0.860067	35	37.0698	53.46	63.52	0
AVDAALKK	1	P01042	K7(iTRAQ4plex); K8(iTRAQ4plex)	1103.7	0.993831	1		0.7939	1		49.91		1
AVDAALKK	5	P01042	N-Term(iTRAQ4plex); K7(iTRAQ4plex); K8(iTRAQ4plex)	1247.8	1.17631	3	29.9243	1.01943	3	33.5951	38.69	58.76	1
AVDLIQK	2	P39748	N-Term(iTRAQ4plex); K7(iTRAQ4plex)	1074.68	0.450937	1		0.122592	1		37.26	36.8	0
AVDQSVLLMKPDAELSASSVYNLLPEK	5	P01023	N-Term(iTRAQ4plex); M9(Oxidation); K10(iTRAQ4plex); K27(iTRAQ4plex)	3365.83	1.00014	4	60.7259	0.76094	4	21.7796	64.64	28.89	0
AVDQSVLLMKPDAELSASSVYNLLPEK	6	P01023	N-Term(iTRAQ4plex); K10(iTRAQ4plex); K27(iTRAQ4plex)	3349.84	0.932427	3	4.44743	0.631418	3	36.2629	46.19	36.45	0
AVDQSVLLMKPEAELSVSSVYNLLTVK	8	P20742	N-Term(iTRAQ4plex); K10(iTRAQ4plex); K27(iTRAQ4plex)	3365.89	0.352444	6	35.1709	0.716939	6	102.873	64.12	36.3	0
AVDQSVLLMKPEAELSVSSVYNLLTVK	1	P20742	N-Term(iTRAQ4plex); M9(Oxidation); K10(iTRAQ4plex); K27(iTRAQ4plex)	3381.89	0.63771	1		0.527714	1		34.29		0
AVDSLVKK	1	O15198	N-Term(iTRAQ4plex)	1003.63	2.43919	1		1.43806	1			33.09	1
AVDWWGLGVVMYEMMCGR	1	Q9Y243	N-Term(iTRAQ4plex); C16(Methylthio)	2293.02				0.635419	1			46.76	0
AVEDEATK	1	Q9Y490	N-Term(iTRAQ4plex); K8(iTRAQ4plex)	1150.62	0.26769	1						44.41	0
AVEGCVSASQAATEDGQLLR	1	Q9Y490	N-Term(iTRAQ4plex); C5(Methylthio)	2195.06								50.67	0
AVEHINK	3	P06733	N-Term(iTRAQ4plex); K7(iTRAQ4plex)	1098.65	0.487141	1		0.724015	1		49.12	46.52	0
AVEIFTTCAHMICNMEELEK	1	Q96P70	N-Term(iTRAQ4plex); C8(Methylthio); C13(Methylthio); K20(iTRAQ4plex)	2692.22	0.569323	1		1.95327	1		31.04		0
AVEIGVK	2	Q6P1N9	N-Term(iTRAQ4plex); K7(iTRAQ4plex)	1003.64	0.783776	1		0.497905	1		55.58	46.62	0
AVEIYIQGK	2	P54289	N-Term(iTRAQ4plex); K9(iTRAQ4plex)	1308.77	1.16981	1		1.10944	1		53.33	55.75	0
AVELAANTK	2	P29401	N-Term(iTRAQ4plex); K9(iTRAQ4plex)	1204.72	0.632403	1		0.297888	1		51.89	50.26	0
AVENPTATEIQDVCSAVGLNVFLEK	1	P09132	N-Term(iTRAQ4plex); C14(Methylthio); K25(iTRAQ4plex)	2981.52	1.21738	1		0.546853	1			37.2	0
AVENSSTAIGIR	1	P25788	N-Term(iTRAQ4plex)	1361.75	0.760343	1		0.195832	1			51.26	0
AVEPQLQEEER	4	P55058	N-Term(iTRAQ4plex)	1471.75	1.09825	3	3.05571	1.12327	3	57.0005	43.44	52.62	0
AVETLLDLIMK	1	O00194	N-Term(iTRAQ4plex); K11(iTRAQ4plex)	1533.92	0.464864	1		1.76312	1		31.49		0
AVEVLPK	7	P06396	N-Term(iTRAQ4plex); K7(iTRAQ4plex)	1043.67	0.857738	5	55.8038	0.391454	5	84.1556	30.87	47	0
AVFPSIVGRPR	4	P60709	N-Term(iTRAQ4plex)	1342.81	0.702701	3	16.7726	0.478936	3	55.3478	45.09		0
AVFVDLEPTVIDEIR	1	P68366	N-Term(iTRAQ4plex)	1860.03	0.94653	1					36.56		0
AVGDKLPECEADDGCPKPPEIAHGYVEHSVR	1	P00738	N-Term(iTRAQ4plex); K5(iTRAQ4plex); C9(Methylthio); C15(Methylthio); K17(iTRAQ4plex)	3842.84	0.552299	1		0.932336	1			30.2	1
AVGEEVWHSK	5	P13591	N-Term(iTRAQ4plex); K10(iTRAQ4plex)	1429.76	0.75279	3	4.75497	0.172958	3	12.9606	38.97	53.13	0
AVGLAGTFR	2	P39060	N-Term(iTRAQ4plex)	1035.61	0.707785	1		0.779531	1		49.87	48.44	0
AVGPHQFLGDQEAIQAAIK	2	P07738	N-Term(iTRAQ4plex); K19(iTRAQ4plex)	2281.25	0.451471	1		0.699676	1		62.68	72.17	0
AVGSGATFSHYYYMILSR	4	P0C0L4;P0C0L5	N-Term(iTRAQ4plex); M14(Oxidation)	2183.08							60.87	65.43	0
AVGSGATFSHYYYMILSR	19	P0C0L4;P0C0L5	N-Term(iTRAQ4plex)	2167.08							56.75	88.72	0
AVHEAASPSQTVQR	4	P01854	N-Term(iTRAQ4plex)	1624.85	0.430886	1		0.777156	1		50.93	69.96	0
AVIDDAFAR	2	P14780	N-Term(iTRAQ4plex)	1121.61	1.31188	1		0.288522	1		48.97	49.11	0
AVIQHFQEK	1	P05067	N-Term(iTRAQ4plex); K9(iTRAQ4plex)	1387.8	0.331145	1		0.285099	1		32.06		0
AVISPGFDVFAK	17	P06681	N-Term(iTRAQ4plex); K12(iTRAQ4plex)	1538.88	1.39787	10	45.7073	1.18024	10	31.5841	74.04	72.05	0
AVKDLVVLLFETALLSSGFSLEDPQTHSNR	5	P08238	N-Term(iTRAQ4plex); K3(iTRAQ4plex)	3574.96	1.62093	1					26.71	54.89	1
AVLDVFEEGTEASAATAVK	255	P01011	N-Term(iTRAQ4plex); K19(iTRAQ4plex)	2196.17	1.04282	125	48.1912	0.953289	123	47.1125	97.36	123.57	0
AVLDVFEEGTEASAATAVK	4	P01011	K19(iTRAQ4plex)	2052.06	1.81903	2	22.7497	1.09334	2	29.3726	64.24	66.16	0
AVLDVFEEGTEASAATAVKITLLSALVETR	3	P01011	N-Term(iTRAQ4plex); K19(iTRAQ4plex)	3392.88	0.880257	3	5.5571	0.465837	2	19.2006	33.57	65.62	1
AVLFCLSEDK	3	P23528	N-Term(iTRAQ4plex); C5(Methylthio); K10(iTRAQ4plex)	1458.76	1.03575	2	41.3719	0.822486	2	87.4763	37.44	48.25	0
AVLFCLSEDKK	1	P23528	N-Term(iTRAQ4plex); C5(Methylthio); K10(iTRAQ4plex); K11(iTRAQ4plex)	1730.95	1.05779	1		1.07423	1			62.02	1
AVLGLVR	2	Q9UBX1	N-Term(iTRAQ4plex)	871.584	1.45826	1		0.947009	1		28.04	34.03	0
AVLGTSNFK	2	P02786	N-Term(iTRAQ4plex); K9(iTRAQ4plex)	1224.72	1.11423	1		0.390801	1		37	34.1	0
AVLHIGEK	18	P05543	N-Term(iTRAQ4plex); K8(iTRAQ4plex)	1154.71	1.32681	9	18.3333	1.70005	9	29.9248	50.72	60.37	0
AVLHVALR	3	P06744	N-Term(iTRAQ4plex)	1022.66	1.05472	1		0.309206	1		37.49	49.2	0
AVLMENIVYLTNSLELEHIEVK	3	Q9P2J5	N-Term(iTRAQ4plex); K22(iTRAQ4plex)	2845.57	1.63349	1		1.93607	1		44.46	78.94	0
AVLPQEEEGSGGGQLVTEVTK	1	P02760	N-Term(iTRAQ4plex); K21(iTRAQ4plex)	2416.28	1.21642	1		2.22157	1			50.28	0
AVLQLNEEGVDTAGSTGVTLNLTSKPIILR	15	P08185	N-Term(iTRAQ4plex); K25(iTRAQ4plex)	3397.92	1.00242	5	10.5596	1.06179	6	10.9496	36.65	72.3	0
AVLTIDEK	8	P01009	N-Term(iTRAQ4plex); K8(iTRAQ4plex)	1176.71	1.22867	4	7.94751	2.49872	4	53.6999	55.61	57.19	0
AVLYNYR	1	P01024	N-Term(iTRAQ4plex)	1042.58	0.401788	1		0.039329	1		35.15		0
AVMDDFAAFVEK	19	P02768	N-Term(iTRAQ4plex); K12(iTRAQ4plex)	1630.84	1.69392	11	24.1792	2.29191	11	34.7807	77.9	82.61	0
AVMDDFAAFVEK	17	P02768	N-Term(iTRAQ4plex); M3(Oxidation); K12(iTRAQ4plex)	1646.83	2.78069	7	98.7352	3.78834	7	58.937	70.81	89.55	0
AVMGAMKPGVWWPDMHR	1	P12955	N-Term(iTRAQ4plex); K7(iTRAQ4plex)	2257.14	0.804431	1		1.10428	1			37.01	0
AVNPDEAVAIGAAIQGGVLAGDVTDVLLLDVTPLSLGIETLGGVFTK	11	P38646	N-Term(iTRAQ4plex); K47(iTRAQ4plex)	4877.72								37.83	0
AVPDAVESR	1	P16284	N-Term(iTRAQ4plex)	1087.59	0.971068	1		1.59925	1		48.62		0
AVPHPDSQPDTIDHDLLLLQLSEK	1	P00746	N-Term(iTRAQ4plex); K24(iTRAQ4plex)	2969.58	1.97747	1		2.24796	1			37.26	0
AVPTDEAR	1	P62491	N-Term(iTRAQ4plex)	1002.53	0.339497	1		0.608279	1		30.09		0
AVPVAADQR	2	P22105	N-Term(iTRAQ4plex)	1070.61	0.772039	1		0.153263	1		39.93	33.46	0
AVPVVSVSK	4	P10721	N-Term(iTRAQ4plex); K9(iTRAQ4plex)	1173.74	1.22978	2	68.5494	1.04295	2	100.12	48.01	58.38	0
AVQGFHTGVHQAGK	2	Q6UWP8	N-Term(iTRAQ4plex); K14(iTRAQ4plex)	1724.94	0.997594	1		1.32548	1		46.89	47.6	0
AVQLAEK	1	O60476	N-Term(iTRAQ4plex); K7(iTRAQ4plex)	1046.65	1.54251	1		1.79334	1			36.03	0
AVQPGETYTYK	4	P12259	N-Term(iTRAQ4plex); K11(iTRAQ4plex)	1544.82	1.35118	3	59.5559	0.605421	3	45.0695	49.83	64.86	0
AVQQPDGLAVLGIFLK	8	P00918	N-Term(iTRAQ4plex); K16(iTRAQ4plex)	1957.18	0.364511	3	0.252474	1.10224	3	104.655	54.3	72.48	0
AVQQPDGLAVLGIFLKVGSAKPGLQK	1	P00918	N-Term(iTRAQ4plex); K16(iTRAQ4plex); K21(iTRAQ4plex); K26(iTRAQ4plex)	3210.97	0.507027	1		0.523883	1			23.59	1
AVSDMIMELAVHAQFITTTFRPELLESADK	1	Q9UQE7	N-Term(iTRAQ4plex); K30(iTRAQ4plex)	3651.9							30.75		0
AVSISPTNVILTWK	1	Q12913	N-Term(iTRAQ4plex); K14(iTRAQ4plex)	1817.07	1.88401	1					34.73		0
AVSMPSFSILGSDVR	8	P04114	N-Term(iTRAQ4plex); M4(Oxidation)	1725.9	0.518926	5	28.1233	0.0754211	5	0.334836	39.27	64.91	0
AVSMPSFSILGSDVR	4	P04114	N-Term(iTRAQ4plex)	1709.9	0.420002	4	8.52665	0.0510501	2	99.4211	37.33	76.02	0
AVSMPSFSILGSDVRVPSYTLILPSLELPVLHVPR	1	P04114	N-Term(iTRAQ4plex)	3934.2	1.46383	1						37.54	1
AVSPLPYLR	2	P04275	N-Term(iTRAQ4plex)	1159.7	0.536376	2	68.3388	0.109509	2	198.777	35.78	37.08	0
AVSPPAR	2	P54108	N-Term(iTRAQ4plex)	841.501	0.621596	1		1.18803	1		29.35	26.79	0
AVSVGPR	2	Q9NPR2	N-Term(iTRAQ4plex)	829.5	1.16884	1		0.875998	1		39.44	31.92	0
AVTDSINQLITMCTQQAPGQK	1	Q9Y490	N-Term(iTRAQ4plex); C13(Methylthio); K21(iTRAQ4plex)	2581.31	0.178528	1		0.181294	1		40.48		0
AVTELNEPLSNEDR	2	Q04917	N-Term(iTRAQ4plex)	1730.87	0.606854	1		0.283465	1		36.25	60.49	0
AVTEQGAELSNEER	4	P27348	N-Term(iTRAQ4plex)	1676.82	0.686009	2	29.0052	0.540755	2	25.0574	52.6	67.3	0
AVTEQGHELSNEER	1	P31946	N-Term(iTRAQ4plex)	1742.84	0.756327	1						61.93	0
AVTNEPEEEELATLSEEEIAMAVTAWEK	1	P56192	N-Term(iTRAQ4plex); K28(iTRAQ4plex)	3407.67	0.711168	1					30.73		0
AVTQALNR	1	Q9Y490	N-Term(iTRAQ4plex)	1016.6	0.201154	1		0.0799018	1			42.73	0
AVTTQDAVNPIESLDTWTEFVEGK	1	P35916	N-Term(iTRAQ4plex); K24(iTRAQ4plex)	2938.48	0.893488	1						63.07	0
AVVEVDESGTR	8	P05154	N-Term(iTRAQ4plex)	1305.68	1.02904	3	4.05909	0.864698	3	29.6868	50.03	60.62	0
AVVFLEPQWYR	1	P08637	N-Term(iTRAQ4plex)	1551.84								53.29	0
AVVFLEPQWYSVLEK	4	O75015	N-Term(iTRAQ4plex); K15(iTRAQ4plex)	2096.17	1.11453	2	25.1528	0.86719	2	2.20645	68.95	49.9	0
AVVHGILMGVPVPFPIPEPDGCK	3	P61916	N-Term(iTRAQ4plex); C22(Methylthio); K23(iTRAQ4plex)	2706.45	1.60687	2	63.3151	2.65689	2	69.1864	62.23	46.4	0
AVVHGILMGVPVPFPIPEPDGCK	1	P61916	N-Term(iTRAQ4plex); M8(Oxidation); C22(Methylthio); K23(iTRAQ4plex)	2722.43	1.59365	1		1.77546	1		33.41		0
AVVHTHLLNPEWLVNYFGSLSVEDSLECLR	4	Q00610	N-Term(iTRAQ4plex); C28(Methylthio)	3630.81								74.72	0
AVVVHAGEDDLGR	4	P08294	N-Term(iTRAQ4plex)	1481.78	1.26369	2	21.5937	0.842163	2	8.8077	60.1	55.33	0
AVYEAVLR	1	P12955	N-Term(iTRAQ4plex)	1064.62	1.022	1		0.816591	1			39	0
AVYTCNEGYQLLGEINYR	34	P08603	N-Term(iTRAQ4plex); C5(Methylthio)	2296.09	0.428728	15	35.7992	0.218202	8	51.5074	60.21	85.22	0
AWAEAEK	1	P07307	N-Term(iTRAQ4plex); K7(iTRAQ4plex)	1092.59	2.02108	1		3.05742	1			37.25	0
AWAYYSAVNPEK	2	P12259	N-Term(iTRAQ4plex); K12(iTRAQ4plex)	1686.88	0.643528	1		0.0547657	1		46.1	72.89	0
AWDADQTEANNR	1	Q9BYE9	N-Term(iTRAQ4plex)	1534.7	1.78402	1		0.264994	1			49.87	0
AWEDTLDK	4	Q16610	N-Term(iTRAQ4plex); K8(iTRAQ4plex)	1265.66	0.574244	2	10.1756	0.490525	2	3.98435	43.82	59.95	0
AWFLESK	4	P55056	N-Term(iTRAQ4plex); K7(iTRAQ4plex)	1168.66	0.879165	2	12.9806	0.0846252	2	95.5802	41.05	42.82	0
AWGESTPLANKPGK	1	P12259	N-Term(iTRAQ4plex); K11(iTRAQ4plex); K14(iTRAQ4plex)	1888.06	1.0118	1		0.215876	1		30.68		0
AWITAPVALR	1	Q14126	N-Term(iTRAQ4plex)	1241.75	0.902268	1		0.505255	1			37.8	0
AWLMASR	1	Q9UK55	N-Term(iTRAQ4plex)	978.532	1.10331	1		0.87784	1			38.17	0
AWQDCGMR	2	Q9UGM5	N-Term(iTRAQ4plex); C5(Methylthio)	1156.48	0.944975	2	21.9921	1.17767	2	17.2008		44.37	0
AWRPALYLAALDCAEETNSAVCR	1	O00391	N-Term(iTRAQ4plex); C13(Methylthio); C22(Methylthio)	2759.3								84.66	0
AWVWNTHADFADECPKPELLAIR	2	P43487	N-Term(iTRAQ4plex); C14(Methylthio); K16(iTRAQ4plex)	3016.51	0.594115	2	34.7466	0.742492	2	20.9158		61.61	0
AYAANSHQGQMLAQYIESFTQGSIEAHK	1	Q9NY33	N-Term(iTRAQ4plex); K28(iTRAQ4plex)	3368.65	2.18638	1		1.4049	1			47.47	0
AYDATHLVK	2	P10768	N-Term(iTRAQ4plex); K9(iTRAQ4plex)	1305.74	0.845833	1		1.00701	1		49.16	53.68	0
AYFLGSK	2	Q6YHK3	N-Term(iTRAQ4plex); K7(iTRAQ4plex)	1073.62	1.62219	1		1.75362	1		55.68	44.83	0
AYGPGIEPTGNMVK	2	P21333	N-Term(iTRAQ4plex); K14(iTRAQ4plex)	1721.92	0.261512	1		0.115814	1		38.31	58.13	0
AYGSHCYALFLSPK	2	Q06141	N-Term(iTRAQ4plex); C6(Methylthio); K14(iTRAQ4plex)	1890.95	1.0849	1		1.50193	1		34.98	36.75	0
AYHEQLTVAEITNACFEPANQMVK	2	Q9BQE3	N-Term(iTRAQ4plex); C15(Methylthio); K24(iTRAQ4plex)	3041.48	0.916612	1		0.266847	1		36.38	49.29	0
AYIFIDEAHITQALIWLSQR	81	P01023	N-Term(iTRAQ4plex)	2532.38	0.901392	47	16.3315	0.709773	48	18.9455	86.71	80.81	0
AYISMHSYSQHIVFPYSYTR	2	Q96IY4	N-Term(iTRAQ4plex)	2594.26	0.661988	2	45.5402	0.684652	2	9.29038	37.73	47.92	0
AYLEEECPATLR	27	P25311	N-Term(iTRAQ4plex); C7(Methylthio)	1584.75	1.19677	20	48.073	1.90988	20	26.5466	53.02	64.99	0
AYLEEECPATLR	2	P25311	C7(Methylthio)	1440.65							34.28	66.46	0
AYLSIWTELQAYIKEFHTTGLAWSK	3	Q01518	N-Term(iTRAQ4plex); K14(iTRAQ4plex); K25(iTRAQ4plex)	3388.82	0.556305	2	7.54818	0.550637	2	7.33367	27.65	32.07	1
AYMELVNNMLLTAELYLQWCDEATVGEITHAR	2	O75431	N-Term(iTRAQ4plex); C20(Methylthio)	3887.86								49.35	0
AYSEAHEISK	4	P61981	N-Term(iTRAQ4plex); K10(iTRAQ4plex)	1422.75	1.41119	3	18.7425	0.386823	3	47.4371	50	67.54	0
AYSHSVSLTR	5	Q9Y6R7	N-Term(iTRAQ4plex)	1264.68	1.55042	3	0.875238	0.714629	3	9.00811	36.42	44.75	0
AYSLFSYNTQGR	21	P02743	N-Term(iTRAQ4plex)	1550.77	0.496424	13	21.0368	0.210875	12	46.6594	52.98	67.27	0
AYSLFSYNTQGRDNELLVYK	2	P02743	N-Term(iTRAQ4plex); K20(iTRAQ4plex)	2669.39	0.377672	1		0.266802	1		34.52	44.4	1
AYVPIAQVK	4	Q14956	N-Term(iTRAQ4plex); K9(iTRAQ4plex)	1276.78	1.88671	2	32.3923	1.3368	2	52.845	52.12	45.73	0
AYWDIMISNHQNSNR	5	P35542	N-Term(iTRAQ4plex)	1992.94	0.859321	4	20.4338	0.40399	4	34.8952	39.18	74.08	0
AYWQVHLDQVEVASGLTLCK	2	P07339	N-Term(iTRAQ4plex); C19(Methylthio); K20(iTRAQ4plex)	2594.34	3.87304	1		2.60695	1		48.19	58.14	0
AYYENSPQQVFSTEFEVK	3	P01024	N-Term(iTRAQ4plex); K18(iTRAQ4plex)	2454.21	0.25224	1		0.124687	1		48.31	64.02	0
AYYHLLEQVAPK	2	P13796	N-Term(iTRAQ4plex); K12(iTRAQ4plex)	1719.96	0.753615	2	86.7074	0.663785	2	62.5955		42.27	0
CADDAMTLVLK	2	P17813	N-Term(iTRAQ4plex); C1(Methylthio); K11(iTRAQ4plex)	1513.76	0.936011	1		1.322	1		68.56	70.57	0
CADDQPPSILDPPDQVQFEK	2	P26927	N-Term(iTRAQ4plex); C1(Methylthio); K20(iTRAQ4plex)	2576.23	0.472333	2	34.4965	0.31529	1			34.43	0
CAEENCFIQK	5	P01024	N-Term(iTRAQ4plex); C1(Methylthio); C6(Methylthio); K10(iTRAQ4plex)	1564.7	0.294136	3	2.31499	0.114156	2	41.3682	31.62	53.34	0
CAGPEAVK	17	P02750	N-Term(iTRAQ4plex); C1(Methylthio); K8(iTRAQ4plex)	1108.57	1.13258	11	58.5874	1.79906	11	66.268	63.5	52.15	0
CAGPEAVK	2	P02750	C1(Methylthio); K8(iTRAQ4plex)	964.469	0.945904	1		0.543297	1		42.92	33.74	0
CAGPGAHAGLPLWALPGGDAECPGPR	1	P40197	N-Term(iTRAQ4plex); C1(Methylthio); C22(Methylthio)	2706.25	0.421458	1		0.768474	1			38.72	0
CAGTVEVEIQR	1	Q86VB7	N-Term(iTRAQ4plex); C1(Methylthio)	1394.69	1.33589	1		1.82828	1			60.57	0
CALMEQVAHQTIVMQFILELAK	8	Q16543	N-Term(iTRAQ4plex); C1(Methylthio); K22(iTRAQ4plex)	2850.5	1.0468	5	6.27709	0.919244	4	8.77523	56.88	54.28	0
CANLFEALVGTLK	3	Q9P1F3	N-Term(iTRAQ4plex); C1(Methylthio); K13(iTRAQ4plex)	1712.93	1.51347	2	27.8975	1.84643	2	46.4257	63.55	78.49	0
CAPGYTGDR	2	Q5VY43	N-Term(iTRAQ4plex); C1(Methylthio)	1129.49	1.32345	1		2.03856	1		36.26	40.42	0
CAVSDVEMQEHYDEFFEEVFTEMEEK	17	P0DN76	N-Term(iTRAQ4plex); C1(Methylthio); K26(iTRAQ4plex)	3534.5	1.13288	8	43.6025	1.43634	8	37.0272	54.05	62.55	0
CCAAADPHECYAK	3	P02768	N-Term(iTRAQ4plex); C1(Methylthio); C2(Methylthio); C10(Methylthio); K13(iTRAQ4plex)	1807.7	2.14654	2	12.5327	0.990762	2	25.3917	46.16	40.75	0
CCEDGMR	2	P01024	N-Term(iTRAQ4plex); C1(Methylthio); C2(Methylthio)	1049.35	0.198911	1		0.0360952	1		24.14	30.11	0
CCESASEDCMAK	95	P02774	N-Term(iTRAQ4plex); C1(Methylthio); C2(Methylthio); C9(Methylthio); K12(iTRAQ4plex)	1702.6	1.03341	52	16.3954	0.571442	52	37.2537	55.59	102.16	0
CCESASEDCMAK	8	P02774	C1(Methylthio); N-Term(iTRAQ4plex); C2(Methylthio); C9(Methylthio); M10(Oxidation); K12(iTRAQ4plex)	1718.59	0.844049	4	32.4811	0.386568	4	18.963	37.46	56.25	0
CCPCNVCSPPK	1	Q8N130	N-Term(iTRAQ4plex); C1(Methylthio); C2(Methylthio); C4(Methylthio); C7(Methylthio); K11(iTRAQ4plex)	1622.62	1.3582	1		0.860031	1			20.45	0
CCQDGVTR	3	P0C0L4;P0C0L5	N-Term(iTRAQ4plex); C1(Methylthio); C2(Methylthio)	1117.44							33.61	34.29	0
CDAESSK	2	P10643	N-Term(iTRAQ4plex); C1(Methylthio); K7(iTRAQ4plex)	1073.48	0.450181	1		0.308738	1		43.64	56.23	0
CDDWGLDTMR	2	Q9NPH3	N-Term(iTRAQ4plex); C1(Methylthio)	1401.57	1.12765	1		1.51736	1		33.31	43.15	0
CDEAQVLQVWDDPYPEVLSQEPFHK	1	P07333	N-Term(iTRAQ4plex); C1(Methylthio); K25(iTRAQ4plex)	3306.57	2.30267	1		0.919291	1			59.6	0
CDENILWLDYK	3	P14618	N-Term(iTRAQ4plex); C1(Methylthio); K11(iTRAQ4plex)	1745.85	0.566903	2	15.6747	0.272593	2	0.632842	43.89	58.66	0
CDEWSVNSVGK	4	P02787	N-Term(iTRAQ4plex); C1(Methylthio); K11(iTRAQ4plex)	1557.73	1.51847	2	40.3926	1.40854	2	60.8326	47.67	68.59	0
CDGDHDCADGSDEK	2	Q07954	N-Term(iTRAQ4plex); C1(Methylthio); C7(Methylthio); K14(iTRAQ4plex)	1846.66	0.843735	1					31.04	28.35	0
CDIYQSK	2	P12821	N-Term(iTRAQ4plex); C1(Methylthio); K7(iTRAQ4plex)	1190.58	0.858941	1		0.778289	1		42.81	32.35	0
CDKEFMWALK	2	P58546	N-Term(Acetyl); C1(Methylthio); K3(iTRAQ4plex); K10(iTRAQ4plex)	1646.79	1.20036	1		1.66777	1		34.68	35.96	1
CDPHEATCYDDGK	8	P02751	N-Term(iTRAQ4plex); C1(Methylthio); C8(Methylthio); K13(iTRAQ4plex)	1833.72	0.145167	5	64.6991	0.0944234	3	30.0512	29.27	42.58	0
CDPVDQCQDSETGTFYQIGDSWEK	2	P02751	N-Term(iTRAQ4plex); C1(Methylthio); C7(Methylthio); K24(iTRAQ4plex)	3131.3							46.47	30.03	0
CDSGFALDSEER	2	P35555	N-Term(iTRAQ4plex); C1(Methylthio)	1518.64	0.49921	1		0.14915	1		32.91	54.9	0
CDSSPDSAEDVR	2	P02765	C1(Methylthio)	1326.49							74.94	60.73	0
CDSSPDSAEDVR	32	P02765	N-Term(iTRAQ4plex); C1(Methylthio)	1470.6	1.19092	17	16.211	0.865893	17	19.2194	54.94	60.89	0
CDSSPDSAEDVRK	3	P02765	C1(Methylthio); K13(iTRAQ4plex)	1598.69	1.11533	1		0.833799	1		36.73	66.65	1
CDSSPDSAEDVRK	10	P02765	N-Term(iTRAQ4plex); C1(Methylthio); K13(iTRAQ4plex)	1742.79	0.989586	7	47.8482	0.650103	7	43.0694	36.06	66.13	1
CEAFGWHAIIVDGHSVEELCK	5	P29401	N-Term(iTRAQ4plex); C1(Methylthio); C20(Methylthio); K21(iTRAQ4plex)	2723.27	0.939493	4	64.4681	1.19007	4	22.6354	41.1	48.95	0
CEAPAAAPEVSEEPR	2	Q9UM47	N-Term(iTRAQ4plex); C1(Methylthio)	1745.8	0.862668	1					54.56	39.75	0
CEASNIVGK	2	Q9BY67	N-Term(iTRAQ4plex); C1(Methylthio); K9(iTRAQ4plex)	1254.64	1.98606	1		0.61525	1		36.96	52.82	0
CEEDEEFTCR	16	P00747	N-Term(iTRAQ4plex); C1(Methylthio); C9(Methylthio)	1496.53	0.297722	8	16.4516	0.107947	7	86.9905	42.06	40.1	0
CEEPYLR	2	Q9UBX5	N-Term(iTRAQ4plex); C1(Methylthio)	1099.51	0.581376	1		0.165919	1		29.56	31.19	0
CEFDINECK	1	P07225	N-Term(iTRAQ4plex); C1(Methylthio); C8(Methylthio); K9(iTRAQ4plex)	1480.62	0.456244	1		0.253777	1			26.74	0
CEGFVCAQTGR	1	P07358	N-Term(iTRAQ4plex); C1(Methylthio); C6(Methylthio)	1406.58	0.727787	1						32.7	0
CEGPIPDVTFELLR	26	P04217	N-Term(iTRAQ4plex); C1(Methylthio)	1778.88	1.39539	16	22.3254	1.45118	16	26.9785	75.87	69.35	0
CEGSSVQTR	1	P07996	N-Term(iTRAQ4plex); C1(Methylthio)	1156.52	0.0724889	1						31.65	0
CEIAGWGETK	3	P26927	N-Term(iTRAQ4plex); C1(Methylthio); K10(iTRAQ4plex)	1427.69	0.587324	2	8.95382	0.0753461	2	1.07163	36.99	49.68	0
CENLTTGK	3	O75882	N-Term(iTRAQ4plex); C1(Methylthio); K8(iTRAQ4plex)	1199.6	1.15477	2	34.7494	1.50485	2	24.3868	35.85	56.98	0
CEPCDAR	4	P17936	N-Term(iTRAQ4plex); C1(Methylthio); C4(Methylthio)	1029.37	0.713104	2	26.0238	0.359084	2	55.4461	27.4	24.07	0
CEWETPEGCEQVLTGK	1	P04003	N-Term(iTRAQ4plex); C1(Methylthio); C9(Methylthio); K16(iTRAQ4plex)	2188.97								65.73	0
CFDHHFLEGSR	5	P05160	N-Term(iTRAQ4plex); C1(Methylthio)	1537.68	0.504654	3	0.571485	0.279977	3	7.08315	37.58	44.27	0
CFEGFGIDGPAIAK	13	P08603	N-Term(iTRAQ4plex); C1(Methylthio); K14(iTRAQ4plex)	1758.89	0.248812	7	131.267	0.0387234	4	3.23149	55.76	93.7	0
CFEGFGIDGPAIAK	4	P08603	C1(Methylthio); K14(iTRAQ4plex)	1614.78	0.217492	2	15.8191	0.116001	1		48.73	78.27	0
CFEPQLLR	1	P00748	N-Term(iTRAQ4plex); C1(Methylthio)	1195.61	1.62173	1		0.678698	1			32.95	0
CFFQGDHGFDNK	4	Q13822	N-Term(iTRAQ4plex); C1(Methylthio); K12(iTRAQ4plex)	1748.78	0.726239	3	13.9037	0.24708	3	19.34	40.9	62.13	0
CFLAFTQTK	6	P05452	N-Term(iTRAQ4plex); C1(Methylthio); K9(iTRAQ4plex)	1392.73	0.811123	4	7.52542	1.00133	4	8.32023	51.73	52.54	0
CFLAFTQTK	2	P05452	C1(Methylthio); K9(iTRAQ4plex)	1248.62	0.904401	1		0.976492	1		36.32	38.71	0
CFSGQCISK	7	P10643	N-Term(iTRAQ4plex); C1(Methylthio); C6(Methylthio); K9(iTRAQ4plex)	1352.62	0.390344	4	19.5876	0.150572	4	7.62138	51.56	52.16	0
CFSLVESTYK	2	Q9UJJ9	N-Term(iTRAQ4plex); C1(Methylthio); K10(iTRAQ4plex)	1510.75	0.870176	1		0.694692	1		44.77	57.15	0
CFSSDFMAYDIACDR	4	O75882	N-Term(iTRAQ4plex); C1(Methylthio); C13(Methylthio)	1979.76	1.09236	1		0.651344	1		45.63	77.37	0
CGEDDETIPSEYR	1	P20810	N-Term(iTRAQ4plex); C1(Methylthio)	1703.71	1.08465	1		0.722183	1			50.18	0
CGENLYMSSASSSWSQAIQSWFDEYNDFDFGVGPK	1	P54108	N-Term(iTRAQ4plex); C1(Methylthio); K35(iTRAQ4plex)	4286.87							22.81		0
CGIWALFGSDDCLSVQCLSAMK	3	P08243	N-Term(iTRAQ4plex); C1(Methylthio); C12(Methylthio); C17(Methylthio); K22(iTRAQ4plex)	2773.23	0.881424	1		1.00725	1		27.07	41.55	0
CGLVPVLAENYK	1	P02788	N-Term(iTRAQ4plex); C1(Methylthio); K12(iTRAQ4plex)	1639.88	1.52218	1		0.790268	1		32.74		0
CGMVWFSEDVLSTDMIFNNFLAR	1	Q14204	N-Term(iTRAQ4plex); C1(Methylthio)	2885.33								48.49	0
CGPASVQAIK	3	P00488	N-Term(iTRAQ4plex); C1(Methylthio); K10(iTRAQ4plex)	1307.71	0.24388	2	29.087	0.133044	2	45.3957	38.43	48.9	0
CGSEAQPR	2	P26927	N-Term(iTRAQ4plex); C1(Methylthio)	1037.46	0.601402	1		0.0774692	1		32.65	42.72	0
CGTGIVGVFVK	2	O00151	N-Term(iTRAQ4plex); C1(Methylthio); K11(iTRAQ4plex)	1413.79	0.555175	1		1.02045	1		38.86	48.13	0
CGVALSTPGGAR	2	Q86VB7	N-Term(iTRAQ4plex); C1(Methylthio)	1278.64	1.22806	2	101.359	1.31357	2	152.346	37.02	45.8	0
CGVPDLGR	1	P14780	N-Term(iTRAQ4plex); C1(Methylthio)	1006.49	1.621	1		0.223222	1			44.85	0
CHEGGQSYK	9	P02751	N-Term(iTRAQ4plex); C1(Methylthio); K9(iTRAQ4plex)	1342.62	0.260357	5	32.6321	0.0319684	5	147.933	47.56	37.54	0
CHEGGQSYK	1	P02751	C1(Methylthio); K9(iTRAQ4plex)	1198.51								32.29	0
CHPLVDPEPFVALCEK	2	P04275	N-Term(iTRAQ4plex); C1(Methylthio); C14(Methylthio); K16(iTRAQ4plex)	2177.06	0.932465	2	20.4115	0.893486	1		34.52	37.8	0
CIALAQLLVEQNFPAIAIHR	2	Q13838	N-Term(iTRAQ4plex); C1(Methylthio)	2410.32	0.670486	1		0.845153	1		43.64	53.07	0
CIEGGQK	1	P08567	N-Term(iTRAQ4plex); C1(Methylthio); K7(iTRAQ4plex)	1068.54	1.51293	1		2.0383	1		38.47		0
CIEGQEK	2	P05160	N-Term(iTRAQ4plex); C1(Methylthio); K7(iTRAQ4plex)	1140.57	0.565902	2	11.1911	0.245778	2	0.384494	37.4		0
CIESLIAVFQK	4	P31949	N-Term(iTRAQ4plex); C1(Methylthio); K11(iTRAQ4plex)	1584.87	1.1601	2	37.5789	0.947518	2	23.9702	62.55	66.5	0
CIGTDLNR	1	P15088	N-Term(iTRAQ4plex); C1(Methylthio)	1081.53	0.889125	1		0.550233	1			32.41	0
CILVITWIQHLIPK	12	Q9UL46	N-Term(iTRAQ4plex); C1(Methylthio); K14(iTRAQ4plex)	2011.19	0.931787	7	8.25511	1.06233	7	17.2557	38.54	39.19	0
CINQLLCK	2	P49908	N-Term(iTRAQ4plex); C1(Methylthio); C7(Methylthio); K8(iTRAQ4plex)	1314.67	0.452605	1		0.131595	1		35.89	42.09	0
CITPTGTHPLAK	1	P28799	N-Term(iTRAQ4plex); C1(Methylthio); K12(iTRAQ4plex)	1572.85	1.56528	1		0.922138	1		33		0
CIYCIHALSLYLFKLGLAPQIQDLYGK	1	P46940	N-Term(iTRAQ4plex); C1(Methylthio); C4(Methylthio); K14(iTRAQ4plex); K27(iTRAQ4plex)	3607.92	0.778769	1		3.11834	1			33.26	1
CKPVNTFVHEPLVDVQNVCFQEK	2	P07998	N-Term(iTRAQ4plex); C1(Methylthio); K2(iTRAQ4plex); C19(Methylthio); K23(iTRAQ4plex)	3197.6	1.09255	2	12.7629	1.0429	2	8.02018	32.13	53.6	0
CKSSNLIILEEHLK	1	P08603	C1(Methylthio); K2(iTRAQ4plex); K14(iTRAQ4plex)	1961.08	0.342425	1		0.239702	1		35.57		1
CKSSNLIILEEHLK	1	P08603	N-Term(iTRAQ4plex); C1(Methylthio); K2(iTRAQ4plex); K14(iTRAQ4plex)	2105.19	0.429367	1		0.391115	1			35.6	1
CLADGNPPPHFSISK	1	P43121	N-Term(iTRAQ4plex); C1(Methylthio); K15(iTRAQ4plex)	1916.96	0.738726	1		1.02656	1		35.01		0
CLAFECPENYR	2	P23142	N-Term(iTRAQ4plex); C1(Methylthio); C6(Methylthio)	1580.65	0.731898	2	1.42804	0.216136	1			43.33	0
CLAPLEGAR	3	P04217	C1(Methylthio)	975.477							44.98		0
CLAPLEGAR	13	P04217	N-Term(iTRAQ4plex); C1(Methylthio)	1119.57	1.24209	10	34.0057	1.4064	10	37.0652	36.21	49.6	0
CLAYDFYPGK	36	P25311	N-Term(iTRAQ4plex); C1(Methylthio); K10(iTRAQ4plex)	1510.73	1.00352	24	25.3568	1.80917	24	12.0397	47.05	53.26	0
CLAYDFYPGK	1	P25311	N-Term(iTRAQ4plex); C1(Methylthio)	1366.63	0.983514	1		0.771038	1		30.17		0
CLCACPFK	1	P02748	N-Term(iTRAQ4plex); C1(Methylthio); C3(Methylthio); C5(Methylthio); K8(iTRAQ4plex)	1310.56	0.242614	1		0.129287	1			32.91	0
CLDLVDK	2	Q9UM47	N-Term(iTRAQ4plex); C1(Methylthio); K7(iTRAQ4plex)	1139.61	0.685382	1		0.269682	1		55.32	39.07	0
CLDPCVISQEIMEK	6	P36980	N-Term(iTRAQ4plex); C1(Methylthio); C5(Methylthio); K14(iTRAQ4plex)	1987.93	0.516431	4	19.9134	0.171998	4	34.0423	55.92	49.69	0
CLDPCVISQEIMEK	2	P36980	C1(Methylthio); N-Term(iTRAQ4plex); C5(Methylthio); M12(Oxidation); K14(iTRAQ4plex)	2003.93	0.435833	1		0.27832	1		34.13	30.6	0
CLDPCVVSEENMNK	3	Q9BXR6	N-Term(iTRAQ4plex); C1(Methylthio); C5(Methylthio); K14(iTRAQ4plex)	1960.84	0.838726	1		0.114405	1		45	49.11	0
CLDPCVVSEENMNK	1	Q9BXR6	C1(Methylthio); N-Term(iTRAQ4plex); C5(Methylthio); M12(Oxidation); K14(iTRAQ4plex)	1976.85	0.636303	1		0.262685	1		26.2		0
CLDPVDTPNPTR	2	P03973	N-Term(iTRAQ4plex); C1(Methylthio)	1517.72	1.41862	1		1.49801	1		50.28	45.9	0
CLEVEGHR	3	P00748	N-Term(iTRAQ4plex); C1(Methylthio)	1132.54	1.36492	2	38.2528	0.963743	2	6.14637	29.78	38.81	0
CLGYHLDVSLAFSEISVGAEFNK	3	P02748	N-Term(iTRAQ4plex); C1(Methylthio); K23(iTRAQ4plex)	2833.42	0.748986	2	31.5659	0.334862	2	9.90727	42.35	35.73	0
CLHPCVISR	2	P08603;Q03591	N-Term(iTRAQ4plex); C1(Methylthio); C5(Methylthio)	1263.6								34.56	0
CLIHDGAAPISLEWK	1	P98160	N-Term(iTRAQ4plex); C1(Methylthio); K15(iTRAQ4plex)	1987.04	0.597628	1		1.09807	1			34.08	0
CLLFSFLPASSINDMEK	2	P03952	N-Term(iTRAQ4plex); C1(Methylthio); M15(Oxidation); K17(iTRAQ4plex)	2265.11	0.699167	1		0.305947	1		68.91	42.85	0
CLLFSFLPASSINDMEK	5	P03952	N-Term(iTRAQ4plex); C1(Methylthio); K17(iTRAQ4plex)	2249.13	0.984072	4	26.3926	0.348239	4	57.8678	59.14	62.66	0
CLLFTFTAESPSEDPTR	2	P03951	N-Term(iTRAQ4plex); C1(Methylthio)	2103.98	0.781319	2	38.9078				50.08	75.15	0
CLLPGQSGPLCDALATYAAACQAAGATVHPWR	3	Q9Y6R7	N-Term(iTRAQ4plex); C1(Methylthio); C11(Methylthio); C21(Methylthio)	3494.62	1.04147	2	49.7058	0.670856	1		31.33	46.91	0
CLNPSFNPPEK	2	Q12841	N-Term(iTRAQ4plex); C1(Methylthio); K11(iTRAQ4plex)	1579.78	1.27744	2	41.4236	1.34008	2	35.7133		57.75	0
CLPDGTWR	1	P13671	N-Term(iTRAQ4plex); C1(Methylthio)	1137.53	0.149372	1		0.0372878	1		31.06		0
CLPVTAPENGK	2	P08603	N-Term(iTRAQ4plex); C1(Methylthio); K11(iTRAQ4plex)	1462.77	0.298261	1		0.0988889	1		48.27	48.14	0
CLRPEELTNQMNQIEISMQHEQLEESFQELVEDYR	1	O14929	N-Term(iTRAQ4plex); C1(Methylthio)	4499.08								39.59	0
CLTTDEYDGHSTYPSHQYQ	1	P30043	N-Term(iTRAQ4plex); C1(Methylthio)	2435	0.204813	1		0.29741	1			21.49	0
CLVNLIEK	43	P00751	N-Term(iTRAQ4plex); C1(Methylthio); K8(iTRAQ4plex)	1265.72	1.5096	25	19.9825	0.990362	25	21.169	60.79	63.62	0
CLVNLIEK	1	P00751	C1(Methylthio); K8(iTRAQ4plex)	1121.62	0.696147	1		0.547379	1			40.34	0
CLVNLIEKVASYGVKPR	2	P00751	N-Term(iTRAQ4plex); C1(Methylthio); K15(iTRAQ4plex)	2223.26	1.10363	2	19.566	0.694407	2	0.585306	33.06		1
CMGTVTLNQAR	1	P49913	N-Term(iTRAQ4plex); C1(Methylthio)	1383.66	0.426469	1		0.216844	1			44.18	0
CMPTFQFFK	1	P10599	N-Term(iTRAQ4plex); C1(Methylthio); K9(iTRAQ4plex)	1482.72	0.806729	1		0.753794	1			54.69	0
CNADANPPPFK	1	Q9NQS3	N-Term(iTRAQ4plex); C1(Methylthio); K11(iTRAQ4plex)	1507.73								35.88	0
CNAEEHVR	2	P11279	N-Term(iTRAQ4plex); C1(Methylthio)	1147.51	1.7615	1		1.82704	1		33.52	37.76	0
CNEIINWLDK	3	P11142	N-Term(iTRAQ4plex); C1(Methylthio); K10(iTRAQ4plex)	1581.8	1.17852	2	4.91257	1.21108	2	21.1965	55.1	58.9	0
CNLLAEK	56	P02765	N-Term(iTRAQ4plex); C1(Methylthio); K7(iTRAQ4plex)	1124.6	1.09827	34	35.75	1.03041	34	30.1325	49.85	49.51	0
CNLLAEK	1	P02765	N-Term(iTRAQ4plex); C1(Methylthio)	980.504	1.06771	1		1.12147	1			34.65	0
CNMGYEYSER	23	P08603	N-Term(iTRAQ4plex); C1(Methylthio)	1441.57	0.279894	13	28.3074	0.0776145	11	72.1601	50.39	38.97	0
CNMGYEYSER	2	P08603	C1(Methylthio)	1297.46							34.92	50.31	0
CNMGYEYSER	4	P08603	N-Term(iTRAQ4plex); C1(Methylthio); M3(Oxidation)	1457.56	0.289917	3	5.9243	0.162609	2	142.915	22.13	50.76	0
CNMGYEYSER	2	P08603	C1(Methylthio); M3(Oxidation)	1313.46							20.56	31.25	0
CNSLSTLEK	2	P13473	N-Term(iTRAQ4plex); C1(Methylthio); K9(iTRAQ4plex)	1328.68	0.644681	1		0.280133	1		55.91	54.51	0
CPAPELLGGPSVFLFPPKPK	8	P01860	N-Term(iTRAQ4plex); C1(Methylthio); K18(iTRAQ4plex); K20(iTRAQ4plex)	2572.45	0.578243	6	27.941	0.44127	6	30.3521	42.3	47.54	0
CPAQEVAR	1	P08887	N-Term(iTRAQ4plex); C1(Methylthio)	1063.51	1.11766	1		0.897228	1			33.55	0
CPDVDECR	1	Q7Z7M0	N-Term(iTRAQ4plex); C1(Methylthio); C7(Methylthio)	1172.43	0.93876	1		0.542538	1			19.5	0
CPEALFQPSFLGMESCGIHETTFNSIMK	3	P60709	N-Term(iTRAQ4plex); C1(Methylthio); C16(Methylthio); K28(iTRAQ4plex)	3497.59	1.36452	2	19.9367	0.981801	2	7.63664	28.59	33.89	0
CPLPEMHVR	1	O60667	N-Term(iTRAQ4plex); C1(Methylthio)	1271.62				1.07908	1			35.55	0
CPNPPVQENFDVNK	4	P05090	N-Term(iTRAQ4plex); C1(Methylthio); K14(iTRAQ4plex)	1934.93	0.95999	3	68.5088	0.635615	3	4.69139	36.47	61.98	0
CPPELEK	2	Q9Y6R7	N-Term(iTRAQ4plex); C1(Methylthio); K7(iTRAQ4plex)	1149.59	1.52109	2	25.6729	0.710181	2	22.6221	42.01		0
CPPPPLPINSK	5	P05160	N-Term(iTRAQ4plex); C1(Methylthio); K11(iTRAQ4plex)	1496.82	0.607223	5	14.7222	0.231427	4	37.3504	54.89	39.55	0
CPSIILHDR	4	Q9UHG3	N-Term(iTRAQ4plex); C1(Methylthio)	1243.64	0.769346	2	23.0528	0.26005	2	12.0284	41.18	36.8	0
CPSSGTPNPTLR	2	P11362	N-Term(iTRAQ4plex); C1(Methylthio)	1419.68	0.965074	2	16.4004	1.25265	2	33.0478		33.96	0
CPTGYYLNEDTR	1	P35555	N-Term(iTRAQ4plex); C1(Methylthio)	1621.71	0.704141	1		0.177461	1			80.96	0
CQAYESNR	10	P43652	N-Term(iTRAQ4plex); C1(Methylthio)	1160.49	1.35744	5	4.44179	1.27303	5	14.8729	31.31	41.47	0
CQDEQQYAR	2	Q86UX7	N-Term(iTRAQ4plex); C1(Methylthio)	1330.56	0.640188	1		0.252904	1		30.54	35.43	0
CQEVISWLDANTLAEKDEFEHK	3	P0DMV8	N-Term(iTRAQ4plex); C1(Methylthio); K16(iTRAQ4plex); K22(iTRAQ4plex)	3083.51	1.12174	3	29.0244	0.94343	3	18.2206		46.79	1
CQFFSYATQTFHK	9	P03952	N-Term(iTRAQ4plex); C1(Methylthio); K13(iTRAQ4plex)	1941.93	1.00706	5	34.6668	0.515822	5	59.0292	41.27	51.17	0
CQFFTYSLLPEDCKEEK	1	P03952	N-Term(iTRAQ4plex); C1(Methylthio); C13(Methylthio); K14(iTRAQ4plex); K17(iTRAQ4plex)	2604.23	0.643701	1		0.230089	1			36.52	1
CQFFTYTPAQASCNEGK	2	P03951	N-Term(iTRAQ4plex); C1(Methylthio); C13(Methylthio); K17(iTRAQ4plex)	2274.99	0.423443	1					31.28	41.71	0
CQGGQETQEYR	1	Q8NHL6	N-Term(iTRAQ4plex); C1(Methylthio)	1488.63	1.60573	1		0.907167	1			63.52	0
CQGPPGVDLYR	2	Q9HCN6	N-Term(iTRAQ4plex); C1(Methylthio)	1394.67	0.874744	1		0.459092	1		36.5	34.46	0
CQGSLQAEEYHLYR	2	Q8N149	N-Term(iTRAQ4plex); C1(Methylthio)	1886.86	0.596042	1		0.522641	1		41.23	36.67	0
CQHEMDQYWGIGSLASGINLFTNSFEGPVLDHR	2	P07358	N-Term(iTRAQ4plex); C1(Methylthio)	3911.82								55.31	0
CQIAGWGHLDENVSGYSSSLR	4	Q04756	N-Term(iTRAQ4plex); C1(Methylthio)	2469.14	0.974615	2	30.8611	0.188688	2	141.397	32.96	41.98	0
CQLQVQGEPPEVHWLR	1	P30530	N-Term(iTRAQ4plex); C1(Methylthio)	2109.05	1.74146	1		1.23066	1		42.28		0
CQLSSLPGNIFR	1	Q86UN3	N-Term(iTRAQ4plex); C1(Methylthio)	1524.78	1.53163	1		1.39426	1			48.12	0
CQPSPDEARPLQALLDGR	2	P17936	N-Term(iTRAQ4plex); C1(Methylthio)	2156.07	0.926338	2	43.2328	0.733245	2	15.0264	50.58	38.7	0
CQSWSSMTPHR	13	P00747	N-Term(iTRAQ4plex); C1(Methylthio)	1509.65	0.39222	9	48.3784	0.284622	7	106.849	43.51	50.67	0
CQSWSSMTPHR	3	P00747	N-Term(iTRAQ4plex); C1(Methylthio); M7(Oxidation)	1525.64	0.380315	2	32.0315	0.0973393	2	196.539	37.44	26.55	0
CQVEGGAPR	1	P05362	N-Term(iTRAQ4plex); C1(Methylthio)	1106.52	2.21813	1		1.48638	1			44.55	0
CQVVGGK	2	Q9Y6R7	N-Term(iTRAQ4plex); C1(Methylthio); K7(iTRAQ4plex)	1024.54	1.36969	1		0.697437	1		41.08	46.68	0
CRDQLPYICQFGIV	1	P05452	N-Term(iTRAQ4plex); C1(Methylthio); C9(Methylthio)	1890.89								31.06	1
CRPPVGCEELVR	1	P22692	N-Term(iTRAQ4plex); C1(Methylthio); C7(Methylthio)	1593.75	0.690503	1		0.698071	1		30.13		0
CSASTSK	3	P13671	N-Term(iTRAQ4plex); C1(Methylthio); K7(iTRAQ4plex)	1017.5	0.0833827	2	171.618	0.0499932	1		56.25	32.64	0
CSGEEQSLEQCQHR	3	O43866	N-Term(iTRAQ4plex); C1(Methylthio); C11(Methylthio)	1869.75	0.349321	2	11.9048	0.355641	1			67.57	0
CSGPGLSPGMVR	2	P21333	N-Term(iTRAQ4plex); C1(Methylthio)	1350.65	0.120007	1		0.0733895	1		29.24	41.41	0
CSHSPAGEFTFK	1	P16581	N-Term(iTRAQ4plex); C1(Methylthio); K12(iTRAQ4plex)	1644.77	1.44409	1		0.735941	1			40.21	0
CSLLVLENELNAELGLSGASMK	5	P04114	N-Term(iTRAQ4plex); C1(Methylthio); K22(iTRAQ4plex)	2625.36	0.530948	1					53.08	97.13	0
CSLLVLENELNAELGLSGASMK	1	P04114	N-Term(iTRAQ4plex); C1(Methylthio); M21(Oxidation); K22(iTRAQ4plex)	2641.36								61.93	0
CSPHLVLSALTSDNHGATYAFSGTHYWR	2	P02790	N-Term(iTRAQ4plex); C1(Methylthio)	3281.54	0.493213	1		0.75077	2	44.3788		75.13	0
CSQAVYAAEK	1	P21291	N-Term(iTRAQ4plex); C1(Methylthio); K10(iTRAQ4plex)	1403.69	1.31961	1		0.858974	1			34.21	0
CSSLAVPGK	1	P16581	N-Term(iTRAQ4plex); C1(Methylthio); K9(iTRAQ4plex)	1195.64								56.71	0
CSSNLVLTGSSER	9	P06681	N-Term(iTRAQ4plex); C1(Methylthio)	1542.74	1.54777	5	54.7052	1.13072	6	53.4844	42.35	79.5	0
CSSNLVLTGSSER	2	P06681	C1(Methylthio)	1398.64							31.59	55.58	0
CSTSSLLEACTFR	1	P02787	N-Term(iTRAQ4plex); C1(Methylthio); C10(Methylthio)	1653.72								28.67	0
CSVADVYPFDR	3	P19320	N-Term(iTRAQ4plex); C1(Methylthio)	1461.66	1.29987	2	52.9701	1.28908	2	41.0347	38.63	48.35	0
CSVFYGAPSK	24	P0C0L4;P0C0L5	N-Term(iTRAQ4plex); C1(Methylthio); K10(iTRAQ4plex)	1392.7							73.17	77.85	0
CSVFYGAPSK	1	P0C0L4;P0C0L5	C1(Methylthio); K10(iTRAQ4plex)	1248.59							29.09		0
CSVFYGAPSKSR	4	P0C0L4;P0C0L5	N-Term(iTRAQ4plex); C1(Methylthio)	1491.72							55.47	43.73	1
CSYQPTMEGVHTVHVTFAGVPIPR	1	P21333	N-Term(iTRAQ4plex); C1(Methylthio)	2816.38	0.509748	1		0.192015	1		30.71		0
CSYTEDAQCIDGTIEVPK	23	P02749	N-Term(iTRAQ4plex); C1(Methylthio); C9(Methylthio); K18(iTRAQ4plex)	2352.05	1.03628	18	17.3895	0.733309	16	22.1161	37.57	75.88	0
CTASNFLGTATHDFHVIVEEPPR	6	O00533	N-Term(iTRAQ4plex); C1(Methylthio)	2731.31	1.17823	3	7.602	1.04913	3	39.2843	49.01	42.16	0
CTDAVGDR	4	P02748	N-Term(iTRAQ4plex); C1(Methylthio)	1026.44	0.658394	2	21.2893	0.153178	2	0.799207	32.92	30.1	0
CTDDVRPQDCYHGAGEQYR	1	P26927	N-Term(iTRAQ4plex); C1(Methylthio); C10(Methylthio)	2448.99	0.502081	1		0.157978	1			24.56	0
CTEGFNVDK	20	P04004	N-Term(iTRAQ4plex); C1(Methylthio); K9(iTRAQ4plex)	1346.63	1.10396	13	48.2686	0.72556	13	29.5757	57.13	58.16	0
CTEGFNVDK	2	P04004	N-Term(iTRAQ4plex); C1(Methylthio)	1202.53	1.15331	1		0.577411	1		35.85	45.14	0
CTEGFNVDKK	6	P04004	N-Term(iTRAQ4plex); C1(Methylthio); K10(iTRAQ4plex)	1474.73	0.814679	5	71.6825	0.419607	5	23.9037	56.97	50.25	1
CTEGFNVDKK	8	P04004	N-Term(iTRAQ4plex); C1(Methylthio); K9(iTRAQ4plex); K10(iTRAQ4plex)	1618.83	1.2616	8	30.2408	0.871085	8	35.4397	33.61	54.53	1
CTEPGDPLGGSAAIHLYVK	4	P07333	N-Term(iTRAQ4plex); C1(Methylthio); K19(iTRAQ4plex)	2262.15	1.11216	3	4.47387	0.689593	3	24.6742	36.82	69.55	0
CTQDLGNSTK	4	Q9Y490	N-Term(iTRAQ4plex); C1(Methylthio); K10(iTRAQ4plex)	1400.68	0.147692	2	94.6905	0.0833034	2	17.7398	50.59	71.91	0
CTQEEAR	1	Q9H2U2	N-Term(iTRAQ4plex); C1(Methylthio)	1026.45	0.671139	1		0.169077	1			30.13	0
CTSTGWIPAPR	3	P08603	C1(Methylthio)	1234.57							49.15	51.14	0
CTSTGWIPAPR	12	P08603	N-Term(iTRAQ4plex); C1(Methylthio)	1378.67	0.35349	9	51.3666	0.109003	8	62.8905	44.78	66.68	0
CTSYPDGSWK	4	P07996	N-Term(iTRAQ4plex); C1(Methylthio); K10(iTRAQ4plex)	1477.67	0.0745434	2	94.9639	0.0808052	2	19.883	47.67	37.51	0
CTTPPPSSGPTYQCLK	6	P00747	N-Term(iTRAQ4plex); C1(Methylthio); C14(Methylthio); K16(iTRAQ4plex)	2059.96	0.171298	4	51.6079	0.129833	2	82.9705	32.93	39.16	0
CTWLIEGQPNR	2	O75882	N-Term(iTRAQ4plex); C1(Methylthio)	1506.73	1.49731	1		1.83588	1		48.43	60.24	0
CTWLIEGQPNR	1	O75882	C1(Methylthio)	1362.63								51.86	0
CTYSLFAALSGLMGEGLAPHLEQITTLMLLSLR	2	Q8TEX9	N-Term(iTRAQ4plex); C1(Methylthio)	3739.96								53.16	0
CVAVGPGGYAVVVCIGQIVLLKDQR	8	O75083	N-Term(iTRAQ4plex); C1(Methylthio); C14(Methylthio); K22(iTRAQ4plex)	2937.58	0.891968	4	14.7507	1.3204	5	18.8561	30.38	45.61	1
CVCLLPPQCFK	2	P13671	N-Term(iTRAQ4plex); C1(Methylthio); C3(Methylthio); C9(Methylthio); K11(iTRAQ4plex)	1676.78	0.215056	2	3.72077	0.0933438	1		38.21		0
CVDVDECAPPAEPCGK	5	P23142	N-Term(iTRAQ4plex); C1(Methylthio); C7(Methylthio); C14(Methylthio); K16(iTRAQ4plex)	2058.84	0.766367	3	47.8399	0.363663	3	54.2639	51.25	72.68	0
CVEADCGQMQEELDLTISAETR	2	P01031	N-Term(iTRAQ4plex); C1(Methylthio); C6(Methylthio)	2677.14				0.358626	1		28.21	30.05	0
CVEAQGSLLK	1	Q76LX8	N-Term(iTRAQ4plex); C1(Methylthio); K10(iTRAQ4plex)	1381.74	0.81543	1		0.252217	1			39.74	0
CVEISCK	14	P08603	N-Term(iTRAQ4plex); C1(Methylthio); C6(Methylthio); K7(iTRAQ4plex)	1161.55	0.233245	7	24.2305	0.0700793	5	32.9263	48.9	46.31	0
CVGSQWEEK	1	Q8IZF2	N-Term(iTRAQ4plex); C1(Methylthio); K9(iTRAQ4plex)	1399.65	1.22045	1		0.543376	1			36.67	0
CVNSPGSFR	4	P23142	N-Term(iTRAQ4plex); C1(Methylthio)	1156.54	0.907454	3	1.37048	0.817978	3	18.0067	52	37.6	0
CVPLSDPESNFQGLQAHLLQHVR	2	O95479	N-Term(iTRAQ4plex); C1(Methylthio)	2778.4	1.04564	2	3.88838	0.572946	2	5.11422	39.27		0
CVPVCGVPR	1	P09871	N-Term(iTRAQ4plex); C1(Methylthio); C5(Methylthio)	1165.55	0.248449	1		0.132753	1			37.26	0
CVQSTKPSLMIQK	2	P04114	N-Term(iTRAQ4plex); C1(Methylthio); K13(iTRAQ4plex)	1796.97	0.688161	1		0.184098	1		49.6	35.95	0
CVQSTKPSLMIQK	2	P04114	N-Term(iTRAQ4plex); C1(Methylthio); K6(iTRAQ4plex); K13(iTRAQ4plex)	1941.07	0.568173	1		0.0281607	1		38.61	32.23	0
CVSQEGVAR	1	Q9NY15	N-Term(iTRAQ4plex); C1(Methylthio)	1138.55	0.858258	1		0.380285	1			40.92	0
CVVESGGPPK	2	Q92859	N-Term(iTRAQ4plex); C1(Methylthio); K10(iTRAQ4plex)	1306.68	0.412524	1		0.311597	1		64.04	86.92	0
CVVQHTASK	2	P0DOX3	N-Term(iTRAQ4plex); C1(Methylthio); K9(iTRAQ4plex)	1306.69	1.1764	1		0.758257	1		46.3	52.91	0
CVVTGEDGSESEATVNVK	2	P13591	N-Term(iTRAQ4plex); C1(Methylthio); K18(iTRAQ4plex)	2158.03	1.15995	1		0.293809	1		53.39	32.94	0
CVYLQTSMK	2	P20742	N-Term(iTRAQ4plex); C1(Methylthio); M8(Oxidation); K9(iTRAQ4plex)	1422.71	0.396029	1		1.03431	1		41.08	45.72	0
CVYLQTSMK	4	P20742	N-Term(iTRAQ4plex); C1(Methylthio); K9(iTRAQ4plex)	1406.71	0.322731	2	38.3953	1.1725	2	28.8834	37.4	63.23	0
CYEMASHLR	3	P07737	N-Term(iTRAQ4plex); C1(Methylthio)	1299.58	0.819004	2	1.66913	1.83138	2	21.8433	37.43	36.88	0
CYGAHNLSPR	1	O75023	N-Term(iTRAQ4plex); C1(Methylthio)	1307.61	0.678991	1		0.342217	1		35.28		0
CYGPGVGR	1	O43866	N-Term(iTRAQ4plex); C1(Methylthio)	998.469	0.285568	1		0.113875	1		28.99		0
CYPHPGSELPLQALVMGEGTCEK	2	P18065	N-Term(iTRAQ4plex); C1(Methylthio); C21(Methylthio); K23(iTRAQ4plex)	2839.32	2.13068	1		2.1444	1		32.9	40.25	0
CYQGTDIVR	2	Q86TH1	N-Term(iTRAQ4plex); C1(Methylthio)	1244.59	1.35034	1		0.307962	1		40.6	38.96	0
CYTAVVPLVYGGETK	2	P01591	N-Term(iTRAQ4plex); C1(Methylthio); K15(iTRAQ4plex)	1934	0.306766	1		0.243684	1		40.86	40.56	0
CYYGSDTAGR	1	Q8NHL6	N-Term(iTRAQ4plex); C1(Methylthio)	1282.53	1.03211	1		0.609834	1			26.66	0
DAAAPSQPLR	1	Q9HBB8	N-Term(iTRAQ4plex)	1169.64	1.9115	1		1.03686	1		34.82		0
DAAITLK	2	Q07960	N-Term(iTRAQ4plex); K7(iTRAQ4plex)	1019.64	0.584443	1		0.340567	1		32.65	34.55	0
DAAKAATGECTATVGK	2	P01042	N-Term(iTRAQ4plex); K4(iTRAQ4plex); C10(Methylthio); K16(iTRAQ4plex)	1972.02	0.737665	1		0.770073	1		49.17	41.27	1
DAAQCSGGDVAR	2	P40197	N-Term(iTRAQ4plex); C5(Methylthio)	1339.58	0.829521	1		0.774173	1		41.87	76.67	0
DAAVMAFGCILEGPEPSQLKPLVIQAMPTLIELMK	2	Q14974	N-Term(iTRAQ4plex); C9(Methylthio); K20(iTRAQ4plex); K35(iTRAQ4plex)	4232.26							31.81		0
DACAGDSGGPMVTLNR	4	P48740	N-Term(iTRAQ4plex); C3(Methylthio); M11(Oxidation)	1769.78	0.61524	2	12.9376	0.287875	1		78.31	58.29	0
DACAGDSGGPMVTLNR	4	P48740	N-Term(iTRAQ4plex); C3(Methylthio)	1753.78	0.481997	2	13.2748	0.221666	2	9.60156	70.03	72.58	0
DACLTGSK	4	Q12841	N-Term(iTRAQ4plex); C3(Methylthio); K8(iTRAQ4plex)	1128.57	1.13796	2	68.0663	1.22354	2	66.9414	44.82	45.16	0
DADDLQK	9	P02649	N-Term(iTRAQ4plex); K7(iTRAQ4plex)	1092.58	1.76269	5	42.4978	0.70437	5	38.9852	53.16	49.95	0
DADLTDTAQTR	1	Q13630	N-Term(iTRAQ4plex)	1350.66	0.495807	1		0.490492	1			40.79	0
DADPDTFFAK	2	P43652	K10(iTRAQ4plex)	1270.61	1.19193	1		1.49873	1		62.08	61.58	0
DADPDTFFAK	21	P43652	N-Term(iTRAQ4plex); K10(iTRAQ4plex)	1414.71	0.874144	12	66.8559	0.884151	12	48.8693	51.62	48.13	0
DAEAWFNEK	2	P13645	N-Term(iTRAQ4plex); K9(iTRAQ4plex)	1397.7	0.571751	1		1.07154	1		47.6	48.35	0
DAEEAISQTIDTIVDMIK	2	P12109	N-Term(iTRAQ4plex); K18(iTRAQ4plex)	2280.19	1.23697	1		1.2983	1		50.56	55.03	0
DAFCVFEQNQGLPLR	1	Q16853	N-Term(iTRAQ4plex); C4(Methylthio)	1926.93	1.09781	1		1.19107	1			36.8	0
DAFDTLFDHAPDK	2	Q9HBI1	N-Term(iTRAQ4plex); K13(iTRAQ4plex)	1779.88	0.588668	1		0.373084	1		51.94	44.86	0
DAGAIAGLK	1	P48741	N-Term(iTRAQ4plex); K9(iTRAQ4plex)	1103.67							32.78		0
DAGEGGLSLAIEGPSK	4	P21333	N-Term(iTRAQ4plex); K16(iTRAQ4plex)	1788.96	0.401102	2	3.79182	0.498946	2	57.9442	76.96	99.96	0
DAGTIAGLNVLR	3	P11142	N-Term(iTRAQ4plex)	1343.78	0.937853	1		0.903004	1		39.95	71.9	0
DAGVYECESK	4	P19320	N-Term(iTRAQ4plex); C7(Methylthio); K10(iTRAQ4plex)	1434.64	2.0192	2	74.6634	1.92111	2	75.6673	68.17	51.38	0
DAHLTWEVAGK	6	P0DOX3	N-Term(iTRAQ4plex); K11(iTRAQ4plex)	1514.82	0.737893	3	43.1785	0.585292	3	12.5554	44.45	83.71	0
DAHSVLLSHIFHGR	3	O95479	N-Term(iTRAQ4plex)	1732.94	0.906466	2	18.9546	0.811478	1		44.35	35.7	0
DALAQEYLMECIIQVFPDEFHLQTLNPFLR	1	Q96QK1	N-Term(iTRAQ4plex); C11(Methylthio)	3783.87								32.41	0
DALENIDPATQMMILNCIYFK	13	P05546	N-Term(iTRAQ4plex); C17(Methylthio); K21(iTRAQ4plex)	2777.37	0.88293	8	22.4815	0.458339	8	40.5459	46.01	66.64	0
DALENIDPATQMMILNCIYFK	2	P05546	N-Term(iTRAQ4plex); M12(Oxidation); M13(Oxidation); C17(Methylthio); K21(iTRAQ4plex)	2809.36	1.40091	1		0.635888	1		36.25	53.98	0
DALENIDPATQMMILNCIYFK	1	P05546	N-Term(iTRAQ4plex); M13(Oxidation); C17(Methylthio); K21(iTRAQ4plex)	2793.36	1.00969	1		0.646061	1			46.07	0
DALSASVVK	2	Q13103	N-Term(iTRAQ4plex); K9(iTRAQ4plex)	1177.7	0.932582	1		0.496849	1		39.59	60.02	0
DALSSVQESQVAQQAR	25	P02656	N-Term(iTRAQ4plex)	1860.96	0.599893	14	30.0913	0.287844	8	27.0386	65.83	121.02	0
DALSSVQESQVAQQAR	2	P02656		1716.85							42.52	62.84	0
DAPDHQELNLDVSLQLPSR	10	P01024	N-Term(iTRAQ4plex)	2291.18	0.372827	7	74.1954	0.338674	5	15.9369	39.4	87.97	0
DAPIVNK	3	P02751	N-Term(iTRAQ4plex); K7(iTRAQ4plex)	1044.63	0.154253	2	57.699	0.0670485	2	67.9047	48.49	33.76	0
DAPQDFHPDR	2	P21333	N-Term(iTRAQ4plex)	1341.63	0.074944	1		0.0395426	1		47.4	35.06	0
DAQEVHCDEATK	17	P43251	N-Term(iTRAQ4plex); C7(Methylthio); K12(iTRAQ4plex)	1679.76	1.13622	8	25.1849	1.01948	8	20.5846	58.57	67.71	0
DAQGQPQAVPVSGDLR	2	P22105	N-Term(iTRAQ4plex)	1781.93	0.521779	1		0.0842856	1		53.39	52.25	0
DAQIFIQK	1	P04040	N-Term(iTRAQ4plex); K8(iTRAQ4plex)	1250.74	0.764778	1		0.588348	1			36.75	0
DAQYAPGYDK	107	P00751	N-Term(iTRAQ4plex); K10(iTRAQ4plex)	1415.7	1.2986	63	19.671	1.0141	63	24.7097	52.69	60.39	0
DAQYAPGYDK	2	P00751	K10(iTRAQ4plex)	1271.6	1.58425	1		0.843992	1		37.98	36.52	0
DAQYAPGYDKVK	2	P00751	N-Term(iTRAQ4plex); K12(iTRAQ4plex)	1642.87	1.37672	1		0.546797	1		62.66	42.87	1
DASGATFTWTPSSGK	5	P0DOX2	N-Term(iTRAQ4plex); K15(iTRAQ4plex)	1800.9	1.17477	3	4.56958	3.28171	3	54.8792	61.5	109.85	0
DASGITCGGIYIGGCWILTAAHCLR	45	P05156	N-Term(iTRAQ4plex); C7(Methylthio); C15(Methylthio); C23(Methylthio)	2833.29	0.775304	16	40.5036	0.958337	14	31.9652	43.43	82.62	0
DASGVTFTWTPSSGK	7	P01876	N-Term(iTRAQ4plex); K15(iTRAQ4plex)	1828.93	0.895395	4	29.0357	1.38385	4	26.7705	76.09	100.46	0
DASIGTK	2	Q06033	N-Term(iTRAQ4plex); K7(iTRAQ4plex)	979.567	0.791149	1		0.33146	1		47.35	36.89	0
DASIVGFFDDSFSEAHSEFLK	4	P30101	N-Term(iTRAQ4plex); K21(iTRAQ4plex)	2636.28	0.69345	2	2.09851	0.6089	2	21.0558	62.11	66.19	0
DAVEKPQEFTIVAFVK	10	P04114	N-Term(iTRAQ4plex); K5(iTRAQ4plex); K16(iTRAQ4plex)	2253.29	0.612769	6	27.4074	0.129576	5	44.1382	42.89	52.48	0
DAVLLVFANK	3	P84085	N-Term(iTRAQ4plex); K10(iTRAQ4plex)	1377.84	0.619734	2	67.7561	0.955548	2	173.923	47.88	63.89	0
DAVTYTEHAK	1	P62805	N-Term(iTRAQ4plex); K10(iTRAQ4plex)	1422.74	1.54575	1		0.577461	1		44.99		0
DCASHFEQMAAASMHR	4	O00391	N-Term(iTRAQ4plex); C2(Methylthio); M9(Oxidation)	1997.82	0.821316	1		0.716483	1		33.14	43.08	0
DCASHFEQMAAASMHR	3	O00391	N-Term(iTRAQ4plex); C2(Methylthio)	1981.83	0.994162	1		1.03353	1		31.7	25.6	0
DCDDVLQTHPSGTQSGIFNIK	2	P02671	N-Term(iTRAQ4plex); C2(Methylthio); K21(iTRAQ4plex)	2609.26	0.183414	1		0.0845024	1		30.51	45.97	0
DCGATWVVLGHSER	4	P60174	N-Term(iTRAQ4plex); C2(Methylthio)	1719.81	0.473102	2	51.4844	0.444162	2	42.5747	41.66	45.01	0
DCGSVDGVIK	1	P61916	N-Term(iTRAQ4plex); C2(Methylthio); K10(iTRAQ4plex)	1326.66	1.13173	1		1.15887	1			44.31	0
DCHLAQVPSHTVVAR	11	P02787	N-Term(iTRAQ4plex); C2(Methylthio)	1822.92	0.97662	2	163.725	2.58127	3	9.05721	79.51	64.4	0
DCHLAQVPSHTVVAR	4	P02787	C2(Methylthio)	1678.81							48.55	63.44	0
DCPTGHLTVDEFK	1	P37235	N-Term(iTRAQ4plex); C2(Methylthio); K13(iTRAQ4plex)	1795.86	0.918556	1		1.35002	1		30.21		0
DCQDIANK	7	P02679	N-Term(iTRAQ4plex); C2(Methylthio); K8(iTRAQ4plex)	1240.59	0.261095	4	19.0972	0.0878361	2	17.8599	40.8	58.48	0
DCQNYIK	1	Q9NPR2	N-Term(iTRAQ4plex); C2(Methylthio); K7(iTRAQ4plex)	1217.59	0.979399	1		0.48108	1		32.7		0
DCSLPYATESK	6	P23142	N-Term(iTRAQ4plex); C2(Methylthio); K11(iTRAQ4plex)	1547.73	1.20039	3	10.7576	0.849824	3	17.1456	50.84	49.16	0
DCTFITK	2	P27487	N-Term(iTRAQ4plex); C2(Methylthio); K7(iTRAQ4plex)	1161.59	1.27464	2	37.6538	0.818064	2	26.1604		44.95	0
DCVGDVTENQICNK	1	P07996	N-Term(iTRAQ4plex); C2(Methylthio); C12(Methylthio); K14(iTRAQ4plex)	1917.85	0.0885517	1					31.34		0
DCVGPEVEK	2	P00558	N-Term(iTRAQ4plex); C2(Methylthio); K9(iTRAQ4plex)	1309.64	0.88738	1		0.767438	1		30.39	33.55	0
DDAAHLVVLK	1	Q9BSQ5	N-Term(iTRAQ4plex); K10(iTRAQ4plex)	1368.81	0.813508	1		0.201508	1			36.26	0
DDDLNLR	2	P12110	N-Term(iTRAQ4plex)	1004.51	0.852148	1		0.969429	1		32.14	39.75	0
DDEEFIESNK	5	P00450	N-Term(iTRAQ4plex); K10(iTRAQ4plex)	1513.73	1.16085	3	17.9312	0.193335	3	100.335	54.72	74.8	0
DDFDHDSVPDIDDICPENVDISETDFR	1	P07996	N-Term(iTRAQ4plex); C15(Methylthio)	3313.4								35.4	0
DDFLIYDR	4	P49908	N-Term(iTRAQ4plex)	1200.6	0.993771	2	22.312	0.501771	2	32.3635	44.96	49.51	0
DDIMLDEGMLQSLMELPDQYNYGMYAK	2	P07357	N-Term(iTRAQ4plex); K27(iTRAQ4plex)	3471.62							28.28	67.89	0
DDKESVPISDTIIPAVPPPTDLR	3	P02751	N-Term(iTRAQ4plex); K3(iTRAQ4plex)	2763.5								43	1
DDKHEQDMVNGIMLSVEK	1	P04114	N-Term(iTRAQ4plex); K3(iTRAQ4plex); M13(Oxidation); K18(iTRAQ4plex)	2536.26	0.70626	1		0.47964	1		34.74		1
DDKHEQDMVNGIMLSVEK	1	P04114	N-Term(iTRAQ4plex); K3(iTRAQ4plex); K18(iTRAQ4plex)	2520.26	0.476326	1		0.263925	1		31.18		1
DDLENVK	2	P05556	N-Term(iTRAQ4plex); K7(iTRAQ4plex)	1120.61	1.60962	1		1.39943	1		46.31	40.84	0
DDLYVSDAFHK	135	P01008	N-Term(iTRAQ4plex); K11(iTRAQ4plex)	1597.81	1.09327	77	33.7022	1.35197	77	34.307	71.04	85.23	0
DDLYVSDAFHK	5	P01008	K11(iTRAQ4plex)	1453.71	1.16144	3	50.9023	1.79119	3	48.0649	60.49	53.86	0
DDNPNLPR	2	P02768		940.448							41.16	39.64	0
DDNPNLPR	7	P02768	N-Term(iTRAQ4plex)	1084.55	1.83281	5	15.9007	2.62904	5	32.3209	39.7	37.88	0
DDPDAPLQPVTPLQLFEGR	2	P0C0L4;P0C0L5	N-Term(iTRAQ4plex)	2252.17								41.69	0
DDPSTIEK	1	P60953	N-Term(iTRAQ4plex); K8(iTRAQ4plex)	1192.63	0.756685	1		0.549648	1		64.59		0
DDQLVVLFPVQKPK	1	Q96NZ9	N-Term(iTRAQ4plex); K12(iTRAQ4plex); K14(iTRAQ4plex)	2058.23	0.891203	1		0.803856	1		31.71		0
DDSELTTYSSEYK	1	Q7Z5N4	N-Term(iTRAQ4plex); K13(iTRAQ4plex)	1825.86	1.09405	1		1.48213	1			56.45	0
DDTVCLAK	1	P02787	C5(Methylthio); K8(iTRAQ4plex)	1054.5	1.1564	1		1.30375	1			47.09	0
DDWFMLGLR	3	P04278	N-Term(iTRAQ4plex)	1296.65	1.30522	2	14.5896	1.42403	2	9.26226	34.11	45.37	0
DDYFVSGAGLPGR	3	P23470	N-Term(iTRAQ4plex)	1497.75	0.768214	2	10.9699	0.518524	1		47.49	59.45	0
DEAANTLIADYVAK	2	Q9Y6Z7	N-Term(iTRAQ4plex); K14(iTRAQ4plex)	1781.95	0.882999	1		0.863451	1		58.89	109.99	0
DEALAEVK	1	A8MPP1	N-Term(iTRAQ4plex); K8(iTRAQ4plex)	1162.66	1.66924	1		0.92355	1			35.41	0
DEASSVEVTWPDGK	3	Q9NQ79	N-Term(iTRAQ4plex); K14(iTRAQ4plex)	1807.9	0.519593	2	52.5994	0.37629	2	55.5625	53.94	58.09	0
DEDNNLLTEK	2	P09486	N-Term(iTRAQ4plex); K10(iTRAQ4plex)	1478.76	0.46521	1		0.1507	1		44.16	62.17	0
DEELSCTVVELK	75	P01011	N-Term(iTRAQ4plex); C6(Methylthio); K12(iTRAQ4plex)	1698.85	1.05185	45	32.1041	0.857338	45	25.5059	78.22	89.61	0
DEELSCTVVELK	5	P01011	C6(Methylthio); K12(iTRAQ4plex)	1554.76	0.791969	3	44.2275	0.598049	3	37.3459	41.2	67.16	0
DEEVPRSVFPELTR	1	Q8WZ42	N-Term(iTRAQ4plex)	1817.96	0.948221	1		1.38414	1			41.67	1
DEEVVQCLSDGWSSQPTCR	1	P05160	N-Term(iTRAQ4plex); C7(Methylthio); C18(Methylthio)	2374.99							34.71		0
DEGTAFLVYGAPGFSK	3	P06276	N-Term(iTRAQ4plex); K16(iTRAQ4plex)	1947.01	1.04302	2	47.9425	1.28271	2	47.8301	67.07	62.85	0
DEIPHNDIALLK	8	Q14520	N-Term(iTRAQ4plex); K12(iTRAQ4plex)	1665.95	0.0981503	4	86.0178	0.0745247	2	117.053	44.9	78.05	0
DEPTYILNIK	2	P04114	N-Term(iTRAQ4plex); K10(iTRAQ4plex)	1493.85	0.721892	2	18.0793	0.113447	1		43.48	33.79	0
DESANQEEPEAR	2	P50552	N-Term(iTRAQ4plex)	1518.68	0.410056	1		0.762082	1		41.49	54.26	0
DEVAVCNLASLALNMYVTSEHTYDFK	2	P23921	N-Term(iTRAQ4plex); C6(Methylthio); K26(iTRAQ4plex)	3267.57	0.908569	2	31.3485					56.32	0
DFADIPNLR	2	P20774	N-Term(iTRAQ4plex)	1204.65	0.800818	1		0.875703	1		39.58	35.84	0
DFAEHLLIPR	4	P22891	N-Term(iTRAQ4plex)	1354.76	0.958009	3	15.3708	0.536987	3	4.68159	40.54	55.47	0
DFALLSLQVPLK	30	P0C0L4;P0C0L5	N-Term(iTRAQ4plex); K12(iTRAQ4plex)	1632							76.72	91.57	0
DFALLSLQVPLKDAK	16	P0C0L4;P0C0L5	N-Term(iTRAQ4plex); K12(iTRAQ4plex); K15(iTRAQ4plex)	2090.27							49.32	63.78	1
DFALLSLQVPLKDAK	3	P0C0L4;P0C0L5	N-Term(iTRAQ4plex); K15(iTRAQ4plex)	1946.16							25.01	50.49	1
DFALQNPSAVPR	3	P35858	N-Term(iTRAQ4plex)	1458.78	0.839409	3	3.95364	0.663432	2	12.3571	33.05	66.49	0
DFALQNPSAVPR	2	P35858		1314.68							32.12	39.18	0
DFATAAAELR	2	Q8TDY8	N-Term(iTRAQ4plex)	1208.64	0.789043	1		0.739738	1		46.69	54.06	0
DFDDSLEK	1	Q9NWH7	N-Term(iTRAQ4plex); K8(iTRAQ4plex)	1256.63	0.52613	1		0.406591	1			54.91	0
DFDFVPPVVR	1	P01024		1190.62							41.24		0
DFDFVPPVVR	2	P01024	N-Term(iTRAQ4plex)	1334.72	0.42049	1		0.157211	1		37.86	35.09	0
DFELDVLEEAYTTEHWLVR	2	P46977	N-Term(iTRAQ4plex)	2509.24	0.888468	1		0.998177	1		54.41	41.41	0
DFEQPFINKPDTLLVNR	1	P35916	N-Term(iTRAQ4plex); K9(iTRAQ4plex)	2334.27	1.65673	1		1.01051	1			31.47	0
DFGTHYITEAVLGGIYEYTLVMNK	59	P07358	N-Term(iTRAQ4plex); K24(iTRAQ4plex)	3022.55	0.756335	28	22.1732	0.208519	13	209.506	67.57	88.61	0
DFGTHYITEAVLGGIYEYTLVMNK	1	P07358	N-Term(iTRAQ4plex); M22(Oxidation); K24(iTRAQ4plex)	3038.55	1.17205	1						43.07	0
DFHINLFQVLPWLK	34	P00751	K14(iTRAQ4plex)	1914.08	1.28069	26	35.2762	0.620768	22	73.744	69.94	66.3	0
DFHINLFQVLPWLK	70	P00751	N-Term(iTRAQ4plex); K14(iTRAQ4plex)	2058.18	1.5899	49	41.6768	1.30669	49	51.4318	46.8	88.11	0
DFHINLFQVLPWLKEK	2	P00751	N-Term(iTRAQ4plex); K16(iTRAQ4plex)	2315.32	1.3594	1		0.921602	1		36.16	33.41	1
DFHINLFR	5	P06681	N-Term(iTRAQ4plex)	1205.66	1.68707	4	12.5856	1.5391	4	14.8289	38.61	35.08	0
DFHINLFR	1	P06681		1061.55							35.38		0
DFIKNMITGTSQADCAVLIVAAGVGEFEAGISK	1	P68104	N-Term(iTRAQ4plex); K4(iTRAQ4plex); C15(Methylthio); K33(iTRAQ4plex)	3833.99								57.61	1
DFISLGLQDGHLVFR	1	P98160	N-Term(iTRAQ4plex)	1861.01								60.73	0
DFKLTDK	1	Q5FVE4	N-Term(iTRAQ4plex); K7(iTRAQ4plex)	1154.67	0.656114	1		0.341428	1		31.19		1
DFLFLGANVQYMR	5	P18428	N-Term(iTRAQ4plex)	1717.89	1.08527	3	5.73791	1.41139	3	14.4303	55.58	48.2	0
DFLGFYVVDSHR	3	Q06033	N-Term(iTRAQ4plex)	1598.81	1.59752	2	13.022	0.465076	2	4.64408	46.75	60.83	0
DFLQSLK	21	P08697	N-Term(iTRAQ4plex); K7(iTRAQ4plex)	1138.68	0.825939	12	29.3682	0.686375	12	27.7891	50.18	49.78	0
DFLQSLK	1	P08697	K7(iTRAQ4plex)	994.568	0.984273	1		0.772071	1			34.86	0
DFLSLIVSILR	2	P01236	N-Term(iTRAQ4plex)	1419.87	0.909165	1		0.568069	1		28.14	52.56	0
DFNIPGFPTVR	2	O00391	N-Term(iTRAQ4plex)	1406.76	1.05677	2	21.4514	0.798106	2	20.7369	34.12	35.13	0
DFPAVPYSGWDFNDGK	2	P19961;P04746	N-Term(iTRAQ4plex); K16(iTRAQ4plex)	2103.01								57.57	0
DFPLVDGHNDLPLVLR	4	Q9H4A9	N-Term(iTRAQ4plex)	1964.07	0.953121	2	35.5823	0.514267	2	4.48258	39.48	43.04	0
DFQPVLHLVALNSPLSGGMR	2	P39060	N-Term(iTRAQ4plex); M19(Oxidation)	2311.24	1.43241	1		1.47353	1		35.19	47.62	0
DFQPVLHLVALNSPLSGGMR	1	P39060	N-Term(iTRAQ4plex)	2295.24				0.436796	1			47.2	0
DFSAEYEEDGK	4	P04114	N-Term(iTRAQ4plex); K11(iTRAQ4plex)	1577.72	0.477054	3	32.9785				31.68	72.55	0
DFSAEYEEDGKYEGLQEWEGK	9	P04114	N-Term(iTRAQ4plex); K11(iTRAQ4plex); K21(iTRAQ4plex)	2941.39	0.653328	6	47.2603	0.0624354	2	74.6195	35.56	49.71	1
DFSAEYEEDGKYEGLQEWEGK	2	P04114	K11(iTRAQ4plex); K21(iTRAQ4plex)	2797.28	0.439105	2	24.9609					38.07	1
DFSCETEDFK	2	Q99650	N-Term(iTRAQ4plex); C4(Methylthio); K10(iTRAQ4plex)	1554.67	1.23004	1		1.59475	1		32.57	64.13	0
DFSLWEK	11	P04114	N-Term(iTRAQ4plex); K7(iTRAQ4plex)	1212.65	0.550809	7	15.1319	0.0700518	7	60.0635	50.17	47.57	0
DFTCVHQALK	7	P05155	C4(Methylthio); K10(iTRAQ4plex)	1351.66	1.10457	4	10.7937	0.41912	4	19.9786	51.48	72.2	0
DFTCVHQALK	39	P05155	N-Term(iTRAQ4plex); C4(Methylthio); K10(iTRAQ4plex)	1495.76	1.00934	25	66.4921	0.373848	25	83.6183	49.24	64.84	0
DFTFDLYR	1	P05154	N-Term(iTRAQ4plex)	1220.61	1.16205	1		1.10436	1		33.8		0
DFTPVCTTELGR	1	P30041	N-Term(iTRAQ4plex); C6(Methylthio)	1528.73	0.959937	1		1.31786	1			37.28	0
DFVNASSK	4	P05546	N-Term(iTRAQ4plex); K8(iTRAQ4plex)	1155.62	0.842494	2	98.8542	0.53707	2	107.781	52.09	45.06	0
DFVQPPTK	16	P01042	N-Term(iTRAQ4plex); K8(iTRAQ4plex)	1219.69	1.30101	10	53.4262	1.00777	10	49.896	41.86	43.94	0
DFYDLAAFITEGLEVHFVEHYR	1	P36776	N-Term(iTRAQ4plex)	2815.39	0.714406	1		0.71637	1		43.55		0
DFYDSAGK	2	P42785	N-Term(iTRAQ4plex); K8(iTRAQ4plex)	1190.59	2.12204	1		2.29286	1		46.87	35.85	0
DFYVDENTTVR	11	P29622	N-Term(iTRAQ4plex)	1502.73	1.02228	9	21.1517	0.716531	9	15.2312	39.1	47.79	0
DGAGDVAFVK	4	P02787	N-Term(iTRAQ4plex); K10(iTRAQ4plex)	1266.69	1.74927	2	115.182	2.38844	2	132.491	41.33	73.62	0
DGAGFLINLIDSPGHVDFSSEVTAALR	1	P13639	N-Term(iTRAQ4plex)	2945.52	0.804588	1		0.642177	1			47.69	0
DGAGNSFDLSSLSR	2	P11717	N-Term(iTRAQ4plex)	1569.76	1.26721	1		1.68487	1		49.88	62.99	0
DGAIDLGYDLLMTMAGMSGGPMGLAISAALKPALR	3	Q13790	N-Term(iTRAQ4plex); K31(iTRAQ4plex)	3765.97	1.13455	1						69.57	0
DGAIDLGYDLLMTMAGMSGGPMGLAISAALKPALR	1	Q13790	N-Term(iTRAQ4plex); M17(Oxidation); K31(iTRAQ4plex)	3781.96								46.01	0
DGAPCIFGGTVYR	1	P29279	N-Term(iTRAQ4plex); C5(Methylthio)	1545.73	1.15544	1		2.06919	1			34.28	0
DGDFENPVPYTGAVK	1	P30040	N-Term(iTRAQ4plex); K15(iTRAQ4plex)	1896.96	0.598241	1		0.484705	1		40.48		0
DGDGTITTK	1	P0DP23	N-Term(iTRAQ4plex); K9(iTRAQ4plex)	1195.64	0.881154	1		0.776413	1			41.57	0
DGEEAGAYDGPR	2	P30101	N-Term(iTRAQ4plex)	1380.62	0.294554	1		0.11297	1		41.2	34.29	0
DGEIPYYAEVVATNNPDR	1	Q08ET2	N-Term(iTRAQ4plex)	2167.04	1.01197	1		1.80826	1			35.85	0
DGELLFVHSAEGSEFWSALLEK	2	P17655	N-Term(iTRAQ4plex); K22(iTRAQ4plex)	2752.41	1.12216	1		1.01526	1		43.36	80.57	0
DGETPDPEDPSR	2	P09960	N-Term(iTRAQ4plex)	1458.65	0.708415	1		0.497454	1		27.94	41.98	0
DGEYVVEVR	1	Q12860	N-Term(iTRAQ4plex)	1209.63	0.847483	1		0.717198	1			39.55	0
DGFDISGNPWICDQNLSDLYR	16	P02750	N-Term(iTRAQ4plex); C12(Methylthio)	2618.18	1.50779	5	23.8524	2.66348	6	23.9066	62.3	83.72	0
DGFFGNPR	5	P01871;P0DOX6	N-Term(iTRAQ4plex)	1053.53							39.05	42.41	0
DGFNPADVEAGLYGSHLYVWDWQR	1	Q13228	N-Term(iTRAQ4plex)	2939.39	0.721309	1		1.21295	1			58.81	0
DGFQLSLGNALFTDLVVDLQDTFVSAMK	3	P05154	N-Term(iTRAQ4plex); K28(iTRAQ4plex)	3332.74	0.67442	1		0.93978	1		56.4	49.35	0
DGFVQDEGTMFPVGK	9	P10643	N-Term(iTRAQ4plex); K15(iTRAQ4plex)	1914.96	0.322404	5	21.6105	0.148147	4	18.4219	58.37	62.32	0
DGFVQDEGTMFPVGK	9	P10643	N-Term(iTRAQ4plex); M10(Oxidation); K15(iTRAQ4plex)	1930.94	0.434532	5	20.2475	0.180644	4	54.5677	53.56	53.82	0
DGHFALEELAQAGYEVVGLDWTVAPK	2	P06132	N-Term(iTRAQ4plex); K26(iTRAQ4plex)	3103.59	0.270981	1		0.847614	1		41.2	33.72	0
DGHVILQLNSIPSSDFLCVR	4	P01031	N-Term(iTRAQ4plex); C18(Methylthio)	2403.23	0.150656	1					33.58	61.53	0
DGIAVIGIFLK	2	P07451	N-Term(iTRAQ4plex); K11(iTRAQ4plex)	1433.9	0.825906	1		0.758593	1		45.91	39.75	0
DGIHNVEGVAVDWMGDNLYWTDDGPK	1	Q07954	N-Term(iTRAQ4plex); K26(iTRAQ4plex)	3191.5								34.38	0
DGKPLALQPGR	2	Q8WZ75	N-Term(iTRAQ4plex); K3(iTRAQ4plex)	1439.86	1.20566	2	21.3153	1.71672	2	19.1433	38.49		0
DGLEETTSHLQR	1	Q8N3T6	N-Term(iTRAQ4plex)	1529.77	0.684939	1		0.464971	1		36.28		0
DGLGFCALIHR	3	P12814	N-Term(iTRAQ4plex); C6(Methylthio)	1391.71	0.102587	1					37.24	47.37	0
DGLLAHAFAPGTGVGGDSHFDDDELWTLGEGQVVR	1	P08253	N-Term(iTRAQ4plex)	3782.82							31.09		0
DGNDHSLWR	9	P06681	N-Term(iTRAQ4plex)	1243.59	1.82995	7	11.1455	1.16489	7	34.5213	42.49	43.39	0
DGNPFYFTDHR	5	O00533	N-Term(iTRAQ4plex)	1512.7	1.02659	3	41.3491	1.09021	3	37.0513	48.11	43.55	0
DGNPGSDGLPGR	4	P02461	N-Term(iTRAQ4plex)	1285.63	1.68999	2	76.7139	4.1044	2	34.189	64.96	43.99	0
DGNTLTYYR	2	P02748		1102.52							37.4	38.2	0
DGNTLTYYR	5	P02748	N-Term(iTRAQ4plex)	1246.62	0.72106	4	6.07447	0.190386	4	34.7975	31.18	40.89	0
DGRPEIQLHNHWAQLTVGAGPR	4	P04278	N-Term(iTRAQ4plex)	2596.37	1.16743	2	31.9808	1.26415	2	22.7482	32.01	40.05	0
DGSFSVVITGLR	2	P01833	N-Term(iTRAQ4plex)	1394.78	2.5349	1		3.38528	1		37.59	50.44	0
DGSHFEK	1	Q9P232	N-Term(iTRAQ4plex); K7(iTRAQ4plex)	1107.56	1.55226	1		1.0284	1		37.89		0
DGSPDVTTADIGANTPDATK	7	Q96PD5	N-Term(iTRAQ4plex); K20(iTRAQ4plex)	2234.1	1.38567	4	58.8026	0.987718	3	27.5997	61.73	90.83	0
DGSTIPIAK	5	Q96KN2	N-Term(iTRAQ4plex); K9(iTRAQ4plex)	1189.7	0.55493	3	15.6966	0.348019	3	56.1267	33.17	50.96	0
DGTDYIEIIPK	1	P12259	N-Term(iTRAQ4plex); K11(iTRAQ4plex)	1551.86	0.821558	1		0.257782	1			36.18	0
DGTHVVENVDATHIGK	2	P00488	N-Term(iTRAQ4plex); K16(iTRAQ4plex)	1980.04	0.211824	1		0.129739	1		75.4	55.97	0
DGTILCTLMNK	2	Q99439	N-Term(iTRAQ4plex); C6(Methylthio); K11(iTRAQ4plex)	1542.79	1.09057	1		1.62741	1		52.06	56.52	0
DGTPPIDAHTR	7	Q15582	N-Term(iTRAQ4plex)	1323.67	0.687936	5	44.7948	0.229381	4	37.8388	53.44	46.33	0
DGTVLCELINALYPEGQAPVK	3	P37802	N-Term(iTRAQ4plex); C6(Methylthio); K21(iTRAQ4plex)	2564.34	0.858072	1		1.0493	1		45.68	32.31	0
DGTVLCELINALYPEGQAPVKK	1	P37802	N-Term(iTRAQ4plex); C6(Methylthio); K21(iTRAQ4plex); K22(iTRAQ4plex)	2836.53								43.61	1
DGTWSNK	1	P48740	N-Term(iTRAQ4plex); K7(iTRAQ4plex)	1095.57	1.38529	1		0.77873	1		34.37		0
DGTYYVYGIVSWGLECGK	2	Q14520	N-Term(iTRAQ4plex); C16(Methylthio); K18(iTRAQ4plex)	2344.13	0.250528	1		0.157053	1		31.94	66.46	0
DGVGDVCQDDFDADK	1	P49747	N-Term(iTRAQ4plex); C7(Methylthio); K15(iTRAQ4plex)	1932.82	0.529682	1		0.174322	1			30.8	0
DGVVEITGK	2	P04792	N-Term(iTRAQ4plex); K9(iTRAQ4plex)	1205.7	0.947195	1		0.966909	1		49.96	59.98	0
DGWHSWPIAHQWPQGPSAVDAAFSWEEK	100	P02790	N-Term(iTRAQ4plex); K28(iTRAQ4plex)	3507.69	1.04652	73	44.0783	1.82843	77	41.8257	54.23	61.61	0
DGWHSWPIAHQWPQGPSAVDAAFSWEEK	5	P02790	K28(iTRAQ4plex)	3363.57							35.21	71.9	0
DGWQWFWSPSTFR	1	P55056	N-Term(iTRAQ4plex)	1843.87	0.522688	1		0.134329	1		42.25		0
DGWSAQPTCIK	11	P08603	N-Term(iTRAQ4plex); C9(Methylthio); K11(iTRAQ4plex)	1539.76	0.352457	6	49.2486	0.0884712	5	34.4851	50.62	48.39	0
DGYLFQLLR	2	P04196		1124.61							49.8	43.57	0
DGYLFQLLR	9	P04196	N-Term(iTRAQ4plex)	1268.72	0.55062	6	20.9504	0.203948	6	68.3088	36.7	53.3	0
DGYNYTLSK	1	P31949	N-Term(iTRAQ4plex); K9(iTRAQ4plex)	1348.7	1.25917	1		1.14939	1			44.58	0
DHAVDLIQK	86	P0C0L4;P0C0L5	N-Term(iTRAQ4plex); K9(iTRAQ4plex)	1326.77							64.96	71.26	0
DHAVDLIQK	10	P0C0L4;P0C0L5	K9(iTRAQ4plex)	1182.66							59.87	50.42	0
DHEELSLVASEAVR	3	Q96IY4	N-Term(iTRAQ4plex)	1698.88	0.572987	2	67.1254	0.260255	2	216.383	39.69	66.3	0
DHENELLNK	26	P06681	N-Term(iTRAQ4plex); K9(iTRAQ4plex)	1399.74	1.44691	14	38.2043	1.25649	14	33.68	58.75	63.25	0
DHENELLNK	3	P06681	K9(iTRAQ4plex)	1255.64	1.06551	2	36.426	0.728325	2	30.8822	43.41	39.08	0
DHFLMDGQVR	1	Q9NPR2	N-Term(iTRAQ4plex)	1361.68	1.03198	1		0.687109	1			46.94	0
DHGETAFAVYDK	4	P24821	N-Term(iTRAQ4plex); K12(iTRAQ4plex)	1640.82	0.276044	2	15.902	0.122834	2	66.3532	56.43	77.3	0
DHGMLSAAASLGMILLWDVDGGLTQIDK	3	Q13200	N-Term(iTRAQ4plex); K28(iTRAQ4plex)	3215.67	0.775987	1		0.465718	1		36.81	55.62	0
DHLGFQVTWPDESK	27	P22792	N-Term(iTRAQ4plex); K14(iTRAQ4plex)	1946.99	1.12955	18	51.4593	0.716624	18	48.2305	62.47	89.71	0
DHLGFQVTWPDESK	4	P22792	K14(iTRAQ4plex)	1802.88	0.754679	2	31.4991	0.647328	2	29.1597	42.61	70.82	0
DHPLMDDSVTPIDNRPR	1	Q92854	N-Term(iTRAQ4plex)	2122.05	0.955685	1		0.853826	1			35.54	0
DHSAIPVINR	3	P15144	N-Term(iTRAQ4plex)	1265.71	1.55948	2	36.9495	1.26271	2	39.5637	41.07	38.08	0
DHSGTLGPEEFK	3	P12814	N-Term(iTRAQ4plex); K12(iTRAQ4plex)	1604.82	0.0797266	2	70.6844	0.049627	1		40.99	64.71	0
DHYEATAMHR	2	O75832	N-Term(iTRAQ4plex)	1374.64	0.759906	1		0.547684	1		35.86	41.06	0
DIAANEENR	2	O75368	N-Term(iTRAQ4plex)	1175.58	2.43702	1		3.64776	1		35.93	47.21	0
DIAANEENRK	1	O75368	N-Term(iTRAQ4plex); K10(iTRAQ4plex)	1447.78	1.17017	1		2.02211	1			59.83	1
DIAAYIK	2	Q96FJ2	N-Term(iTRAQ4plex); K7(iTRAQ4plex)	1081.65	1.19508	1		1.9371	1		42.23	50.01	0
DIAFLEAQIYEYVEILGEQR	2	Q12874	N-Term(iTRAQ4plex)	2543.32							51	47.35	0
DIAPTLTLYVGK	11	P00739;P00738	N-Term(iTRAQ4plex); K12(iTRAQ4plex)	1578.94							53.37	81.55	0
DIASGLIGLLLICK	9	P12259	N-Term(iTRAQ4plex); C13(Methylthio); K14(iTRAQ4plex)	1763.04	1.242	6	42.2822	0.317805	6	27.5113	56.87	42.62	0
DIASGLIGPLIICK	67	P00450	N-Term(iTRAQ4plex); C13(Methylthio); K14(iTRAQ4plex)	1747.01	0.866612	33	23.2297	0.206234	26	75.0353	71.97	99.97	0
DIASGLIGPLIICK	1	P00450	C13(Methylthio); K14(iTRAQ4plex)	1602.91	0.302385	1		0.0488245	1			42.18	0
DIASGLIGPLIICKK	4	P00450	N-Term(iTRAQ4plex); C13(Methylthio); K15(iTRAQ4plex)	1875.11	0.853595	2	33.4934	0.200675	2	51.7572	60.9	92.47	1
DIASGLIGPLIICKK	2	P00450	N-Term(iTRAQ4plex); C13(Methylthio); K14(iTRAQ4plex); K15(iTRAQ4plex)	2019.2	1.30818	1		0.452245	1		45.51	39.42	1
DIAYQLMHNIR	1	P05186	N-Term(iTRAQ4plex)	1517.8	1.2149	1		1.48444	1		41.3		0
DICEEQVNSLPGSITK	5	P01024	N-Term(iTRAQ4plex); C3(Methylthio); K16(iTRAQ4plex)	2067.04	0.545276	3	96.4453	0.278782	3	92.018	56.54	74.92	0
DICNDVLSLLEK	7	P63104	N-Term(iTRAQ4plex); C3(Methylthio); K12(iTRAQ4plex)	1695.89	1.10696	3	83.2185	0.498608	3	9.68017	60.44	75.86	0
DIDECDIVPDACK	3	Q12805	N-Term(iTRAQ4plex); C5(Methylthio); C12(Methylthio); K13(iTRAQ4plex)	1815.78	0.815748	2	21.253	0.54078	2	15.3943	69.51	65.88	0
DIDECESGIHNCLPDFICQNTLGSFR	1	P23142	N-Term(iTRAQ4plex); C5(Methylthio); C12(Methylthio); C18(Methylthio)	3208.34	1.01123	1						23.47	0
DIDFLKEEEHDCFLEEIMTK	1	P12268	N-Term(iTRAQ4plex); K6(iTRAQ4plex); C12(Methylthio); K20(iTRAQ4plex)	2962.43	1.77048	1		2.59384	1			45.89	1
DIEAQLQHAGLR	4	O95479	N-Term(iTRAQ4plex)	1494.81	0.970151	2	43.9817	0.271325	2	45.0435	46.94	65.56	0
DIFPNTVFADSNIDSVMAPDAFVCGR	1	P03951	N-Term(iTRAQ4plex); C24(Methylthio)	2991.39								44.81	0
DIFPNTVFADSNIDSVMAPDAFVCGR	1	P03951	N-Term(iTRAQ4plex); M17(Oxidation); C24(Methylthio)	3007.38								43.6	0
DIFTGLIGPMK	40	P00450	N-Term(iTRAQ4plex); K11(iTRAQ4plex)	1479.85	0.944285	24	34.5135	0.208821	23	49.8036	73.66	80.24	0
DIFTGLIGPMK	31	P00450	N-Term(iTRAQ4plex); M10(Oxidation); K11(iTRAQ4plex)	1495.85	0.878563	20	29.3161	0.233028	19	39.9267	68.66	69.1	0
DIFTGLIGPMKICK	2	P00450	N-Term(iTRAQ4plex); C13(Methylthio); K14(iTRAQ4plex)	1870.03	0.917325	1					33.93	43.76	1
DIHSGLIGPLLICQK	5	P12259	N-Term(iTRAQ4plex); C13(Methylthio); K15(iTRAQ4plex)	1941.1	0.752662	3	20.0687	0.206091	3	0.0565447	50.1	54.52	0
DIILTVK	12	Q5SYB0	N-Term(iTRAQ4plex); K7(iTRAQ4plex)	1089.71	1.31268	6	43.176	1.1506	6	40.2139	46.67	49.63	0
DILTIDIGR	2	Q16610	N-Term(iTRAQ4plex)	1159.68	0.727423	1		0.925397	1		54.79	50.12	0
DIMAEIYK	4	P07858	N-Term(iTRAQ4plex); K8(iTRAQ4plex)	1270.7	2.65786	2	61.2422	2.42135	2	66.0482	41.37	45.3	0
DINAYNCEEPTEK	2	P30041	N-Term(iTRAQ4plex); C7(Methylthio); K13(iTRAQ4plex)	1859.84	0.612604	1		1.29332	1		28.11	40.79	0
DINDNRPTFLQSK	1	Q12864	N-Term(iTRAQ4plex); K13(iTRAQ4plex)	1835.98	1.49566	1		1.46604	1		32.69		0
DINTFIHGNK	4	P03950	N-Term(iTRAQ4plex); K10(iTRAQ4plex)	1446.79	1.63833	3	22.2598	0.856732	3	18.068	49.26	52.07	0
DINYVNPVIK	8	P01031	N-Term(iTRAQ4plex); K10(iTRAQ4plex)	1462.85	0.173735	5	21.7814	0.052971	4	79.8414	55.61	59.59	0
DIPAMLPAAR	1	Q9GZM5	N-Term(iTRAQ4plex)	1198.67	0.77282	1		0.968901	1		50.46		0
DIPIEVCPISNQVLK	2	Q9NZK5	N-Term(iTRAQ4plex); C7(Methylthio); K15(iTRAQ4plex)	2002.1	1.1828	1		0.583396	1		56.66	48.73	0
DIPLGIR	1	Q8TAT6	N-Term(iTRAQ4plex)	927.576								32.38	0
DIPMNPMCIYR	5	P01008	N-Term(iTRAQ4plex); M4(Oxidation); C8(Methylthio)	1558.69	0.747267	5	5.03828	0.69553	5	24.7571	34.3	42.99	0
DIPMNPMCIYR	4	P01008	N-Term(iTRAQ4plex); C8(Methylthio)	1542.7	0.613121	3	22.7632	0.652197	3	7.38349	30.15	52.36	0
DIPMNPMCIYR	1	P01008	N-Term(iTRAQ4plex); M4(Oxidation); M7(Oxidation); C8(Methylthio)	1574.7	1.58191	1		1.41239	1			37.88	0
DIPQPHAEPWAFSLDLGLK	6	P04278	N-Term(iTRAQ4plex); K19(iTRAQ4plex)	2422.31	1.7142	3	70.0118	2.78644	3	89.5806	48.74	59.59	0
DIPTNSPELEETLTHTITK	69	P01042	N-Term(iTRAQ4plex); K19(iTRAQ4plex)	2427.29	1.29123	40	46.3624	1.16617	40	33.5924	51.08	82.54	0
DIPTNSPELEETLTHTITK	2	P01042	N-Term(iTRAQ4plex)	2283.18	0.879837	1		0.771918	1		37.73	58.08	0
DIPVLPK	4	Q96DR8	K7(iTRAQ4plex)	925.586	0.750308	3	2.8288	0.559318	3	0.845468	29.24	24.13	0
DIQIVER	2	Q86TH1	N-Term(iTRAQ4plex)	1016.59	1.41227	1		0.46844	1		37.07	48.42	0
DIQMTQSPSTLSASVGDR	2	P0DOX7	N-Term(iTRAQ4plex)	2037.01	0.820496	1		0.82837	1		32.58	79.41	0
DISEVVTPR	30	P00751	N-Term(iTRAQ4plex)	1159.64	1.64938	14	21.0987	1.13429	14	49.262	56.05	61.5	0
DITDTLVAVTISEGAHHLDLR	2	P42785	N-Term(iTRAQ4plex)	2420.29	0.880029	1		1.29102	1		58	33.36	0
DITTCFGGSLGIQYEDK	30	P07357	N-Term(iTRAQ4plex); C5(Methylthio); K17(iTRAQ4plex)	2181.05	0.731532	21	31.6073	0.330272	16	25.9882	67.39	73.64	0
DIVDSIK	2	P12429	N-Term(iTRAQ4plex); K7(iTRAQ4plex)	1077.64	0.9938	1		1.11395	1		48.48	34.75	0
DIVSGLK	1	P52566	N-Term(iTRAQ4plex); K7(iTRAQ4plex)	1019.63	1.00854	1		1.5933	1		43.77		0
DIYVDLDMK	5	P03951	N-Term(iTRAQ4plex); K9(iTRAQ4plex)	1399.74	1.02337	3	7.66987	0.0403336	1		56.85	54.68	0
DIYVDLDMK	3	P03951	N-Term(iTRAQ4plex); M8(Oxidation); K9(iTRAQ4plex)	1415.73	0.752906	2	16.1848	0.0710401	2	12.1871	42.72	36.28	0
DKATFGCHDGYSLDGPEEIECTK	3	P02749	N-Term(iTRAQ4plex); K2(iTRAQ4plex); C7(Methylthio); C21(Methylthio); K23(iTRAQ4plex)	3039.36	0.799927	2	42.2129	0.839837	2	29.8968	31.59	32.53	1
DKDDILFYTLQEMTAGASDYFSLVSVNRPALR	1	Q9HBB8	N-Term(iTRAQ4plex); K2(iTRAQ4plex)	3924.01								39.79	1
DKDEAEQAVSR	2	Q9H939	N-Term(iTRAQ4plex); K2(iTRAQ4plex)	1535.8	0.321391	1		0.0952288	1		47.32	43.05	1
DKDQEVLLQTFLDDASPGDK	1	P04114	N-Term(iTRAQ4plex); K2(iTRAQ4plex); K20(iTRAQ4plex)	2666.39	0.449801	1						37.82	1
DKEPDVLFVGDSMVQLMQQYEIWR	6	P68402	N-Term(iTRAQ4plex); K2(iTRAQ4plex)	3214.62	1.14886	3	24.7398	0.938315	2	23.0273	42.37	66.74	1
DKEPEVVFIGDSLVQLMHQCEIWR	1	Q15102	N-Term(iTRAQ4plex); K2(iTRAQ4plex); C20(Methylthio)	3205.61	0.610004	1		0.637175	1			49.04	1
DKFSEFWDLDPEVRPTSAVAA	1	P02656	N-Term(iTRAQ4plex); K2(iTRAQ4plex)	2668.35	0.604167	1		0.343372	1			44.56	1
DKGEYTLVVK	3	P21333	N-Term(iTRAQ4plex); K2(iTRAQ4plex); K10(iTRAQ4plex)	1583.93	0.806055	3	20.5591	2.78717	3	10.239		35.38	1
DKGQAGLQR	4	P0C0L4;P0C0L5	N-Term(iTRAQ4plex); K2(iTRAQ4plex)	1260.73								38.63	1
DKHADPDFTR	1	P19823	N-Term(iTRAQ4plex)	1345.66	0.274914	1		0.132089	1		34.84		1
DKHADPDFTR	1	P19823	N-Term(iTRAQ4plex); K2(iTRAQ4plex)	1489.77	0.428415	1		0.0422837	1		34.76		1
DKIGVELTGR	2	P04114	N-Term(iTRAQ4plex); K2(iTRAQ4plex)	1375.82	0.464573	2	11.7637	0.28109	2	93.2073	33.4	32.68	1
DKLAACLEGNCAEGLGTNYR	2	P00734	N-Term(iTRAQ4plex); K2(iTRAQ4plex); C6(Methylthio); C11(Methylthio)	2478.15	0.670398	1					43.28	89.28	1
DKNALQNIILYHLTPGVFIGK	2	Q15063	N-Term(iTRAQ4plex); K2(iTRAQ4plex); K21(iTRAQ4plex)	2786.63	0.588668	1		0.271555	1		46.7	26.41	1
DKPMGPLLVATFWPELPEK	2	P08253	N-Term(iTRAQ4plex); K2(iTRAQ4plex); K19(iTRAQ4plex)	2600.46	0.949493	2	33.5909	0.316796	2	35.0013	39.06		0
DKPVCVNTYGSYR	1	Q9NQ79	N-Term(iTRAQ4plex); K2(iTRAQ4plex); C5(Methylthio)	1835.9	1.12821	1		0.56662	1			43.13	0
DKTYSYLNK	1	P61916	N-Term(iTRAQ4plex); K2(iTRAQ4plex); K9(iTRAQ4plex)	1563.88	0.871388	1		1.51396	1			34.77	1
DKVNSFFSTFK	11	P06727	N-Term(iTRAQ4plex); K2(iTRAQ4plex); K11(iTRAQ4plex)	1751.97	0.980256	9	23.1704	0.283726	8	22.3716	44.57	49.95	1
DKVQYECATGYYTAGGK	3	P05160	N-Term(iTRAQ4plex); K2(iTRAQ4plex); C7(Methylthio); K17(iTRAQ4plex)	2332.13	0.981114	2	87.5001	0.306877	2	39.9219	48.39	63.54	1
DKVTAWK	4	P19827	N-Term(iTRAQ4plex); K2(iTRAQ4plex); K7(iTRAQ4plex)	1279.78	0.490917	3	32.5465	0.0617666	3	87.9041	33.89	33.33	1
DLAPTSK	1	Q92954	N-Term(iTRAQ4plex); K7(iTRAQ4plex)	1019.6	0.933519	1		0.118299	1		41.74		0
DLAQYDAAHHEEFK	1	Q02818	N-Term(iTRAQ4plex); K14(iTRAQ4plex)	1961.96	1.53649	1		0.836176	1		39.58		0
DLATVYVDVLK	21	P02647	N-Term(iTRAQ4plex); K11(iTRAQ4plex)	1523.89	0.87699	11	18.252	0.50887	11	28.152	80.74	90.37	0
DLDECATK	1	P35555	N-Term(iTRAQ4plex); C5(Methylthio); K8(iTRAQ4plex)	1228.59	0.215745	1		0.148591	1		36.86		0
DLDMFINASK	2	O75882	N-Term(iTRAQ4plex); K10(iTRAQ4plex)	1441.76	1.75281	1		1.5325	1		64.61	60.84	0
DLDMFINASK	2	O75882	N-Term(iTRAQ4plex); M4(Oxidation); K10(iTRAQ4plex)	1457.76	0.925119	2	9.63372	1.12431	2	30.9424	57.84		0
DLDQASLAAVSQQLAPR	2	Q9Y490	N-Term(iTRAQ4plex)	1927.04							62.9	33.76	0
DLDSQTMMVLVNYIFFK	187	P01011	N-Term(iTRAQ4plex); K17(iTRAQ4plex)	2352.23	1.17785	114	21.6651	0.81066	112	18.0899	66.67	101.41	0
DLDSQTMMVLVNYIFFK	40	P01011	N-Term(iTRAQ4plex); M8(Oxidation); K17(iTRAQ4plex)	2368.22	1.05496	26	28.3583	0.713129	24	21.8611	63.14	89	0
DLDSQTMMVLVNYIFFK	1	P01011	N-Term(iTRAQ4plex); M7(Oxidation); M8(Oxidation); K17(iTRAQ4plex)	2384.21	2.73457	1		1.93468	1		38.79		0
DLDVAILVGSMPR	1	P40925	N-Term(iTRAQ4plex)	1529.85				0.873325	1		41.36		0
DLEIEVVLFHPNYNINGK	4	P00751	N-Term(iTRAQ4plex); K18(iTRAQ4plex)	2402.3	1.12927	1		0.662356	1		45.74	41.68	0
DLEIEVVLFHPNYNINGKK	1	P00751	N-Term(iTRAQ4plex)	2386.28	1.33033	1		0.556114	1		30.56		1
DLEVVAATPTSLLISWDAPAVTVR	2	P02751	N-Term(iTRAQ4plex)	2668.47	0.382285	1					33.81	32.88	0
DLFIGDVIHNAGPHR	1	Q9NY97	N-Term(iTRAQ4plex)	1804.96	0.615	1		0.94414	1			78.32	0
DLFNAIATGK	1	P04040	N-Term(iTRAQ4plex); K10(iTRAQ4plex)	1337.77	0.264524	1						75.25	0
DLGEENFK	12	P02768	N-Term(iTRAQ4plex); K8(iTRAQ4plex)	1239.65	2.05744	6	131.359	2.52796	6	161.084	51.09	56.2	0
DLGIFWLNAAETWVDISSNTAGK	1	Q14697	N-Term(iTRAQ4plex); K23(iTRAQ4plex)	2796.45								31.28	0
DLGIWHVPNK	2	Q8WWA0	N-Term(iTRAQ4plex); K10(iTRAQ4plex)	1466.84	1.03914	1		0.591227	1		33.7	33.13	0
DLGMVVDLIFLNTEVSLSQALEDVSR	1	Q9HCD5	N-Term(iTRAQ4plex)	3007.58								48.11	0
DLGQCDR	2	P04114	N-Term(iTRAQ4plex); C5(Methylthio)	996.437	0.625568	2	10.7311	0.251495	2	56.2108		31.98	0
DLGTESQIFISR	4	P50395	N-Term(iTRAQ4plex)	1509.8	0.689136	2	6.14736	0.700498	2	45.1963	41.13	60.2	0
DLHFLEELQLGHNR	31	P35858	N-Term(iTRAQ4plex)	1864.98	0.836404	16	19.0488	0.491955	15	58.5425	57.22	101.09	0
DLHFLEELQLGHNR	3	P35858		1720.88							38.37	66.18	0
DLHLSDVFLK	2	P13671	K10(iTRAQ4plex)	1330.75	0.310321	1		0.147453	1		53.72	50.09	0
DLHLSDVFLK	13	P13671	N-Term(iTRAQ4plex); K10(iTRAQ4plex)	1474.85	0.170969	8	29.654	0.134262	8	70.43	53.5	89.32	0
DLIDDLK	1	P09525	N-Term(iTRAQ4plex); K7(iTRAQ4plex)	1119.65	1.32968	1		1.58272	1		45.06		0
DLIHDQDEDEEEEEGQR	1	Q9UNZ2	N-Term(iTRAQ4plex)	2229.95	0.606424	1		0.340058	1			28.08	0
DLILGSDRLK	1	Q7Z3E5	N-Term(iTRAQ4plex)	1273.75	0.554531	1		0.999539	1			33.6	1
DLISHDEMFSDIYK	1	P13693	N-Term(iTRAQ4plex); K14(iTRAQ4plex)	2000.99	0.416003	1		0.570116	1			36.27	0
DLKPAIVK	11	P01023	N-Term(iTRAQ4plex); K3(iTRAQ4plex); K8(iTRAQ4plex)	1315.88	0.750819	8	56.3639	0.572761	8	51.5174	30.47	28.77	0
DLKVEDIPLAR	4	P04114	N-Term(iTRAQ4plex); K3(iTRAQ4plex)	1556.93	0.450632	3	44.6743	0.0548635	1		45.35	54.55	1
DLLAGLPAPGVEVYCLYGVGLPTPR	2	P04180	N-Term(iTRAQ4plex); C15(Methylthio)	2760.46	0.612518	1		0.534331	1		43.26	51.95	0
DLLGIYEK	11	P80108	N-Term(iTRAQ4plex); K8(iTRAQ4plex)	1238.72	1.30615	6	4.0303	1.14086	6	9.55139	53.82	52.98	0
DLLLPQPDLR	14	P02750	N-Term(iTRAQ4plex)	1323.77	1.24278	8	8.63216	2.1643	8	8.02017	44.48	50.77	0
DLLLPQPDLR	2	P02750		1179.67							39.31	35.88	0
DLLNNHILK	3	Q15582	N-Term(iTRAQ4plex); K9(iTRAQ4plex)	1367.83	0.868548	2	1.83546	0.275765	2	4.23341	50.41	49.25	0
DLLPASLGSYYR	1	P23470	N-Term(iTRAQ4plex)	1498.8	0.790356	1		0.222152	1			37.94	0
DLLQTVEDQYK	2	Q9Y5C1	N-Term(iTRAQ4plex); K11(iTRAQ4plex)	1639.88	0.748493	1		0.382676	1		58.66	38.04	0
DLLYIGK	46	P00751	N-Term(iTRAQ4plex); K7(iTRAQ4plex)	1109.68	1.28786	24	31.9236	0.911711	24	33.9596	51.39	49.83	0
DLNCLMER	1	Q13009	N-Term(iTRAQ4plex); C4(Methylthio); M6(Oxidation)	1199.52	0.809522	1		1.11645	1			27.53	0
DLNVKPK	1	O00370	N-Term(iTRAQ4plex)	957.593	2.4008	1		1.383	1			35.64	0
DLPVALR	1	P12821	N-Term(iTRAQ4plex)	927.576							36.56		0
DLQEPQEPR	2	Q02747	N-Term(iTRAQ4plex)	1255.64	1.47201	1		2.39284	1		34.94		0
DLQFVEVTDVK	10	P02751	N-Term(iTRAQ4plex); K11(iTRAQ4plex)	1580.88	0.292301	6	16.3461	0.255145	5	57.237	53.79	59.68	0
DLQHHCVIHDAWSGLR	1	P08887	N-Term(iTRAQ4plex); C6(Methylthio)	2077							38.03		0
DLQNFLK	7	P06702	N-Term(iTRAQ4plex); K7(iTRAQ4plex)	1165.68	1.4609	4	56.3746	1.46544	4	31.9745	36.24	42.9	0
DLQYVEK	4	Q99784	N-Term(iTRAQ4plex); K7(iTRAQ4plex)	1182.66	1.04785	2	64.5739	0.470515	2	2.5274	45.33	60.54	0
DLSEAHFAPC	2	P35858	N-Term(iTRAQ4plex); C10(Methylthio)	1279.56							35.36	34.08	0
DLSLLSHGGR	2	Q08257	N-Term(iTRAQ4plex)	1198.67	0.61631	1		0.443914	1		32.94	35.73	0
DLSPDDPQVQK	2	Q15828	N-Term(iTRAQ4plex); K11(iTRAQ4plex)	1529.81	0.893583	1		1.49163	1		32.29	35.8	0
DLTALSNMLPK	4	P15144	N-Term(iTRAQ4plex); K11(iTRAQ4plex)	1490.85	1.53564	3	7.55374	1.22154	3	22.0011	67.8	40.42	0
DLTALSNMLPK	1	P15144	N-Term(iTRAQ4plex); M8(Oxidation); K11(iTRAQ4plex)	1506.84	0.942993	1		1.37422	1			37.84	0
DLTDYLMK	2	P60709;Q562R1;P68032	N-Term(iTRAQ4plex); M7(Oxidation); K8(iTRAQ4plex)	1302.68							47.23	34.48	0
DLTDYLMK	2	Q562R1;P60709;P68032	N-Term(iTRAQ4plex); K8(iTRAQ4plex)	1286.69							37.48	73.82	0
DLTLKPGYVLQFK	1	P78509	N-Term(iTRAQ4plex); K5(iTRAQ4plex); K13(iTRAQ4plex)	1954.18	0.869501	1		0.252	1			24.25	0
DLTTGYDDSQPDKK	1	Q96G03	N-Term(iTRAQ4plex); K13(iTRAQ4plex); K14(iTRAQ4plex)	2015.03	0.903215	1		0.651174	1			58.4	1
DLVFSTWDHK	3	Q9Y5C1	N-Term(iTRAQ4plex); K10(iTRAQ4plex)	1535.81	1.33378	3	38.3073	0.825175	3	19.7589	42.17	48.71	0
DLVGELGTALR	3	P04066	N-Term(iTRAQ4plex)	1287.74	1.35992	2	3.1733	1.05979	2	1.31746	40.79	50.12	0
DLVILLYETALLSSGFSLEDPQTHANR	70	P07900	N-Term(iTRAQ4plex)	3146.65	0.937218	14	38.6438	0.801383	13	31.0095	50.35	98.96	0
DLVLLSEIEVAQANDIISSTEISSAEK	1	P27816	N-Term(iTRAQ4plex); K27(iTRAQ4plex)	3162.68	1.08401	1					29.79		0
DLVLSGDLGSLYAMTQDK	2	O15031	N-Term(iTRAQ4plex); K18(iTRAQ4plex)	2214.16	0.745046	1		0.501491	1		43.79	44.29	0
DLVTTLGGALLWLSGHAGTQAQGAAR	2	P19971	N-Term(iTRAQ4plex)	2708.46	1.15301	1		0.524399	1		33.56	31.84	0
DLVVLLFETALLSSGFSLEDPQTHSNR	85	P08238	N-Term(iTRAQ4plex)	3132.64	0.908674	17	47.2004	0.954546	18	44.6232	88.73	94.46	0
DLYANTVLSGGTTMYPGIADR	2	P60709	N-Term(iTRAQ4plex); M14(Oxidation)	2375.17	1.02594	1		0.537919	1		47.62	43.59	0
DLYANTVLSGGTTMYPGIADR	3	P60709	N-Term(iTRAQ4plex)	2359.18	0.874106	2	7.86707	0.821471	2	70.7099	38.88	95.42	0
DLYFEGGVSSVYLWDLDHGFAGVILIK	2	P47756	N-Term(iTRAQ4plex); K27(iTRAQ4plex)	3301.75	0.904034	2	15.4579	0.640323	2	33.9039	55.42		0
DLYSGLIGPLIVCR	26	P00450	N-Term(iTRAQ4plex); C13(Methylthio)	1708.93	0.834709	18	18.8907	0.222668	11	28.4766	54.2	90.7	0
DLYSGLIGPLIVCR	1	P00450	C13(Methylthio)	1564.82								62.04	0
DMAAVQR	1	Q01995	N-Term(iTRAQ4plex)	934.489	1.89439	1		2.72072	1			32.04	0
DMAIATGGAVFGEEGLTLNLEDVQPHDLGK	3	P10809	N-Term(iTRAQ4plex); K30(iTRAQ4plex)	3385.72	1.44127	1					38.03	55.66	0
DMALTAFVLISLQEAK	8	P01024	N-Term(iTRAQ4plex); K16(iTRAQ4plex)	2038.15	0.466563	4	14.0518	0.264351	4	19.281	64.7	71.69	0
DMAPSHCAEHK	2	O95479	N-Term(iTRAQ4plex); C7(Methylthio); K11(iTRAQ4plex)	1559.7	0.917461	1		0.27381	1		41.31	29.3	0
DMDVVSGR	1	Q9UBX5	N-Term(iTRAQ4plex)	1022.51	0.587836	1		0.152874	1			41	0
DMENLEDVFYQMIDESQSLSLCGMVWEHR	91	P00751	N-Term(iTRAQ4plex); C22(Methylthio)	3694.62	1.27716	14	24.3709	0.843315	11	31.0832	86.84	96.59	0
DMENLEDVFYQMIDESQSLSLCGMVWEHR	17	P00751	N-Term(iTRAQ4plex); M12(Oxidation); C22(Methylthio)	3710.61	1.26478	4	8.03886	0.991079	2	21.9018	29.94	58.95	0
DMENLEDVFYQMIDESQSLSLCGMVWEHR	1	P00751	N-Term(iTRAQ4plex); M2(Oxidation); C22(Methylthio); M24(Oxidation)	3726.6								46.99	0
DMENLEDVFYQMIDESQSLSLCGMVWEHRK	4	P00751	N-Term(iTRAQ4plex); C22(Methylthio); M24(Oxidation)	3838.72	1.75021	2	137.571	2.14684	1		31.37	31.49	1
DMICAGEK	4	P48740	N-Term(iTRAQ4plex); C4(Methylthio); K8(iTRAQ4plex)	1200.57	0.45146	2	12.9564	0.35049	1		46.72	61.56	0
DMLDSHLENK	1	Q9GZT8	N-Term(iTRAQ4plex); K10(iTRAQ4plex)	1489.76	0.62511	1		0.235231	1		36.02		0
DMNLTLEPEIMPAATDNR	1	Q03154	N-Term(iTRAQ4plex)	2175.05	1.08716	1		0.621295	1		48.54		0
DMPASEDLQDLQK	11	P49908	N-Term(iTRAQ4plex); K13(iTRAQ4plex)	1777.89	0.997353	6	36.6983	0.498018	6	51.0981	45.06	97.86	0
DMPASEDLQDLQK	5	P49908	N-Term(iTRAQ4plex); M2(Oxidation); K13(iTRAQ4plex)	1793.88	0.666855	5	88.6112	0.284073	4	64.2762	33.43	73.11	0
DMPPAFIK	1	P18206	N-Term(iTRAQ4plex); K8(iTRAQ4plex)	1206.68	0.84262	1		0.804587	1		37.34		0
DMTEVISSLENANYK	4	P06681	N-Term(iTRAQ4plex); K15(iTRAQ4plex)	2002.01	1.21517	1		1.15551	1		68.59	35.46	0
DMTEVISSLENANYK	1	P06681	N-Term(iTRAQ4plex); M2(Oxidation); K15(iTRAQ4plex)	2018	2.7669	1		1.55915	1			34.31	0
DMVEAAK	1	A7E2U8	K7(iTRAQ4plex)	907.468	0.613627	1		0.48754	1			31.57	0
DMVEYKDR	2	P43652	N-Term(iTRAQ4plex)	1199.58	0.773553	1		0.352824	1		31.21	34.24	1
DMVEYKDR	1	P43652	N-Term(iTRAQ4plex); K6(iTRAQ4plex)	1343.69	0.308795	1		0.414284	1			34.06	1
DMYSFLEDMGLK	16	P01023	N-Term(iTRAQ4plex); K12(iTRAQ4plex)	1736.85	0.93322	10	20.9235	0.652277	10	7.30128	86.39	93.26	0
DMYSFLEDMGLK	7	P01023	N-Term(iTRAQ4plex); M9(Oxidation); K12(iTRAQ4plex)	1752.84	0.997645	4	6.95848	0.74952	4	17.4633	49.85	81.18	0
DMYSFLEDMGLK	3	P01023	N-Term(iTRAQ4plex); M2(Oxidation); M9(Oxidation); K12(iTRAQ4plex)	1768.83	0.684338	2	26.2249	0.486546	2	41.8795	48.31	41.06	0
DNCCILDER	4	P02679	N-Term(iTRAQ4plex); C3(Methylthio); C4(Methylthio)	1316.53	0.178036	2	19.1149	0.0147161	1		34.85	53.26	0
DNCPLVR	1	P49747	N-Term(iTRAQ4plex); C3(Methylthio)	1006.5	0.358046	1		0.0558258	1			31.11	0
DNCQYVYNVDQR	7	P07996	N-Term(iTRAQ4plex); C3(Methylthio)	1706.74	0.154944	4	279.624	0.418957	3	12.1111	37.11	77.71	0
DNDGWLTSDPR	7	P02675	N-Term(iTRAQ4plex)	1419.66	0.349451	6	10.8594	0.108409	5	32.0422	38.9	35.46	0
DNDLISLPK	2	Q15404	N-Term(iTRAQ4plex); K9(iTRAQ4plex)	1302.75	1.20944	1		1.90317	1		41.45	53.61	0
DNEDFQESNR	6	P00450	N-Term(iTRAQ4plex)	1397.6	0.762372	4	47.5642	0.140523	3	28.8492	51.25	47.84	0
DNEETGFGSGTR	4	P15144	N-Term(iTRAQ4plex)	1413.64	1.4741	2	52.0501	1.44419	2	83.3565	32.73	54.71	0
DNEIGTWSDWSVAAHATPWTEEPR	1	P26992	N-Term(iTRAQ4plex)	2899.34	1.66445	1		1.28052	1			32.45	0
DNELLVYK	24	P02743	N-Term(iTRAQ4plex); K8(iTRAQ4plex)	1281.73	0.372855	14	41.0853	0.205362	14	74.6017	45.71	60.86	0
DNELLVYK	1	P02743	K8(iTRAQ4plex)	1137.63	0.334733	1		0.29336	1			34.86	0
DNELLVYKER	1	P02743	N-Term(iTRAQ4plex); K8(iTRAQ4plex)	1566.87	0.681432	1		0.490695	1			38.36	1
DNENVVNEYSSELEK	2	P02675	K15(iTRAQ4plex)	1912.89	0.286184	1					60.57	74.25	0
DNENVVNEYSSELEK	20	P02675	N-Term(iTRAQ4plex); K15(iTRAQ4plex)	2057	0.285815	11	17.2365	0.190441	7	76.8061	56.08	82.53	0
DNEQHVFK	10	P00751	N-Term(iTRAQ4plex); K8(iTRAQ4plex)	1304.68	1.30326	8	6.1412	0.866116	8	14.1137	38.51	47.09	0
DNEQHVFK	1	P00751	K8(iTRAQ4plex)	1160.58	0.972835	1		0.665925	1			34.37	0
DNGLVGIEEQSLWGLAELLELDLTSNQLTHLPHR	3	P35858	N-Term(iTRAQ4plex)	3955.07								58.39	0
DNHLLGTFDLTGIPPAPR	2	P11021	N-Term(iTRAQ4plex)	2078.12	0.981695	2	18.5361	0.405897	1		42.74		0
DNLTLWTSDTQGDEAEAGEGGEN	1	P63104	N-Term(iTRAQ4plex)	2553.1	0.407378	1						28.39	0
DNMLWVEWTTPR	1	P40189	N-Term(iTRAQ4plex)	1691.83	1.53663	1		1.96969	1		30.38		0
DNNLLGK	2	P11142	N-Term(iTRAQ4plex); K7(iTRAQ4plex)	1061.62	0.88235	1		0.850406	1		43.08	37.51	0
DNPMYYCNK	4	O75882	N-Term(iTRAQ4plex); M4(Oxidation); C7(Methylthio); K9(iTRAQ4plex)	1497.64	1.57794	2	67.2632	1.71133	2	63.9698	37.69	35.66	0
DNPMYYCNK	3	O75882	N-Term(iTRAQ4plex); C7(Methylthio); K9(iTRAQ4plex)	1481.65	0.777556	1		0.740608	1		28.74	41.41	0
DNQWVGFDDVESFK	1	Q13231	N-Term(iTRAQ4plex); K14(iTRAQ4plex)	1973.95	0.781292	1		1.39781	1		30.4		0
DNSALDPIIHGLK	6	P23470	N-Term(iTRAQ4plex); K13(iTRAQ4plex)	1680.95	0.704868	3	32.1284	0.397937	3	6.48541	58.46	73.12	0
DNVEMDTFQIECLK	6	P48740	N-Term(iTRAQ4plex); C12(Methylthio); K14(iTRAQ4plex)	2018.95	0.773516	4	67.1102	0.223153	2	59.7241	56.74	62.37	0
DNVFDGLVR	8	P04114	N-Term(iTRAQ4plex)	1178.63	0.487143	3	3.39737	0.0541758	2	101.181	45.34	60.62	0
DNWISVDSVTSEIK	2	Q14126	N-Term(iTRAQ4plex); K14(iTRAQ4plex)	1880.98	1.58603	1		0.954458	1		37.89	99.72	0
DPAGHFHQVWYDNPQSISLK	1	Q01459	N-Term(iTRAQ4plex); K20(iTRAQ4plex)	2627.32	1.73713	1		2.88463	1			43.33	0
DPAGPPDGGPDTEPR	2	Q9HBR0	N-Term(iTRAQ4plex)	1621.76	1.45245	1		1.78164	1		42.99	85.58	0
DPASDQMQHWK	1	P04040	N-Term(iTRAQ4plex); M7(Oxidation); K11(iTRAQ4plex)	1646.79	0.390093	1		0.169823	1		33.9		0
DPASDQMQHWK	1	P04040	N-Term(iTRAQ4plex); K11(iTRAQ4plex)	1630.79	0.333291	1		0.260481	1		31.07		0
DPDAQPGGELMLGGTDSK	6	P07339	N-Term(iTRAQ4plex); K18(iTRAQ4plex)	2076.02	3.26504	2	47.2208	2.69944	2	41.1697	60.62	64.01	0
DPDAQPGGELMLGGTDSK	2	P07339	N-Term(iTRAQ4plex); M11(Oxidation); K18(iTRAQ4plex)	2092.01	1.96244	1		1.80531	1		50.2	52.36	0
DPDIHAAAFGTCLAASVAAPGSGR	1	O15031	N-Term(iTRAQ4plex); C12(Methylthio)	2445.18	0.851139	1					39.44		0
DPDQTDGLGLSYLSSHIANVER	15	P06396	N-Term(iTRAQ4plex)	2531.25	0.627833	10	13.4344	0.425616	10	38.5088	40.44	68.44	0
DPEEEEL	1	P27918	N-Term(iTRAQ4plex)	1004.46	0.102974	1					29.49		0
DPEGLFLQDNIVAEFSVDETGQMSATAK	8	P02753	N-Term(iTRAQ4plex); K28(iTRAQ4plex)	3300.62	0.938582	6	17.9794	0.861744	6	22.0089	55.42	32.87	0
DPELLEGTCTPVQLVALIR	2	Q9UNW1	N-Term(iTRAQ4plex); C9(Methylthio)	2257.21	1.25714	1		0.418125	1		42.47	45.56	0
DPFNPFELTNHAVLLVGYGTDSASGMDYWIVK	1	P53634	N-Term(iTRAQ4plex); K32(iTRAQ4plex)	3844.91								35.82	0
DPILFPSFIHSQK	1	P04040	N-Term(iTRAQ4plex); K13(iTRAQ4plex)	1817.03	0.27222	1		0.2169	1			34.77	0
DPITEFVECLYVNFDFDGAQK	1	P60228	N-Term(iTRAQ4plex); C9(Methylthio); K21(iTRAQ4plex)	2784.31								35.19	0
DPNGLPPEAQK	10	P02753	N-Term(iTRAQ4plex); K11(iTRAQ4plex)	1453.78	0.843425	7	27.9257	0.801147	7	38.8516	44.31	42.16	0
DPNHFRPAGLPEK	1	P0DJI8;P0DJI9	N-Term(iTRAQ4plex); K13(iTRAQ4plex)	1765.96								37.7	0
DPPSDLLLLK	1	P12259	N-Term(iTRAQ4plex); K10(iTRAQ4plex)	1398.84	0.946794	1		0.153	1			36.76	0
DPSASPGDAGEQAIR	1	P18206	N-Term(iTRAQ4plex)	1614.78	0.792603	1		0.605874	1			51.81	0
DPTFIPAPIQAK	31	P01019	N-Term(iTRAQ4plex); K12(iTRAQ4plex)	1585.92	1.09247	18	51.101	1.37143	18	72.0988	47.96	62.84	0
DPTFIPAPIQAKTSPVDEK	2	P01019	N-Term(iTRAQ4plex); K19(iTRAQ4plex)	2342.29	0.986806	1		1.04746	1		50.54	30.33	1
DPTLFSFLWVVDFPLFLPK	3	Q6PI48	N-Term(iTRAQ4plex); K19(iTRAQ4plex)	2569.44	1.0515	2	3.76672	0.847952	2	69.0778	51.98	51.79	0
DPTPEQTHR	7	P08697	N-Term(iTRAQ4plex)	1224.61	0.624671	4	27.4202	0.834412	3	9.71224	57.14	43.8	0
DPVASSLSPYFGTK	2	Q9UNW1	N-Term(iTRAQ4plex); K14(iTRAQ4plex)	1756.94	1.07864	1		0.778843	1		58.1	37.52	0
DPVASTSNLDMDFR	4	P55058	N-Term(iTRAQ4plex)	1711.81	1.24858	2	22.1912	0.823247	2	15.2747	50.21	81.04	0
DPVQEAWAEDVDLR	1	P14618	N-Term(iTRAQ4plex)	1786.88								38.65	0
DQDGEILLPR	2	Q9UBP4	N-Term(iTRAQ4plex)	1299.7	0.734704	1		0.424114	1		40.65	43.35	0
DQEVNFQEYVTFLGALALIYNEALK	64	P06703	N-Term(iTRAQ4plex); K25(iTRAQ4plex)	3176.68	1.03203	17	23.0944	1.71771	17	31.5906	92.43	93.62	0
DQEVNFQEYVTFLGALALIYNEALK	1	P06703	K25(iTRAQ4plex)	3032.57								37.18	0
DQEVNFQEYVTFLGALALIYNEALKG	2	P06703	N-Term(iTRAQ4plex); K25(iTRAQ4plex)	3233.7	0.826009	2	11.7833	1.62098	2	30.0938	37.7		1
DQFLQLSQYR	1	O95479	N-Term(iTRAQ4plex)	1441.75	0.747181	1		0.28876	1			40.07	0
DQFNLIVFSTEATQWRPSLVPASAENVNK	22	Q14624	N-Term(iTRAQ4plex); K29(iTRAQ4plex)	3549.87	1.11571	17	20.9747	0.543898	13	19.5377	66.32	60.12	0
DQLIYNLLK	1	P00338	N-Term(iTRAQ4plex); K9(iTRAQ4plex)	1407.85	0.60413	1		0.639188	1			31.23	0
DQLPYICQFGIV	2	P05452	N-Term(iTRAQ4plex); C7(Methylthio)	1585.79	0.797035	1		0.742525	1		37.22	43.18	0
DQLTCNK	1	P01024	N-Term(iTRAQ4plex); C5(Methylthio); K7(iTRAQ4plex)	1155.58	0.0787531	1					34.2		0
DQLVIPDGQEEEQEAAGEGR	3	Q8NBJ4	N-Term(iTRAQ4plex)	2314.09	1.22773	2	49.7449	1.27032	1		45.91	55.57	0
DQQEAALVDMVNDGVEDLR	2	P09211	N-Term(iTRAQ4plex)	2261.08	0.983435	1		1.16097	1		45.71	64.87	0
DQSAAEIGDK	2	Q13093	N-Term(iTRAQ4plex); K10(iTRAQ4plex)	1321.68	1.43318	1		0.511876	1		71.71	55.2	0
DQVANSAFVER	1	P07900	N-Term(iTRAQ4plex)	1379.7	0.38737	1		0.114522	1			55.81	0
DQVETALK	6	Q9Y5Y7	N-Term(iTRAQ4plex); K8(iTRAQ4plex)	1191.68	1.11733	3	43.9208	0.740775	3	34.032	54.45	51.3	0
DQVLVSCDTGYK	8	P48740	N-Term(iTRAQ4plex); C7(Methylthio); K12(iTRAQ4plex)	1661.81	0.821164	5	27.7908	0.346198	5	40.2107	48.92	71.74	0
DQVNTFDNIFIAPVGISTAMGMISLGLK	9	P05546	N-Term(iTRAQ4plex); K28(iTRAQ4plex)	3240.73	1.11244	5	19.0021	0.505387	4	48.8439	40.39	35.36	0
DQVNTFDNIFIAPVGISTAMGMISLGLK	1	P05546	K28(iTRAQ4plex)	3096.63								35.23	0
DQYELLCLDNTR	1	P02787	N-Term(iTRAQ4plex); C7(Methylthio)	1672.78							49.89		0
DQYYNIDVPSR	2	Q92954	N-Term(iTRAQ4plex)	1513.74	1.18204	2	31.1427	0.0998173	2	14.4277		60.27	0
DRDGNTLTYYR	2	P02748		1373.64							31.44	39.09	1
DRDLEVDTTLK	2	P02452	N-Term(iTRAQ4plex); K11(iTRAQ4plex)	1592.87	1.7334	2	54.8912	1.41953	2	37.4387		39.5	1
DRPFFAGLVK	1	P15531	N-Term(iTRAQ4plex); K10(iTRAQ4plex)	1437.84	0.781613	1		0.537411	1			34.49	0
DRPFFPGLVK	1	P22392	N-Term(iTRAQ4plex); K10(iTRAQ4plex)	1463.86	1.02876	1		0.9377	1			35.95	0
DRPSLGPFLEATTTLNLFTVDQSYR	2	Q9BYE9	N-Term(iTRAQ4plex)	2985.54	1.10399	1					29.03	68.97	0
DRVVEESELAR	3	P02748	N-Term(iTRAQ4plex)	1446.77	1.18089	2	87.3826	0.65157	2	268.119	51.38	39.4	1
DSAGAMK	2	P05154	N-Term(iTRAQ4plex); K7(iTRAQ4plex)	967.513	0.659154	1		0.52199	1		37.24	42.02	0
DSAHGFLK	1	P02787	N-Term(iTRAQ4plex); K8(iTRAQ4plex)	1162.65	3.97179	1		5.27374	1		36.92		0
DSALSWEYCR	2	Q04756	N-Term(iTRAQ4plex); C9(Methylthio)	1419.62	1.2005	1		0.349219	1		28.01	35.5	0
DSCFNSPMK	3	Q9NPH3	N-Term(iTRAQ4plex); C3(Methylthio); K9(iTRAQ4plex)	1362.61	1.44674	2	21.8979	1.88197	2	8.27384	48.94	52.83	0
DSCTLPASAEK	8	P10643	N-Term(iTRAQ4plex); C3(Methylthio); K11(iTRAQ4plex)	1455.71	0.544667	5	58.2454	0.333152	5	53.7478	49.02	64.04	0
DSCVGSLVVK	6	P01024	N-Term(iTRAQ4plex); C3(Methylthio); K10(iTRAQ4plex)	1340.71	0.209168	4	51.4098	0.0609868	3	18.8779	60.56	60.82	0
DSDLLSPSDFK	3	P48740	N-Term(iTRAQ4plex); K11(iTRAQ4plex)	1511.78	0.76041	2	13.6711	0.379767	2	230.567	49.47	52.86	0
DSDWPFCSDEDWNYK	10	P02671	N-Term(iTRAQ4plex); C7(Methylthio); K15(iTRAQ4plex)	2240.92	0.196453	6	31.8202	0.0785235	2	67.049	32.54	49.81	0
DSEITFIK	6	P01031	N-Term(iTRAQ4plex); K8(iTRAQ4plex)	1240.71	0.170575	3	6.0208	0.0760074	3	47.0375	49.65	50.25	0
DSFDIIK	4	P23142	N-Term(iTRAQ4plex); K7(iTRAQ4plex)	1125.63	0.590435	2	109.629	0.336072	2	81.9616	37.76	40.91	0
DSFHLDEQFTVPVEMMQAR	15	P08697	N-Term(iTRAQ4plex)	2424.15	1.03361	7	15.0312	0.768569	7	36.6675	46.25	69.26	0
DSFHLDEQFTVPVEMMQAR	5	P08697	N-Term(iTRAQ4plex); M16(Oxidation)	2440.13	0.786709	2	178.339	0.788719	2	66.8236	32.76	48.51	0
DSFQEVLR	1	P12111	N-Term(iTRAQ4plex)	1137.61	0.442084	1		0.536385	1			39.24	0
DSFSIFCETGYELLQGHLPLK	1	O00187	N-Term(iTRAQ4plex); C7(Methylthio); K21(iTRAQ4plex)	2731.37	0.375112	1						42.92	0
DSFSNEK	2	O75882	N-Term(iTRAQ4plex); K7(iTRAQ4plex)	1114.56	2.30109	1		2.28095	1		41.07	35.29	0
DSGFQMNQLR	2	P02787	N-Term(iTRAQ4plex); M6(Oxidation)	1355.65	3.26958	1		4.03551	1		30.04	41.53	0
DSGSSSPR	1	Q8IYG6	N-Term(iTRAQ4plex)	936.442	0.413766	1					33.48		0
DSGSYFCR	2	P08637;O75015	N-Term(iTRAQ4plex); C7(Methylthio)	1124.46							22.72	29.74	0
DSGVQESSHFLQGAK	2	P00451	N-Term(iTRAQ4plex); K15(iTRAQ4plex)	1877.96	0.898636	1		0.541168	1		47.64	46.95	0
DSHSLTTNIMEILR	19	P02671	N-Term(iTRAQ4plex)	1773.93	0.397617	11	30.5326	0.133031	9	35.4606	56.77	76.74	0
DSHSLTTNIMEILR	1	P02671		1629.82							55.66		0
DSHSLTTNIMEILR	2	P02671	N-Term(iTRAQ4plex); M10(Oxidation)	1789.93	0.443646	1					44.83	34.9	0
DSHSLTTNIMEILR	1	P02671	M10(Oxidation)	1645.82								41.26	0
DSIDREK	1	Q13093	N-Term(iTRAQ4plex); K7(iTRAQ4plex)	1150.62	0.385658	1		0.0790618	1		33.65		1
DSITTWEILAVSMSDK	7	P01024	N-Term(iTRAQ4plex); K16(iTRAQ4plex)	2084.09	0.343518	5	15.6352	0.317871	2	101.06	69.48	64.72	0
DSITTWEILAVSMSDKK	1	P01024	N-Term(iTRAQ4plex); K16(iTRAQ4plex); K17(iTRAQ4plex)	2356.29	0.25751	1						71.35	1
DSLDKEK	1	P00450	N-Term(iTRAQ4plex); K7(iTRAQ4plex)	1122.62	1.32077	1		0.297464	1		36.55		1
DSLDKEK	1	P00450	N-Term(iTRAQ4plex); K5(iTRAQ4plex); K7(iTRAQ4plex)	1266.73								42.6	1
DSLDQLVGGVPVTLNAQTIDVNQETSDLDPSK	1	P01031	N-Term(iTRAQ4plex); K32(iTRAQ4plex)	3656.88								34.05	0
DSLLLDKDNEK	2	P27930	N-Term(iTRAQ4plex); K7(iTRAQ4plex); K11(iTRAQ4plex)	1721.96	1.51232	1		1.64396	1		35.01	41.6	1
DSLLQDGEFSMDLR	7	P07737	N-Term(iTRAQ4plex)	1769.85	1.23318	4	49.8189	1.78076	4	24.8017	59.63	64.79	0
DSLLQDGEFSMDLR	2	P07737	N-Term(iTRAQ4plex); M11(Oxidation)	1785.85							41.38	66.19	0
DSNMPMDMR	2	P12259	N-Term(iTRAQ4plex)	1240.53	0.644592	1		0.0882408	1		23.24	25.75	0
DSPIQCIQAIAENR	2	P02788	N-Term(iTRAQ4plex); C6(Methylthio)	1747.86	1.48505	1		1.0156	1		44.07	53.01	0
DSPSVWAAVPGK	3	P07737	N-Term(iTRAQ4plex); K12(iTRAQ4plex)	1501.83	2.17664	2	9.27988	3.46848	2	46.5276	42.84	72.21	0
DSPVLIDFFEDTER	7	P04196	N-Term(iTRAQ4plex)	1826.9	0.473784	5	5.50007	0.204466	4	93.6454	47.91	60	0
DSQEEEKTEALTSAK	6	P06396	N-Term(iTRAQ4plex); K7(iTRAQ4plex); K15(iTRAQ4plex)	2098.09	0.934965	5	29.1274	0.829257	5	26.9925	39.94	45.95	1
DSQEEEKTEALTSAK	2	P06396	K7(iTRAQ4plex); K15(iTRAQ4plex)	1953.99	0.565253	2	37.079	0.539184	2	44.8951	38.66		1
DSQICELK	2	P55145	N-Term(iTRAQ4plex); C5(Methylthio); K8(iTRAQ4plex)	1269.64	0.944481	1		1.1947	1		31.69	34.66	0
DSQYEMDSEFEGELADDLAGFYR	1	P15144	N-Term(iTRAQ4plex)	2831.21								57.84	0
DSQYEMDSEFEGELADDLAGFYR	1	P15144	N-Term(iTRAQ4plex); M6(Oxidation)	2847.21								39.34	0
DSSCGTGYELTEDNSCK	3	P23142	N-Term(iTRAQ4plex); C4(Methylthio); C16(Methylthio); K17(iTRAQ4plex)	2188.87	1.18529	2	7.62379	0.705205	2	120.887	36.94	56.26	0
DSSTWLTAFVLK	9	P0C0L4	N-Term(iTRAQ4plex); K12(iTRAQ4plex)	1655.93	0.408759	6	80.3174	0.0700987	5	104.134	92.11	70.93	0
DSSVPNTGTAR	6	P01031	N-Term(iTRAQ4plex)	1248.63	0.146486	2	64.7902				40.45	52.58	0
DSTHCVTTATR	1	P0DP57	N-Term(iTRAQ4plex); C5(Methylthio)	1381.63	1.02616	1						44.35	0
DSTLIMQLLR	1	P31946;P62258;Q04917;P61981;P31947;P27348;P63104	N-Term(iTRAQ4plex)	1333.77								58.96	0
DSTYSLSSTLTLSK	17	P0DOX7;P01834	N-Term(iTRAQ4plex); K14(iTRAQ4plex)	1790.96							64.58	93.92	0
DSVLIQTLAEMTPGMFLDLVVQEVLEDGSVVFSGGPVPDLVLK	2	Q14690	N-Term(iTRAQ4plex); K43(iTRAQ4plex)	4845.59								32.8	0
DSVTETLPR	3	P03951	N-Term(iTRAQ4plex)	1161.62	0.893638	2	2.48343	0.176056	2	149.439	41.45	41.03	0
DSVTGTLPK	7	P03952	N-Term(iTRAQ4plex); K9(iTRAQ4plex)	1205.7	0.921312	4	99.294	0.397984	4	61.7735	49.88	45.31	0
DSWEDIFELLFWGR	4	P04004	N-Term(iTRAQ4plex)	1956.97	1.14535	2	9.68202	0.48915	2	7.31607	75.9	96.65	0
DSWLDKQAEISASAPTSLR	1	P04278	N-Term(iTRAQ4plex); K6(iTRAQ4plex)	2363.24	2.35769	1		0.474586	1			39.61	1
DSYDLHDLK	3	P04114	N-Term(iTRAQ4plex); K9(iTRAQ4plex)	1393.72	0.586516	2	55.1713	0.0615597	2	317.938	35.57	53.37	0
DSYVGDEAQSK	3	P60709;P68032	K11(iTRAQ4plex)	1342.62							65.61	76.03	0
DSYVGDEAQSK	23	P60709;P68032	N-Term(iTRAQ4plex); K11(iTRAQ4plex)	1486.73							55.68	71.39	0
DSYYMTSSQLSTPLQQWR	1	P0DOX3	N-Term(iTRAQ4plex)	2335.11	0.783559	1		0.583947	1			80.58	0
DTANLFPQTSLTLHMWPDTEGTFNVECLTTDHYTGGMK	1	P00450	N-Term(iTRAQ4plex); C27(Methylthio); K38(iTRAQ4plex)	4606.14	0.45503	1		0.376982	1		40.44		0
DTANWLEINPDTGAISTR	3	P12830	N-Term(iTRAQ4plex)	2118.06	1.04042	2	28.0725	0.372501	2	37.5459	44.8	100.98	0
DTCFEGGDITTVFTPSAK	5	P03951	N-Term(iTRAQ4plex); C3(Methylthio); K18(iTRAQ4plex)	2223.05	1.45787	3	1.98216	0.331922	2	60.1627	59.14	80.42	0
DTDLDGFPDEK	2	P49747	N-Term(iTRAQ4plex); K11(iTRAQ4plex)	1539.75	0.374771	1		0.185668	1		55.73	44.93	0
DTDQDGRGDACDDDIDGDR	2	P49747	N-Term(iTRAQ4plex); C11(Methylthio)	2243.86	0.247546	1		0.0827433	1		35.95	20.02	1
DTDSEEEIR	2	P0DP23	N-Term(iTRAQ4plex)	1237.57	0.773717	1		0.566558	1		52.06	38.37	0
DTDSSVASEVR	3	Q86X29	N-Term(iTRAQ4plex)	1309.63	1.24615	2	30.6493	1.58251	2	27.5052	47.91	53.21	0
DTDTGALLFIGK	14	P36955	N-Term(iTRAQ4plex); K12(iTRAQ4plex)	1538.87	0.610144	7	29.6385	0.387791	7	50.8706	73.38	87.33	0
DTEDQEDQVDPR	17	P04070	N-Term(iTRAQ4plex)	1590.7	0.885312	8	23.8477	0.591639	5	10.5494	64.99	56.97	0
DTEEEDFHVDQVTTVK	45	P01009	N-Term(iTRAQ4plex); K16(iTRAQ4plex)	2180.06	1.28055	33	43.1242	2.68282	33	41.616	65.56	102.36	0
DTETVYSEVR	1	P16284	N-Term(iTRAQ4plex)	1342.67	0.918083	1		0.855483	1			44.89	0
DTEVLFCFEQFDELTLLHLR	10	Q12931	N-Term(iTRAQ4plex); C7(Methylthio)	2658.31	0.894222	8	13.3615	1.04534	8	23.6341		64.64	0
DTEVLLVGLEPGTR	2	Q12913	N-Term(iTRAQ4plex)	1642.91	1.11112	1		0.60296	1		44.31	54.54	0
DTFYSLGSSLDITFR	2	O00187	N-Term(iTRAQ4plex)	1865.94	0.444067	2	42.3013	0.199735	1			60.7	0
DTGAALLAESR	2	O00391	N-Term(iTRAQ4plex)	1247.67	0.994065	1		0.586954	1		43.74	47.37	0
DTGEIYTTSVTLDR	3	Q14126	N-Term(iTRAQ4plex)	1714.86	0.845937	2	20.2981	0.538927	2	21.5844	47.7	71.25	0
DTGENLETPSSFTIK	2	P33151	N-Term(iTRAQ4plex); K15(iTRAQ4plex)	1926.99	1.41085	1		0.906022	1		38.55	40.64	0
DTGTYGFLLPER	6	Q96IY4	N-Term(iTRAQ4plex)	1512.78	0.683102	4	10.9557	0.547361	4	11.1272	41.55	49.86	0
DTICNQDER	1	Q9ULV4	N-Term(iTRAQ4plex); C4(Methylthio)	1283.54	0.608366	1		0.733828	1			29.02	0
DTIEVSK	2	Q07954	N-Term(iTRAQ4plex); K7(iTRAQ4plex)	1079.62	0.754126	1		0.243679	1		46.17	43.56	0
DTINLLDQR	2	Q8NBJ4	N-Term(iTRAQ4plex)	1231.68	1.03502	1		0.450312	1		41.24	51.03	0
DTLMISR	5	P01857;P01859;P01860;P01861	N-Term(iTRAQ4plex)	979.537							34.48	38.84	0
DTLPSCAVR	2	Q96PD5	N-Term(iTRAQ4plex); C6(Methylthio)	1151.57	0.983664	1		0.446477	1		31.23	35.33	0
DTMVEDLVVLVR	11	P07358	N-Term(iTRAQ4plex)	1532.85	0.622738	6	13.3343	0.0969466	4	43.5241	61.13	70.75	0
DTMVEDLVVLVR	2	P07358	N-Term(iTRAQ4plex); M3(Oxidation)	1548.84	0.718839	1					49.81	40.91	0
DTPFSQIK	4	P03952	N-Term(iTRAQ4plex); K8(iTRAQ4plex)	1223.69	0.771468	3	49.0416	0.316728	3	25.9277	48.58	42.11	0
DTSCVNPPTVQNAYIVSR	5	P08603	N-Term(iTRAQ4plex); C4(Methylthio)	2154.04	0.208583	3	0.959452	0.414697	1		35.83	66.11	0
DTTPLNVLCSPGIQVVSVGIK	2	P12109	N-Term(iTRAQ4plex); C9(Methylthio); K21(iTRAQ4plex)	2474.36	1.0684	1		0.830923	1		40.58	48.24	0
DTVFALVNYIFFK	2	P01009	N-Term(iTRAQ4plex); K13(iTRAQ4plex)	1865.05							36.42	41.84	0
DTVIKPLLVEPEGLEK	21	P01023	N-Term(iTRAQ4plex); K5(iTRAQ4plex); K16(iTRAQ4plex)	2212.31	0.962411	13	51.1622	0.849383	13	81.6733	39.68	51.79	0
DTVQIHDITGK	31	P02679	N-Term(iTRAQ4plex); K11(iTRAQ4plex)	1514.85	0.37938	21	59.9021	0.173333	18	95.12	59.61	71.39	0
DTVQIHDITGK	5	P02679	K11(iTRAQ4plex)	1370.74	0.509729	3	83.5498	0.39763	3	12.5597	41.64	55.86	0
DTWVEHWPEEDECQDEENQK	7	P01024	N-Term(iTRAQ4plex); C13(Methylthio); K20(iTRAQ4plex)	2880.2	0.294948	3	34.0044				39.22	45.62	0
DTYFVTGIVSWGEGCAR	2	P00742	N-Term(iTRAQ4plex); C15(Methylthio)	2050.95	0.818046	2	11.5934	0.163899	2	28.7656	60.58	77.04	0
DTYIGYLPLAHVLELTAEISCFTYGCR	3	O60488	N-Term(iTRAQ4plex); C21(Methylthio); C26(Methylthio)	3284.55	0.442449	1					29.6	57.97	0
DVAAEAGVSK	4	Q9NQ79	N-Term(iTRAQ4plex); K10(iTRAQ4plex)	1234.69	0.291485	2	123.323	0.144559	2	130.49	56.88	74.49	0
DVAGDISGNMVDGYR	1	Q8N8Z6	N-Term(iTRAQ4plex)	1712.8	0.98434	1		1.18044	1			83	0
DVAPGTLCDVAGWGIVNHAGR	4	P00746	N-Term(iTRAQ4plex); C8(Methylthio)	2298.12	1.11871	2	6.43698	0.790631	2	17.9796	39.43	93.74	0
DVAQEALGVAVIGIDEGQFFPDIVEFCEAMANAGK	1	P04183	N-Term(iTRAQ4plex); C27(Methylthio); K35(iTRAQ4plex)	3987.95							49.88		0
DVAVLCR	5	O43866	N-Term(iTRAQ4plex); C6(Methylthio)	965.504	0.248047	3	14.084	0.0819248	3	38.923	33.38	42.02	0
DVCDPGNTK	67	P02774	N-Term(iTRAQ4plex); C3(Methylthio); K9(iTRAQ4plex)	1282.6	1.25847	39	22.8837	1.55905	39	18.4266	45.52	55.12	0
DVCDPGNTK	2	P02774	C3(Methylthio); K9(iTRAQ4plex)	1138.5	1.12235	2	28.3145	1.22821	2	21.8318	37.12		0
DVCEQIFSSK	3	O95980	N-Term(iTRAQ4plex); C3(Methylthio); K10(iTRAQ4plex)	1489.73	1.07856	2	3.21425	0.891592	2	34.9172	44.5	63.32	0
DVDKEFYLFPTVFDENESLLLEDNIR	68	P00450	N-Term(iTRAQ4plex); K4(iTRAQ4plex)	3448.74	1.07042	25	33.1521	0.443429	7	26.0183	36.87	88.89	1
DVDKEFYLFPTVFDENESLLLEDNIR	1	P00450	N-Term(iTRAQ4plex)	3304.65								61.34	1
DVFISAAER	1	P20618	N-Term(iTRAQ4plex)	1151.62							37.65		0
DVFLEMNIPYSVVR	2	P01031	N-Term(iTRAQ4plex)	1825.97	0.225267	2	63.4124	0.0361104	1		43.45	56.82	0
DVFLEMNIPYSVVR	2	P01031	N-Term(iTRAQ4plex); M6(Oxidation)	1841.96	0.199624	1		0.158317	1		35.09	57.08	0
DVFLGMFLYEYAR	35	P02768	N-Term(iTRAQ4plex)	1767.89	1.82922	20	30.1649	2.55829	20	33.5055	53.53	78.04	0
DVGVVCSR	3	Q86VB7	N-Term(iTRAQ4plex); C6(Methylthio)	1024.5	1.58218	2	35.207	2.44112	2	45.2433	39.84	32.97	0
DVHEGQPLLNVK	3	P19022	N-Term(iTRAQ4plex); K12(iTRAQ4plex)	1636.93	1.23607	2	35.8466	1.51872	2	82.199	46.95	35.29	0
DVIEQLNLVTTWLQLQIPR	2	Q06323	N-Term(iTRAQ4plex)	2423.38	1.56263	1		1.25855	1		52.55	43.18	0
DVIVHPLPLK	2	Q8IZF2	N-Term(iTRAQ4plex); K10(iTRAQ4plex)	1418.9	1.03039	1		0.493125	1		34.24	54.16	0
DVKAAANQMR	3	P0C0L4;P0C0L5	N-Term(iTRAQ4plex)	1247.67							51.46	39.46	1
DVKAAANQMR	1	P0C0L4;P0C0L5	N-Term(iTRAQ4plex); K3(iTRAQ4plex)	1391.77							36.31		1
DVLIPGK	1	Q9BS26	N-Term(iTRAQ4plex); K7(iTRAQ4plex)	1029.66	1.24321	1		0.715944	1			34.2	0
DVLLVAQGEMALEEFLK	4	Q14204	N-Term(iTRAQ4plex); K17(iTRAQ4plex)	2193.21	0.652883	2	17.4533	0.712074	2	13.5927	62.83	67.82	0
DVLMVLVNYIYFK	4	P29622	N-Term(iTRAQ4plex); M4(Oxidation); K13(iTRAQ4plex)	1921.08	1.18932	2	8.38806	0.735927	2	3.53331	57.04	63.76	0
DVLMVLVNYIYFK	69	P29622	N-Term(iTRAQ4plex); K13(iTRAQ4plex)	1905.08	1.07749	33	27.1508	0.627264	31	24.1479	55.64	52.12	0
DVMQGTDEHVVCK	7	P01871	N-Term(iTRAQ4plex); M3(Oxidation); C12(Methylthio); K13(iTRAQ4plex)	1810.84	0.213871	4	49.7963	0.192368	3	50.0169	49.33	35.28	0
DVMQGTDEHVVCK	10	P01871	N-Term(iTRAQ4plex); C12(Methylthio); K13(iTRAQ4plex)	1794.85	0.255972	6	33.6329	0.212248	6	42.6524	48.95	68.51	0
DVNAAIATIK	2	Q9BQE3	N-Term(iTRAQ4plex); K10(iTRAQ4plex)	1303.78	0.656596	1		0.355318	1		46.55	73.54	0
DVPCEDK	3	P05451	N-Term(iTRAQ4plex); C4(Methylthio); K7(iTRAQ4plex)	1139.53	1.59678	2	83.3346	3.85715	2	61.215	39.87	31.04	0
DVQNTFYDIVAELGAMEHAQAVDYIK	1	P16435	N-Term(iTRAQ4plex); K26(iTRAQ4plex)	3228.61	1.11738	1						52.72	0
DVQNVAAAPELAMGALELESR	2	O00391	N-Term(iTRAQ4plex)	2328.21							47.78	41.65	0
DVTFSPATIENELIK	2	P55145	N-Term(iTRAQ4plex); K15(iTRAQ4plex)	1965.08	0.63733	1		1.29691	1		38.62	35.48	0
DVTVVSK	2	Q92859	N-Term(iTRAQ4plex); K7(iTRAQ4plex)	1035.63	0.98735	1		0.326657	1		46.06	44.62	0
DVVASLVSTR	1	Q92859	N-Term(iTRAQ4plex)	1190.69	0.863107	1		0.345453	1			54.14	0
DVVICPDASLEDAK	2	Q99497	N-Term(iTRAQ4plex); C5(Methylthio); K14(iTRAQ4plex)	1808.9	1.22438	1		2.31599	1		45.31	54.6	0
DVVLFEK	3	P00747	N-Term(iTRAQ4plex); K7(iTRAQ4plex)	1137.68	0.364553	3	12.616	0.0902115	3	35.9627	39.85		0
DVVLFEK	1	P00747	K7(iTRAQ4plex)	993.576	0.351169	1		0.128565	1			34.67	0
DVVLIRK	1	O95602		842.546							24.8		1
DVVLTTTFVDDIK	15	P02748	N-Term(iTRAQ4plex); K13(iTRAQ4plex)	1753.99	0.767525	9	54.7745	0.331837	7	62.5278	51.46	83.45	0
DVVQITCLDGFEVVEGR	16	P09871	N-Term(iTRAQ4plex); C7(Methylthio)	2069.01	0.453525	9	94.4834	0.482441	5	248.319	89	80.27	0
DVWGIEGPIDAAFTR	24	P04004	N-Term(iTRAQ4plex)	1790.92	1.06163	14	24.0498	0.572775	13	34.7324	70.65	68.74	0
DVWGIEGPIDAAFTR	2	P04004		1646.82							36.36	69.68	0
DVYLLHESYDDVQQSFFLAETLK	2	P33908	N-Term(iTRAQ4plex); K23(iTRAQ4plex)	3048.55	1.46071	1		0.707597	1		49.7	65.65	0
DVYTGDALR	2	P20618	N-Term(iTRAQ4plex)	1153.6	0.858785	1		0.264129	1		36.34	53.77	0
DVYVVTDQIPVFVTMFQK	2	Q14956	N-Term(iTRAQ4plex); K18(iTRAQ4plex)	2417.3	1.63094	1		1.06756	1		40.16	44.85	0
DWAESTLMTQK	6	P00742	N-Term(iTRAQ4plex); K11(iTRAQ4plex)	1597.81	1.09584	3	0.708544	0.670022	3	26.0743	57.36	73.3	0
DWAESTLMTQK	3	P00742	N-Term(iTRAQ4plex); M8(Oxidation); K11(iTRAQ4plex)	1613.81	1.12758	2	29.5733	0.896704	2	61.1549	31.53	42.32	0
DWHGVPGQVDAAMAGR	69	P04004	N-Term(iTRAQ4plex)	1810.88	1.06045	47	37.2183	0.811369	45	31.7264	80.22	85.55	0
DWHGVPGQVDAAMAGR	14	P04004		1666.78							56.22	60.59	0
DWHGVPGQVDAAMAGR	21	P04004	N-Term(iTRAQ4plex); M13(Oxidation)	1826.86	1.13904	16	43.9047	0.643557	15	30.4628	45.97	58.32	0
DWHGVPGQVDAAMAGR	7	P04004	M13(Oxidation)	1682.77							38.61	52.18	0
DWHGVPGQVDAAMAGRIYISGMAPRPSLAK	1	P04004	N-Term(iTRAQ4plex); K30(iTRAQ4plex)	3439.8	0.456685	1						30.02	1
DWIWNQMHIDEEK	2	P33151	N-Term(iTRAQ4plex); K13(iTRAQ4plex)	2031.98	0.845548	1		0.681755	1		48.87	39.06	0
DWNVDLIPK	1	P50395	N-Term(iTRAQ4plex); K9(iTRAQ4plex)	1387.78	0.746126	1		0.706396	1		45.27		0
DWSFYLLYYTEFTPTEK	3	P61769	N-Term(iTRAQ4plex); K17(iTRAQ4plex)	2491.23	1.27455	1		2.28335	1		51.86	33.76	0
DWSFYLLYYTEFTPTEKDEYACR	3	P61769	N-Term(iTRAQ4plex); K17(iTRAQ4plex); C22(Methylthio)	3274.51	0.737656	1		1.14462	1		52.68	59.26	1
DYAEVGR	2	P00738	N-Term(iTRAQ4plex)	953.483	0.40576	1		1.41876	1		37.09	32.73	0
DYAGVFSDAGLTFTSSSGQQTAQR	12	P01024	N-Term(iTRAQ4plex)	2638.25	0.396423	6	28.8419	0.25584	5	19.5135	56.91	52.57	0
DYDPVAAR	1	Q15691	N-Term(iTRAQ4plex)	1050.53	0.312302	1		0.718819	1			37.92	0
DYEDQQK	4	P02671	N-Term(iTRAQ4plex); K7(iTRAQ4plex)	1213.6	0.313196	2	82.1783	0.0563288	2	93.0504	47.2	35.7	0
DYEILFK	1	Q92820	N-Term(iTRAQ4plex); K7(iTRAQ4plex)	1215.69	0.775454	1		1.17893	1			43.05	0
DYELLCLDGTR	1	P02787	N-Term(iTRAQ4plex); C6(Methylthio)	1487.7	4.02399	1		3.34037	1			58.81	0
DYFIATCK	1	P00736	N-Term(iTRAQ4plex); C7(Methylthio); K8(iTRAQ4plex)	1294.64	0.703481	1						49.79	0
DYFMPCPGR	5	P02790	C6(Methylthio)	1131.44							43.99	27.37	0
DYFMPCPGR	40	P02790	N-Term(iTRAQ4plex); M4(Oxidation); C6(Methylthio)	1291.54	0.942898	25	24.6729	1.25494	25	19.1836	41.53	39.09	0
DYFMPCPGR	95	P02790	N-Term(iTRAQ4plex); C6(Methylthio)	1275.54	0.837653	62	20.4223	1.40689	63	22.9599	36.82	47.24	0
DYFMPCPGR	3	P02790	M4(Oxidation); C6(Methylthio)	1147.44							31.76	36.93	0
DYIEFNK	29	P25311	N-Term(iTRAQ4plex); K7(iTRAQ4plex)	1216.64	1.13758	20	23.1253	1.94914	20	23.7072	48.09	42.59	0
DYIEFNK	1	P25311	K7(iTRAQ4plex)	1072.54	1.08188	1		1.9154	1		32.35		0
DYIFGNYIER	2	Q06033	N-Term(iTRAQ4plex)	1433.72	0.737129	2	3.37088	0.151196	2	35.3828	44.69		0
DYIIDPR	1	Q92823	N-Term(iTRAQ4plex)	1035.56	1.2659	1		1.0009	1		34.55		0
DYLIDGSR	1	P18206	N-Term(iTRAQ4plex)	1082.56	0.941611	1		0.451632	1		32.47		0
DYMFLECILFITEMK	2	Q15257	N-Term(iTRAQ4plex); C7(Methylthio); K15(iTRAQ4plex)	2230.09								37.19	0
DYNLNDILLQLGIEEAFTSK	118	P01011	N-Term(iTRAQ4plex); K20(iTRAQ4plex)	2584.38	1.14264	69	42.0644	1.00431	66	33.0584	81.49	114.41	0
DYNLNDILLQLGIEEAFTSK	4	P01011	K20(iTRAQ4plex)	2440.27	1.31078	2	44.3372	0.576979	1		47.91	88.69	0
DYNLNDILLQLGIEEAFTSKADLSGITGAR	2	P01011	N-Term(iTRAQ4plex); K20(iTRAQ4plex)	3525.87	0.616407	2	81.2042	0.780633	2	5.91244		63.64	1
DYNLNDILLQLGIEEAFTSKADLSGITGAR	2	P01011	K20(iTRAQ4plex)	3381.77	0.650225	1		0.699742	1			52.67	1
DYPVVSIEDPFDQDDWGAWQK	1	P06733	N-Term(iTRAQ4plex); K21(iTRAQ4plex)	2798.32	0.903146	1						49.49	0
DYQELMNTK	2	P04264	N-Term(iTRAQ4plex); K9(iTRAQ4plex)	1429.72	0.286783	1		4.00671	1		52.54	53.91	0
DYQYYFSK	1	P22897	N-Term(iTRAQ4plex); K8(iTRAQ4plex)	1401.69	2.20137	1		2.49031	1			42.97	0
DYSGEMEGK	2	Q8IZA0	N-Term(iTRAQ4plex); K9(iTRAQ4plex)	1303.61	1.43584	1		0.972564	1		38.43	57.23	0
DYSGQGVVK	2	O75083	N-Term(iTRAQ4plex); K9(iTRAQ4plex)	1240.68	0.334284	1		0.0813281	1		40.94	47.87	0
DYSVTANSK	2	P07195	N-Term(iTRAQ4plex); K9(iTRAQ4plex)	1272.67	0.769882	1		0.500927	1		57.84	67.67	0
DYVFIEFCVEDSK	4	Q15185	N-Term(iTRAQ4plex); C8(Methylthio); K13(iTRAQ4plex)	1927.91	1.00939	2	8.02062	1.39415	2	7.30061	45.54	33.25	0
DYVSQFEGSALGK	21	P02647	N-Term(iTRAQ4plex); K13(iTRAQ4plex)	1688.88	0.844679	14	37.3839	0.589045	14	46.7033	93.71	81.35	0
DYVTLYVK	1	O00462	N-Term(iTRAQ4plex); K8(iTRAQ4plex)	1288.74	1.2265	1		1.20702	1			36.91	0
DYWSTVK	9	P02656	N-Term(iTRAQ4plex); K7(iTRAQ4plex)	1186.64	1.22803	6	40.0427	0.325723	6	94.1786	45.43	47.62	0
DYWSTVK	2	P02656	K7(iTRAQ4plex)	1042.53	0.688097	2	20.5571	0.159702	2	42.3111	43.39		0
DYYVSTAVCR	2	Q13103	N-Term(iTRAQ4plex); C9(Methylthio)	1366.62	1.17236	1		0.503706	1		29.52	34.61	0
EAAENDEEEPGEATGEAVR	2	Q96MG2	N-Term(iTRAQ4plex)	2146.95							30.99	40.51	0
EACNAWLQK	8	Q9NZP8	N-Term(iTRAQ4plex); C3(Methylthio); K9(iTRAQ4plex)	1396.69	0.991442	5	47.4431	1.11729	5	44.9024	58.59	60.33	0
EADDIVNWLK	1	P07237	N-Term(iTRAQ4plex); K10(iTRAQ4plex)	1490.81								59.43	0
EADIDGDGQVNYEEFVQMMTAK	1	P0DP23	N-Term(iTRAQ4plex); K22(iTRAQ4plex)	2778.28								37.47	0
EAEAAIYHLQLFEELR	2	P14618	N-Term(iTRAQ4plex)	2076.09	1.08217	1		0.95731	1		58.64	41.7	0
EAEAASIK	4	P18206	N-Term(iTRAQ4plex); K8(iTRAQ4plex)	1106.63	1.11171	2	41.5779	0.667173	2	46.4449	58.25	51.45	0
EAEAVVETK	2	P19021	N-Term(iTRAQ4plex); K9(iTRAQ4plex)	1263.71	0.659031	1		0.602044	1		68.25	53.35	0
EAEDDDTGPEEGSPPKEEK	1	O43493	N-Term(iTRAQ4plex); K16(iTRAQ4plex); K19(iTRAQ4plex)	2491.18	1.34337	1		2.62637	1			60.5	1
EAEEHQETQCLR	5	Q99969	N-Term(iTRAQ4plex); C10(Methylthio)	1662.74	0.917798	3	20.37	0.455662	3	18.3255	30.07	58.53	0
EAEFGQGTGPIWLNEVK	2	Q86VB7	N-Term(iTRAQ4plex); K17(iTRAQ4plex)	2163.13	1.78112	1		2.81381	1		51.99	63.28	0
EAEGAPQVEAGK	2	Q05682	N-Term(iTRAQ4plex); K12(iTRAQ4plex)	1473.78	0.64446	1		0.925906	1		54.66	67.46	0
EAELNAK	2	Q02818	N-Term(iTRAQ4plex); K7(iTRAQ4plex)	1062.6	1.20546	1		0.50181	1		42.15	38.62	0
EAENPEGEEK	1	P51858	N-Term(iTRAQ4plex); K10(iTRAQ4plex)	1419.68	1.19217	1		1.2734	1			49.61	0
EAEPLVDIR	2	Q9H8L6	N-Term(iTRAQ4plex)	1185.66	1.16262	1		1.46057	1		39.39	34.02	0
EAFAAVSK	5	Q96IY4	N-Term(iTRAQ4plex); K8(iTRAQ4plex)	1110.64	0.741396	3	94.2591	0.841674	3	101.96	69.26	61.33	0
EAFILSDLFDIGELAAVELLLAGEHQQPHFPGLTR	1	Q92621	N-Term(iTRAQ4plex)	3991.12								65.28	0
EAFSLFDK	1	P0DP23	N-Term(iTRAQ4plex); K8(iTRAQ4plex)	1244.68	1.00147	1		0.507243	1		60.88		0
EAGAGGLAIAVEGPSK	4	P21333	N-Term(iTRAQ4plex); K16(iTRAQ4plex)	1714.96	0.544144	2	14.5435	0.7134	2	24.4522	73.37	90.38	0
EAGEGGEAEAPAAEGGK	1	P29966	N-Term(iTRAQ4plex); K17(iTRAQ4plex)	1817.87								46.61	0
EAGENWQENPETYEDSFYK	2	P54289	N-Term(iTRAQ4plex); K19(iTRAQ4plex)	2624.17	1.64135	1		1.56916	1		40.71	36.7	0
EAGIPEFYDYDVALIK	44	P00751	N-Term(iTRAQ4plex); K16(iTRAQ4plex)	2131.11	1.27294	33	40.515	0.945885	33	31.4083	41.32	75.95	0
EAGIPEFYDYDVALIKLK	1	P00751	N-Term(iTRAQ4plex); K18(iTRAQ4plex)	2372.3	0.974277	1		0.414547	1			64.74	1
EAGISDYLTIEELVK	2	Q9BTY2	N-Term(iTRAQ4plex); K15(iTRAQ4plex)	1968.08	2.07007	1		1.50194	1		46.84	39.12	0
EAGITEK	1	P60174	N-Term(iTRAQ4plex); K7(iTRAQ4plex)	1035.59	0.360549	1		0.557184	1		43.52		0
EAGPFPRAR	3	Q99466	N-Term(iTRAQ4plex)	1144.64	1.7373	3	42.4425	2.34384	3	0.772662		37.34	1
EAGVSDMK	1	O00592	N-Term(iTRAQ4plex); K8(iTRAQ4plex)	1124.59	0.334753	1		0.0552298	1		37.67		0
EAGYEGPLHQCDIYR	1	P12821	N-Term(iTRAQ4plex); C11(Methylthio)	1940.88	1.00823	1		0.778921	1		60.37		0
EAIDPALEGR	2	Q9BYE9	N-Term(iTRAQ4plex)	1214.65	2.8262	1		0.303149	1		52.78	41.44	0
EAIQHPADEK	5	Q9NUQ9	N-Term(iTRAQ4plex); K10(iTRAQ4plex)	1425.76	1.30048	3	4.70329	1.61915	3	4.46976	46.24	52.52	0
EALEEAEK	2	P07942	N-Term(iTRAQ4plex); K8(iTRAQ4plex)	1206.65	0.625532	1		0.309032	1		52.19	54.15	0
EALGDVVGDYNFICPALEFTK	3	P06276	N-Term(iTRAQ4plex); C14(Methylthio); K21(iTRAQ4plex)	2635.31	0.797678	1		1.0921	1		38.42	50.09	0
EALIKILDDLSPR	2	Q14624	N-Term(iTRAQ4plex)	1626.96	0.739099	1		0.440735	1		51.91	48.62	1
EALIQFLEQVHQGIK	20	P15169	N-Term(iTRAQ4plex); K15(iTRAQ4plex)	2041.17	0.854231	10	44.1766	0.492109	10	109.246	67.4	97.56	0
EALKLEEK	3	P01024	N-Term(iTRAQ4plex); K4(iTRAQ4plex); K8(iTRAQ4plex)	1391.86	0.102485	1		0.0506458	1		51.51	34.75	1
EALLQASR	1	P26038	N-Term(iTRAQ4plex)	1031.6	1.08985	1		1.3664	1			45.92	0
EALMAHGLGNR	1	P13716	N-Term(iTRAQ4plex)	1312.69	0.804796	1		0.44747	1		40.46		0
EALMIPAK	2	Q9NZK5	N-Term(iTRAQ4plex); K8(iTRAQ4plex)	1160.69	1.50516	1		0.501075	1		47.5	48.64	0
EALPSWLHWDSQSHTLEGLPLDTDK	2	Q14118	N-Term(iTRAQ4plex); K25(iTRAQ4plex)	3163.6	0.656561	1		1.03997	1		50.72	31.23	0
EALPTLK	1	Q8WWZ8	N-Term(iTRAQ4plex); K7(iTRAQ4plex)	1059.66	0.952411	1		0.90772	1		40.63		0
EALQDVEDENQ	1	P62258	N-Term(iTRAQ4plex)	1433.65	1.25407	1		1.21702	1			48.62	0
EALQGVGDMGR	6	P35542	N-Term(iTRAQ4plex); M9(Oxidation)	1292.64	0.733124	4	21.5523	0.272285	4	15.771	56.35	42.02	0
EALQGVGDMGR	2	P35542	N-Term(iTRAQ4plex)	1276.64	0.558846	1		0.385226	1		31.54	69.27	0
EALVPLVADHK	14	Q04756	N-Term(iTRAQ4plex); K11(iTRAQ4plex)	1479.88	1.0967	8	49.862	0.292222	7	68.0936	54.53	52.59	0
EANAPGPVPGER	1	Q8NBK3	N-Term(iTRAQ4plex)	1337.69	0.72289	1		1.32127	1			43.04	0
EANVACLDLGFQQGADTQR	42	P05156	N-Term(iTRAQ4plex); C6(Methylthio)	2226.04	0.940773	21	35.0954	0.898687	20	82.6405	52.74	89.59	0
EANYIGSDK	5	P0DJI8;P0DJI9	N-Term(iTRAQ4plex); K9(iTRAQ4plex)	1284.67							64.12	61.79	0
EAPADMGAHQGVAVLGIALIAMGEEIGAEMALR	10	Q13200	N-Term(iTRAQ4plex)	3435.75				0.829869	1		54.6	43.15	0
EAPDLVLQR	1	P04275	N-Term(iTRAQ4plex)	1184.68	0.533229	1		0.171985	1		39.68		0
EAPEEAQLDRPGQGIAVPVGEAHR	1	Q9HBR0	N-Term(iTRAQ4plex)	2670.37	2.33709	1		2.38679	1			32.43	0
EAPKVVEEQESR	1	P0C0L4;P0C0L5	N-Term(iTRAQ4plex)	1544.81							39.88		1
EAQDTSDGIIQK	5	P18850	N-Term(iTRAQ4plex); K12(iTRAQ4plex)	1592.83	2.09064	3	18.5353	2.60173	3	5.67864	48.98	82.78	0
EAQEVFK	5	P04114	N-Term(iTRAQ4plex); K7(iTRAQ4plex)	1138.64	0.349659	3	31.005	0.056994	3	16.5203	46.98	44.17	0
EAQLLVIENEVCNHYK	2	P08519	N-Term(iTRAQ4plex); C12(Methylthio); K16(iTRAQ4plex)	2236.14	0.347061	1		0.151982	1		41.3	52.04	0
EAQLPVIENK	7	P00747	N-Term(iTRAQ4plex); K10(iTRAQ4plex)	1428.84	0.376568	5	128.62	0.117723	3	230.948	65.8	47.88	0
EAQQYSEALASTR	2	Q9H4G4	N-Term(iTRAQ4plex)	1597.79	0.878417	1		0.443512	1		50.45	69.74	0
EASDPQPEEADGGLK	1	P52907	N-Term(iTRAQ4plex); K15(iTRAQ4plex)	1830.9	1.02465	1		0.41327	1			33.48	0
EASFDGISK	1	P12955	N-Term(iTRAQ4plex); K9(iTRAQ4plex)	1241.67	0.784289	1		1.14991	1			52.6	0
EASMEGIVTIVGLKPETTYAVR	1	P13591	N-Term(iTRAQ4plex); K14(iTRAQ4plex)	2652.46	0.398592	1						47.87	0
EATDPAMLR	2	Q8TER0	N-Term(iTRAQ4plex)	1147.59	0.766001	1		0.444734	1		47.19	50.96	0
EATDVIIIHSK	3	P15144	N-Term(iTRAQ4plex); K11(iTRAQ4plex)	1513.89	1.16446	2	17.8833	0.972284	2	15.8701	34.19	84.14	0
EATEAAK	4	P02765	N-Term(iTRAQ4plex); K7(iTRAQ4plex)	1007.56	1.44898	2	98.0942	1.3787	2	106.991	51.04	39.73	0
EATEGKIQEFLSGLPEDTVLLLLNAIHFQGFWR	6	P08697	N-Term(iTRAQ4plex); K6(iTRAQ4plex)	4060.18	0.517766	1		1.08224	3	37.9347		35.04	1
EATIPGHLNSYTIK	7	P02751	N-Term(iTRAQ4plex); K14(iTRAQ4plex)	1832.02	0.164476	4	79.798	0.07411	3	44.713	43.47	61.06	0
EATLQDCPSGPWGK	6	O43866	N-Term(iTRAQ4plex); C7(Methylthio); K14(iTRAQ4plex)	1822.88	0.324002	3	15.92	0.172614	3	99.3661	53.21	64.73	0
EATNPPVIQEEKPK	1	P30101	N-Term(iTRAQ4plex); K12(iTRAQ4plex); K14(iTRAQ4plex)	2012.15	0.214017	1		0.234572	1			36.72	0
EATQEAFMK	4	P05062	N-Term(iTRAQ4plex); K9(iTRAQ4plex)	1342.69	1.58926	2	28.1145	0.784979	2	3.14452	64.96	52.94	0
EATQEAFMK	3	P05062	N-Term(iTRAQ4plex); M8(Oxidation); K9(iTRAQ4plex)	1358.68	1.59849	2	53.3228	0.483492	2	52.2001	62.06	35.15	0
EATTEQQLK	2	Q93088	N-Term(iTRAQ4plex); K9(iTRAQ4plex)	1335.74	0.435763	1		0.118854	1		38.67	35.13	0
EAVEHLQK	11	P06727	N-Term(iTRAQ4plex); K8(iTRAQ4plex)	1241.71	1.08254	7	15.3337	0.275472	7	5.73904	52.61	48.9	0
EAVEHLQK	2	P06727	K8(iTRAQ4plex)	1097.61	1.07382	1		0.578603	1		40.41	39.24	0
EAVFPFQPGSVAEVCITFDQANLTVK	4	P09382	N-Term(iTRAQ4plex); C15(Methylthio); K26(iTRAQ4plex)	3144.6	1.39517	2	129.625	0.71342	1		34.9	35.15	0
EAVLDVIPTDIHQR	1	P09467	N-Term(iTRAQ4plex)	1749.97	0.46377	1		0.372531	1		35.2		0
EAVLIQAGEYMGQLLEQASLHFFVTAR	13	P00488	N-Term(iTRAQ4plex)	3165.65	0.460291	6	53.2497	0.254372	2	77.8176	37.26	72.74	0
EAVVHGLNESEASYLITSVELLESK	2	O60488	N-Term(iTRAQ4plex); K25(iTRAQ4plex)	3005.59	1.05132	1		0.309035	1		58.36	66.95	0
EAVVVDYGVR	2	P49641	N-Term(iTRAQ4plex)	1250.69	0.538493	1		0.245814	1		37.17	37.31	0
EAYEVEVHR	2	Q8WZA1	N-Term(iTRAQ4plex)	1275.64	0.904834	1		0.822709	1		41.49	42.41	0
EAYNLGVR	2	Q93088	N-Term(iTRAQ4plex)	1065.58	1.01223	1		0.598236	1		36.02	52.81	0
ECAVTEK	2	Q12841	N-Term(iTRAQ4plex); C2(Methylthio); K7(iTRAQ4plex)	1113.55	0.680037	1		0.929319	1		43.66	36.14	0
ECDCDAQCK	4	Q92954	N-Term(iTRAQ4plex); C2(Methylthio); C4(Methylthio); C8(Methylthio); K9(iTRAQ4plex)	1440.5	0.569112	2	84.1451	0.156448	2	13.0537	29.22	41.46	0
ECDGLVDALIFIVQAEIGQK	4	O60716	N-Term(iTRAQ4plex); C2(Methylthio); K20(iTRAQ4plex)	2495.31	0.992938	2	8.33369	0.970378	2	5.04082	58.21	66.79	0
ECDTDGWTNDIPICEVVK	3	P08603	N-Term(iTRAQ4plex); C2(Methylthio); C14(Methylthio); K18(iTRAQ4plex)	2417.08	0.303702	2	64.7943				28.23	43.83	0
ECEEIIR	2	P02675	C2(Methylthio)	937.413							58.82	25.8	0
ECEEIIR	7	P02675	N-Term(iTRAQ4plex); C2(Methylthio)	1081.51	0.234262	4	7.94933	0.0784332	3	12.3755	36	42.33	0
ECESVLVNDFFLVACLEDFIENAR	8	P60228	N-Term(iTRAQ4plex); C2(Methylthio); C15(Methylthio)	3011.38								57.68	0
ECFGACLFTCYDLLRPDVVLETAWR	3	Q00610	N-Term(iTRAQ4plex); C2(Methylthio); C6(Methylthio); C10(Methylthio)	3202.45	1.5186	1		1.84975	1			40.27	0
ECIEAVIR	1	P24298	N-Term(iTRAQ4plex); C2(Methylthio)	1122.58	1.37028	1		0.543004	1			38.99	0
ECISIHVGQAGVQIGNACWELYCLEHGIQPDGQMPSDK	3	Q9BQE3	N-Term(iTRAQ4plex); C2(Methylthio); C18(Methylthio); C23(Methylthio); K38(iTRAQ4plex)	4552.06	1.30269	2	28.2461	2.59513	1		27.32	28.76	0
ECLQTCR	5	P02760	N-Term(iTRAQ4plex); C2(Methylthio); C6(Methylthio)	1088.45	0.322626	3	17.3586	0.114244	3	70.8708	27.9	31.5	0
ECNNPAPQR	4	P13671	N-Term(iTRAQ4plex); C2(Methylthio)	1218.55	0.117468	2	67.5013	0.225929	1		50.16	49.4	0
ECNNPPPSGGGR	16	P10643	N-Term(iTRAQ4plex); C2(Methylthio)	1374.6	0.476399	9	27.3885	0.192523	9	32.4547	45.2	46.34	0
ECQGAPVTASHFR	1	Q8IUL8	N-Term(iTRAQ4plex); C2(Methylthio)	1592.74	0.660733	1		0.753636	1			31.89	0
ECSQALSLILDIDHGKPVK	2	Q13093	N-Term(iTRAQ4plex); C2(Methylthio); K16(iTRAQ4plex); K19(iTRAQ4plex)	2544.4	0.68798	1		0.260112	1		43.25	44.35	0
ECVGFEAVQEVPVGLVQPASATLYDYYNPER	2	P0C0L4;P0C0L5	N-Term(iTRAQ4plex); C2(Methylthio)	3633.75							29.91	32.52	0
ECVYIHDPTGLNVLK	2	Q9NY15	N-Term(iTRAQ4plex); C2(Methylthio); K15(iTRAQ4plex)	2035.06	0.79887	1		0.478229	1		38.76	44.14	0
EDALNETR	1	P10909	N-Term(iTRAQ4plex)	1091.54	1.35231	1		0.736723	1		34.43		0
EDAVLEYLK	2	P26038	N-Term(iTRAQ4plex); K9(iTRAQ4plex)	1367.77	1.38276	1		1.76754	1		35.83	63.75	0
EDAVSAAFK	5	P51884	N-Term(iTRAQ4plex); K9(iTRAQ4plex)	1225.67	1.13092	3	13.3794	1.56414	3	220.305	59.56	60.92	0
EDCVEIYIK	2	P14151	N-Term(iTRAQ4plex); C3(Methylthio); K9(iTRAQ4plex)	1445.72	1.02338	1		0.998967	1		42.66	57.18	0
EDDKLVVECVMK	1	P15090	N-Term(iTRAQ4plex); K4(iTRAQ4plex); C9(Methylthio); K12(iTRAQ4plex)	1885.97	2.46855	1		2.03656	1			35.25	1
EDEDFQESNK	4	P00450	N-Term(iTRAQ4plex); K10(iTRAQ4plex)	1528.7	0.868443	2	72.84	0.386106	1		43.92	60.54	0
EDEMPVGR	1	P10586	N-Term(iTRAQ4plex)	1076.52	0.888741	1		0.322173	1			37.29	0
EDFDVEAADSAGNCLDSLVFVAGDR	1	P09871	N-Term(iTRAQ4plex); C14(Methylthio)	2805.25								90.9	0
EDFLEQSEQLFGAKPVSLTGK	1	P08697	N-Term(iTRAQ4plex); K14(iTRAQ4plex); K21(iTRAQ4plex)	2755.49	1.18447	1		1.03528	1		52.86		0
EDFSTTGTAYFEVK	1	P01031	N-Term(iTRAQ4plex); K14(iTRAQ4plex)	1882.94	0.430301	1		0.312396	1			35.24	0
EDFTSLSLVLYSR	159	P02774	N-Term(iTRAQ4plex)	1673.89	1.11418	69	27.5007	1.32086	72	35.2979	65.81	70.4	0
EDFTSLSLVLYSR	2	P02774		1529.79							53.7	65.34	0
EDFTSLSLVLYSRK	2	P02774	N-Term(iTRAQ4plex); K14(iTRAQ4plex)	1946.08	1.41032	2	51.6873	1.84359	2	50.1815		39.12	1
EDGGGWWYNR	2	P02675		1239.52							52.13	44.44	0
EDGGGWWYNR	2	P02675	N-Term(iTRAQ4plex)	1383.62	0.345281	2	27.8461	0.0868324	2	28.7585		42.85	0
EDIEGVR	2	Q8WWV6	N-Term(iTRAQ4plex)	961.507	1.23059	1		0.316445	1		41.78	38.33	0
EDIFMETLK	24	P25311	N-Term(iTRAQ4plex); K9(iTRAQ4plex)	1413.75	1.13414	13	33.4233	1.99386	13	57.1248	69.2	65.76	0
EDIFMETLK	2	P25311	K9(iTRAQ4plex)	1269.66	1.27617	1		1.60708	1		40.76	54.7	0
EDIFMETLK	4	P25311	N-Term(iTRAQ4plex); M5(Oxidation); K9(iTRAQ4plex)	1429.75	1.19858	3	7.28029	1.61663	3	2.37943	32.72	48.56	0
EDIPPADLSDQVPDTESETR	7	P01024	N-Term(iTRAQ4plex)	2358.11	0.504709	5	9.09082	0.284604	3	21.2915		85.8	0
EDIPSEK	2	Q15121	N-Term(iTRAQ4plex); K7(iTRAQ4plex)	1105.6	1.15948	1		1.47038	1		43.23	34.15	0
EDKDAQFYCELNYR	1	P43121	N-Term(iTRAQ4plex); K3(iTRAQ4plex); C9(Methylthio)	2127.97	1.15085	1		1.05253	1			33.98	1
EDLEALQVK	2	Q93063	N-Term(iTRAQ4plex); K9(iTRAQ4plex)	1332.77	0.560821	1		0.174466	1		48.68	55.88	0
EDLHMDFK	2	P27930	N-Term(iTRAQ4plex); K8(iTRAQ4plex)	1322.66	0.949827	1		0.981432	1		37.95	38.09	0
EDLIWELLNQAQEHFGK	17	P02787	N-Term(iTRAQ4plex); K17(iTRAQ4plex)	2358.23	2.17363	6	66.3864	2.36068	7	55.8388	65.35	81.67	0
EDLIWELLNQAQEHFGK	1	P02787	K17(iTRAQ4plex)	2214.13	0.853821	1		0.594459	1			61.21	0
EDLKDDQK	2	P01031	N-Term(iTRAQ4plex); K4(iTRAQ4plex); K8(iTRAQ4plex)	1422.79	0.0913733	2	212.784	0.0521382	1			40.98	1
EDMAALEK	2	Q9BQE3;P68366	N-Term(iTRAQ4plex); K8(iTRAQ4plex)	1194.63							46.12	44	0
EDMSEPQEK	4	Q14515	N-Term(iTRAQ4plex); K9(iTRAQ4plex)	1380.66	0.538991	2	115.879	0.254624	2	51.7544	31.53	53.12	0
EDNLLMAYQICFDLYESASQQFLSSVIQNLR	1	Q99460	N-Term(iTRAQ4plex); C11(Methylthio)	3828.85								48.04	0
EDPAYLHYYDPAGAEDPLGAIHLR	6	P08567	N-Term(iTRAQ4plex)	2827.38	0.873734	3	23.7254	1.2825	4	21.0646	38.28	66.96	0
EDPIVYEIHPTK	1	P08581	N-Term(iTRAQ4plex); K12(iTRAQ4plex)	1728.94	1.31366	1		1.16821	1		34.45		0
EDPQTFYYAVAVVK	7	P02787	N-Term(iTRAQ4plex); K14(iTRAQ4plex)	1918.02	2.48107	4	21.2992	2.42177	4	45.8551	53.6	87.07	0
EDPTVSALLTSEK	2	P78417	N-Term(iTRAQ4plex); K13(iTRAQ4plex)	1677.91	1.45362	1		1.28279	1		49.04	64.75	0
EDQIALLK	1	Q13133	N-Term(iTRAQ4plex); K8(iTRAQ4plex)	1217.73	0.916187	1		0.770194	1			36.29	0
EDQTEYLEER	2	P08238;P07900	N-Term(iTRAQ4plex)	1455.67							30.88	53.65	0
EDQTSPAPGLR	2	Q96FE7	N-Term(iTRAQ4plex)	1314.68	1.14475	1		1.2001	1		35.93	44.54	0
EDQVVCK	4	O43866	N-Term(iTRAQ4plex); C6(Methylthio); K7(iTRAQ4plex)	1154.58	0.310667	2	18.965	0.150994	2	69.0658	42.42	45.34	0
EDQYHYLLDR	4	P05154	N-Term(iTRAQ4plex)	1495.73	0.930004	3	22.9931	0.972983	3	3.67303	36.76	51.42	0
EDTFYVVSFR	2	Q99941	N-Term(iTRAQ4plex)	1406.71	1.37453	1		1.15013	1		36.82	45.06	0
EDTPNSVWEPAK	8	P09871	N-Term(iTRAQ4plex); K12(iTRAQ4plex)	1660.85	0.23001	5	60.9461	0.0949117	4	64.76	51.3	80.01	0
EDTPNSVWEPAK	2	P09871	K12(iTRAQ4plex)	1516.74	0.469442	1					41.28	44.94	0
EDTSFFGVQEIIIHDQYK	12	P03951	N-Term(iTRAQ4plex); K18(iTRAQ4plex)	2457.26	0.834701	6	27.061	0.274298	5	333.309	67.68	105.56	0
EDVYVVGTVLR	2	P04003		1249.68							48.7	61.26	0
EDVYVVGTVLR	5	P04003	N-Term(iTRAQ4plex)	1393.79	0.0532003	3	34.5768	0.0610604	2	79.0312	33.47	72.95	0
EDYAGLK	2	P78417	N-Term(iTRAQ4plex); K7(iTRAQ4plex)	1083.59	1.51762	1		1.3205	1		43.49	36.53	0
EDYAGLKEEFR	1	P78417	N-Term(iTRAQ4plex); K7(iTRAQ4plex)	1644.85	0.812547	1		0.627102	1			46.64	1
EDYIEFASLDGSNR	1	Q07954	N-Term(iTRAQ4plex)	1759.83	0.842808	1		0.183103	1			57.08	0
EDYIYGFQFK	1	Q13508	N-Term(iTRAQ4plex); K10(iTRAQ4plex)	1597.82								43.71	0
EDYLDVYVFGVGPLVNQVNINALASK	24	P00751	N-Term(iTRAQ4plex); K26(iTRAQ4plex)	3125.69	1.32771	8	33.7739	0.632614	6	36.2931	44.05	53.46	0
EDYLDVYVFGVGPLVNQVNINALASKK	1	P00751	N-Term(iTRAQ4plex); K26(iTRAQ4plex); K27(iTRAQ4plex)	3397.86								51.59	1
EDYLVEAMEILELYCDLLLAR	4	P53990	N-Term(iTRAQ4plex); C15(Methylthio)	2704.34							48.91	62	0
EEAEKPER	1	P14314	N-Term(iTRAQ4plex); K5(iTRAQ4plex)	1275.68	0.706848	1						35.15	0
EEAFLGITDEK	7	P11226	N-Term(iTRAQ4plex); K11(iTRAQ4plex)	1539.82	0.960764	4	15.5378	0.225204	4	55.3586	70.12	70.68	0
EEAFLGITDEKTEGQFVDLTGNR	3	P11226	N-Term(iTRAQ4plex); K11(iTRAQ4plex)	2857.45	0.868171	2	48.0042	0.258904	1		35.78	53.51	1
EEALALMNR	3	O95497	N-Term(iTRAQ4plex)	1190.63	1.68109	2	18.769	1.89989	2	36.4207	44.35	49.93	0
EEAPSLRPAPPPISGGGYR	5	P02675	N-Term(iTRAQ4plex)	2095.1	0.2407	3	18.0455	0.126002	1		48.9	39.03	0
EEAQLATVLAYALSSHCPDMR	2	O43505	N-Term(iTRAQ4plex); C17(Methylthio)	2495.18	0.857273	1		0.532825	1		62.35	63.02	0
EEASDYLELDTIK	3	P14625	N-Term(iTRAQ4plex); K13(iTRAQ4plex)	1813.93	0.521852	2	3.72168	0.116389	1		37.24	66.14	0
EEDPGVLVGVVK	3	Q9BYE9	N-Term(iTRAQ4plex); K12(iTRAQ4plex)	1528.88	2.08499	2	30.7785	0.504876	2	64.4992	57.77	53.1	0
EEESLVEQFVFEALVIYMESLALAHADEK	2	P78527	N-Term(iTRAQ4plex); K29(iTRAQ4plex)	3627.84								54.22	0
EEFHEQSFR	1	Q14520	N-Term(iTRAQ4plex)	1352.64	0.214879	1		0.0740388	1			36.85	0
EEFPFALGVQTLPQTCDEPK	1	P01023	N-Term(iTRAQ4plex); C16(Methylthio); K20(iTRAQ4plex)	2583.27	1.14371	1		1.05955	1		42.61		0
EEFTAFLHPEEFEHMK	1	Q15293	N-Term(iTRAQ4plex); K16(iTRAQ4plex)	2309.12	0.777409	1		0.336606	1			34.07	0
EEGKAEIIPGVLFIDEVHMLDIESFSFLNR	1	Q9Y230	N-Term(iTRAQ4plex); K4(iTRAQ4plex)	3735.95							27.47		1
EEGSPLELER	1	P08195	N-Term(iTRAQ4plex)	1302.67	1.10715	1		1.64136	1			48.41	0
EEGTDLEVTANR	8	P20742	N-Term(iTRAQ4plex)	1477.72	0.330442	3	41.2016	1.44206	5	31.5993	73.01	69.37	0
EEGTDLEVTANR	2	P20742		1333.62							44.19	78.55	0
EEIGKELEELR	2	P06727	N-Term(iTRAQ4plex); K5(iTRAQ4plex)	1632.9	0.899045	1		0.419147	1			45.04	1
EEIIYECDK	6	P04003	N-Term(iTRAQ4plex); C7(Methylthio); K9(iTRAQ4plex)	1475.71	0.140887	4	35.1951	0.0404225	2	31.657	39.29	45.39	0
EEIIYECDKGYILVGQAK	3	P04003	N-Term(iTRAQ4plex); C7(Methylthio); K9(iTRAQ4plex); K18(iTRAQ4plex)	2549.35	0.245097	3	23.3721	0.215417	2	10.16	34.89	42.68	1
EEILMHLWR	2	Q96KN2	N-Term(iTRAQ4plex); M5(Oxidation)	1386.73	0.677461	2	19.7265	0.424582	2	16.8411	43.39	41.15	0
EEILMHLWR	6	Q96KN2	N-Term(iTRAQ4plex)	1370.74	0.758982	4	14.7644	0.488121	4	23.2356	43.2	48.61	0
EEILYLLK	1	Q5VZ19	N-Term(iTRAQ4plex); K8(iTRAQ4plex)	1308.8	1.12445	1		0.871149	1			30.84	0
EEIVDKYDLFVGSQATDFGEALVR	2	O43852	N-Term(iTRAQ4plex); K6(iTRAQ4plex)	2989.54	0.878548	1					36.51	41.37	1
EELATFDPVDNIVFNMAAGSAPMQLHLR	2	O95445	N-Term(iTRAQ4plex)	3230.61	0.66227	2	23.8989	0.302378	1			66.34	0
EELATFDPVDNIVFNMAAGSAPMQLHLR	1	O95445	N-Term(iTRAQ4plex); M23(Oxidation)	3246.61	1.0834	1		0.182326	1			65.58	0
EELCTMFIR	2	P04114	N-Term(iTRAQ4plex); C4(Methylthio)	1331.63	0.419335	2	14.688	0.0242633	2	21.643		33.82	0
EELLPAQDIK	46	P00751	N-Term(iTRAQ4plex); K10(iTRAQ4plex)	1443.83	1.30575	29	30.7062	0.914165	29	48.5454	47.84	51.8	0
EELLPAQDIK	3	P00751	K10(iTRAQ4plex)	1299.73	1.12278	3	88.2155	0.631	3	10.1377	41.75	34.53	0
EELPDENK	2	O95810	N-Term(iTRAQ4plex); K8(iTRAQ4plex)	1261.66	0.251824	1		0.285199	1		46.81	45.12	0
EELTAVMR	1	Q16853	N-Term(iTRAQ4plex)	1092.58	1.13026	1		1.01873	1		38.58		0
EELTAVMR	1	Q16853	N-Term(iTRAQ4plex); M7(Oxidation)	1108.58	1.0635	1		0.938176	1		34.23		0
EELVYELNPLDHR	46	P0C0L4;P0C0L5	N-Term(iTRAQ4plex)	1770.91							65.71	84.86	0
EENFYVDETTVVK	44	P08185	N-Term(iTRAQ4plex); K13(iTRAQ4plex)	1860.95	1.15719	31	24.7749	1.13522	31	21.7463	65.08	75.92	0
EENVGLHQTLDQTLNELNCI	2	P67936	N-Term(iTRAQ4plex); C19(Methylthio)	2473.18				0.229165	1		46.13	38.51	0
EEPCLLK	1	P21333	N-Term(iTRAQ4plex); C4(Methylthio); K7(iTRAQ4plex)	1165.62	0.578335	1		0.837581	1		35.14		0
EEQVISLGPQVAEGENVFGVCHIFASFNDTFVHVTDLSGK	1	P62263	N-Term(iTRAQ4plex); C21(Methylthio); K40(iTRAQ4plex)	4654.29	1.36158	1		1.3816	1		54.47		0
EESESTAVGQAHSDISK	2	Q02952	N-Term(iTRAQ4plex); K17(iTRAQ4plex)	2063.01	0.482417	1		0.276261	1		43.09	44.95	0
EESHEQSAEQGK	1	Q14515	N-Term(iTRAQ4plex); K12(iTRAQ4plex)	1646.78	0.643707	1		0.480499	1			38.58	0
EESLDSDLYAELR	4	P02775	N-Term(iTRAQ4plex)	1683.82	0.687313	2	9.45329	1.2181	2	20.9785	80.64	77.61	0
EESPLLIGQQSTVSDVPR	5	P02751	N-Term(iTRAQ4plex)	2099.11	0.215805	2	40.0543				51.03	63.42	0
EESVDDKWTR	1	Q07075	N-Term(iTRAQ4plex); K7(iTRAQ4plex)	1552.79	1.13189	1		0.955766	1			51.44	1
EETGAALKPR	5	P39060	N-Term(iTRAQ4plex); K8(iTRAQ4plex)	1359.78	0.290527	2	42.3988	0.0644861	2	0.445367	55.24	47.75	0
EETGQVLER	4	P43121	N-Term(iTRAQ4plex)	1204.63	0.823569	2	17.8057	0.3582	2	11.7467	43.2	58.41	0
EETHLSQSER	1	Q8NBP7	N-Term(iTRAQ4plex)	1359.66								41.02	0
EEVVTVGNSVNEGLNQPTDDSCFDPYTVSHYAVGDEWER	1	P02751	N-Term(iTRAQ4plex); C22(Methylthio)	4548.01							31.71		0
EEYFDPSIVGWTVK	1	P04114	N-Term(iTRAQ4plex); K14(iTRAQ4plex)	1958.02	0.602159	1						59.33	0
EEYGHSEVVEYYCNPR	3	P08603	N-Term(iTRAQ4plex); C13(Methylthio)	2163.93	0.365864	2	103.14	0.0970233	2	283.108	40.16	60.2	0
EEYSNLK	9	O75882	N-Term(iTRAQ4plex); K7(iTRAQ4plex)	1170.62	1.12333	5	12.7684	1.19691	5	12.9396	48.44	42.73	0
EFCDLPR	3	P26927	N-Term(iTRAQ4plex); C3(Methylthio)	1069.49	0.594525	2	28.9656	0.110812	2	28.3612	31.66	35.97	0
EFDHNSNIR	11	P08603	N-Term(iTRAQ4plex)	1275.62	0.27862	10	72.1359	0.0734604	8	96.2894	43.48	40.95	0
EFEPLLNWMK	1	P14625	N-Term(iTRAQ4plex); K10(iTRAQ4plex)	1594.85	0.420911	1						50.89	0
EFFQIDGYVTDHIEVVQDHSALFK	2	Q96EK5	N-Term(iTRAQ4plex); K24(iTRAQ4plex)	3125.58	0.863044	1		0.696614	1		44.56	31.88	0
EFGNTLEDK	4	P02654	N-Term(iTRAQ4plex); K9(iTRAQ4plex)	1340.69	0.730705	3	0.669072	0.278919	3	35.6371	47.09	50.48	0
EFGTNIK	2	P14625	N-Term(iTRAQ4plex); K7(iTRAQ4plex)	1096.63	0.354484	1		0.0693204	1		42.13	34.61	0
EFHLHLR	5	P0C0L4;P0C0L5	N-Term(iTRAQ4plex)	1095.62							35.64	47.07	0
EFHLHLR	1	P0C0L4;P0C0L5		951.517								31.59	0
EFIANHPDYK	1	P48506	N-Term(iTRAQ4plex); K10(iTRAQ4plex)	1521.8	0.675078	1		0.209655	1		35.83		0
EFLEDTCVQYVQK	2	Q9UNN8	N-Term(iTRAQ4plex); C7(Methylthio); K13(iTRAQ4plex)	1935.94	1.12174	1		1.92243	1		46.13	56.57	0
EFLIALLEK	2	O75165	N-Term(iTRAQ4plex); K9(iTRAQ4plex)	1363.83	1.60634	2	48.2251	1.32689	2	44.8289	29.64		0
EFMEEVIQR	2	P04275	N-Term(iTRAQ4plex)	1324.67	0.645053	1		0.09507	1		31.36	42.87	0
EFMSQGNK	2	P00736	N-Term(iTRAQ4plex); K8(iTRAQ4plex)	1228.63	0.779964	2	32.3919	0.195969	2	46.0639	45.51		0
EFMSQGNK	6	P00736	N-Term(iTRAQ4plex); M3(Oxidation); K8(iTRAQ4plex)	1244.62	0.490426	3	70.5991	0.106377	3	24.0776	45.21	54.15	0
EFMWALK	2	P58546	N-Term(iTRAQ4plex); K7(iTRAQ4plex)	1212.67	0.828579	1		1.3198	1		34.47	39.88	0
EFNAETFTFHADICTLSEK	55	P02768	N-Term(iTRAQ4plex); C14(Methylthio); K19(iTRAQ4plex)	2537.19	2.0807	33	31.5073	2.83545	33	29.5353	53.32	90.51	0
EFNLQNMGLPDFHIPENLFLK	3	P04114	N-Term(iTRAQ4plex); M7(Oxidation); K21(iTRAQ4plex)	2820.46	0.429996	2	36.35				32.54	32.78	0
EFNLQNMGLPDFHIPENLFLK	9	P04114	N-Term(iTRAQ4plex); K21(iTRAQ4plex)	2804.47	0.556176	7	27.4968				30.2	51.44	0
EFNPLVIVGLSK	2	P12259	N-Term(iTRAQ4plex); K12(iTRAQ4plex)	1603.97	0.514346	2	68.004	0.456848	1		53.24		0
EFPEVHLGQWYFIAGAAPTK	4	O95445	N-Term(iTRAQ4plex); K20(iTRAQ4plex)	2549.34	0.917412	2	28.7654	0.31155	2	0.431126	44.29	45.25	0
EFQLFSSPHGK	5	P02787	N-Term(iTRAQ4plex); K11(iTRAQ4plex)	1564.84	2.49751	3	22.096	2.64348	3	39.9651	42.44	44.87	0
EFQVPTFTIPK	3	P04114	N-Term(iTRAQ4plex); K11(iTRAQ4plex)	1594.91	0.316677	3	71.7732	0.0624601	2	113.041		53.34	0
EFQVPTFTIPK	1	P04114	K11(iTRAQ4plex)	1450.81	1.05703	1		0.538839	1			36.64	0
EFREEESLVEQFVFEALVIYMESLALAHADEK	12	P78527	N-Term(iTRAQ4plex); K32(iTRAQ4plex)	4060.05							34.56	59.32	1
EFSHIAFLTIK	4	P10619	N-Term(iTRAQ4plex); K11(iTRAQ4plex)	1593.92	1.85364	2	20.4455	1.50654	2	13.3957	42.39	53.65	0
EFSHLGK	47	P02774	N-Term(iTRAQ4plex); K7(iTRAQ4plex)	1105.63	1.15257	26	14.8744	1.59604	26	18.3128	55.81	49.06	0
EFSHLGK	2	P02774	K7(iTRAQ4plex)	961.522	1.20166	2	30.7288	1.06177	2	88.8924	33.36	42.35	0
EFSHLGKEDFTSLSLVLYSR	8	P02774	N-Term(iTRAQ4plex); K7(iTRAQ4plex)	2616.4	0.939275	8	9.22088	1.60045	8	14.791	61.1	60.56	1
EFSHLGKEDFTSLSLVLYSR	4	P02774	N-Term(iTRAQ4plex)	2472.29	1.0393	3	59.0399	0.640121	3	19.7674	35.81	64.08	1
EFTEAFLGCPAIHPR	12	Q96PD5	N-Term(iTRAQ4plex); C9(Methylthio)	1877.91	1.06937	6	17.6483	0.658277	6	37.6531	61.39	88.17	0
EFTESQLQEGK	1	Q01995	N-Term(iTRAQ4plex); K11(iTRAQ4plex)	1583.81	1.86786	1		2.46679	1			74.08	0
EFTPPVQAAYQK	7	P68871	N-Term(iTRAQ4plex); K12(iTRAQ4plex)	1666.91	0.360054	4	54.0652	0.779137	5	37.3799	42.6	63.09	0
EFTPQMQAAYQK	3	P02042	N-Term(iTRAQ4plex); K12(iTRAQ4plex)	1729.88	0.393057	2	3.50503	0.92578	2	9.3109	51.24	58.19	0
EFTRPEEIIFLR	1	P23142	N-Term(iTRAQ4plex)	1693.94	1.07505	1		0.67556	1			40.88	0
EFVISDR	2	Q14019	N-Term(iTRAQ4plex)	1009.54	1.59574	1		3.45564	1		37.43	49.29	0
EFVLLFMTFDEK	2	P12259	N-Term(iTRAQ4plex); K12(iTRAQ4plex)	1806.96	0.684362	1		0.0472047	1		46.35	69.07	0
EFVSSGR	2	Q9NZP8	N-Term(iTRAQ4plex)	925.486	1.52761	1		2.15935	1		31.17	36.23	0
EFVVMFSVVDENFSWYLEDNIK	51	P00450	N-Term(iTRAQ4plex); K22(iTRAQ4plex)	2998.49	0.869348	29	32.1328	0.259371	13	74.9468	61.16	76.38	0
EFYLFPTVFDENESLLLEDNIR	4	P00450	N-Term(iTRAQ4plex)	2847.42	0.805539	2	89.9135				43.45	36.85	0
EFYSASVAEDAAK	3	Q9BYE9	N-Term(iTRAQ4plex); K13(iTRAQ4plex)	1675.84	2.43305	2	26.6251	0.302776	2	98.5325	51.69	80.38	0
EGAADSPLR	1	Q8N6C8	N-Term(iTRAQ4plex)	1059.55	1.52181	1		1.38251	1		46.96		0
EGAAHAFAQYNMDQFTPVK	1	P52907	N-Term(iTRAQ4plex); K19(iTRAQ4plex)	2413.19	2.04524	1		0.65563	1			58.58	0
EGAIHREELVYELNPLDHR	8	P0C0L4;P0C0L5	N-Term(iTRAQ4plex)	2434.26							40.5	48.25	1
EGALELLADLCENMDNAADFCQLSGMHLLVGR	1	Q9NZL4	N-Term(iTRAQ4plex); C11(Methylthio); C21(Methylthio)	3684.68								54.43	0
EGAMSAQLGYPVVGWHIANK	2	Q14118	N-Term(iTRAQ4plex); K20(iTRAQ4plex)	2416.27	0.700514	1		0.97881	1		41.63	67.62	0
EGAPGAEGSPGR	1	P02452	N-Term(iTRAQ4plex)	1228.6	2.0646	1		3.92267	1			62.89	0
EGAVLAK	5	O00391	N-Term(iTRAQ4plex); K7(iTRAQ4plex)	975.605	0.766717	2	54.2503	0.507977	2	49.1634	42.53	36.35	0
EGDCPVQSGK	54	P01042	N-Term(iTRAQ4plex); C4(Methylthio); K10(iTRAQ4plex)	1353.64	1.37229	29	39.7963	1.12158	29	46.2933	73.74	63.59	0
EGDCPVQSGK	5	P01042	C4(Methylthio); K10(iTRAQ4plex)	1209.53	0.637333	3	18.7165	0.601802	3	27.5769	35.92	46.4	0
EGDGSCFPDALDR	2	P36222	N-Term(iTRAQ4plex); C6(Methylthio)	1571.65	1.45674	1		0.633929	1		23.69	56.19	0
EGESHAENETK	1	O95810	N-Term(iTRAQ4plex); K11(iTRAQ4plex)	1518.73								46.36	0
EGESLEDLMK	2	P13796	N-Term(iTRAQ4plex); K10(iTRAQ4plex)	1438.73							32.18	71.41	0
EGETITEVIHGEPIIK	2	Q15063	N-Term(iTRAQ4plex); K16(iTRAQ4plex)	2053.14	0.827687	1		0.558747	1		36.47	41.02	0
EGETKAVK	1	P04217	N-Term(iTRAQ4plex); K5(iTRAQ4plex); K8(iTRAQ4plex)	1293.78								39.1	1
EGFGHLSPTGTTEFWLGNEK	7	P02679	N-Term(iTRAQ4plex); K20(iTRAQ4plex)	2495.26	0.24751	5	104.232	0.260123	2	206.301	38.1	62.05	0
EGFHFEETLTGFK	1	Q96G03	N-Term(iTRAQ4plex); K13(iTRAQ4plex)	1829.93	1.31429	1		0.684911	1			33.31	0
EGFYDLSSEDPFGCK	1	P07942	N-Term(iTRAQ4plex); C14(Methylthio); K15(iTRAQ4plex)	2027.9	1.02417	1		1.94203	1		30.81		0
EGGLGPLNIPLLADVTR	4	P32119	N-Term(iTRAQ4plex)	1879.08	0.414335	2	19.6725	0.87198	1		51.45	66.55	0
EGGSLPPQAR	1	P98160	N-Term(iTRAQ4plex)	1155.62								45.69	0
EGHVLQGPSVLK	2	Q4LDE5	N-Term(iTRAQ4plex); K12(iTRAQ4plex)	1551.91	0.542076	1		0.185427	1		34.89	37.53	0
[truncated: 8,104 more rows]
