# Supplementary material for: Identification of Fucosylated SERPINA1 as a Novel Plasma Marker for Pancreatic Cancer Using Lectin Affinity Capture Coupled with iTRAQ-Based Quantitative Glycoproteomics
Source: Int J Mol Sci. 2021 Jun 4;22(11):6079. doi: 10.3390/ijms22116079 (PMC8200073; doi:10.3390/ijms22116079)
Supplement: Supplementary file 1 [file ijms-22-06079-s001.zip › Supplementary Files/Supplementary Table 2a.xlsx]

## Sheet: Sheet1
Supplementary Table 2a. List of proteins identified from iTRAQ-labeled glycopeptide-enriched plasma samples from GS subjects and PC patients.																			Column header	Discription of column title	Example
Accession	Uniprot ID	Gene name	Protein name	Coverage	Unique Peptides	Peptides	PSMs	M0/GS	M0/GS Count	M0/GS Variability [%]	M1/GS	M1/GS Count	M1/GS Variability [%]	Score	AAs	MW [kDa]	Calc. pI		Accession	Displays by default the unique identifier assigned to the protein by the FASTA database used to generate the report.	A0A075B6I0
A0A075B6I0	LV861_HUMAN	IGLV8-61	Immunoglobulin lambda variable 8-61	7.38	1	1	4	0.625127	2	23.6194	0.543944	2	37.6544	154.907	122	12.8061	4.55127		Uniprot ID		LV861_HUMAN
A0A075B6K5	LV39_HUMAN	IGLV3-9	Immunoglobulin lambda variable 3-9	13.91	1	1	3	0.643163	2	1.8198	0.58735	2	5.28129	164.648	115	12.3241	7.38623		Gene name		IGLV8-61
A0A075B6R2	HV404_HUMAN	IGHV4-4	Immunoglobulin heavy variable 4-4	5.98	1	1	1	0.438251	1		0.518459	1		41.32	117	12.8396	9.59814		Protein name		Immunoglobulin lambda variable 8-61
A0A075B6S2	KVD29_HUMAN	IGKV2D-29	Immunoglobulin kappa variable 2D-29	10.83	1	1	4	0.758141	3	0.151428	1.23876	3	33.377	148.695	120	13.1347	7.12256		Coverage	Displays by default the percentage of the protein sequence covered by identified peptides.	7.38
A0A0B4J1U7	HV601_HUMAN	IGHV6-1	Immunoglobulin heavy variable 6-1	7.44	1	1	2	0.462307	1		0.361328	1		65.5224	121	13.4728	9.20264		Unique Peptides	Displays the number of peptide sequences unique to a protein group.	1
A0A0B4J1V0	HV315_HUMAN	IGHV3-15	Immunoglobulin heavy variable 3-15	5.88	1	1	1	0.767719	1		0.770926	1		40.51	119	12.9175	8.6167		Peptides	Displays the number of distinct peptide sequences in the protein group.	1
A0A0C4DH25	KVD20_HUMAN	IGKV3D-20	Immunoglobulin kappa variable 3D-20	13.79	1	1	1	0.850127	1		1.0318	1		85.63	116	12.5072	4.58936		PSMs	Displays the total number of identified peptide sequences (peptide spectrum matches) for the protein, including those redundantly identified.	4
A0A0C4DH67	KV108_HUMAN	IGKV1-8	Immunoglobulin kappa variable 1-8	13.91	1	1	1	0.844489	1		0.657284	1		37.29	115	12.5292	9.01221		M0/GS	Displays the ratio of the intensity of the fragmented tag in a sample (M0 or M1) to the intensity of the fragmented tag in the control sample (GS).	0.625127
A0A0C4DH68	KV224_HUMAN	IGKV2-24	Immunoglobulin kappa variable 2-24	10.83	1	1	1	0.473711	1		0.436711	1		85.25	120	13.0706	8.52881		M1/GS		0.543944
A0AVT1	UBA6_HUMAN	UBA6	Ubiquitin-like modifier-activating enzyme 6	2.09	1	1	2	0.781671	1		1.49131	1		83.1257	1052	117.895	6.13818		M0/GS Count	Displays the number of peptide ratios that are used to calculate a protein ratio.	2
A0MZ66	SHOT1_HUMAN	SHTN1	Shootin-1	3.17	1	1	1	0.338266	1		1.08167	1		39.69	631	71.5957	5.32568		M1/GS Count		2
A1A4S6	RHG10_HUMAN	ARHGAP10	Rho GTPase-activating protein 10	0.89	1	1	4							77.3181	786	89.3183	7.18115		M0/GS Variability [%]	Displays the variability of reporter ion quantification in calculating protein ratio.	23.6194
A1X283	SPD2B_HUMAN	SH3PXD2B	SH3 and PX domain-containing protein 2B	3.07	1	1	1	0.33195	1		0.831013	1		37.19	911	101.516	8.68994		M1/GS Variability [%]		37.6544
A2RRP1	NBAS_HUMAN	NBAS	Neuroblastoma-amplified sequence	1.01	1	1	2							95.5324	2371	268.401	5.96045		Score	Displays the protein score, which is the sum of the ion scores of the unique peptides identified for the protein.	154.907
A4D1E1	Z804B_HUMAN	ZNF804B	Zinc finger protein 804B	0.52	1	1	2	0.73706	2	34.2188	0.596483	2	22.2325	41.9663	1349	152.477	8.54346		AAs	Shows by default the sequence length of the protein.	122
A4D1P6	WDR91_HUMAN	WDR91	WD repeat-containing protein 91	0.94	1	1	1	1.44262	1		1.88424	1		45.16	747	83.2917	6.58057		MW [kDa]	Displays the calculated molecular weight of the protein.	12.8061
A4FU69	EFCB5_HUMAN	EFCAB5	EF-hand calcium-binding domain-containing protein 5	0.53	1	1	11	1.05545	3	35.991	1.98822	3	6.54242	133.112	1503	173.295	5.8208		Calc. pI	Displays the theoretically calculated isoelectric point, which is the pH at which a particular molecule carries no net electrical charge.	4.55127
A5A3E0	POTEF_HUMAN	POTEF	POTE ankyrin domain family member F	6.79	1	5	11				1.29526	2	11.373	448.676	1075	121.367	6.20166
A5YKK6	CNOT1_HUMAN	CNOT1	CCR4-NOT transcription complex subunit 1	1.01	1	1	1	0.569392	1		1.13572	1		72.72	2376	266.768	7.10791
A6NDG6	PGP_HUMAN	PGP	Glycerol-3-phosphate phosphatase	6.54	1	1	1							42.06	321	33.9845	6.13818
A6NH21	SERC4_HUMAN	SERINC4	Serine incorporator 4	1.35	1	1	1	1.41739	1		0.521145	1		34.5	518	56.8319	8.35303
A6NKT7	RGPD3_HUMAN	RGPD3	RanBP2-like and GRIP domain-containing protein 3	1.14	1	1	7	0.563765	4	15.017	1.17771	5	80.6158	228.27	1758	197.364	6.32861
A6NMB1	SIG16_HUMAN	SIGLEC16	Sialic acid-binding Ig-like lectin 16	1.46	1	1	1							33.37	481	52.9582	9.02686
A6ZKI3	RTL8C_HUMAN	RTL8C	Retrotransposon Gag-like protein 8B	6.19	1	1	3	1.09454	3	27.424	0.832156	3	55.3718	55.5048	113	13.1628	5.07178
A7MCY6	TBKB1_HUMAN	TBKBP1	TANK-binding kinase 1-binding protein 1	1.3	1	1	1							36.94	615	67.6598	5.85889
A8K855	EFCB7_HUMAN	EFCAB7	EF-hand calcium-binding domain-containing protein 7	1.27	1	1	1							36.35	629	71.935	6.37939
A8MUU1	FB5L3_HUMAN	FABP5P3	Putative fatty acid-binding protein 5-like protein 3	20.79	1	1	2	0.937484	1		1.33411	1		85.0524	101	11.2916	7.79639
B9A064	IGLL5_HUMAN	IGLL5	Immunoglobulin lambda-like polypeptide 5	42.99	3	7	31	0.930392	7	9.42478	0.734395	7	20.7479	1024.45	214	23.0486	8.83643
E0CX11	STMP1_HUMAN	STMP1	Short transmembrane mitochondrial protein 1	61.7	1	1	11	0.772263	1		1.56212	10	16.9178	230.632	47	5.26186	9.12939
O00116	ADAS_HUMAN	AGPS	Alkyldihydroxyacetonephosphate synthase, peroxisomal	3.65	1	1	1	1.10175	1		1.40813	1		46.05	658	72.8658	7.34229
O00139	KIF2A_HUMAN	KIF2A	Kinesin-like protein KIF2A	5.1	1	1	3							75.6949	706	79.9046	6.68311
O00144	FZD9_HUMAN	FZD9	Frizzled-9	1.69	1	1	2	0.350652	2	16.2781	0.196775	2	54.9133	51.9845	591	64.4235	8.25049
O00148	DX39A_HUMAN	DDX39A	ATP-dependent RNA helicase DDX39A	4.45	2	2	9	0.214534	4	79.2564	1.29638	6	27.3931	275.269	427	49.098	5.68115
O00151	PDLI1_HUMAN	PDLIM1	PDZ and LIM domain protein 1	3.04	1	1	1	0.609727	1		0.646292	1		40.52	329	36.049	7.02002
O00159	MYO1C_HUMAN	MYO1C	Unconventional myosin-Ic	6.21	3	3	12	0.448024	5	155.173	1.12677	7	48.37	476.097	1063	121.606	9.40771
O00170	AIP_HUMAN	AIP	AH receptor-interacting protein	5.76	1	1	3	0.223288	2	97.8433	1.00372	2	19.6455	115.293	330	37.6121	6.29053
O00186	STXB3_HUMAN	STXBP3	Syntaxin-binding protein 3	7.43	2	2	3	0.569493	2	54.6134	1.02299	2	31.1403	106.525	592	67.7208	7.79639
O00187	MASP2_HUMAN	MASP2	Mannan-binding lectin serine protease 2	6.56	3	3	12	0.589195	9	14.9422	0.271617	8	46.5819	439.384	686	75.6536	5.63037
O00203	AP3B1_HUMAN	AP3B1	AP-3 complex subunit beta-1	5.39	3	3	5	0.267611	1		0.48775	1		158.349	1094	121.245	6.03662
O00231	PSD11_HUMAN	PSMD11	26S proteasome non-ATPase regulatory subunit 11	6.64	1	1	1				1.11549	1		44.28	422	47.434	6.48096
O00232	PSD12_HUMAN	PSMD12	26S proteasome non-ATPase regulatory subunit 12	8.99	2	2	3	0.513759	2	44.5828	1.34724	2	42.4017	129.135	456	52.8706	7.6499
O00264	PGRC1_HUMAN	PGRMC1	Membrane-associated progesterone receptor component 1	15.9	1	1	2				0.505402	1		98.4924	195	21.6578	4.70361
O00267	SPT5H_HUMAN	SUPT5H	Transcription elongation factor SPT5	1.66	1	1	3	0.282281	1		0.94251	2	183.547	173.871	1087	120.925	5.05908
O00291	HIP1_HUMAN	HIP1	Huntingtin-interacting protein 1	1.93	1	1	2	0.605029	1		1.13048	1		105.412	1037	116.148	5.30029
O00299	CLIC1_HUMAN	CLIC1	Chloride intracellular channel protein 1	26.56	4	4	7	0.579628	6	17.5597	0.54094	6	28.3464	204.072	241	26.9057	5.17334
O00303	EIF3F_HUMAN	EIF3F	Eukaryotic translation initiation factor 3 subunit F	5.32	1	1	2				1.1787	2	25.0355	68.7874	357	37.5402	5.45264
O00391	QSOX1_HUMAN	QSOX1	Sulfhydryl oxidase 1	26.37	17	17	42	1.14199	29	40.0309	0.808144	29	39.8321	1129.46	747	82.5255	8.92432
O00410	IPO5_HUMAN	IPO5	Importin-5	10.03	6	6	50	0.499004	20	56.1058	1.17646	25	24.7733	1888.52	1097	123.55	4.94482
O00429	DNM1L_HUMAN	DNM1L	Dynamin-1-like protein	1.9	1	1	1							56.83	736	81.8261	6.81494
O00442	RTCA_HUMAN	RTCA	RNA 3'-terminal phosphate cyclase	6.83	1	1	1							47.06	366	39.3114	7.85498
O00462	MANBA_HUMAN	MANBA	Beta-mannosidase	1.14	1	1	1	0.983246	1		1.0837	1		44.56	879	100.831	5.51611
O00471	EXOC5_HUMAN	EXOC5	Exocyst complex component 5	2.68	1	1	2	0.651569	1		2.15717	1		69.1624	708	81.8008	6.7124
O00483	NDUA4_HUMAN	NDUFA4	Cytochrome c oxidase subunit NDUFA4	30.86	1	1	1	0.757859	1		1.20847	1		24.67	81	9.36391	9.37842
O00487	PSDE_HUMAN	PSMD14	26S proteasome non-ATPase regulatory subunit 14	16.13	2	2	2	0.126187	2	4.73413	1.42109	2	31.1389	92.6024	310	34.5546	6.52197
O00499	BIN1_HUMAN	BIN1	Myc box-dependent-interacting protein 1	3.37	1	1	1	0.483489	1		0.889252	1		37.8	593	64.6594	5.05908
O00505	IMA4_HUMAN	KPNA3	Importin subunit alpha-4	4.8	1	1	1	0.672088	1		1.70807	1		73.12	521	57.7748	4.94482
O00533	NCHL1_HUMAN	CHL1	Neural cell adhesion molecule L1-like protein	11.42	11	11	23	1.14144	17	21.3429	1.35614	17	20.8233	660.371	1208	134.987	5.75732
O00541	PESC_HUMAN	PES1	Pescadillo homolog	3.23	1	1	1				1.44337	1		47.95	588	67.96	7.32764
O00560	SDCB1_HUMAN	SDCBP	Syntenin-1	10.07	1	1	1							32.06	298	32.4239	7.53271
O00567	NOP56_HUMAN	NOP56	Nucleolar protein 56	6.73	2	2	3	0.436473	2	147.931	1.39255	2	3.6646	85.6349	594	66.0087	9.18799
O00592	PODXL_HUMAN	PODXL	Podocalyxin	1.61	1	1	1	0.426123	1		0.11979	1		43.51	558	58.5991	5.49072
O00625	PIR_HUMAN	PIR	Pirin	8.62	1	1	2	0.183968	1		0.442397	1		66.1924	290	32.0933	6.91748
O00743	PPP6_HUMAN	PPP6C	Serine/threonine-protein phosphatase 6 catalytic subunit	8.85	1	1	3	0.259643	2	111.03	1.03002	2	40.7568	116.568	305	35.1215	5.69385
O00764	PDXK_HUMAN	PDXK	Pyridoxal kinase	12.5	3	3	6	0.245278	3	34.6156	1.17132	3	1.41928	192.829	312	35.0799	6.12549
O14498	ISLR_HUMAN	ISLR	Immunoglobulin superfamily containing leucine-rich repeat protein	6.31	2	2	3	1.05905	2	7.82388	1.40248	2	16.2228	96.6965	428	45.9684	5.14795
O14579	COPE_HUMAN	COPE	Coatomer subunit epsilon	17.53	2	2	6	0.25371	1		1.33722	3	20.9354	243.608	308	34.4603	5.12256
O14602	IF1AY_HUMAN	EIF1AY	Eukaryotic translation initiation factor 1A, Y-chromosomal	9.72	1	1	4	1.08571	2	86.3091	1.55671	2	81.0669	109.324	144	16.4323	5.23682
O14618	CCS_HUMAN	CCS	Copper chaperone for superoxide dismutase	14.6	1	1	1							51.34	274	29.0224	5.57959
O14744	ANM5_HUMAN	PRMT5	Protein arginine N-methyltransferase 5	4.71	1	1	1							40.34	637	72.6376	6.29053
O14773	TPP1_HUMAN	TPP1	Tripeptidyl-peptidase 1	3.73	1	1	1	0.403824	1		0.811094	1		41.09	563	61.2096	6.48096
O14786	NRP1_HUMAN	NRP1	Neuropilin-1	12.03	8	8	21	0.707235	12	18.9147	0.32712	12	69.0912	681.062	923	103.069	5.88428
O14787	TNPO2_HUMAN	TNPO2	Transportin-2	2.9	1	1	1				1.49238	1		37.67	897	101.322	5.0083
O14791	APOL1_HUMAN	APOL1	Apolipoprotein L1	17.59	8	8	20	0.615166	13	18.3297	0.299713	13	26.0105	571.384	398	43.9469	5.80811
O14802	RPC1_HUMAN	POLR3A	DNA-directed RNA polymerase III subunit RPC1	1.58	1	1	1	0.563983	1		0.503926	1		44.31	1390	155.542	8.48486
O14818	PSA7_HUMAN	PSMA7	Proteasome subunit alpha type-7	16.13	2	2	3	0.207292	1		1.54919	1		150.513	248	27.8696	8.45557
O14880	MGST3_HUMAN	MGST3	Microsomal glutathione S-transferase 3	60.53	5	5	22	0.162993	2	53.025	1.4235	8	25.5074	717.45	152	16.5056	9.37842
O14925	TIM23_HUMAN	TIMM23	Mitochondrial import inner membrane translocase subunit Tim23	11.96	1	1	2				0.724299	1		79.8024	209	21.929	8.60205
O14929	HAT1_HUMAN	HAT1	Histone acetyltransferase type B catalytic subunit	3.58	1	1	1	0.550917	1		1.57883	1		73.21	419	49.4808	5.69385
O14949	QCR8_HUMAN	UQCRQ	Cytochrome b-c1 complex subunit 8	25.61	1	1	11							434.867	82	9.90012	10.0815
O14960	LECT2_HUMAN	LECT2	Leukocyte cell-derived chemotaxin-2	5.96	1	1	3	1.09239	2	2.80031	0.692823	2	6.87151	91.9597	151	16.3794	9.39307
O14964	HGS_HUMAN	HGS	Hepatocyte growth factor-regulated tyrosine kinase substrate	2.83	1	1	1							42.37	777	86.1376	6.16357
O14980	XPO1_HUMAN	XPO1	Exportin-1	8.78	4	4	8	0.302621	4	61.2233	1.34142	8	7.41696	210.178	1071	123.306	6.06201
O15027	SC16A_HUMAN	SEC16A	Protein transport protein Sec16A	0.87	1	1	1	0.50622	1		0.886144	1		54.36	2179	233.373	5.63037
O15031	PLXB2_HUMAN	PLXNB2	Plexin-B2	1.96	2	2	3	0.881465	2	90.7601	0.975899	2	37.6114	73.1315	1838	204.997	6.23975
O15042	SR140_HUMAN	U2SURP	U2 snRNP-associated SURP motif-containing protein	5.15	2	2	2	0.601575	1		1.25354	2	3.17138	113.932	1029	118.219	8.47021
O15050	TRNK1_HUMAN	TRANK1	TPR and ankyrin repeat-containing protein 1	0.24	1	1	2	0.940938	1		0.795173	1		53.0992	2925	336.007	6.75635
O15067	PUR4_HUMAN	PFAS	Phosphoribosylformylglycinamidine synthase	1.42	1	1	16							421.239	1338	144.643	5.75732
O15084	ANR28_HUMAN	ANKRD28	Serine/threonine-protein phosphatase 6 regulatory ankyrin repeat subunit A	4.08	2	2	3	0.485042	2	29.6242	1.19742	2	17.5013	139.95	1053	112.894	6.25244
O15143	ARC1B_HUMAN	ARPC1B	Actin-related protein 2/3 complex subunit 1B	16.94	3	3	6	0.152701	3	14.4191	1.64929	5	20.6296	207.891	372	40.9234	8.35303
O15144	ARPC2_HUMAN	ARPC2	Actin-related protein 2/3 complex subunit 2	11.67	3	3	4	0.555338	3	4.14593	0.521821	3	354.624	118.654	300	34.3115	7.35693
O15145	ARPC3_HUMAN	ARPC3	Actin-related protein 2/3 complex subunit 3	7.87	1	1	9	0.124758	5	49.7154	1.23987	5	5.48111	212.648	178	20.5334	8.5874
O15160	RPAC1_HUMAN	POLR1C	DNA-directed RNA polymerases I and III subunit RPAC1	7.8	1	1	1							49.69	346	39.225	5.50342
O15230	LAMA5_HUMAN	LAMA5	Laminin subunit alpha-5	0.62	1	1	2	0.317254	2	103.559	1.24224	2	11.2355	112.302	3695	399.479	7.02002
O15269	SPTC1_HUMAN	SPTLC1	Serine palmitoyltransferase 1	1.69	1	1	1	0.568518	1		0.279539	1		37.82	473	52.7105	6.01123
O15294	OGT1_HUMAN	OGT	UDP-N-acetylglucosamine--peptide N-acetylglucosaminyltransferase 110 kDa subunit	1.63	1	1	2	0.55954	1		1.10626	1		74.4324	1046	116.85	6.69775
O15305	PMM2_HUMAN	PMM2	Phosphomannomutase 2	10.16	1	1	1							37.25	246	28.0642	6.771
O15347	HMGB3_HUMAN	HMGB3	High mobility group protein B3	8	1	1	2	0.450875	2	90.9907	1.43556	2	3.14774	66.9724	200	22.9654	8.36768
O15355	PPM1G_HUMAN	PPM1G	Protein phosphatase 1G	18.32	3	3	3	0.333459	3	118.805	1.29285	3	11.512	113.535	546	59.2347	4.36084
O15371	EIF3D_HUMAN	EIF3D	Eukaryotic translation initiation factor 3 subunit D	9.12	2	2	4	0.289922	1		0.885711	3	26.6436	122.333	548	63.9324	6.04932
O15372	EIF3H_HUMAN	EIF3H	Eukaryotic translation initiation factor 3 subunit H	18.75	3	3	11	0.52981	6	57.0082	1.68069	7	29.4748	413.861	352	39.9051	6.53662
O15394	NCAM2_HUMAN	NCAM2	Neural cell adhesion molecule 2	4.06	3	3	4	1.12588	3	12.0783	1.23003	3	1.20634	108.325	837	92.9882	5.60498
O15397	IPO8_HUMAN	IPO8	Importin-8	2.31	1	1	1				0.941477	1		46.6	1037	119.861	5.16064
O15460	P4HA2_HUMAN	P4HA2	Prolyl 4-hydroxylase subunit alpha-2	3.55	1	1	1	0.507685	1		0.888919	1		44.73	535	60.8636	5.70654
O15511	ARPC5_HUMAN	ARPC5	Actin-related protein 2/3 complex subunit 5	17.22	2	2	2	0.719005	2	31.7036	0.895572	2	32.5409	74.7521	151	16.3103	5.66846
O15523	DDX3Y_HUMAN	DDX3Y	ATP-dependent RNA helicase DDX3Y	1.97	1	1	1	0.510514	1		1.51016	1		57.49	660	73.1081	7.54736
O43143	DHX15_HUMAN	DHX15	Pre-mRNA-splicing factor ATP-dependent RNA helicase DHX15	7.42	3	3	11	0.274642	4	24.4863	1.01314	7	27.069	364.334	795	90.8752	7.45947
O43156	TTI1_HUMAN	TTI1	TELO2-interacting protein 1 homolog	2.3	1	1	1	0.309989	1		1.15055	1		39.17	1089	121.992	5.97314
O43169	CYB5B_HUMAN	CYB5B	Cytochrome b5 type B	23.29	1	1	3	0.816044	1		1.67657	2	5.18404	139.976	146	16.322	4.97021
O43172	PRP4_HUMAN	PRPF4	U4/U6 small nuclear ribonucleoprotein Prp4	4.79	1	1	2				2.04865	1		90.7062	522	58.4124	7.41553
O43175	SERA_HUMAN	PHGDH	D-3-phosphoglycerate dehydrogenase	14.26	4	4	8	0.188312	1		1.40388	4	24.093	258.768	533	56.6144	6.7124
O43242	PSMD3_HUMAN	PSMD3	26S proteasome non-ATPase regulatory subunit 3	7.87	3	3	9	0.300634	1		1.2687	5	22.6835	302.056	534	60.9395	8.44092
O43252	PAPS1_HUMAN	PAPSS1	Bifunctional 3'-phosphoadenosine 5'-phosphosulfate synthase 1	6.25	2	2	4	0.710413	2	38.3409	0.990257	2	168.892	130.873	624	70.7876	6.85889
O43290	SNUT1_HUMAN	SART1	U4/U6.U5 tri-snRNP-associated protein 1	2.75	1	1	2	0.761138	1		1.62176	1		92.7224	800	90.2003	6.12549
O43293	DAPK3_HUMAN	DAPK3	Death-associated protein kinase 3	4.85	1	1	1	0.684262	1		1.21072	1		35.81	454	52.5034	6.88818
O43324	MCA3_HUMAN	EEF1E1	Eukaryotic translation elongation factor 1 epsilon-1	17.24	2	2	4	0.41851	1		1.35238	3	37.5974	162.653	174	19.7983	8.54346
O43390	HNRPR_HUMAN	HNRNPR	Heterogeneous nuclear ribonucleoprotein R	2.84	1	1	2	0.552574	2	113.036	1.61709	2	17.7555	127.523	633	70.8993	8.1333
O43396	TXNL1_HUMAN	TXNL1	Thioredoxin-like protein 1	7.61	1	1	2							73.1024	289	32.2307	4.95752
O43432	IF4G3_HUMAN	EIF4G3	Eukaryotic translation initiation factor 4 gamma 3	1.26	1	1	2	0.537889	1		1.01778	1		83.1962	1585	176.542	5.37646
O43451	MGA_HUMAN	MGAM	Maltase-glucoamylase, intestinal	0.59	1	1	1	1.59183	1		1.303	1		38.71	1857	209.72	5.50342
O43464	HTRA2_HUMAN	HTRA2	Serine protease HTRA2, mitochondrial	12.23	2	2	2				1.63263	1		126.432	458	48.8109	10.0669
O43488	ARK72_HUMAN	AKR7A2	Aflatoxin B1 aldehyde reductase member 2	9.19	1	1	2	0.354297	1		1.17121	1		87.4524	359	39.5637	7.1665
O43491	E41L2_HUMAN	EPB41L2	Band 4.1-like protein 2	3.58	2	2	2	0.438001	1		0.980601	1		63.85	1005	112.519	5.43994
O43493	TGON2_HUMAN	TGOLN2	Trans-Golgi network integral membrane protein 2	15	5	5	12	1.79592	8	20.268	2.32714	9	37.1078	477.135	480	51.0824	5.73193
O43505	B4GA1_HUMAN	B4GAT1	Beta-1,4-glucuronyltransferase 1	3.86	1	1	4	1.03011	2	18.3135	0.712821	2	17.6034	175.307	415	47.0889	7.1958
O43592	XPOT_HUMAN	XPOT	Exportin-T	11.95	6	6	13	0.497161	4	27.2561	1.06746	7	10.3338	444.786	962	109.893	5.38916
O43598	DNPH1_HUMAN	DNPH1	2'-deoxynucleoside 5'-phosphate N-hydrolase 1	28.74	2	2	4							137.657	174	19.0966	5.04639
O43639	NCK2_HUMAN	NCK2	Cytoplasmic protein NCK2	2.11	1	1	10	1.74211	6	9.32272	1.40048	6	8.13828	157.865	380	42.8885	6.94678
O43660	PLRG1_HUMAN	PLRG1	Pleiotropic regulator 1	5.25	1	1	1				1.3545	1		88.4	514	57.1581	9.17334
O43665	RGS10_HUMAN	RGS10	Regulator of G-protein signaling 10	10.4	2	2	2	0.195305	2	98.3481	1.28457	2	14.3734	55.2024	173	20.223	5.49072
O43707	ACTN4_HUMAN	ACTN4	Alpha-actinin-4	19.76	4	10	21	0.352167	3	28.8719	1.10564	8	19.6534	607.382	911	104.788	5.43994
O43752	STX6_HUMAN	STX6	Syntaxin-6	8.24	1	1	1							45.81	255	29.1578	4.93213
O43760	SNG2_HUMAN	SYNGR2	Synaptogyrin-2	10.27	1	1	1				0.870654	1		50.42	224	24.7941	4.94482
O43809	CPSF5_HUMAN	NUDT21	Cleavage and polyadenylation specificity factor subunit 5	6.61	1	1	6	0.412252	2	3.69926	0.986534	3	55.8228	208.911	227	26.2107	8.82178
O43818	U3IP2_HUMAN	RRP9	U3 small nucleolar RNA-interacting protein 2	5.89	1	1	1				2.40627	1		66.25	475	51.8085	7.85498
O43823	AKAP8_HUMAN	AKAP8	A-kinase anchor protein 8	2.89	1	1	1							49.84	692	76.0611	5.14795
O43847	NRDC_HUMAN	NRDC	Nardilysin	2.96	1	1	1							35.15	1150	131.488	4.99561
O43852	CALU_HUMAN	CALU	Calumenin	7.62	1	1	9	0.512519	6	52.5296	1.15225	7	12.7809	321.24	315	37.0835	4.64014
O43865	SAHH2_HUMAN	AHCYL1	S-adenosylhomocysteine hydrolase-like protein 1	3.02	1	1	2	0.232616	1		0.819246	1		75.1789	530	58.9134	6.88818
O43866	CD5L_HUMAN	CD5L	CD5 antigen-like	23.05	8	8	20	0.413068	13	25.5663	0.142959	13	46.02	524.223	347	38.0629	5.46533
O43895	XPP2_HUMAN	XPNPEP2	Xaa-Pro aminopeptidase 2	8.31	4	4	7	1.58476	3	5.9852	2.23681	3	24.2602	197.188	674	75.5768	6.03662
O43929	ORC4_HUMAN	ORC4	Origin recognition complex subunit 4	10.55	2	2	2	0.698721	2	46.9011	1.80275	2	12.5428	63.9893	436	50.3451	8.00146
O60216	RAD21_HUMAN	RAD21	Double-strand-break repair protein rad21 homolog	3.01	1	1	1	0.460089	1		0.807857	1		42.41	631	71.6447	4.65283
O60231	DHX16_HUMAN	DHX16	Pre-mRNA-splicing factor ATP-dependent RNA helicase DHX16	0.67	1	1	1	1.53849	1		1.3358	1		23.34	1041	119.189	6.80029
O60232	SSA27_HUMAN	SSSCA1	Sjoegren syndrome/scleroderma autoantigen 1	12.56	1	1	2	0.526274	1		1.13145	1		61.4424	199	21.4607	5.23682
O60264	SMCA5_HUMAN	SMARCA5	SWI/SNF-related matrix-associated actin-dependent regulator of chromatin subfamily A member 5	3.33	2	2	5	0.544961	2	18.3682	1.24194	2	9.6208	189.844	1052	121.828	8.08936
O60271	JIP4_HUMAN	SPAG9	C-Jun-amino-terminal kinase-interacting protein 4	1.51	1	1	1	0.903681	1		1.04787	1		44.31	1321	146.115	5.14795
O60306	AQR_HUMAN	AQR	Intron-binding protein aquarius	2.36	1	1	2	0.589719	1		1.7948	1		65.9662	1485	171.186	6.3667
O60313	OPA1_HUMAN	OPA1	Dynamin-like 120 kDa protein, mitochondrial	2.92	1	1	1				1.28323	1		41.69	960	111.561	7.86963
O60341	KDM1A_HUMAN	KDM1A	Lysine-specific histone demethylase 1A	3.17	1	1	1							65.23	852	92.8447	6.52197
O60488	ACSL4_HUMAN	ACSL4	Long-chain-fatty-acid--CoA ligase 4	7.31	2	2	6	0.481303	3	66.3862	1.37674	4	24.0016	217.292	711	79.1367	8.38232
O60502	OGA_HUMAN	MGEA5	Protein O-GlcNAcase	4.8	2	2	4	0.415345	2	16.1589	1.20751	2	67.0641	154.733	916	102.849	4.90674
O60524	NEMF_HUMAN	NEMF	Nuclear export mediator factor NEMF	3.62	2	2	4	0.66092	2	62.1179	1.47248	3	33.9667	164.028	1076	122.878	6.354
O60566	BUB1B_HUMAN	BUB1B	Mitotic checkpoint serine/threonine-protein kinase BUB1 beta	3.24	1	1	1	0.679205	1		0.975581	1		37.37	1050	119.47	5.2749
O60568	PLOD3_HUMAN	PLOD3	Procollagen-lysine,2-oxoglutarate 5-dioxygenase 3	2.17	1	1	5	0.405888	3	0.0446866	1.32549	3	12.5805	243.034	738	84.7315	6.04932
O60610	DIAP1_HUMAN	DIAPH1	Protein diaphanous homolog 1	2.12	1	1	1							42	1272	141.258	5.41455
O60645	EXOC3_HUMAN	EXOC3	Exocyst complex component 3	3.31	1	1	1	0.200328	1		1.93935	1		43.5	756	86.7898	6.11279
O60664	PLIN3_HUMAN	PLIN3	Perilipin-3	11.52	3	3	7	0.742988	4	43.5856	1.16247	4	34.5289	309.306	434	47.0459	5.43994
O60671	RAD1_HUMAN	RAD1	Cell cycle checkpoint protein RAD1	8.87	1	1	1	0.387749	1		0.648561	1		42.8	282	31.8066	4.83057
O60684	IMA7_HUMAN	KPNA6	Importin subunit alpha-7	19.96	5	5	8	0.458746	4	22.4041	0.990904	5	7.04623	310.063	536	59.9915	4.98291
O60701	UGDH_HUMAN	UGDH	UDP-glucose 6-dehydrogenase	8.3	2	2	2	0.602037	1		1.06015	2	1.79646	68.8362	494	54.9893	7.12256
O60716	CTND1_HUMAN	CTNND1	Catenin delta-1	6.61	3	3	8	0.118487	2	18.0429	1.40126	4	34.0311	223.322	968	108.103	6.22705
O60725	ICMT_HUMAN	ICMT	Protein-S-isoprenylcysteine O-methyltransferase	15.49	2	2	3	0.566438	2	3.01945	1.23332	2	6.90508	85.0265	284	31.9174	7.95752
O60749	SNX2_HUMAN	SNX2	Sorting nexin-2	4.82	1	1	4	0.157012	1		1.61236	3	9.20299	139.343	519	58.4347	5.12256
O60762	DPM1_HUMAN	DPM1	Dolichol-phosphate mannosyltransferase subunit 1	8.85	1	1	1	1.04934	1		1.0627	1		36.02	260	29.6158	9.56885
O60763	USO1_HUMAN	USO1	General vesicular transport factor p115	3.01	1	1	3				2.15012	2	26.6072	68.5887	962	107.828	4.90674
O60784	TOM1_HUMAN	TOM1	Target of Myb protein 1	3.46	1	1	1	0.632232	1		1.26755	1		51.32	492	53.7849	4.70361
O60814	H2B1K_HUMAN	HIST1H2BK	Histone H2B type 1-K	27.78	3	3	30	0.464635	22	34.8191	1.05003	22	30.1792	815.021	126	13.8816	10.3159
O60832	DKC1_HUMAN	DKC1	H/ACA ribonucleoprotein complex subunit 4	3.31	1	1	1	0.513878	1		0.956236	1		50.94	514	57.6378	9.42236
O60841	IF2P_HUMAN	EIF5B	Eukaryotic translation initiation factor 5B	7.3	5	5	15	0.510444	8	32.2136	1.47336	9	21.2911	505.043	1220	138.742	5.49072
O60884	DNJA2_HUMAN	DNAJA2	DnaJ homolog subfamily A member 2	3.64	1	1	19	0.255343	12	25.9849	1.28228	12	28.5583	504.951	412	45.7166	6.48096
O60925	PFD1_HUMAN	PFDN1	Prefoldin subunit 1	19.67	1	1	2	0.544343	1		1.18426	2	70.0153	87.7496	122	14.2015	6.81494
O75015	FCG3B_HUMAN	FCGR3B	Low affinity immunoglobulin gamma Fc region receptor III-B	13.3	3	3	8	1.4933	5	17.6613	1.1873	5	19.7794	221.948	233	26.1992	6.7124
O75019	LIRA1_HUMAN	LILRA1	Leukocyte immunoglobulin-like receptor subfamily A member 1	1.43	1	1	1	1.7153	1		1.64468	1		37.57	489	53.241	7.84033
O75083	WDR1_HUMAN	WDR1	WD repeat-containing protein 1	14.85	4	4	15	0.625715	7	38.4487	0.529774	8	41.9433	488.726	606	66.1519	6.65381
O75127	PTCD1_HUMAN	PTCD1	Pentatricopeptide repeat-containing protein 1, mitochondrial	5.71	1	1	1							41.22	700	78.8058	8.5874
O75131	CPNE3_HUMAN	CPNE3	Copine-3	15.83	3	3	16	0.364923	4	38.9282	1.35015	7	41.0102	513.207	537	60.0921	5.84619
O75144	ICOSL_HUMAN	ICOSLG	ICOS ligand	8.61	2	2	3	0.883461	2	38.0206	0.827616	2	12.8441	81.982	302	33.3277	5.31299
O75147	OBSL1_HUMAN	OBSL1	Obscurin-like protein 1	0.37	1	1	2	0.765363	2	18.9156	1.24021	2	106.319	26.36	1896	206.817	5.63037
O75153	CLU_HUMAN	CLUH	Clustered mitochondria protein homolog	1.76	1	1	1	1.23219	1		1.78015	1		39.5	1309	146.577	6.12549
O75190	DNJB6_HUMAN	DNAJB6	DnaJ homolog subfamily B member 6	5.83	1	1	1				1.59521	1		32.74	326	36.0649	9.15869
O75251	NDUS7_HUMAN	NDUFS7	NADH dehydrogenase [ubiquinone] iron-sulfur protein 7, mitochondrial	11.27	1	1	1				1.87242	1		37.17	213	23.5481	9.99365
O75306	NDUS2_HUMAN	NDUFS2	NADH dehydrogenase [ubiquinone] iron-sulfur protein 2, mitochondrial	14.04	3	3	13	0.546429	4	2.24883	0.958119	7	20.0425	511.739	463	52.5117	7.54736
O75340	PDCD6_HUMAN	PDCD6	Programmed cell death protein 6	8.9	1	1	4	0.368276	1		1.01907	2	42.7686	131.577	191	21.8548	5.40186
O75347	TBCA_HUMAN	TBCA	Tubulin-specific chaperone A	9.26	1	1	2							64.5144	108	12.8467	5.2876
O75351	VPS4B_HUMAN	VPS4B	Vacuolar protein sorting-associated protein 4B	5.18	1	1	2	0.361378	1		1.84281	2	4.34231	75.0862	444	49.2715	7.2251
O75356	ENTP5_HUMAN	ENTPD5	Ectonucleoside triphosphate diphosphohydrolase 5	4.21	1	1	1	0.916618	1		0.777097	1		51.25	428	47.487	6.32861
O75367	H2AY_HUMAN	H2AFY	Core histone macro-H2A.1	21.51	3	3	59	0.664276	2	143.918	1.38107	6	31.4086	1623.58	372	39.5925	9.78857
O75368	SH3L1_HUMAN	SH3BGRL	SH3 domain-binding glutamic acid-rich-like protein	11.4	1	1	1	1.2165	1		1.54584	1		44.5	114	12.7664	5.24951
O75369	FLNB_HUMAN	FLNB	Filamin-B	4.96	3	7	20	0.301924	2	76.7704	0.942219	5	65.902	570.861	2602	277.99	5.73193
O75381	PEX14_HUMAN	PEX14	Peroxisomal membrane protein PEX14	9.55	1	1	2	0.110003	1		1.43322	2	41.3526	64.0024	377	41.2117	4.94482
O75390	CISY_HUMAN	CS	Citrate synthase, mitochondrial	13.95	3	3	5	0.259499	4	17.0243	1.28782	4	6.87071	175.879	466	51.6795	8.32373
O75400	PR40A_HUMAN	PRPF40A	Pre-mRNA-processing factor 40 homolog A	2.4	1	1	1	0.123157	1		1.11868	1		42.7	957	108.737	7.56201
O75431	MTX2_HUMAN	MTX2	Metaxin-2	33.46	3	3	6				1.39121	1		170.141	263	29.7441	6.29053
O75439	MPPB_HUMAN	PMPCB	Mitochondrial-processing peptidase subunit beta	10.22	2	2	5	0.342439	1		1.02412	3	47.5684	189.573	489	54.3315	6.82959
O75475	PSIP1_HUMAN	PSIP1	PC4 and SFRS1-interacting protein	6.98	2	2	5	0.203278	3	120.702	1.08426	3	27.6277	181.869	530	60.0667	9.12939
O75489	NDUS3_HUMAN	NDUFS3	NADH dehydrogenase [ubiquinone] iron-sulfur protein 3, mitochondrial	11.36	1	1	1				1.28607	1		42.25	264	30.2227	7.50342
O75531	BAF_HUMAN	BANF1	Barrier-to-autointegration factor	13.48	1	1	3	0.409852	2	39.0897	1.16403	2	7.79576	169.105	89	10.052	6.0874
O75533	SF3B1_HUMAN	SF3B1	Splicing factor 3B subunit 1	3.22	3	3	16	0.745847	8	64.8979	1.22927	10	29.2529	392.292	1304	145.738	7.09326
O75534	CSDE1_HUMAN	CSDE1	Cold shock domain-containing protein E1	8.52	3	3	10	0.569714	4	19.3574	1.59084	5	1.78119	362.033	798	88.8289	6.25244
O75607	NPM3_HUMAN	NPM3	Nucleoplasmin-3	30.9	3	3	3	0.821882	2	37.7764	1.19061	3	60.6241	92.0332	178	19.3314	4.62744
O75636	FCN3_HUMAN	FCN3	Ficolin-3	16.72	6	6	28	0.643169	19	14.5335	0.136019	19	149.443	995.599	299	32.882	6.66846
O75643	U520_HUMAN	SNRNP200	U5 small nuclear ribonucleoprotein 200 kDa helicase	8.94	10	10	23	0.40269	11	19.8827	1.20268	16	34.5536	796.408	2136	244.353	6.06201
O75691	UTP20_HUMAN	UTP20	Small subunit processome component 20 homolog	0.72	1	1	1	0.469968	1		1.35653	1		69.7	2785	318.182	7.38623
O75694	NU155_HUMAN	NUP155	Nuclear pore complex protein Nup155	5.25	3	3	7	0.277712	3	102.276	1.14754	4	16.6518	215.832	1391	155.1	6.16357
O75787	RENR_HUMAN	ATP6AP2	Renin receptor	12.86	2	2	4	0.347296	1		1.43437	2	1.26028	150.133	350	38.9833	6.1001
O75818	RPP40_HUMAN	RPP40	Ribonuclease P protein subunit p40	4.68	1	1	1	0.294691	1		1.09778	1		40.9	363	41.807	6.66846
O75821	EIF3G_HUMAN	EIF3G	Eukaryotic translation initiation factor 3 subunit G	17.19	2	2	2	0.389118	2	27.2556	0.773278	2	23.9306	57.9531	320	35.5889	6.12549
O75874	IDHC_HUMAN	IDH1	Isocitrate dehydrogenase [NADP] cytoplasmic	8.94	2	2	25	0.515917	4	20.2038	1.33821	12	60.3235	926.677	414	46.6295	7.00537
O75882	ATRN_HUMAN	ATRN	Attractin	24.63	32	32	179	1.22261	116	33.1444	1.37921	116	46.7011	5277.89	1429	158.432	7.31299
O75884	RBBP9_HUMAN	RBBP9	Putative hydrolase RBBP9	10.75	1	1	2	0.76159	1		1.43178	1		70.9562	186	20.9865	6.20166
O75891	AL1L1_HUMAN	ALDH1L1	Cytosolic 10-formyltetrahydrofolate dehydrogenase	1.22	1	1	1							63.35	902	98.7666	5.93506
O75935	DCTN3_HUMAN	DCTN3	Dynactin subunit 3	18.28	1	1	11				1.1525	1		295.205	186	21.1062	5.46533
O75955	FLOT1_HUMAN	FLOT1	Flotillin-1	4.45	1	1	1	0.314408	1		1.21325	1		36.74	427	47.3256	7.48877
O75964	ATP5L_HUMAN	ATP5L	ATP synthase subunit g, mitochondrial	24.27	2	2	26				1.12867	13	26.4124	887.072	103	11.4212	9.64209
O75976	CBPD_HUMAN	CPD	Carboxypeptidase D	2.03	1	1	1				0.748669	1		41.23	1380	152.835	6.04932
O76003	GLRX3_HUMAN	GLRX3	Glutaredoxin-3	20.3	3	3	10	0.46536	2	51.8398	1.2065	2	26.7739	332.681	335	37.4082	5.38916
O76021	RL1D1_HUMAN	RSL1D1	Ribosomal L1 domain-containing protein 1	8.57	2	2	3	0.254479	3	149.678	1.36886	3	3.93485	102.988	490	54.9389	10.1255
O76062	ERG24_HUMAN	TM7SF2	Delta(14)-sterol reductase	7.18	1	1	2							58.6238	418	46.3755	8.86572
O76094	SRP72_HUMAN	SRP72	Signal recognition particle subunit SRP72	3.13	1	1	2	0.532119	1		0.944399	1		64.67	671	74.56	9.26123
O94766	B3GA3_HUMAN	B3GAT3	Galactosylgalactosylxylosylprotein 3-beta-glucuronosyltransferase 3	10.75	1	1	1				1.079	1		44.27	335	37.0987	8.26514
O94776	MTA2_HUMAN	MTA2	Metastasis-associated protein MTA2	5.24	2	2	3	0.991089	1		1.85632	2	49.1463	96.1649	668	74.9757	9.65674
O94826	TOM70_HUMAN	TOMM70	Mitochondrial import receptor subunit TOM70	10.36	3	3	15	0.535284	5	12.9084	1.35437	10	14.178	545.81	608	67.412	7.12256
O94855	SC24D_HUMAN	SEC24D	Protein transport protein Sec24D	2.42	1	1	1				0.930078	1		36.31	1032	112.936	7.25439
O94874	UFL1_HUMAN	UFL1	E3 UFM1-protein ligase 1	2.64	1	1	2	0.319955	1		2.08347	1		63.3624	794	89.5398	6.78564
O94979	SC31A_HUMAN	SEC31A	Protein transport protein Sec31A	5.49	3	3	7	0.221199	3	6.97722	0.96009	3	5.72647	299.084	1220	132.931	6.88818
O95071	UBR5_HUMAN	UBR5	E3 ubiquitin-protein ligase UBR5	0.61	1	1	1	0.261526	1		0.992662	1		48.99	2799	309.158	5.84619
O95155	UBE4B_HUMAN	UBE4B	Ubiquitin conjugation factor E4 B	1.61	1	1	2	0.237361	1		1.31286	1		90.0024	1302	146.092	6.55127
O95163	ELP1_HUMAN	ELP1	Elongator complex protein 1	1.73	1	1	1							52.76	1332	150.159	5.93506
O95202	LETM1_HUMAN	LETM1	Mitochondrial proton/calcium exchanger protein	3.52	1	1	2	0.682934	1		1.80434	1		78.1914	739	83.302	6.69775
O95239	KIF4A_HUMAN	KIF4A	Chromosome-associated kinesin KIF4A	1.54	1	1	1				0.943492	1		42.85	1232	139.794	6.26514
O95243	MBD4_HUMAN	MBD4	Methyl-CpG-binding domain protein 4	1.21	1	1	1	1.54359	1		1.82828	1		33.48	580	66.0095	8.82178
O95347	SMC2_HUMAN	SMC2	Structural maintenance of chromosomes protein 2	3.51	1	1	1							24.34	1197	135.572	8.42627
O95352	ATG7_HUMAN	ATG7	Ubiquitin-like modifier-activating enzyme ATG7	3.13	1	1	1	0.477876	1		0.676497	1		69.81	703	77.9093	6.23975
O95372	LYPA2_HUMAN	LYPLA2	Acyl-protein thioesterase 2	16.45	1	1	9	0.157876	1		1.47258	4	34.171	303.559	231	24.7207	7.2251
O95373	IPO7_HUMAN	IPO7	Importin-7	2.12	1	1	4	0.625933	1		1.0014	2	15.8469	125.913	1038	119.44	4.81787
O95433	AHSA1_HUMAN	AHSA1	Activator of 90 kDa heat shock protein ATPase homolog 1	7.4	1	1	1	0.639463	1		1.56583	1		43.39	338	38.2503	5.52881
O95445	APOM_HUMAN	APOM	Apolipoprotein M	40.43	6	6	16	0.735574	12	10.8433	0.315426	12	45.6206	495.859	188	21.2394	6.01123
O95470	SGPL1_HUMAN	SGPL1	Sphingosine-1-phosphate lyase 1	5.81	1	1	1							38.05	568	63.4827	9.15869
O95478	NSA2_HUMAN	NSA2	Ribosome biogenesis protein NSA2 homolog	7.31	1	1	2	0.863059	1		0.981873	1		120.832	260	30.0465	10.272
O95479	G6PE_HUMAN	H6PD	GDH/6PGL endoplasmic bifunctional protein	5.31	4	4	5	0.871297	4	20.7104	0.354685	4	20.29	119.175	791	88.8364	7.29834
O95486	SC24A_HUMAN	SEC24A	Protein transport protein Sec24A	3.2	1	1	1				1.7913	1		63.04	1093	119.674	7.66455
O95497	VNN1_HUMAN	VNN1	Pantetheinase	14.04	6	6	19	1.83464	11	14.5527	2.09586	11	31.3645	576.356	513	56.9751	5.5542
O95573	ACSL3_HUMAN	ACSL3	Long-chain-fatty-acid--CoA ligase 3	2.5	1	1	1	0.639942	1		0.931428	1		42.27	720	80.3683	8.38232
O95716	RAB3D_HUMAN	RAB3D	Ras-related protein Rab-3D	12.79	1	1	1	0.190798	1		1.17121	1		70.52	219	24.2518	4.93213
O95747	OXSR1_HUMAN	OXSR1	Serine/threonine-protein kinase OSR1	4.74	1	1	1	0.480212	1		0.918534	1		50.56	527	57.9861	6.43018
O95757	HS74L_HUMAN	HSPA4L	Heat shock 70 kDa protein 4L	2.5	1	1	2				1.63328	2	34.7489	64.44	839	94.4525	5.88428
O95758	PTBP3_HUMAN	PTBP3	Polypyrimidine tract-binding protein 3	13.22	2	3	4	0.179413	1		1.30826	1		105.113	552	59.6521	9.0415
O95760	IL33_HUMAN	IL33	Interleukin-33	2.59	1	1	1	0.830516	1		0.882092	1		36.22	270	30.7395	8.66064
O95777	LSM8_HUMAN	LSM8	U6 snRNA-associated Sm-like protein LSm8	44.79	2	2	9	0.389633	4	87.8309	1.35161	5	30.5598	457.623	96	10.3963	4.4751
O95782	AP2A1_HUMAN	AP2A1	AP-2 complex subunit alpha-1	6.45	3	3	6	0.415298	4	46.5237	1.43131	5	13.7306	225.605	977	107.478	7.03467
O95810	CAVN2_HUMAN	CAVIN2	Caveolae-associated protein 2	9.88	3	3	6	0.560337	4	58.104	0.863294	4	35.6264	209.184	425	47.1446	5.21143
O95819	M4K4_HUMAN	MAP4K4	Mitogen-activated protein kinase kinase kinase kinase 4	1.53	1	1	1	0.85897	1		0.749383	1		34.48	1239	142.013	7.45947
O95825	QORL1_HUMAN	CRYZL1	Quinone oxidoreductase-like protein 1	7.16	1	1	2	0.394634	1		1.69994	1		100.396	349	38.672	5.78271
O95831	AIFM1_HUMAN	AIFM1	Apoptosis-inducing factor 1, mitochondrial	7.01	2	2	15	0.362613	6	32.5009	1.23203	8	19.0644	620.698	613	66.8589	8.95361
O95980	RECK_HUMAN	RECK	Reversion-inducing cysteine-rich protein with Kazal motifs	2.27	2	2	4	1.20391	3	31.8399	1.38575	3	5.41874	118.634	971	106.386	6.7417
O95998	I18BP_HUMAN	IL18BP	Interleukin-18-binding protein	19.59	2	2	3	1.96363	2	49.4184	2.29644	2	80.0527	109.219	194	21.0858	7.38623
O96007	MOC2B_HUMAN	MOCS2	Molybdopterin synthase catalytic subunit	24.47	2	2	3	0.857266	1		0.564607	1		82.7732	188	20.9307	5.43994
O96008	TOM40_HUMAN	TOMM40	Mitochondrial import receptor subunit TOM40 homolog	17.17	2	2	9	0.569643	1		1.20166	4	29.1458	362.652	361	37.8691	7.25439
O96013	PAK4_HUMAN	PAK4	Serine/threonine-protein kinase PAK 4	4.74	1	1	2				1.18156	2	68.9717	122.472	591	64.0322	9.72998
O96019	ACL6A_HUMAN	ACTL6A	Actin-like protein 6A	5.36	1	1	2	0.156811	1		1.49903	1		93.0224	429	47.4303	5.60498
P00325	ADH1B_HUMAN	ADH1B	Alcohol dehydrogenase 1B	6.4	3	3	5	0.357779	2	15.1526	0.158716	2	9.28491	147.784	375	39.8286	8.29443
P00338	LDHA_HUMAN	LDHA	L-lactate dehydrogenase A chain	37.05	10	10	116	0.236408	49	71.4891	1.21898	64	21.4354	5126.26	332	36.6654	8.26514
P00352	AL1A1_HUMAN	ALDH1A1	Retinal dehydrogenase 1	26.75	8	8	15	1.15327	8	22.1267	0.909387	8	114.594	451.765	501	54.827	6.72705
P00367	DHE3_HUMAN	GLUD1	Glutamate dehydrogenase 1, mitochondrial	9.32	2	2	2				1.39843	1		76.8662	558	61.3592	7.79639
P00390	GSHR_HUMAN	GSR	Glutathione reductase, mitochondrial	8.81	2	2	5	0.507202	1		0.927258	2	18.1802	176.886	522	56.221	8.49951
P00441	SODC_HUMAN	SOD1	Superoxide dismutase [Cu-Zn]	38.96	4	4	9	0.615372	6	81.905	1.16185	6	3.92929	329.032	154	15.9259	6.12549
P00450	CERU_HUMAN	CP	Ceruloplasmin	64.41	58	58	833	0.893502	531	22.4374	0.219203	475	50.1783	23813.2	1065	122.128	5.71924
P00451	FA8_HUMAN	F8	Coagulation factor VIII	0.6	1	1	4	1.12241	2	7.37018	0.546625	2	7.33996	165.406	2351	266.841	7.35693
P00488	F13A_HUMAN	F13A1	Coagulation factor XIII A chain	24.04	15	15	48	0.287156	29	21.9124	0.14896	27	42.603	1500.78	732	83.2146	6.0874
P00491	PNPH_HUMAN	PNP	Purine nucleoside phosphorylase	14.19	3	3	7	0.622656	4	1.36033	1.27313	4	11.9903	253.604	289	32.0972	6.94678
P00505	AATM_HUMAN	GOT2	Aspartate aminotransferase, mitochondrial	10	2	2	2	0.520146	2	19.2237	1.3508	2	19.9585	92.5162	430	47.4873	9.01221
P00558	PGK1_HUMAN	PGK1	Phosphoglycerate kinase 1	45.32	14	14	26	0.803678	17	40.8836	0.967045	17	33.5093	689.79	417	44.5861	8.104
P00568	KAD1_HUMAN	AK1	Adenylate kinase isoenzyme 1	11.34	2	2	2	1.15529	2	69.4117	1.6732	2	11.094	57.2424	194	21.6213	8.63135
P00734	THRB_HUMAN	F2	Prothrombin	44.37	23	23	343	0.921861	216	28.2074	0.396821	209	33.776	10428.4	622	69.9921	5.89697
P00736	C1R_HUMAN	C1R	Complement C1r subcomponent	38.01	20	21	138	0.464174	84	34.3849	0.106529	73	63.8724	3865.26	705	80.0668	6.21436
P00738	HPT_HUMAN	HP	Haptoglobin	48.52	7	17	223	0.545339	74	33.4359	2.03978	76	35.0259	6597.28	406	45.1766	6.58057
P00739	HPTR_HUMAN	HPR	Haptoglobin-related protein	39.37	2	12	105	0.580931	3	1.13875	0.790759	3	15.2028	3058.51	348	39.0047	7.09326
P00740	FA9_HUMAN	F9	Coagulation factor IX	21.69	8	8	37	0.942875	23	30.3855	0.30797	23	25.7789	1110.02	461	51.745	5.46533
P00742	FA10_HUMAN	F10	Coagulation factor X	28.89	13	13	44	1.14045	26	24.836	0.379628	26	41.5495	1427.15	488	54.6965	5.93506
P00746	CFAD_HUMAN	CFD	Complement factor D	43.48	6	6	21	0.703252	13	28.7194	0.780896	13	26.0401	706.391	253	27.0159	7.7085
P00747	PLMN_HUMAN	PLG	Plasminogen	60.74	38	38	251	0.302482	170	38.6626	0.0961478	146	142.594	6771.9	810	90.5102	7.23975
P00748	FA12_HUMAN	F12	Coagulation factor XII	18.54	10	10	40	1.18875	26	34.4334	0.476762	25	35.6525	1307.53	615	67.7479	7.73779
P00751	CFAB_HUMAN	CFB	Complement factor B	45.16	36	36	611	1.38888	399	29.1423	0.915217	399	28.9378	16962.4	764	85.4785	7.06396
P00915	CAH1_HUMAN	CA1	Carbonic anhydrase 1	62.84	13	13	68	0.555848	41	32.5599	0.758334	42	29.481	2243.96	261	28.8524	7.12256
P00918	CAH2_HUMAN	CA2	Carbonic anhydrase 2	41.54	8	8	28	0.569969	16	33.6696	0.922059	16	44.9997	883.589	260	29.2279	7.40088
P00966	ASSY_HUMAN	ASS1	Argininosuccinate synthase	14.56	3	3	14	0.167831	4	43.9898	1.34344	10	23.3055	419.883	412	46.501	8.01611
P01008	ANT3_HUMAN	SERPINC1	Antithrombin-III	65.73	29	29	819	1.10358	506	33.3015	1.30062	506	35.4204	24326.7	464	52.5689	6.7124
P01009	A1AT_HUMAN	SERPINA1	Alpha-1-antitrypsin	62.68	22	22	168	1.75333	89	42.4831	4.02902	89	72.5078	4742.14	418	46.707	5.59229
P01011	AACT_HUMAN	SERPINA3	Alpha-1-antichymotrypsin	69.98	27	27	811	1.0824	494	26.9576	0.944895	494	32.5788	26067.9	423	47.6205	5.51611
P01019	ANGT_HUMAN	AGT	Angiotensinogen	55.46	18	18	297	1.24595	162	32.6269	1.58758	165	34.7383	9929.03	485	53.1205	6.31592
P01023	A2MG_HUMAN	A2M	Alpha-2-macroglobulin	53.05	51	58	601	0.875917	331	33.0818	0.682244	327	34.3713	18229.3	1474	163.188	6.45557
P01024	CO3_HUMAN	C3	Complement C3	54	75	75	320	0.3688	200	40.8409	0.120068	176	134.807	9771.82	1663	187.03	6.40479
P01031	CO5_HUMAN	C5	Complement C5	44.63	65	65	360	0.208931	228	48.6544	0.0829129	200	104.594	9495.11	1676	188.186	6.52197
P01033	TIMP1_HUMAN	TIMP1	Metalloproteinase inhibitor 1	19.32	3	3	5	1.08764	3	19.5119	1.69918	3	22.9203	138.489	207	23.1555	8.104
P01034	CYTC_HUMAN	CST3	Cystatin-C	29.45	3	3	13	1.2005	9	28.5036	1.9765	9	34.4327	544.309	146	15.7891	8.74854
P01042	KNG1_HUMAN	KNG1	Kininogen-1	48.45	32	32	532	1.26697	338	29.5735	1.01127	338	36.8031	15766.1	644	71.9122	6.81494
P01111	RASN_HUMAN	NRAS	GTPase NRas	13.76	1	1	2							92.2424	189	21.2155	5.17334
P01344	IGF2_HUMAN	IGF2	Insulin-like growth factor II	8.89	1	1	3	0.80748	1		0.262429	1		108.393	180	20.1273	9.31982
P01591	IGJ_HUMAN	JCHAIN	Immunoglobulin J chain	23.27	4	4	12	0.407153	8	23.9208	0.388525	8	22.4658	353.073	159	18.087	5.23682
P01700	LV147_HUMAN	IGLV1-47	Immunoglobulin lambda variable 1-47	11.11	1	1	3	0.683453	2	23.6137	0.81613	2	54.3949	151.11	117	12.2759	5.90967
P01780	HV307_HUMAN	IGHV3-7	Immunoglobulin heavy variable 3-7	13.68	2	2	3	0.71322	2	0.850885	1.10358	2	33.1957	98.1922	117	12.9344	6.56592
P01825	HV459_HUMAN	IGHV4-59	Immunoglobulin heavy variable 4-59	7.76	1	1	2	0.801524	1		0.760987	1		76.9469	116	12.9276	9.29053
P01833	PIGR_HUMAN	PIGR	Polymeric immunoglobulin receptor	9.03	5	5	11	2.1528	3	1.89784	3.31559	3	23.9742	322.25	764	83.2317	5.74463
P01834	IGKC_HUMAN	IGKC	Immunoglobulin kappa constant	64.49	1	4	45	0.732841	5	13.6724	0.950554	5	5.47046	1700.7	107	11.7578	6.52197
P01854	IGHE_HUMAN	IGHE	Immunoglobulin heavy constant epsilon	3.27	1	1	1							48.71	428	46.9893	8.06006
P01857	IGHG1_HUMAN	IGHG1	Immunoglobulin heavy constant gamma 1	46.06	5	11	48	1.36671	8	19.2493	0.436838	8	26.2962	1452.37	330	36.0832	8.19189
P01859	IGHG2_HUMAN	IGHG2	Immunoglobulin heavy constant gamma 2	23.31	3	6	21	1.23649	6	46.9987	0.78266	6	37.1354	683.168	326	35.8778	7.59131
P01860	IGHG3_HUMAN	IGHG3	Immunoglobulin heavy constant gamma 3	32.1	4	9	64	0.585486	19	48.8451	0.597968	19	25.7254	1985.45	377	41.2604	7.89893
P01861	IGHG4_HUMAN	IGHG4	Immunoglobulin heavy constant gamma 4	24.16	2	6	28	0.932823	2	40.148	0.402812	2	41.282	945.379	327	35.9179	7.35693
P01871	IGHM_HUMAN	IGHM	Immunoglobulin heavy constant mu	41.72	16	16	90	0.26124	58	56.8447	0.185098	56	48.1242	2574.63	453	49.4086	6.771
P01876	IGHA1_HUMAN	IGHA1	Immunoglobulin heavy constant alpha 1	30.31	7	10	50	1.14552	21	29.814	1.33229	21	24.6394	1284.38	353	37.6306	6.50732
P02144	MYG_HUMAN	MB	Myoglobin	9.09	1	1	2	0.649793	1		0.722733	1		65.5833	154	17.173	7.6792
P02452	CO1A1_HUMAN	COL1A1	Collagen alpha-1(I) chain	3.28	5	5	8	1.17833	5	15.2609	1.38968	5	25.4238	199.136	1464	138.857	5.79541
P02461	CO3A1_HUMAN	COL3A1	Collagen alpha-1(III) chain	2.66	3	3	5	1.08568	3	96.5753	1.73238	3	76.9624	189.694	1466	138.479	6.60986
P02511	CRYAB_HUMAN	CRYAB	Alpha-crystallin B chain	19.43	1	1	1							39.62	175	20.1464	7.32764
P02538	K2C6A_HUMAN	KRT6A	Keratin, type II cytoskeletal 6A	6.03	2	2	3							153.495	564	60.0083	8.00146
P02545	LMNA_HUMAN	LMNA	Prelamin-A/C	1.51	1	1	1	0.522511	1		0.399079	1		49.28	664	74.0947	7.02002
P02647	APOA1_HUMAN	APOA1	Apolipoprotein A-I	60.3	17	17	175	0.813913	112	25.3086	0.586988	112	27.9921	5304.78	267	30.7589	5.75732
P02649	APOE_HUMAN	APOE	Apolipoprotein E	61.2	19	19	149	0.992066	87	24.8581	0.447944	83	33.2386	4844.37	317	36.1318	5.73193
P02652	APOA2_HUMAN	APOA2	Apolipoprotein A-II	64	7	7	81	1.92752	47	25.1822	1.03525	47	33.0329	1924.84	100	11.1679	6.62451
P02654	APOC1_HUMAN	APOC1	Apolipoprotein C-I	32.53	4	4	11	0.79578	9	25.0997	0.302269	9	36.5069	239.212	83	9.32609	8.47021
P02655	APOC2_HUMAN	APOC2	Apolipoprotein C-II	49.5	4	4	43	0.800163	30	31.2049	0.157178	29	72.8983	1324.96	101	11.2768	4.71631
P02656	APOC3_HUMAN	APOC3	Apolipoprotein C-III	37.37	4	4	24	0.516382	15	34.4353	0.139858	14	77.0922	643.263	99	10.8455	5.41455
P02671	FIBA_HUMAN	FGA	Fibrinogen alpha chain	33.03	25	25	246	0.296945	148	34.5909	0.152776	136	84.6956	7445.12	866	94.9144	6.01123
P02675	FIBB_HUMAN	FGB	Fibrinogen beta chain	60.08	24	24	224	0.288224	138	35.1638	0.0778311	113	80.3394	6906.89	491	55.8923	8.26514
P02679	FIBG_HUMAN	FGG	Fibrinogen gamma chain	65.78	25	25	170	0.30601	114	37.288	0.0797065	107	70.3758	4764.19	453	51.4789	5.61768
P02741	CRP_HUMAN	CRP	C-reactive protein	31.7	7	7	43	1.08121	28	32.6342	0.901206	28	33.2229	1304.2	224	25.0227	5.63037
P02743	SAMP_HUMAN	APCS	Serum amyloid P-component	28.7	7	7	74	0.400675	45	40.6479	0.212474	45	41.7392	2259.35	223	25.3711	6.53662
P02745	C1QA_HUMAN	C1QA	Complement C1q subcomponent subunit A	25.31	4	4	34	0.352481	15	118.828	0.609875	19	132.122	1044.72	245	26.0002	9.11475
P02746	C1QB_HUMAN	C1QB	Complement C1q subcomponent subunit B	26.48	5	5	15	0.207693	10	24.9988	0.0972502	9	35.551	405.471	253	26.7045	8.63135
P02747	C1QC_HUMAN	C1QC	Complement C1q subcomponent subunit C	21.22	4	4	30	0.136941	19	53.7869	0.0720423	16	54.6557	789.844	245	25.7571	8.41162
P02748	CO9_HUMAN	C9	Complement component C9	47.94	25	25	187	0.74029	122	26.3973	0.220264	117	40.2612	5042.69	559	63.1327	5.59229
P02749	APOH_HUMAN	APOH	Beta-2-glycoprotein 1	49.57	15	15	230	1.16103	161	24.2816	1.58423	161	36.6101	6436.47	345	38.2727	7.97217
P02750	A2GL_HUMAN	LRG1	Leucine-rich alpha-2-glycoprotein	48.41	14	14	217	1.32925	131	28.8607	2.26211	131	33.4832	6139.24	347	38.1541	6.94678
P02751	FINC_HUMAN	FN1	Fibronectin	33.15	54	54	177	0.25838	109	49.9796	0.0744889	80	166.203	5215.23	2386	262.46	5.70654
P02753	RET4_HUMAN	RBP4	Retinol-binding protein 4	61.19	8	8	124	1.19213	89	32.9043	1.06696	89	33.6967	3382.28	201	22.9953	6.07471
P02760	AMBP_HUMAN	AMBP	Protein AMBP	47.44	13	13	118	0.689024	76	43.046	0.684363	71	184.201	3612.53	352	38.974	6.25244
P02763	A1AG1_HUMAN	ORM1	Alpha-1-acid glycoprotein 1	48.26	6	8	36	1.93183	18	46.0017	4.23519	18	35.2599	960.826	201	23.4968	5.021
P02765	FETUA_HUMAN	AHSG	Alpha-2-HS-glycoprotein	47.41	12	12	403	1.20122	229	26.8352	1.15529	232	27.5276	11277	367	39.2997	5.71924
P02766	TTHY_HUMAN	TTR	Transthyretin	65.31	8	8	58	1.22181	37	32.5765	0.910239	37	28.2427	1961.49	147	15.877	5.75732
P02768	ALBU_HUMAN	ALB	Serum albumin	67.82	39	39	332	2.35186	187	44.6672	2.89463	189	50.8235	10181.2	609	69.3215	6.27783
P02774	VTDB_HUMAN	GC	Vitamin D-binding protein	70.04	33	33	761	1.17316	517	32.6352	1.52878	517	37.5898	19647.5	474	52.929	5.5415
P02775	CXCL7_HUMAN	PPBP	Platelet basic protein	37.5	5	5	32	0.676186	19	23.2007	1.26171	20	44.6485	991.329	128	13.8854	8.79248
P02776	PLF4_HUMAN	PF4	Platelet factor 4	34.65	3	3	5	0.426074	4	38.7219	0.487217	4	8.44911	154.882	101	10.8379	8.6167
P02786	TFR1_HUMAN	TFRC	Transferrin receptor protein 1	9.74	5	5	15	0.79798	7	53.2244	0.759654	8	77.8813	567.632	760	84.8179	6.60986
P02787	TRFE_HUMAN	TF	Serotransferrin	45.42	31	31	150	2.21278	92	42.6239	2.54269	92	42.0795	4414.09	698	77.0136	7.12256
P02788	TRFL_HUMAN	LTF	Lactotransferrin	17.89	11	11	15	1.02642	11	17.0267	0.798545	11	24.1177	372.831	710	78.1319	8.11865
P02790	HEMO_HUMAN	HPX	Hemopexin	69.48	26	26	1085	0.969992	656	24.3305	1.53382	658	31.302	30186.7	462	51.6433	7.02002
P02792	FRIL_HUMAN	FTL	Ferritin light chain	25.14	4	4	5	1.99524	3	3.67458	3.6171	3	20.7869	136.384	175	20.0071	5.78271
P02794	FRIH_HUMAN	FTH1	Ferritin heavy chain	19.13	3	3	7	1.1047	4	77.6855	1.29636	4	84.2968	164.02	183	21.2123	5.5542
P03950	ANGI_HUMAN	ANG	Angiogenin	17.69	3	3	7	1.06122	6	33.5059	0.59809	6	29.3769	175.341	147	16.5394	9.64209
P03951	FA11_HUMAN	F11	Coagulation factor XI	30.72	18	18	58	0.845763	36	43.2737	0.0938118	35	76.5194	1503.3	625	70.0636	8.104
P03952	KLKB1_HUMAN	KLKB1	Plasma kallikrein	50.94	28	28	148	0.872359	97	29.9079	0.354402	96	41.9925	4125.87	638	71.3228	8.22119
P03973	SLPI_HUMAN	SLPI	Antileukoproteinase	9.09	1	1	1							53.56	132	14.3159	8.74854
P04003	C4BPA_HUMAN	C4BPA	C4b-binding protein alpha chain	30.99	17	17	117	0.122551	81	84.8778	0.0728734	77	116.479	3238.78	597	66.9894	7.29834
P04004	VTNC_HUMAN	VTN	Vitronectin	41.84	14	14	260	1.16934	162	28.4174	0.66636	157	33.6125	8133.73	478	54.2712	5.79541
P04040	CATA_HUMAN	CAT	Catalase	26.57	11	11	20	0.290326	16	50.0092	0.219005	16	68.5097	765.473	527	59.7188	7.38623
P04066	FUCO_HUMAN	FUCA1	Tissue alpha-L-fucosidase	11.59	5	5	13	1.54421	7	24.1801	1.29106	7	14.1249	372.061	466	53.6547	6.84424
P04070	PROC_HUMAN	PROC	Vitamin K-dependent protein C	20.82	7	7	21	0.86739	12	15.7491	0.474759	12	44.5841	535.228	461	52.0375	6.27783
P04075	ALDOA_HUMAN	ALDOA	Fructose-bisphosphate aldolase A	62.36	15	16	68	0.713245	44	41.9604	1.18058	46	31.1722	2103.19	364	39.3953	8.08936
P04083	ANXA1_HUMAN	ANXA1	Annexin A1	23.7	6	6	13	1.80149	8	13.345	3.03155	8	41.0326	381.793	346	38.69	7.02002
P04114	APOB_HUMAN	APOB	Apolipoprotein B-100	62.57	251	251	2354	0.53181	1500	32.4392	0.103309	1274	131.789	67782.5	4563	515.283	7.04932
P04156	PRIO_HUMAN	PRNP	Major prion protein	3.95	1	1	2	1.3318	1		2.42229	1		61.4424	253	27.6432	8.99756
P04179	SODM_HUMAN	SOD2	Superoxide dismutase [Mn], mitochondrial	26.58	3	3	10	1.19432	4	13.4729	0.758558	6	14.4504	236.295	222	24.7346	8.25049
P04180	LCAT_HUMAN	LCAT	Phosphatidylcholine-sterol acyltransferase	13.41	5	5	8	0.795576	5	4.73735	0.436034	5	1.80067	330.022	440	49.5461	6.11279
P04181	OAT_HUMAN	OAT	Ornithine aminotransferase, mitochondrial	4.56	1	1	1	0.525762	1		1.2562	1		46.28	439	48.5042	7.03467
P04196	HRG_HUMAN	HRG	Histidine-rich glycoprotein	31.43	15	15	114	0.580307	76	23.3948	0.267104	74	45.2701	3364.06	525	59.5409	7.50342
P04217	A1BG_HUMAN	A1BG	Alpha-1B-glycoprotein	40	12	12	337	1.29932	206	30.5953	1.38913	206	32.221	10373.9	495	54.2195	5.85889
P04264	K2C1_HUMAN	KRT1	Keratin, type II cytoskeletal 1	16.46	7	7	11	0.488047	5	49.6161	3.97109	5	10.1044	380.679	644	65.999	8.11865
P04275	VWF_HUMAN	VWF	von Willebrand factor	6.33	16	16	28	0.601561	20	18.1104	0.148714	21	94.7401	729.384	2813	309.058	5.47803
P04278	SHBG_HUMAN	SHBG	Sex hormone-binding globulin	43.53	12	12	51	1.52102	32	33.2935	1.48753	32	37.6708	1636.3	402	43.7518	6.7124
P04350	TBB4A_HUMAN	TUBB4A	Tubulin beta-4A chain	28.6	1	5	17	0.554133	1		1.27923	1		446.61	444	49.5539	4.88135
P04406	G3P_HUMAN	GAPDH	Glyceraldehyde-3-phosphate dehydrogenase	50.45	12	12	96	0.404163	51	42.144	0.985027	64	33.171	3168.39	335	36.0304	8.45557
P04424	ARLY_HUMAN	ASL	Argininosuccinate lyase	1.72	1	1	1	1.0064	1		0.631804	1		41.86	464	51.6253	6.48096
P04439	1A03_HUMAN	HLA-A	HLA class I histocompatibility antigen, A-3 alpha chain	10.96	1	3	3	0.99927	1		0.88228	1		113.978	365	40.8152	5.99854
P04746	AMYP_HUMAN	AMY2A	Pancreatic alpha-amylase	6.65	3	3	6	1.1531	5	11.0733	0.893241	5	57.0831	204.477	511	57.67	7.04932
P04792	HSPB1_HUMAN	HSPB1	Heat shock protein beta-1	8.29	2	2	3	0.686009	1		0.637956	1		160.216	205	22.7685	6.40479
P04843	RPN1_HUMAN	RPN1	Dolichyl-diphosphooligosaccharide--protein glycosyltransferase subunit 1	5.11	2	2	4	0.441912	2	72.8139	1.00695	2	36.3449	139.153	607	68.5268	6.37939
P04844	RPN2_HUMAN	RPN2	Dolichyl-diphosphooligosaccharide--protein glycosyltransferase subunit 2	24.88	6	6	17	0.792944	5	38.2796	1.26924	9	26.4615	575.7	631	69.241	5.69385
P05019	IGF1_HUMAN	IGF1	Insulin-like growth factor I	7.69	1	1	1	1.13034	1		0.910003	1		53.22	195	21.8269	9.71533
P05023	AT1A1_HUMAN	ATP1A1	Sodium/potassium-transporting ATPase subunit alpha-1	6.55	3	3	13	0.354066	2	72.6862	0.813261	5	115.077	526.287	1023	112.824	5.49072
P05062	ALDOB_HUMAN	ALDOB	Fructose-bisphosphate aldolase B	39.56	13	14	40	1.39935	24	30.0384	0.461894	24	24.1801	1453.29	364	39.4481	7.86963
P05090	APOD_HUMAN	APOD	Apolipoprotein D	22.75	4	4	15	1.19029	8	30.0693	0.999351	8	14.8146	548.313	189	21.2618	5.14795
P05109	S10A8_HUMAN	S100A8	Protein S100-A8	32.26	3	3	13	1.20333	8	19.376	1.10575	8	16.7561	359.094	93	10.8276	7.03467
P05141	ADT2_HUMAN	SLC25A5	ADP/ATP translocase 2	35.57	5	7	57	0.135343	14	197.997	1.52271	27	26.5748	1728.28	298	32.8312	9.68604
P05154	IPSP_HUMAN	SERPINA5	Plasma serine protease inhibitor	44.58	16	16	104	1.02728	65	24.3239	0.885672	66	30.1781	3013.69	406	45.6457	9.26123
P05155	IC1_HUMAN	SERPING1	Plasma protease C1 inhibitor	42	19	19	364	1.06398	221	26.855	0.438848	219	35.227	12120	500	55.1194	6.55127
P05156	CFAI_HUMAN	CFI	Complement factor I	43.91	22	22	298	1.07049	190	32.9603	1.52425	191	38.455	9560.85	583	65.7066	7.50342
P05160	F13B_HUMAN	F13B	Coagulation factor XIII B chain	34.34	18	18	63	0.607865	44	30.5382	0.253271	40	40.8873	2040.87	661	75.4612	6.39209
P05186	PPBT_HUMAN	ALPL	Alkaline phosphatase, tissue-nonspecific isozyme	18.32	7	7	8	1.18882	6	9.46617	2.02139	7	45.7007	263.511	524	57.2686	6.66846
P05198	IF2A_HUMAN	EIF2S1	Eukaryotic translation initiation factor 2 subunit 1	14.29	2	2	4	0.7388	2	3.63118	1.32146	2	18.0098	150.663	315	36.0894	5.08447
P05362	ICAM1_HUMAN	ICAM1	Intercellular adhesion molecule 1	18.61	8	8	25	2.59117	16	23.6779	2.43225	16	25.7656	839.673	532	57.789	7.98682
P05386	RLA1_HUMAN	RPLP1	60S acidic ribosomal protein P1	28.07	2	2	35	0.45999	6	24.0206	1.28658	14	22.2013	1194.14	114	11.5067	4.32275
P05388	RLA0_HUMAN	RPLP0	60S acidic ribosomal protein P0	9.46	2	2	3	1.04197	2	44.861	1.56887	2	41.6174	98.8214	317	34.2518	5.97314
P05451	REG1A_HUMAN	REG1A	Lithostathine-1-alpha	18.07	2	3	5	1.42876	2	9.65694	3.40806	2	4.23638	127.86	166	18.7188	5.93506
P05452	TETN_HUMAN	CLEC3B	Tetranectin	49.5	8	8	66	0.901998	40	24.9974	1.18765	40	27.0886	2360.15	202	22.5223	5.66846
P05455	LA_HUMAN	SSB	Lupus La protein	6.86	2	2	2	0.642205	2	33.5107	1.35004	2	21.1261	69.0037	408	46.8082	7.12256
P05496	AT5G1_HUMAN	ATP5G1	ATP synthase F(0) complex subunit C1, mitochondrial	22.79	1	1	15	1.28851	2	37.9484	1.04947	3	15.8174	544.899	136	14.2675	9.74463
P05543	THBG_HUMAN	SERPINA7	Thyroxine-binding globulin	61.93	20	20	247	1.47597	151	27.9089	1.70465	151	34.7978	8014.68	415	46.2946	6.30322
P05546	HEP2_HUMAN	SERPIND1	Heparin cofactor 2	56.91	25	25	286	0.971733	182	24.6445	0.723258	179	25.5841	7159.08	499	57.0342	6.90283
P05556	ITB1_HUMAN	ITGB1	Integrin beta-1	10.65	6	6	12	0.832621	5	66.1148	0.92041	6	25.2682	329.097	798	88.357	5.38916
P05783	K1C18_HUMAN	KRT18	Keratin, type I cytoskeletal 18	13.49	3	3	5	0.0796157	2	30.7767	0.304509	2	71.9385	139.319	430	48.0285	5.45264
P05787	K2C8_HUMAN	KRT8	Keratin, type II cytoskeletal 8	5.59	1	1	1				0.410337	1		70.52	483	53.6711	5.59229
P06132	DCUP_HUMAN	UROD	Uroporphyrinogen decarboxylase	31.61	5	5	9	0.317523	2	124.203	1.16258	6	17.855	294.749	367	40.7608	6.13818
P06276	CHLE_HUMAN	BCHE	Cholinesterase	30.56	18	18	101	0.974787	65	30.872	1.14296	65	33.4258	2972.54	602	68.3743	7.41553
P06312	KV401_HUMAN	IGKV4-1	Immunoglobulin kappa variable 4-1	7.44	1	1	1	0.640914	1		0.86982	1		38.71	121	13.3716	5.24951
P06396	GELS_HUMAN	GSN	Gelsolin	45.14	28	28	241	0.558703	146	31.3419	0.474546	142	31.3056	7017.02	782	85.6442	6.27783
P06454	PTMA_HUMAN	PTMA	Prothymosin alpha	25.23	2	2	3	1.09949	2	86.0612	0.97177	2	32.7458	154.745	111	12.196	3.77686
P06493	CDK1_HUMAN	CDK1	Cyclin-dependent kinase 1	11.11	2	2	9	0.287832	4	35.4172	1.32282	6	20.8565	284.339	297	34.0739	8.39697
P06576	ATPB_HUMAN	ATP5B	ATP synthase subunit beta, mitochondrial	27.6	7	7	108	0.411518	48	56.6133	1.12267	74	36.0588	3103.25	529	56.5246	5.40186
P06681	CO2_HUMAN	C2	Complement C2	49.87	32	32	279	1.4483	175	30.498	1.16923	175	29.8693	8513.09	752	83.2143	7.41553
P06702	S10A9_HUMAN	S100A9	Protein S100-A9	51.75	6	6	26	1.28118	16	23.5856	1.49517	16	22.0052	922.914	114	13.2335	6.12549
P06703	S10A6_HUMAN	S100A6	Protein S100-A6	71.11	7	7	99	0.588216	5	134.306	1.24397	67	28.9606	3861.87	90	10.1733	5.47803
P06727	APOA4_HUMAN	APOA4	Apolipoprotein A-IV	71.46	27	27	406	1.06658	248	24.7957	0.295753	243	41.3068	10791.8	396	45.3715	5.37646
P06732	KCRM_HUMAN	CKM	Creatine kinase M-type	2.1	1	1	2	0.36842	1		0.22552	1		95.0474	381	43.0739	7.25439
P06733	ENOA_HUMAN	ENO1	Alpha-enolase	53.23	15	18	137	0.514243	31	85.3472	1.03793	33	32.8871	4401.38	434	47.1393	7.38623
P06744	G6PI_HUMAN	GPI	Glucose-6-phosphate isomerase	26.88	8	8	139	0.315209	40	53.7394	1.15166	73	32.0089	4573.23	558	63.1072	8.32373
P06748	NPM_HUMAN	NPM1	Nucleophosmin	11.9	3	3	9	0.670501	5	38.2642	1.14799	5	23.3552	273.157	294	32.5548	4.77979
P06753	TPM3_HUMAN	TPM3	Tropomyosin alpha-3 chain	8.07	1	2	2	0.563816	1		0.298498	1		58.5874	285	32.9298	4.71631
P06756	ITAV_HUMAN	ITGAV	Integrin alpha-V	2.48	1	1	2				0.800577	2	23.5907	57.5324	1048	115.964	5.68115
P07099	HYEP_HUMAN	EPHX1	Epoxide hydrolase 1	10.33	2	2	5	0.491336	1		1.08579	1		230.796	455	52.915	7.25439
P07108	ACBP_HUMAN	DBI	Acyl-CoA-binding protein	8.05	1	1	2	0.983247	1		1.36116	1		49.8807	87	10.038	6.56592
P07148	FABPL_HUMAN	FABP1	Fatty acid-binding protein, liver	22.05	3	3	8	0.82867	4	21.3648	0.912848	4	17.1967	236.184	127	14.1994	7.18115
P07195	LDHB_HUMAN	LDHB	L-lactate dehydrogenase B chain	50.3	15	15	204	0.299669	77	82.7173	1.21001	116	27.7031	7389.39	334	36.6151	6.04932
P07225	PROS_HUMAN	PROS1	Vitamin K-dependent protein S	20.56	12	12	43	0.483542	22	26.5877	0.284076	23	40.4785	1354.03	676	75.0739	5.66846
P07237	PDIA1_HUMAN	P4HB	Protein disulfide-isomerase	31.3	15	15	48	0.768869	19	60.9317	1.12436	32	30.2519	1328.47	508	57.0807	4.86865
P07307	ASGR2_HUMAN	ASGR2	Asialoglycoprotein receptor 2	16.72	3	3	3	1.48481	3	25.9506	2.78522	3	8.43707	109.057	311	35.07	6.25244
P07333	CSF1R_HUMAN	CSF1R	Macrophage colony-stimulating factor 1 receptor	4.01	3	3	6	1.35273	5	11.2646	1.01689	5	6.1975	168.642	972	107.915	6.3667
P07339	CATD_HUMAN	CTSD	Cathepsin D	40.78	11	11	25	2.36624	15	33.9062	2.08993	16	49.7434	659.661	412	44.5236	6.53662
P07355	ANXA2_HUMAN	ANXA2	Annexin A2	23.6	5	5	17	0.338383	8	30.1277	0.793395	13	56.0769	492.415	339	38.5798	7.75244
P07357	CO8A_HUMAN	C8A	Complement component C8 alpha chain	44.35	19	19	131	0.701811	82	25.5101	0.228025	75	45.3599	3637.85	584	65.121	6.46826
P07358	CO8B_HUMAN	C8B	Complement component C8 beta chain	39.93	22	22	114	0.622501	79	22.9809	0.120452	72	70.4336	3191.18	591	67.0035	8.1333
P07359	GP1BA_HUMAN	GP1BA	Platelet glycoprotein Ib alpha chain	7.21	4	4	12	0.319599	7	18.146	0.146138	7	58.3413	307.238	652	71.4952	6.29053
P07360	CO8G_HUMAN	C8G	Complement component C8 gamma chain	63.86	9	9	38	0.692239	27	24.2568	0.215099	27	62.2355	1020.87	202	22.2635	8.30908
P07384	CAN1_HUMAN	CAPN1	Calpain-1 catalytic subunit	9.94	3	3	3	0.410065	2	60.7906	0.6598	3	8.21977	82.9098	714	81.8382	5.66846
P07437	TBB5_HUMAN	TUBB	Tubulin beta chain	40.09	5	9	50	0.555201	17	31.5968	1.18253	17	55.1998	1544.28	444	49.639	4.89404
P07451	CAH3_HUMAN	CA3	Carbonic anhydrase 3	4.23	1	1	2	0.880848	1		0.775193	1		45.7262	260	29.5387	7.34229
P07477	TRY1_HUMAN	PRSS1	Trypsin-1	15.38	3	3	28	0.928751	18	33.787	0.998589	18	43.2162	637.596	247	26.5411	6.50732
P07602	SAP_HUMAN	PSAP	Prosaposin	12.4	4	4	11	1.39493	3	16.8956	1.23576	3	22.5259	311.945	524	58.0739	5.17334
P07686	HEXB_HUMAN	HEXB	Beta-hexosaminidase subunit beta	6.47	3	3	6	1.5139	3	4.72507	1.365	3	13.6484	202.783	556	63.0712	6.75635
P07737	PROF1_HUMAN	PFN1	Profilin-1	72.14	7	7	37	1.38294	21	44.3962	2.32528	22	48.8097	1396.33	140	15.0446	8.26514
P07741	APT_HUMAN	APRT	Adenine phosphoribosyltransferase	33.89	3	3	44	0.424836	19	24.522	1.33226	25	26.7695	1305.74	180	19.5954	6.02393
P07814	SYEP_HUMAN	EPRS	Bifunctional glutamate/proline--tRNA ligase	9.39	6	6	27	0.323161	8	17.1174	1.38421	18	41.6043	856.037	1512	170.483	7.32764
P07858	CATB_HUMAN	CTSB	Cathepsin B	20.65	6	6	9	2.06697	6	32.6995	2.07302	6	29.4537	254.705	339	37.7968	6.30322
P07900	HS90A_HUMAN	HSP90AA1	Heat shock protein HSP 90-alpha	31.56	8	15	262	0.544438	23	42.229	1.4894	35	28.6026	9122.12	732	84.6067	5.021
P07910	HNRPC_HUMAN	HNRNPC	Heterogeneous nuclear ribonucleoproteins C1/C2	5.23	1	1	2	0.610225	1		0.635218	1		87.3024	306	33.6495	5.08447
P07911	UROM_HUMAN	UMOD	Uromodulin	3.91	2	2	2	1.29364	1		0.248198	1		128.322	640	69.7144	5.23682
P07951	TPM2_HUMAN	TPM2	Tropomyosin beta chain	8.1	1	2	2	0.255012	1		0.670672	1		76.2929	284	32.8306	4.70361
P07954	FUMH_HUMAN	FH	Fumarate hydratase, mitochondrial	9.22	2	2	8	0.524692	3	56.1028	1.3572	4	41.5991	321.632	510	54.6022	8.76318
P07996	TSP1_HUMAN	THBS1	Thrombospondin-1	19.49	20	20	39	0.194114	26	48.6088	0.350355	28	90.1859	1163.95	1170	129.3	4.94482
P07998	RNAS1_HUMAN	RNASE1	Ribonuclease pancreatic	7.05	1	1	1	0.878135	1		0.963107	1		28.22	156	17.6327	8.79248
P08123	CO1A2_HUMAN	COL1A2	Collagen alpha-2(I) chain	0.66	1	1	2	1.74116	1		1.96882	1		72.0163	1366	129.235	8.95361
P08134	RHOC_HUMAN	RHOC	Rho-related GTP-binding protein RhoC	15.54	1	1	2	0.786858	1					56.1024	193	21.9923	6.58057
P08174	DAF_HUMAN	CD55	Complement decay-accelerating factor	3.94	2	2	5	1.33692	3	28.5683	1.4753	3	42.9643	120.57	381	41.3736	7.59131
P08185	CBG_HUMAN	SERPINA6	Corticosteroid-binding globulin	52.1	14	14	117	1.29575	70	28.9403	1.22513	72	34.8972	3549.8	405	45.1119	6.03662
P08195	4F2_HUMAN	SLC3A2	4F2 cell-surface antigen heavy chain	18.73	7	7	12	0.99769	5	46.1942	1.02821	7	23.786	297.338	630	67.9517	5.0083
P08236	BGLR_HUMAN	GUSB	Beta-glucuronidase	3.23	1	1	1	0.497943	1		1.37414	1		40.91	651	74.6847	7.02002
P08237	PFKAM_HUMAN	PFKM	ATP-dependent 6-phosphofructokinase, muscle type	6.03	2	2	8	0.336603	2	11.6459	0.774712	3	3.6258	296.033	780	85.1284	7.98682
P08238	HS90B_HUMAN	HSP90AB1	Heat shock protein HSP 90-beta	38.26	12	19	303	0.32572	25	78.0764	1.35663	57	28.5443	10870.4	724	83.2121	5.03369
P08240	SRPRA_HUMAN	SRPRA	Signal recognition particle receptor subunit alpha	3.76	1	1	1	0.903081	1		1.10962	1		36.43	638	69.7672	8.95361
P08243	ASNS_HUMAN	ASNS	Asparagine synthetase [glutamine-hydrolyzing]	12.66	5	5	9	0.497072	4	20.8349	1.25136	7	18.5428	327.811	561	64.3286	6.85889
P08253	MMP2_HUMAN	MMP2	72 kDa type IV collagenase	15.76	9	9	12	0.78448	9	16.954	0.296155	9	42.1824	356.14	660	73.8347	5.46533
P08263	GSTA1_HUMAN	GSTA1	Glutathione S-transferase A1	4.05	1	1	2	0.500745	1		0.377837	1		84.3624	222	25.6147	8.88037
P08294	SODE_HUMAN	SOD3	Extracellular superoxide dismutase [Cu-Zn]	12.08	2	2	9	1.08314	5	38.515	0.807851	5	3.06121	417.044	240	25.8347	6.60986
P08319	ADH4_HUMAN	ADH4	Alcohol dehydrogenase 4	3.95	1	1	2	0.631567	1		0.447434	1		53.9275	380	40.1957	7.94287
P08519	APOA_HUMAN	LPA	Apolipoprotein(a)	8.66	6	6	7	0.357772	6	19.3201	0.135684	5	96.1627	204.468	4548	500.995	5.88428
P08559	ODPA_HUMAN	PDHA1	Pyruvate dehydrogenase E1 component subunit alpha, somatic form, mitochondrial	5.13	1	1	1	0.503378	1		1.01584	1		42.16	390	43.2676	8.06006
P08567	PLEK_HUMAN	PLEK	Pleckstrin	22.86	5	5	18	1.21856	10	36.5031	1.51665	10	28.3139	664.154	350	40.0994	8.27979
P08571	CD14_HUMAN	CD14	Monocyte differentiation antigen CD14	35.73	11	11	52	1.31714	32	35.559	1.70182	31	38.1199	1586.23	375	40.0507	6.22705
P08581	MET_HUMAN	MET	Hepatocyte growth factor receptor	0.58	1	1	2	1.37534	1		1.08569	1		53.7754	1390	155.441	7.32764
P08603	CFAH_HUMAN	CFH	Complement factor H	51.58	47	53	607	0.264781	335	40.0812	0.0883199	265	107.318	16875.3	1231	139.005	6.60986
P08670	VIME_HUMAN	VIM	Vimentin	20.17	5	5	14	0.2027	5	39.1394	0.849383	9	28.89	438.074	466	53.6191	5.12256
P08697	A2AP_HUMAN	SERPINF2	Alpha-2-antiplasmin	35.23	15	15	146	0.823115	93	27.3671	0.67441	94	40.901	3849.16	491	54.5311	6.29053
P08709	FA7_HUMAN	F7	Coagulation factor VII	17.38	5	5	9	0.846497	8	22.8173	0.548073	8	9.52625	322.116	466	51.5604	7.2251
P08729	K2C7_HUMAN	KRT7	Keratin, type II cytoskeletal 7	5.76	1	1	2							70.5624	469	51.3543	5.47803
P08754	GNAI3_HUMAN	GNAI3	Guanine nucleotide-binding protein G(k) subunit alpha	15.25	2	3	24	0.116563	2	81.5462	1.24942	4	11.3802	722.177	354	40.5063	5.69385
P08758	ANXA5_HUMAN	ANXA5	Annexin A5	20.31	3	3	9	0.0975968	2	9981.99	1.43447	6	39.4093	247.592	320	35.9144	5.04639
P08865	RSSA_HUMAN	RPSA	40S ribosomal protein SA	12.54	2	2	5	0.513891	4	41.5184	0.971609	4	11.2376	180.889	295	32.8334	4.86865
P09012	SNRPA_HUMAN	SNRPA	U1 small nuclear ribonucleoprotein A	6.74	1	1	12				1.22773	6	136.005	472.437	282	31.2592	9.83252
P09132	SRP19_HUMAN	SRP19	Signal recognition particle 19 kDa protein	17.36	1	1	1				2.22712	1		49.53	144	16.1454	9.84717
P09172	DOPO_HUMAN	DBH	Dopamine beta-hydroxylase	21.72	11	11	28	1.3041	19	19.9191	1.10628	19	26.1543	791.038	617	69.0207	6.41748
P09211	GSTP1_HUMAN	GSTP1	Glutathione S-transferase P	57.62	7	7	38	0.391128	10	307.053	1.2682	15	15.955	972.636	210	23.341	5.64307
P09382	LEG1_HUMAN	LGALS1	Galectin-1	25.19	2	2	14	0.429303	5	8.95013	1.0858	12	21.4428	381.749	135	14.7062	5.50342
P09417	DHPR_HUMAN	QDPR	Dihydropteridine reductase	9.02	1	1	1	0.380494	1		1.13158	1		51.64	244	25.773	7.37158
P09429	HMGB1_HUMAN	HMGB1	High mobility group protein B1	7.44	1	1	1	0.610068	1		1.09206	1		37.06	215	24.8782	5.74463
P09486	SPRC_HUMAN	SPARC	SPARC	12.54	3	3	4	0.483716	3	13.6017	0.199536	3	56.5375	115.687	303	34.6097	4.84326
P09488	GSTM1_HUMAN	GSTM1	Glutathione S-transferase Mu 1	7.34	1	1	2				0.98976	1		79.2724	218	25.6951	6.69775
P09543	CN37_HUMAN	CNP	2',3'-cyclic-nucleotide 3'-phosphodiesterase	10.93	2	2	3	0.590465	2	37.2105	1.29436	3	16.9024	129.548	421	47.5487	9.0708
P09601	HMOX1_HUMAN	HMOX1	Heme oxygenase 1	6.6	1	1	1				3.35222	1		48.9	288	32.798	8.25049
P09619	PGFRB_HUMAN	PDGFRB	Platelet-derived growth factor receptor beta	1.18	1	1	2	0.609552	1		0.443231	1		77.2295	1106	123.889	4.98291
P09622	DLDH_HUMAN	DLD	Dihydrolipoyl dehydrogenase, mitochondrial	19.65	4	4	77	0.246376	25	104.515	1.33512	44	18.6974	2970.47	509	54.143	7.85498
P09651	ROA1_HUMAN	HNRNPA1	Heterogeneous nuclear ribonucleoprotein A1	20.16	4	5	16	0.525779	13	46.0973	1.28004	13	17.0422	506.626	372	38.7231	9.12939
P09661	RU2A_HUMAN	SNRPA1	U2 small nuclear ribonucleoprotein A'	13.73	1	1	1							31.54	255	28.3981	8.6167
P09668	CATH_HUMAN	CTSH	Pro-cathepsin H	7.76	2	2	3	1.47998	2	64.0419	1.00861	2	12.9527	134.282	335	37.369	8.07471
P09669	COX6C_HUMAN	COX6C	Cytochrome c oxidase subunit 6C	26.67	2	2	5	1.40025	3	38.3528	1.96747	3	20.4719	184.059	75	8.77569	10.3892
P09871	C1S_HUMAN	C1S	Complement C1s subcomponent	44.19	21	22	142	0.280033	94	29.9881	0.0953304	79	106.498	4334.78	688	76.6348	4.95752
P09874	PARP1_HUMAN	PARP1	Poly [ADP-ribose] polymerase 1	7.79	3	3	7	0.6712	2	98.3369	1.53543	2	17.2926	262.177	1014	113.012	8.88037
P09884	DPOLA_HUMAN	POLA1	DNA polymerase alpha catalytic subunit	1.5	1	1	1	0.314985	1		0.752008	1		49.89	1462	165.807	5.84619
P09936	UCHL1_HUMAN	UCHL1	Ubiquitin carboxyl-terminal hydrolase isozyme L1	16.14	1	1	1							51.88	223	24.8085	5.47803
P09960	LKHA4_HUMAN	LTA4H	Leukotriene A-4 hydrolase	15.88	6	6	88	0.600184	9	65.9706	1.21922	33	65.3692	2303.52	611	69.2412	6.17627
P0C0L4	CO4A_HUMAN	C4A	Complement C4-A	57.8	4	80	1000	0.411752	26	42.0596	0.129708	25	69.884	28270.3	1744	192.664	7.07861
P0C0L5	CO4B_HUMAN	C4B	Complement C4-B	58.14	5	81	1016	0.38462	30	49.2591	0.120238	29	98.0563	29013.4	1744	192.631	7.26904
P0C0S5	H2AZ_HUMAN	H2AFZ	Histone H2A.Z	29.69	1	2	62	0.488406	9	35.7357	1.54561	29	29.1532	1886.21	128	13.5446	10.5796
P0CG48	UBC_HUMAN	UBC	Polyubiquitin-C	44.67	3	3	12	0.951447	7	18.488	1.5032	7	20.6438	386.172	685	76.9915	7.66455
P0DJI8	SAA1_HUMAN	SAA1	Serum amyloid A-1 protein	42.62	3	5	33	1.21369	9	55.44	1.01792	9	12.0118	982.305	122	13.5235	6.78564
P0DJI9	SAA2_HUMAN	SAA2	Serum amyloid A-2 protein	26.23	2	4	20	0.484756	2	50.1806	0.596236	2	40.4018	473.193	122	13.5186	9.14404
P0DMV8	HS71A_HUMAN	HSPA1A	Heat shock 70 kDa protein 1A	49.14	13	20	288	0.518626	50	55.0164	2.26271	101	49.8368	9346.16	641	70.009	5.65576
P0DN76	U2AF5_HUMAN	U2AF1L5	Splicing factor U2AF 35 kDa subunit-like protein	20.83	2	2	25	0.330536	14	32.1389	1.51399	21	17.5205	781.149	240	27.8545	8.80713
P0DN79	CBSL_HUMAN	CBSL	Cystathionine beta-synthase-like protein	12.52	3	3	15	0.597814	5	21.3932	1.45641	9	25.7015	596.539	551	60.5482	6.65381
P0DOX2	IGA2_HUMAN		Immunoglobulin alpha-2 heavy chain	13.85	3	6	28	1.11665	6	43.2982	1.65507	6	30.5508	835.687	455	48.9042	6.81494
P0DOX3	IGD_HUMAN		Immunoglobulin delta heavy chain	8.59	3	3	10	0.714954	6	29.6038	0.507106	6	12.3141	287.769	512	56.1891	8.01611
P0DOX7	IGK_HUMAN		Immunoglobulin kappa light chain	28.97	1	4	42	0.435373	1		0.433981	1		1588.95	214	23.3644	7.1665
P0DOY2	IGLC2_HUMAN	IGLC2	Immunoglobulin lambda constant 2	88.68	3	7	51	0.673007	18	33.8913	0.657285	18	38.4089	1541.93	106	11.2865	7.23975
P0DP23	CALM1_HUMAN	CALM1	Calmodulin-1	22.15	2	2	4	0.713322	2	1.76741	0.462274	2	2.46955	116.487	149	16.8268	4.22119
P10124	SRGN_HUMAN	SRGN	Serglycin	8.23	1	1	1	0.298015	1		0.332919	1		38.39	158	17.6406	4.95752
P10155	RO60_HUMAN	TROVE2	60 kDa SS-A/Ro ribonucleoprotein	9.11	2	2	4	0.512626	3	18.8779	0.76874	3	49.1756	166.834	538	60.6312	8.03076
P10253	LYAG_HUMAN	GAA	Lysosomal alpha-glucosidase	2.84	1	1	2				2.45297	1		55.2362	952	105.257	5.99854
P10319	1B58_HUMAN	HLA-B	HLA class I histocompatibility antigen, B-58 alpha chain	14.09	1	3	4							159.787	362	40.312	6.30322
P10451	OSTP_HUMAN	SPP1	Osteopontin	10.19	2	2	3	1.50945	2	2.72383	1.50225	2	32.5308	116.186	314	35.4012	4.57666
P10515	ODP2_HUMAN	DLAT	Dihydrolipoyllysine-residue acetyltransferase component of pyruvate dehydrogenase complex, mitochondrial	3.4	1	1	1	0.699551	1		1.63334	1		69.35	647	68.9531	7.84033
P10586	PTPRF_HUMAN	PTPRF	Receptor-type tyrosine-protein phosphatase F	2.57	4	4	6	0.751662	4	15.6281	0.366989	4	7.12031	182.22	1907	212.744	6.30322
P10599	THIO_HUMAN	TXN	Thioredoxin	66.67	6	6	28	0.436519	15	49.2443	1.09534	23	26.5652	768.713	105	11.7297	4.91943
P10606	COX5B_HUMAN	COX5B	Cytochrome c oxidase subunit 5B, mitochondrial	20.16	3	3	17	0.0680338	7	111.551	1.2838	13	5.48881	580.162	129	13.6869	8.80713
P10619	PPGB_HUMAN	CTSA	Lysosomal protective protein	5.21	2	2	3	1.31206	2	12.5586	1.23787	2	14.2665	84.9881	480	54.4311	6.60986
P10620	MGST1_HUMAN	MGST1	Microsomal glutathione S-transferase 1	10.97	1	1	1	0.78579	1		0.605113	1		47.51	155	17.5872	9.39307
P10643	CO7_HUMAN	C7	Complement component C7	52.31	37	37	198	0.443015	127	31.1572	0.207896	122	55.9491	5569.87	843	93.4573	6.48096
P10644	KAP0_HUMAN	PRKAR1A	cAMP-dependent protein kinase type I-alpha regulatory subunit	6.3	1	1	5				0.703553	3	53.2947	195.298	381	42.955	5.35107
P10645	CMGA_HUMAN	CHGA	Chromogranin-A	8.53	3	3	6	0.739043	4	20.4539	0.402012	4	35.6141	137.648	457	50.6577	4.60205
P10721	KIT_HUMAN	KIT	Mast/stem cell growth factor receptor Kit	1.74	2	2	4	1.16563	2	10.3407	1.11202	2	8.04901	122.427	976	109.794	6.97607
P10809	CH60_HUMAN	HSPD1	60 kDa heat shock protein, mitochondrial	43.28	19	19	312	0.568699	124	41.5613	1.23846	156	31.2598	10785.1	573	61.0164	5.87158
P10909	CLUS_HUMAN	CLU	Clusterin	47.66	20	20	371	1.16031	206	29.6375	0.818696	205	29.5085	10029.4	449	52.461	6.26514
P11021	BIP_HUMAN	HSPA5	Endoplasmic reticulum chaperone BiP	22.63	10	13	44	0.453694	21	72.6665	0.852237	23	89.699	1533.03	654	72.2884	5.16064
P11142	HSP7C_HUMAN	HSPA8	Heat shock cognate 71 kDa protein	36.22	9	17	107	0.63025	23	32.4826	1.26673	44	41.1097	3204.17	646	70.8542	5.51611
P11166	GTR1_HUMAN	SLC2A1	Solute carrier family 2, facilitated glucose transporter member 1	5.49	1	1	2				1.13193	1		61.9924	492	54.0485	8.71924
P11171	41_HUMAN	EPB41	Protein 4.1	2.78	1	1	1				1.71239	1		39.64	864	96.9573	5.57959
P11172	UMPS_HUMAN	UMPS	Uridine 5'-monophosphate synthase	7.08	1	1	4				1.54803	2	30.4783	135.399	480	52.1886	7.23975
P11182	ODB2_HUMAN	DBT	Lipoamide acyltransferase component of branched-chain alpha-keto acid dehydrogenase complex, mitochondrial	3.32	1	1	2	0.35389	1		1.07587	1		85.0324	482	53.4529	8.51416
P11216	PYGB_HUMAN	PYGB	Glycogen phosphorylase, brain form	1.07	1	1	1	0.665413	1		0.481825	1		54.54	843	96.6345	6.85889
P11226	MBL2_HUMAN	MBL2	Mannose-binding protein C	31.45	8	8	46	0.686832	29	29.398	0.215212	29	53.168	1462.61	248	26.127	5.49072
P11233	RALA_HUMAN	RALA	Ras-related protein Ral-A	21.84	2	2	3	0.343997	1		1.39586	1		128.378	206	23.552	7.10791
P11279	LAMP1_HUMAN	LAMP1	Lysosome-associated membrane glycoprotein 1	16.07	7	7	16	1.46047	10	20.7182	1.39313	10	19.1374	413.065	417	44.8538	8.74854
P11310	ACADM_HUMAN	ACADM	Medium-chain specific acyl-CoA dehydrogenase, mitochondrial	4.28	1	1	1				1.79003	1		52.95	421	46.5586	8.36768
P11362	FGFR1_HUMAN	FGFR1	Fibroblast growth factor receptor 1	3.04	2	2	2	0.944819	2	8.83829	1.18762	2	0.897683	68.4562	822	91.8089	6.21436
P11387	TOP1_HUMAN	TOP1	DNA topoisomerase 1	2.09	1	1	4	0.352119	2	0.153152	1.34021	2	2.01162	113.81	765	90.6689	9.30518
P11388	TOP2A_HUMAN	TOP2A	DNA topoisomerase 2-alpha	1.05	1	1	1				0.934358	1		38.43	1531	174.276	8.71924
P11413	G6PD_HUMAN	G6PD	Glucose-6-phosphate 1-dehydrogenase	7.96	3	3	10	0.234439	5	91.8044	1.37342	5	26.4019	411.516	515	59.219	6.84424
P11498	PYC_HUMAN	PC	Pyruvate carboxylase, mitochondrial	2.29	1	1	2	0.329008	2	32.7981	0.700147	2	65.1143	86.0324	1178	129.551	6.84424
P11586	C1TC_HUMAN	MTHFD1	C-1-tetrahydrofolate synthase, cytoplasmic	7.59	3	3	14	0.152963	3	3.57738	1.23592	4	19.8501	506.465	935	101.495	7.29834
P11597	CETP_HUMAN	CETP	Cholesteryl ester transfer protein	18.26	8	8	18	0.814847	10	25.2706	0.84764	10	20.7643	507.541	493	54.7212	6.0874
P11717	MPRI_HUMAN	IGF2R	Cation-independent mannose-6-phosphate receptor	5.46	11	11	18	1.19203	12	21.362	1.27499	12	25.941	574.87	2491	274.199	5.93506
P11766	ADHX_HUMAN	ADH5	Alcohol dehydrogenase class-3	20.32	3	3	16	0.304097	9	80.4022	1.49506	11	11.9297	623.3	374	39.6984	7.48877
P11908	PRPS2_HUMAN	PRPS2	Ribose-phosphate pyrophosphokinase 2	20.44	1	3	14				0.815722	1		569.562	318	34.747	6.60986
P12004	PCNA_HUMAN	PCNA	Proliferating cell nuclear antigen	21.46	2	2	4	1.31341	2	71.4137	1.8053	2	90.1122	150.087	261	28.7503	4.69092
P12081	SYHC_HUMAN	HARS	Histidine--tRNA ligase, cytoplasmic	14.93	4	4	10	0.167389	4	88.4504	1.12282	8	25.6985	249.862	509	57.3742	5.88428
P12109	CO6A1_HUMAN	COL6A1	Collagen alpha-1(VI) chain	1.65	2	2	3	1.60911	1		1.53672	1		97.4002	1028	108.462	5.42725
P12111	CO6A3_HUMAN	COL6A3	Collagen alpha-3(VI) chain	7.77	21	21	36	0.686533	26	28.0112	0.537403	26	42.9964	960.841	3177	343.457	6.68311
P12235	ADT1_HUMAN	SLC25A4	ADP/ATP translocase 1	20.13	1	4	11							397.283	298	33.0432	9.75928
P12236	ADT3_HUMAN	SLC25A6	ADP/ATP translocase 3	24.5	2	3	8	0.738139	1		0.863882	2	60.6989	260.893	298	32.8452	9.74463
P12259	FA5_HUMAN	F5	Coagulation factor V	18.35	34	34	82	0.973965	51	54.2909	0.300867	49	59.3599	2322.55	2224	251.546	6.04932
P12268	IMDH2_HUMAN	IMPDH2	Inosine-5'-monophosphate dehydrogenase 2	29.38	5	5	20	0.326316	6	47.0115	1.37578	10	23.5347	577.073	514	55.7696	6.90283
P12270	TPR_HUMAN	TPR	Nucleoprotein TPR	2.07	2	2	3	0.649098	2	26.7552	1.23169	2	31.709	110.078	2363	267.131	5.021
P12277	KCRB_HUMAN	CKB	Creatine kinase B-type	4.46	1	1	9	0.593922	5	101.504	0.794749	5	9.02823	317.911	381	42.6173	5.59229
P12318	FCG2A_HUMAN	FCGR2A	Low affinity immunoglobulin gamma Fc region receptor II-a	10.73	2	2	5	1.1892	2	14.5137	2.04184	2	1.37267	105.579	317	34.9785	6.68311
P12532	KCRU_HUMAN	CKMT1A	Creatine kinase U-type, mitochondrial	5.04	1	1	8							252.615	417	47.0072	8.33838
P12814	ACTN1_HUMAN	ACTN1	Alpha-actinin-1	19.17	5	11	25	0.161621	5	123.376	1.03038	9	98.8039	783.529	892	102.993	5.41455
P12821	ACE_HUMAN	ACE	Angiotensin-converting enzyme	1.38	2	2	3	1.10285	2	4.72291	1.08845	2	6.5311	100.661	1306	149.62	6.39209
P12830	CADH1_HUMAN	CDH1	Cadherin-1	4.65	3	3	7	1.01828	5	14.8383	0.417421	5	39.8996	289.544	882	97.3959	4.729
P12955	PEPD_HUMAN	PEPD	Xaa-Pro dipeptidase	26.17	9	9	17	0.796989	10	33.1071	1.11149	12	33.7911	607.806	493	54.5129	5.99854
P12956	XRCC6_HUMAN	XRCC6	X-ray repair cross-complementing protein 6	13.46	4	4	11	0.379142	6	88.2185	1.04001	7	12.6054	323.216	609	69.7991	6.63916
P13010	XRCC5_HUMAN	XRCC5	X-ray repair cross-complementing protein 5	35.38	10	10	89	0.44784	36	49.9338	1.2563	51	27.0529	3272.64	732	82.6523	5.80811
P13284	GILT_HUMAN	IFI30	Gamma-interferon-inducible lysosomal thiol reductase	12.8	2	2	3				1.7131	1		95.2065	250	27.945	4.88135
P13473	LAMP2_HUMAN	LAMP2	Lysosome-associated membrane glycoprotein 2	11.71	5	5	14	1.35429	7	15.323	0.562147	7	30.9628	421.153	410	44.9323	5.63037
P13489	RINI_HUMAN	RNH1	Ribonuclease inhibitor	32.32	7	7	12	0.585331	6	27.014	1.17667	7	11.1722	446.675	461	49.9411	4.81787
P13591	NCAM1_HUMAN	NCAM1	Neural cell adhesion molecule 1	12.24	8	8	17	0.669315	10	28.752	0.192135	10	25.3156	537.446	858	94.5152	4.86865
P13598	ICAM2_HUMAN	ICAM2	Intercellular adhesion molecule 2	24.73	6	6	20	0.946208	11	20.961	1.19962	11	32.8799	733.138	275	30.6346	7.43018
P13639	EF2_HUMAN	EEF2	Elongation factor 2	23.89	9	9	116	0.456668	42	47.8538	1.16371	57	25.1863	3986.69	858	95.277	6.82959
P13645	K1C10_HUMAN	KRT10	Keratin, type I cytoskeletal 10	5.14	2	3	3	0.349997	2	17.0126	0.857909	2	16.2084	123.926	584	58.7917	5.21143
P13646	K1C13_HUMAN	KRT13	Keratin, type I cytoskeletal 13	4.59	1	1	1							65.9	458	49.5574	4.95752
P13667	PDIA4_HUMAN	PDIA4	Protein disulfide-isomerase A4	5.58	2	2	4	0.411163	3	0.227234	1.44871	3	15.96	116.567	645	72.887	5.07178
P13671	CO6_HUMAN	C6	Complement component C6	34.8	27	27	114	0.19269	71	47.6587	0.0825867	64	74.3298	3249.24	934	104.718	6.75635
P13682	ZNF35_HUMAN	ZNF35	Zinc finger protein 35	1.71	1	1	5	1.05247	5	15.2071	0.24711	5	88.9997	81.5463	527	59.051	8.08936
P13716	HEM2_HUMAN	ALAD	Delta-aminolevulinic acid dehydratase	3.03	1	1	2	0.338059	1		0.13623	1		75.9062	330	36.2714	6.78564
P13796	PLSL_HUMAN	LCP1	Plastin-2	36.68	16	18	44	0.843749	27	23.3289	0.58442	25	34.8258	1129.72	627	70.2439	5.42725
P13797	PLST_HUMAN	PLS3	Plastin-3	8.73	1	3	6	0.274772	1		1.17385	2	1.10296	242.342	630	70.7662	5.60498
P13798	ACPH_HUMAN	APEH	Acylamino-acid-releasing enzyme	6.69	2	2	4				1.15085	2	25.2996	140.687	732	81.1726	5.47803
P13804	ETFA_HUMAN	ETFA	Electron transfer flavoprotein subunit alpha, mitochondrial	12.91	2	2	6	0.353695	3	15.3032	0.725174	4	34.7752	240.922	333	35.0576	8.38232
P13807	GYS1_HUMAN	GYS1	Glycogen [starch] synthase, muscle	6.51	2	2	2	0.749747	1		1.21653	1		69.4162	737	83.7325	6.17627
P13929	ENOB_HUMAN	ENO3	Beta-enolase	13.36	1	4	89	1.4994	1		1.54083	1		2967.2	434	46.9573	7.7085
P13987	CD59_HUMAN	CD59	CD59 glycoprotein	15.63	2	2	3	1.02033	3	11.7634	1.36236	3	3.35442	83.2256	128	14.1678	6.48096
P14151	LYAM1_HUMAN	SELL	L-selectin	20.16	7	7	26	0.883713	16	27.2921	0.796756	16	47.6754	825.04	372	42.1589	6.59521
P14174	MIF_HUMAN	MIF	Macrophage migration inhibitory factor	7.83	1	1	1	0.344128	1		1.28836	1		41.37	115	12.4682	7.88428
P14207	FOLR2_HUMAN	FOLR2	Folate receptor beta	11.37	2	3	5	1.31178	2	13.636	1.82349	2	10.4082	133.333	255	29.2598	7.53271
P14314	GLU2B_HUMAN	PRKCSH	Glucosidase 2 subunit beta	14.2	4	4	6	0.650328	4	23.6107	0.462706	4	76.7302	190.111	528	59.3878	4.41162
P14324	FPPS_HUMAN	FDPS	Farnesyl pyrophosphate synthase	6.44	1	1	3	0.206614	2	42.6391	0.918477	2	64.9868	84.1372	419	48.2446	6.15088
P14406	CX7A2_HUMAN	COX7A2	Cytochrome c oxidase subunit 7A2, mitochondrial	28.92	1	1	30	0.272277	3	34.5017	1.61742	18	23.8441	930.409	83	9.39011	9.75928
P14618	KPYM_HUMAN	PKM	Pyruvate kinase PKM	34.84	15	15	84	0.436364	39	54.6091	1.02555	51	28.4639	2523.72	531	57.9	7.84033
P14625	ENPL_HUMAN	HSP90B1	Endoplasmin	20.05	13	14	33	0.48314	15	33.8252	0.282604	19	442.487	895.256	803	92.4113	4.84326
P14735	IDE_HUMAN	IDE	Insulin-degrading enzyme	1.77	1	1	2	0.506226	1		1.3968	1		97.0024	1019	117.893	6.60986
P14780	MMP9_HUMAN	MMP9	Matrix metalloproteinase-9	4.67	3	3	7	1.40903	4	27.0477	0.360316	4	18.6305	196.616	707	78.4084	6.06201
P14866	HNRPL_HUMAN	HNRNPL	Heterogeneous nuclear ribonucleoprotein L	22.92	4	4	35	0.373369	3	41.8772	1.38425	14	16.3346	927.289	589	64.0924	8.22119
P14868	SYDC_HUMAN	DARS	Aspartate--tRNA ligase, cytoplasmic	3.79	1	1	1	0.71171	1		1.06582	1		48.23	501	57.1	6.55127
P14923	PLAK_HUMAN	JUP	Junction plakoglobin	6.04	1	2	9	0.321026	3	0.768835	1.03705	3	6.42841	331.664	745	81.6927	6.13818
P15085	CBPA1_HUMAN	CPA1	Carboxypeptidase A1	1.67	1	1	2	1.63148	1		0.876741	1		58.6149	419	47.1108	5.75732
P15121	ALDR_HUMAN	AKR1B1	Aldose reductase	19.62	3	3	14	0.3216	8	89.5331	1.18645	9	20.7976	522.989	316	35.8305	6.97607
P15144	AMPN_HUMAN	ANPEP	Aminopeptidase N	28.54	21	21	49	1.37021	30	25.7925	1.16478	30	25.2763	1450.91	967	109.471	5.47803
P15151	PVR_HUMAN	PVR	Poliovirus receptor	6.95	3	3	10	2.0586	6	24.7318	1.89211	6	22.7783	235.614	417	45.2738	6.52197
P15169	CBPN_HUMAN	CPN1	Carboxypeptidase N catalytic chain	40.17	12	12	78	0.896672	55	27.0714	0.520798	54	27.821	2206.26	458	52.2533	7.34229
P15170	ERF3A_HUMAN	GSPT1	Eukaryotic peptide chain release factor GTP-binding subunit ERF3A	4.61	1	1	3	0.173742	1		0.896266	2	43.2688	120.45	499	55.7203	5.61768
P15531	NDKA_HUMAN	NME1	Nucleoside diphosphate kinase A	41.45	3	4	5	0.467674	2	57.645	0.817211	3	16.6623	165.543	152	17.1377	6.18896
P15559	NQO1_HUMAN	NQO1	NAD(P)H dehydrogenase [quinone] 1	7.3	1	1	1							39.36	274	30.848	8.88037
P15880	RS2_HUMAN	RPS2	40S ribosomal protein S2	8.87	3	3	20	0.26222	12	50.4217	1.18976	12	21.7932	466.292	293	31.3046	10.2427
P15884	ITF2_HUMAN	TCF4	Transcription factor 4	2.85	1	1	2	0.571398	1		1.38176	1		53.31	667	71.2641	7.00537
P15927	RFA2_HUMAN	RPA2	Replication protein A 32 kDa subunit	24.07	3	3	6	0.550885	4	39.4626	1.36482	5	15.2405	235.423	270	29.2285	6.15088
P16035	TIMP2_HUMAN	TIMP2	Metalloproteinase inhibitor 2	9.55	2	2	4	1.27304	2	9.00209	1.06515	2	13.4946	137.175	220	24.3831	7.48877
P16070	CD44_HUMAN	CD44	CD44 antigen	3.64	3	3	8	1.05732	4	34.6653	0.84106	4	45.2471	252.1	742	81.4874	5.32568
P16401	H15_HUMAN	HIST1H1B	Histone H1.5	11.95	2	2	2	1.03311	1		1.06249	1		108.742	226	22.5665	10.9165
P16403	H12_HUMAN	HIST1H1C	Histone H1.2	9.86	2	2	4	0.928339	3	10.811	0.89978	3	19.7742	131.076	213	21.3517	10.9312
P16435	NCPR_HUMAN	POR	NADPH--cytochrome P450 reductase	6.65	2	2	4	0.895049	2	2.92928	1.07329	3	45.6938	122.437	677	76.6413	5.57959
P16615	AT2A2_HUMAN	ATP2A2	Sarcoplasmic/endoplasmic reticulum calcium ATPase 2	8.93	4	4	11	0.827585	2	15.8111	1.15512	4	2.4884	443.049	1042	114.683	5.33838
P16930	FAAA_HUMAN	FAH	Fumarylacetoacetase	16.47	5	5	7	1.14585	4	14.6794	1.0142	5	21.8283	288.746	419	46.3442	6.94678
P17066	HSP76_HUMAN	HSPA6	Heat shock 70 kDa protein 6	23.33	5	10	78	0.603226	1		5.48403	2	16.4557	2172.89	643	70.9842	6.13818
P17174	AATC_HUMAN	GOT1	Aspartate aminotransferase, cytoplasmic	20.82	6	6	11	1.38803	7	37.3582	1.09606	7	18.2395	287.374	413	46.2185	7.00537
P17612	KAPCA_HUMAN	PRKACA	cAMP-dependent protein kinase catalytic subunit alpha	21.94	3	3	18	0.220813	10	28.1071	1.42849	13	12.3837	875.204	351	40.564	8.79248
P17655	CAN2_HUMAN	CAPN2	Calpain-2 catalytic subunit	9.57	3	3	11	0.378967	6	33.2207	0.815528	8	26.8155	420.272	700	79.9448	4.98291
P17706	PTN2_HUMAN	PTPN2	Tyrosine-protein phosphatase non-receptor type 2	3.86	1	1	1	0.986724	1		1.33537	1		44.8	415	48.4424	8.29443
P17812	PYRG1_HUMAN	CTPS1	CTP synthase 1	3.21	1	1	4	0.215295	2	22.9499	1.10268	2	1.26499	136.909	591	66.648	6.45557
P17813	EGLN_HUMAN	ENG	Endoglin	3.34	2	2	4	0.900593	3	1.082	0.981775	3	3.04983	91.0234	658	70.5331	6.60986
P17844	DDX5_HUMAN	DDX5	Probable ATP-dependent RNA helicase DDX5	5.37	2	2	9	0.792719	6	47.9573	1.36319	6	6.99974	276.553	614	69.1047	8.92432
P17858	PFKAL_HUMAN	PFKL	ATP-dependent 6-phosphofructokinase, liver type	8.59	3	3	5	0.679002	3	24.3197	1.1312	4	3.82321	161.889	780	84.9642	7.50342
P17936	IBP3_HUMAN	IGFBP3	Insulin-like growth factor-binding protein 3	21.65	6	6	32	0.930195	24	30.5932	0.664417	24	27.9872	859.306	291	31.6537	8.68994
P17980	PRS6A_HUMAN	PSMC3	26S proteasome regulatory subunit 6A	4.56	1	1	2	0.59919	1		0.899626	1		90.2124	439	49.1725	5.23682
P17987	TCPA_HUMAN	TCP1	T-complex protein 1 subunit alpha	31.65	8	8	85	0.389548	41	34.7398	1.28675	52	22.1468	2537.07	556	60.3056	6.11279
P18031	PTN1_HUMAN	PTPN1	Tyrosine-protein phosphatase non-receptor type 1	3.68	1	1	1	0.210593	1		1.19591	1		46.85	435	49.9348	6.26514
P18065	IBP2_HUMAN	IGFBP2	Insulin-like growth factor-binding protein 2	11.08	2	2	3	1.00897	3	4.4407	1.57038	3	79.4014	116.053	325	34.7912	7.50342
P18074	ERCC2_HUMAN	ERCC2	General transcription and DNA repair factor IIH helicase subunit XPD	3.29	1	1	2	0.811124	1		0.791435	1		78.5362	760	86.8541	7.15186
P18085	ARF4_HUMAN	ARF4	ADP-ribosylation factor 4	53.33	2	5	6	0.394135	2	22.4189	0.965454	2	50.5723	157.944	180	20.4977	7.13721
P18124	RL7_HUMAN	RPL7	60S ribosomal protein L7	7.26	1	1	6	0.221626	4	47.1272	1.16561	4	20.2394	188.458	248	29.2072	10.6528
P18206	VINC_HUMAN	VCL	Vinculin	29.01	28	28	98	0.834935	47	25.1446	0.595832	54	24.3448	2863	1134	123.722	5.65576
P18428	LBP_HUMAN	LBP	Lipopolysaccharide-binding protein	24.32	11	11	70	1.29977	41	31.2	1.93246	41	35.5261	1902.8	481	53.3499	6.69775
P18621	RL17_HUMAN	RPL17	60S ribosomal protein L17	8.7	1	1	1	0.705641	1		1.12954	1		52.02	184	21.3833	10.1694
P18669	PGAM1_HUMAN	PGAM1	Phosphoglycerate mutase 1	34.65	5	5	19	0.692619	12	21.5037	1.06982	13	36.8111	671.122	254	28.7858	7.18115
P18754	RCC1_HUMAN	RCC1	Regulator of chromosome condensation	7.13	1	1	1							74.71	421	44.9406	7.51807
P18850	ATF6A_HUMAN	ATF6	Cyclic AMP-dependent transcription factor ATF-6 alpha	1.79	1	1	1	0.798172	1		0.988297	1		59.34	670	74.5381	8.22119
P18858	DNLI1_HUMAN	LIG1	DNA ligase 1	2.29	1	1	1	1.29133	1		1.6108	1		48.97	919	101.673	5.61768
P19022	CADH2_HUMAN	CDH2	Cadherin-2	2.76	2	2	5	1.47424	3	1.40561	1.43579	3	0.346666	115.936	906	99.7473	4.80518
P19105	ML12A_HUMAN	MYL12A	Myosin regulatory light chain 12A	11.7	1	1	5	0.246674	3	22.1208	1.01232	3	8.14043	186.994	171	19.7815	4.80518
P19174	PLCG1_HUMAN	PLCG1	1-phosphatidylinositol 4,5-bisphosphate phosphodiesterase gamma-1	3.72	2	2	5	0.304159	3	86.5097	1.29045	4	9.83958	180.294	1290	148.438	6.04932
P19256	LFA3_HUMAN	CD58	Lymphocyte function-associated antigen 3	7.2	2	2	3	1.21493	2	1.10627	1.39256	2	1.73301	103.573	250	28.1289	6.75635
P19320	VCAM1_HUMAN	VCAM1	Vascular cell adhesion protein 1	33.15	21	22	60	1.31774	37	29.0158	1.41028	37	38.6112	1696.33	739	81.2243	5.22412
P19338	NUCL_HUMAN	NCL	Nucleolin	6.34	3	3	53	0.48041	21	26.1231	1.705	29	28.9667	1926.29	710	76.5684	4.70361
P19367	HXK1_HUMAN	HK1	Hexokinase-1	4.69	2	2	3	0.265066	2	81.8924	1.56049	3	30.8256	127.251	917	102.42	6.80029
P19387	RPB3_HUMAN	POLR2C	DNA-directed RNA polymerase II subunit RPB3	11.27	1	1	5	0.52617	1		1.28907	2	48.7362	138.068	275	31.4217	4.91943
P19440	GGT1_HUMAN	GGT1	Glutathione hydrolase 1 proenzyme	1.58	1	1	1	1.4028	1		1.26408	1		50.42	569	61.3718	7.12256
P19623	SPEE_HUMAN	SRM	Spermidine synthase	14.9	2	2	7	0.61732	4	26.1379	1.22786	4	18.0545	249.441	302	33.8027	5.49072
P19652	A1AG2_HUMAN	ORM2	Alpha-1-acid glycoprotein 2	23.88	3	5	24	1.41947	11	9.30835	2.60929	11	24.0749	652.706	201	23.5876	5.10986
P19823	ITIH2_HUMAN	ITIH2	Inter-alpha-trypsin inhibitor heavy chain H2	48.2	37	37	406	0.479904	256	30.1049	0.0903405	215	128.186	11509.1	946	106.397	6.85889
P19827	ITIH1_HUMAN	ITIH1	Inter-alpha-trypsin inhibitor heavy chain H1	39.08	28	28	331	0.533475	194	24.6009	0.103081	153	105.541	10232.9	911	101.326	6.78564
P20023	CR2_HUMAN	CR2	Complement receptor type 2	0.68	1	1	1	0.888668	1		0.82836	1		32.73	1033	112.842	7.51807
P20061	TCO1_HUMAN	TCN1	Transcobalamin-1	4.62	2	2	3	0.631581	3	40.8817	0.705877	3	33.2205	96.3617	433	48.176	5.03369
P20248	CCNA2_HUMAN	CCNA2	Cyclin-A2	6.71	1	1	1	0.443803	1		1.77071	1		35.97	432	48.5201	6.53662
P20290	BTF3_HUMAN	BTF3	Transcription factor BTF3	23.3	3	3	9	0.968978	6	27.4276	1.05009	6	45.3874	352.993	206	22.1544	9.37842
P20339	RAB5A_HUMAN	RAB5A	Ras-related protein Rab-5A	33.02	3	3	5	0.340501	1		0.904514	2	59.6336	202.759	215	23.6438	8.14795
P20340	RAB6A_HUMAN	RAB6A	Ras-related protein Rab-6A	20.67	2	2	5	0.585876	2	14.8501	1.12076	3	16.5291	188.46	208	23.5779	5.5415
P20618	PSB1_HUMAN	PSMB1	Proteasome subunit beta type-1	18.67	2	2	9	0.154962	1		1.52187	2	32.2424	373.753	241	26.4724	8.1333
P20742	PZP_HUMAN	PZP	Pregnancy zone protein	30.97	31	38	239	0.284757	84	39.2772	1.15326	86	29.7276	6418.4	1482	163.76	6.37939
P20774	MIME_HUMAN	OGN	Mimecan	8.72	3	3	5	1.19578	3	36.5041	1.34847	3	39.3747	134.688	298	33.9009	5.63037
P20839	IMDH1_HUMAN	IMPDH1	Inosine-5'-monophosphate dehydrogenase 1	6.23	1	1	1							81.55	514	55.3705	6.90283
P20851	C4BPB_HUMAN	C4BPB	C4b-binding protein beta chain	44.84	9	9	28	0.0971297	17	55.5276	0.0698686	17	56.0956	746.202	252	28.3384	5.13525
P20930	FILA_HUMAN	FLG	Filaggrin	1.5	2	2	34							1162.74	4061	434.922	9.24658
P21281	VATB2_HUMAN	ATP6V1B2	V-type proton ATPase subunit B, brain isoform	8.61	3	3	4	0.566098	1		0.916187	1		166.572	511	56.4649	5.80811
P21291	CSRP1_HUMAN	CSRP1	Cysteine and glycine-rich protein 1	8.81	1	1	2	0.303597	1		0.551955	1		71.3662	193	20.5538	8.57275
P21333	FLNA_HUMAN	FLNA	Filamin-A	14.47	24	28	54	0.365981	25	104.291	0.452351	28	81.0049	1759.87	2647	280.564	6.06201
P21796	VDAC1_HUMAN	VDAC1	Voltage-dependent anion-selective channel protein 1	7.77	1	1	29	0.391263	16	29.961	1.20572	17	42.1822	1019.3	283	30.7536	8.54346
P21926	CD9_HUMAN	CD9	CD9 antigen	10.96	1	1	4				1.13807	3	6.10922	148.727	228	25.399	7.15186
P21941	MATN1_HUMAN	MATN1	Cartilage matrix protein	2.02	1	1	1							39.06	496	53.6666	7.69385
P21980	TGM2_HUMAN	TGM2	Protein-glutamine gamma-glutamyltransferase 2	20.67	7	7	52	0.275282	3	29.2676	1.39411	43	20.6362	1513.69	687	77.2797	5.22412
P22087	FBRL_HUMAN	FBL	rRNA 2'-O-methyltransferase fibrillarin	12.15	2	2	14	0.516725	3	7.84072	1.31571	7	20.1982	497.128	321	33.7634	10.1841
P22102	PUR2_HUMAN	GART	Trifunctional purine biosynthetic protein adenosine-3	5.15	2	2	7	0.39139	4	60.4173	1.10566	6	12.1658	193.567	1010	107.699	6.69775
P22105	TENX_HUMAN	TNXB	Tenascin-X	6.27	14	14	32	0.62602	21	25.7565	0.29704	20	127.886	932.918	4242	457.932	5.17334
P22234	PUR6_HUMAN	PAICS	Multifunctional protein ADE2	10.35	2	2	13	0.4628	8	38.1287	1.18447	10	33.4256	290.505	425	47.0491	7.2251
P22304	IDS_HUMAN	IDS	Iduronate 2-sulfatase	1.82	1	1	1	1.16204	1		0.570907	1		45.42	550	61.8339	5.45264
P22307	NLTP_HUMAN	SCP2	Non-specific lipid-transfer protein	6.76	2	2	2	0.427476	2	191.464	1.12901	2	40.1616	58.7967	547	58.9556	6.88818
P22314	UBA1_HUMAN	UBA1	Ubiquitin-like modifier-activating enzyme 1	25.8	13	13	109	0.444529	23	47.8869	1.53489	74	33.2636	4081.99	1058	117.774	5.75732
P22352	GPX3_HUMAN	GPX3	Glutathione peroxidase 3	23.45	4	4	16	0.902135	15	31.6985	0.653653	15	43.7959	508.759	226	25.5369	8.1333
P22392	NDKB_HUMAN	NME2	Nucleoside diphosphate kinase B	17.76	1	2	2	0.495146	1		0.711942	1		64.2374	152	17.2869	8.41162
P22626	ROA2_HUMAN	HNRNPA2B1	Heterogeneous nuclear ribonucleoproteins A2/B1	15.01	3	4	9	0.358073	5	39.8893	1.03894	5	26.3759	336.947	353	37.4067	8.95361
P22692	IBP4_HUMAN	IGFBP4	Insulin-like growth factor-binding protein 4	8.53	3	3	8	1.03584	7	8.35596	0.97064	7	28.3229	258.12	258	27.9155	7.15186
P22695	QCR2_HUMAN	UQCRC2	Cytochrome b-c1 complex subunit 2, mitochondrial	13.47	2	2	2							76.0024	453	48.4129	8.63135
P22792	CPN2_HUMAN	CPN2	Carboxypeptidase N subunit 2	30.64	13	13	89	1.04912	55	33.6588	0.763616	55	42.6764	2534.86	545	60.5181	5.98584
P22891	PROZ_HUMAN	PROZ	Vitamin K-dependent protein Z	11.75	5	5	9	0.951249	7	84.932	0.530241	7	36.2606	242.142	400	44.7147	5.97314
P22897	MRC1_HUMAN	MRC1	Macrophage mannose receptor 1	9.75	13	13	18	1.36473	13	28.4285	1.92425	13	41.8644	528.791	1456	165.905	6.53662
P23141	EST1_HUMAN	CES1	Liver carboxylesterase 1	10.76	5	5	7	0.998315	6	37.8522	0.907672	6	37.0597	210.114	567	62.4812	6.59521
P23142	FBLN1_HUMAN	FBLN1	Fibulin-1	25.75	15	15	85	1.00459	53	27.7852	0.621648	52	49.5945	2702.06	703	77.1624	5.22412
P23193	TCEA1_HUMAN	TCEA1	Transcription elongation factor A protein 1	9.3	1	1	3							94.175	301	33.948	8.38232
P23219	PGH1_HUMAN	PTGS1	Prostaglandin G/H synthase 1	4.17	1	1	1				1.4998	1		46.47	599	68.6417	7.2251
P23284	PPIB_HUMAN	PPIB	Peptidyl-prolyl cis-trans isomerase B	18.52	4	4	8	0.717311	5	37.2483	0.907971	5	26.2029	257.178	216	23.7275	9.40771
P23297	S10A1_HUMAN	S100A1	Protein S100-A1	22.34	1	1	2				1.17573	2	2.99672	125.874	94	10.5391	4.50049
P23368	MAOM_HUMAN	ME2	NAD-dependent malic enzyme, mitochondrial	9.76	2	2	10	1.41684	2	76.2952	1.89565	3	64.0664	332.702	584	65.4018	7.60596
P23381	SYWC_HUMAN	WARS	Tryptophan--tRNA ligase, cytoplasmic	6.16	1	1	6				1.03819	4	15.1095	264.484	471	53.1316	6.22705
P23396	RS3_HUMAN	RPS3	40S ribosomal protein S3	3.29	1	1	2	1.0064	1		0.877933	1		68.1707	243	26.6714	9.65674
P23470	PTPRG_HUMAN	PTPRG	Receptor-type tyrosine-protein phosphatase gamma	2.63	3	3	5	1.03979	4	8.87566	0.626855	4	4.40354	210.85	1445	161.901	6.41748
P23526	SAHH_HUMAN	AHCY	Adenosylhomocysteinase	9.72	3	3	6	0.164669	4	190.515	1.40385	4	6.50907	206.378	432	47.6852	6.34131
P23528	COF1_HUMAN	CFL1	Cofilin-1	59.04	9	10	32	1.07095	20	36.2858	1.15945	21	44.0734	1005.34	166	18.4907	8.08936
P23588	IF4B_HUMAN	EIF4B	Eukaryotic translation initiation factor 4B	10.64	3	3	4	0.263204	2	208.863	0.899072	2	34.1584	119.797	611	69.1103	5.73193
P23634	AT2B4_HUMAN	ATP2B4	Plasma membrane calcium-transporting ATPase 4	2.42	1	1	1							54.54	1241	137.833	6.59521
P23921	RIR1_HUMAN	RRM1	Ribonucleoside-diphosphate reductase large subunit	12.25	4	4	10	0.371008	7	37.7401	0.972001	7	19.0611	338.884	792	90.0125	7.15186
P24043	LAMA2_HUMAN	LAMA2	Laminin subunit alpha-2	0.77	2	2	2	0.497298	2	4.81411	0.258583	1		75.5862	3122	343.684	6.40479
P24298	ALAT1_HUMAN	GPT	Alanine aminotransferase 1	2.02	1	1	1	1.25268	1		0.649564	1		39.49	496	54.6022	7.18115
P24387	CRHBP_HUMAN	CRHBP	Corticotropin-releasing factor-binding protein	4.66	1	1	2	0.886196	1		0.573262	1		59.47	322	36.121	6.52197
P24390	ERD21_HUMAN	KDELR1	ER lumen protein-retaining receptor 1	8.96	1	1	1	1.08661	1		1.40091	1		43.03	212	24.526	8.6167
P24534	EF1B_HUMAN	EEF1B2	Elongation factor 1-beta	16.89	2	2	2	1.39215	1		1.58839	1		68.6262	225	24.7483	4.66553
P24592	IBP6_HUMAN	IGFBP6	Insulin-like growth factor-binding protein 6	10.42	2	2	11	1.14371	7	24.8408	1.83792	7	113.185	373.707	240	25.3062	7.81104
P24593	IBP5_HUMAN	IGFBP5	Insulin-like growth factor-binding protein 5	10.29	3	3	4	0.720759	2	4.52176	0.540672	2	16.3384	100.946	272	30.55	8.20654
P24666	PPAC_HUMAN	ACP1	Low molecular weight phosphotyrosine protein phosphatase	18.99	2	2	5	0.381953	3	28.8009	1.15406	4	6.08198	227.964	158	18.0308	6.7417
P24752	THIL_HUMAN	ACAT1	Acetyl-CoA acetyltransferase, mitochondrial	5.15	1	1	8	0.378553	6	42.4914	1.37961	6	28.5203	270.273	427	45.1706	8.85107
P24821	TENA_HUMAN	TNC	Tenascin	1.32	2	2	3	0.284597	2	71.9492	0.204253	2	225.207	75.9749	2201	240.7	4.89404
P24928	RPB1_HUMAN	POLR2A	DNA-directed RNA polymerase II subunit RPB1	2.74	2	2	2	0.567401	1		1.3556	1		60.3262	1970	217.039	7.37158
P25208	NFYB_HUMAN	NFYB	Nuclear transcription factor Y subunit beta	10.14	1	1	1				2.64426	1		38.93	207	22.8169	4.58936
P25311	ZA2G_HUMAN	AZGP1	Zinc-alpha-2-glycoprotein	57.72	18	18	287	1.16333	197	32.3184	1.86208	198	36.1285	7578.79	298	34.2371	6.04932
P25398	RS12_HUMAN	RPS12	40S ribosomal protein S12	28.03	2	2	5	0.506107	3	102.517	0.999075	2	31.11	213.379	132	14.5055	7.21045
P25685	DNJB1_HUMAN	DNAJB1	DnaJ homolog subfamily B member 1	4.41	1	1	4	0.640524	2	136.346	0.943749	2	38.1281	118.393	340	38.0204	8.63135
P25705	ATPA_HUMAN	ATP5A1	ATP synthase subunit alpha, mitochondrial	13.74	4	4	6	0.442263	4	23.0376	1.02598	5	31.9499	308.245	553	59.7136	9.12939
P25774	CATS_HUMAN	CTSS	Cathepsin S	8.16	2	2	3	1.32327	2	23.6559	0.794524	2	15.1016	152.221	331	37.4713	8.33838
P25786	PSA1_HUMAN	PSMA1	Proteasome subunit alpha type-1	3.04	1	1	1	1.12421	1		0.571421	1		29.75	263	29.5369	6.60986
P25787	PSA2_HUMAN	PSMA2	Proteasome subunit alpha type-2	26.92	3	3	7	0.507454	2	72.0949	0.672214	3	15.1844	243.442	234	25.8823	7.43018
P25789	PSA4_HUMAN	PSMA4	Proteasome subunit alpha type-4	29.89	3	3	19	0.349068	5	35.0016	1.39433	11	27.9528	690.512	261	29.4652	7.72314
P25963	IKBA_HUMAN	NFKBIA	NF-kappa-B inhibitor alpha	2.52	1	1	1							45.97	317	35.5865	4.67822
P26038	MOES_HUMAN	MSN	Moesin	27.21	17	17	33	1.04474	21	23.047	1.17357	22	24.3769	794.651	577	67.7778	6.40479
P26196	DDX6_HUMAN	DDX6	Probable ATP-dependent RNA helicase DDX6	7.04	2	2	4	0.391428	3	12.8753	1.44968	3	34.2716	168.176	483	54.3823	8.66064
P26358	DNMT1_HUMAN	DNMT1	DNA (cytosine-5)-methyltransferase 1	1.18	1	1	2	0.302752	2	27.6113	1.23345	2	16.6351	73.5624	1616	183.05	7.75244
P26368	U2AF2_HUMAN	U2AF2	Splicing factor U2AF 65 kDa subunit	18.53	4	4	13	0.527425	8	46.5485	1.24935	11	24.7026	443.14	475	53.4672	9.08545
P26447	S10A4_HUMAN	S100A4	Protein S100-A4	18.81	2	2	7	0.762255	4	12.4945	1.11356	4	34.679	173.989	101	11.7207	6.11279
P26599	PTBP1_HUMAN	PTBP1	Polypyrimidine tract-binding protein 1	32.96	8	9	64	0.309043	29	56.1057	1.26119	33	21.7442	2161.84	531	57.1856	9.17334
P26639	SYTC_HUMAN	TARS	Threonine--tRNA ligase, cytoplasmic	15.91	6	6	16	0.42902	10	41.7851	1.0054	11	42.1176	497.314	723	83.3819	6.66846
P26641	EF1G_HUMAN	EEF1G	Elongation factor 1-gamma	31.81	7	7	137	0.492756	58	65.0094	1.30865	82	30.8098	3612.92	437	50.0871	6.66846
P26885	FKBP2_HUMAN	FKBP2	Peptidyl-prolyl cis-trans isomerase FKBP2	10.56	1	1	2	0.250615	1		0.854937	1		69.4922	142	15.6393	9.12939
P26927	HGFL_HUMAN	MST1	Hepatocyte growth factor-like protein	24.19	14	14	45	0.593498	31	19.1922	0.126746	30	40.7983	1290.71	711	80.2675	7.6792
P27169	PON1_HUMAN	PON1	Serum paraoxonase/arylesterase 1	69.01	15	15	115	0.970204	75	32.4584	0.544297	74	43.7147	3513.14	355	39.7062	5.22412
P27348	1433T_HUMAN	YWHAQ	14-3-3 protein theta	31.84	4	5	23	0.420154	11	76.4956	1.43706	19	34.6414	625.105	245	27.7468	4.77979
P27449	VATL_HUMAN	ATP6V0C	V-type proton ATPase 16 kDa proteolipid subunit	20	1	1	20	0.203351	5	20.5445	1.53586	14	32.4211	601.656	155	15.7255	8.44092
P27487	DPP4_HUMAN	DPP4	Dipeptidyl peptidase 4	17.23	13	13	23	1.37457	15	37.4821	1.16159	15	34.8495	559.509	766	88.2225	6.03662
P27635	RL10_HUMAN	RPL10	60S ribosomal protein L10	12.62	1	1	4	0.565669	3	5.02776	1.06081	3	31.4628	132.503	214	24.5879	10.0815
P27695	APEX1_HUMAN	APEX1	DNA-(apurinic or apyrimidinic site) lyase	12.58	2	2	8	0.472716	3	26.4221	0.854413	5	36.8081	252.698	318	35.5322	8.11865
P27708	PYR1_HUMAN	CAD	CAD protein	12.54	10	10	18	0.596517	9	24.5697	1.18954	9	26.478	624.531	2225	242.829	6.45557
P27797	CALR_HUMAN	CALR	Calreticulin	12.47	3	3	3	0.511433	2	8.55478	0.362786	2	12.786	104.648	417	48.1118	4.43701
P27816	MAP4_HUMAN	MAP4	Microtubule-associated protein 4	4.25	3	3	14	0.594926	6	25.0936	1.19557	7	22.8941	420.096	1152	120.93	5.42725
P27824	CALX_HUMAN	CANX	Calnexin	14.36	4	4	14	0.404951	2	12.9952	1.08778	6	11.8346	388.522	592	67.5259	4.60205
P27918	PROP_HUMAN	CFP	Properdin	3.84	2	2	3	0.0936778	2	0.646594	0.0435051	2	26.8944	80.3348	469	51.242	7.89893
P28065	PSB9_HUMAN	PSMB9	Proteasome subunit beta type-9	4.11	1	1	1							28.68	219	23.2495	5.03369
P28066	PSA5_HUMAN	PSMA5	Proteasome subunit alpha type-5	29.46	4	4	8	0.729415	5	40.067	0.632821	5	50.8213	312.808	241	26.3942	4.79248
P28070	PSB4_HUMAN	PSMB4	Proteasome subunit beta type-4	15.91	2	2	5	0.57516	3	30.5567	1.11803	4	6.63817	222.844	264	29.1855	5.97314
P28072	PSB6_HUMAN	PSMB6	Proteasome subunit beta type-6	23.43	2	2	3	0.204172	1		1.43876	1		145.735	239	25.3414	4.91943
P28074	PSB5_HUMAN	PSMB5	Proteasome subunit beta type-5	9.13	1	1	1							55.57	263	28.4622	6.91748
P28288	ABCD3_HUMAN	ABCD3	ATP-binding cassette sub-family D member 3	5.16	1	1	1				0.755927	1		35.29	659	75.4276	9.36377
P28331	NDUS1_HUMAN	NDUFS1	NADH-ubiquinone oxidoreductase 75 kDa subunit, mitochondrial	6.19	2	2	4	0.414015	1		0.911911	1		185.794	727	79.4165	6.22705
P28482	MK01_HUMAN	MAPK1	Mitogen-activated protein kinase 1	6.67	1	1	1				0.920809	1		64.87	360	41.3632	6.97607
P28827	PTPRM_HUMAN	PTPRM	Receptor-type tyrosine-protein phosphatase mu	3.24	4	4	6	0.910878	5	13.8751	0.960318	5	19.6684	171.659	1452	163.578	6.65381
P28838	AMPL_HUMAN	LAP3	Cytosol aminopeptidase	2.31	1	1	1	1.14839	1		0.486512	1		52.29	519	56.1308	7.92822
P29144	TPP2_HUMAN	TPP2	Tripeptidyl-peptidase 2	4.8	2	2	3	0.0985103	2	32.0269	1.05928	3	66.5245	97.2016	1249	138.263	6.31592
P29401	TKT_HUMAN	TKT	Transketolase	46.55	16	16	118	0.304377	18	72.4287	1.0435	47	39.0199	6150.77	623	67.8347	7.66455
P29622	KAIN_HUMAN	SERPINA4	Kallistatin	55.74	20	20	122	1.02162	80	26.8509	0.742878	80	29.9463	3495.56	427	48.5112	7.75244
P29692	EF1D_HUMAN	EEF1D	Elongation factor 1-delta	13.52	2	2	5	0.636277	5	12.1302	1.22784	5	24.9686	197.834	281	31.1028	5.0083
P29762	RABP1_HUMAN	CRABP1	Cellular retinoic acid-binding protein 1	14.6	1	1	1				1.95484	1		55.33	137	15.5557	5.37646
P29803	ODPAT_HUMAN	PDHA2	Pyruvate dehydrogenase E1 component subunit alpha, testis-specific form, mitochondrial	1.8	1	1	3	0.909344	1		0.645128	1		59.8072	388	42.9055	8.45557
P29966	MARCS_HUMAN	MARCKS	Myristoylated alanine-rich C-kinase substrate	5.72	1	1	1	1.28769	1		1.058	1		59.53	332	31.5359	4.44971
P30038	AL4A1_HUMAN	ALDH4A1	Delta-1-pyrroline-5-carboxylate dehydrogenase, mitochondrial	3.2	1	1	4				1.01786	1		190.994	563	61.6806	8.07471
P30041	PRDX6_HUMAN	PRDX6	Peroxiredoxin-6	26.79	5	5	16	0.280716	10	119.707	1.15372	11	25.8123	540.742	224	25.0192	6.37939
P30042	ES1_HUMAN	C21orf33	ES1 protein homolog, mitochondrial	10.45	1	1	4	0.182571	1		1.04382	3	8.02903	195.037	268	28.1527	8.26514
P30043	BLVRB_HUMAN	BLVRB	Flavin reductase (NADPH)	31.07	4	4	12	0.385891	7	21.604	0.337001	7	9.84971	436.38	206	22.1054	7.6499
P30044	PRDX5_HUMAN	PRDX5	Peroxiredoxin-5, mitochondrial	9.81	1	1	21	0.559184	9	11.9829	0.709224	16	68.2082	732.951	214	22.0725	8.70459
P30046	DOPD_HUMAN	DDT	D-dopachrome decarboxylase	41.53	2	2	2	2.10771	1		3.08113	1		68.6524	118	12.7037	7.29834
P30048	PRDX3_HUMAN	PRDX3	Thioredoxin-dependent peroxide reductase, mitochondrial	21.48	2	2	18	0.322734	6	25.5709	1.36831	15	21.2572	493.71	256	27.6752	7.78174
P30049	ATPD_HUMAN	ATP5D	ATP synthase subunit delta, mitochondrial	20.83	1	1	21	0.371937	1		1.21564	9	45.7934	620.523	168	17.4792	5.49072
P30084	ECHM_HUMAN	ECHS1	Enoyl-CoA hydratase, mitochondrial	16.21	2	2	11	0.227576	5	91.5992	1.20843	7	30.0433	317.977	290	31.3671	8.07471
P30086	PEBP1_HUMAN	PEBP1	Phosphatidylethanolamine-binding protein 1	31.02	5	5	5	0.757686	5	22.5812	1.11448	5	4.34614	170.394	187	21.0437	7.53271
P30101	PDIA3_HUMAN	PDIA3	Protein disulfide-isomerase A3	14.26	6	6	17	0.693881	11	75.1983	1.1044	12	58.9519	541.939	505	56.7468	6.354
P30153	2AAA_HUMAN	PPP2R1A	Serine/threonine-protein phosphatase 2A 65 kDa regulatory subunit A alpha isoform	17.83	4	4	18	0.357828	6	18.4447	1.38412	7	15.1688	526.997	589	65.2669	5.10986
P30519	HMOX2_HUMAN	HMOX2	Heme oxygenase 2	6.01	1	1	1	0.746925	1		2.1113	1		50.66	316	36.0098	5.41455
P30566	PUR8_HUMAN	ADSL	Adenylosuccinate lyase	10.95	2	2	3	0.68243	1		0.924804	1		137.161	484	54.854	7.10791
P30711	GSTT1_HUMAN	GSTT1	Glutathione S-transferase theta-1	7.92	1	1	1	1.08894	1		0.955767	1		39.14	240	27.3176	7.48877
P30740	ILEU_HUMAN	SERPINB1	Leukocyte elastase inhibitor	13.98	5	5	7	0.86347	4	8.54166	1.07095	4	11.7383	201.286	379	42.7147	6.27783
P31040	SDHA_HUMAN	SDHA	Succinate dehydrogenase [ubiquinone] flavoprotein subunit, mitochondrial	3.31	1	1	5							193.114	664	72.6453	7.38623
P31146	COR1A_HUMAN	CORO1A	Coronin-1A	3.47	1	1	1	0.409769	1		0.328744	1		54.25	461	50.9938	6.68311
P31153	METK2_HUMAN	MAT2A	S-adenosylmethionine synthase isoform type-2	16.71	2	2	4	1.0333	1		1.28481	1		141.871	395	43.6333	6.48096
P31327	CPSM_HUMAN	CPS1	Carbamoyl-phosphate synthase [ammonia], mitochondrial	4.33	2	2	8	0.107433	2	249.078	0.193504	4	101.171	283.123	1500	164.835	6.7417
P31350	RIR2_HUMAN	RRM2	Ribonucleoside-diphosphate reductase subunit M2	6.17	1	1	4	0.398367	1		1.07503	2	15.7429	227.807	389	44.8488	5.37646
P31689	DNJA1_HUMAN	DNAJA1	DnaJ homolog subfamily A member 1	6.3	1	1	1	0.421437	1		1.08102	1		50.86	397	44.8395	7.07861
P31930	QCR1_HUMAN	UQCRC1	Cytochrome b-c1 complex subunit 1, mitochondrial	4.38	1	1	3	0.701073	2	60.5749	1.3621	2	55.2918	125.645	480	52.6124	6.3667
P31937	3HIDH_HUMAN	HIBADH	3-hydroxyisobutyrate dehydrogenase, mitochondrial	6.85	1	1	1							68.46	336	35.3058	8.1333
P31939	PUR9_HUMAN	ATIC	Bifunctional purine biosynthesis protein PURH	7.43	2	2	22	0.476121	8	109.338	1.22623	9	27.8414	893.69	592	64.5753	6.7124
P31943	HNRH1_HUMAN	HNRNPH1	Heterogeneous nuclear ribonucleoprotein H	14.25	3	3	7	0.469181	2	10.5984	1.30936	2	3.46043	185.689	449	49.1984	6.30322
P31946	1433B_HUMAN	YWHAB	14-3-3 protein beta/alpha	36.18	5	8	67	0.187127	12	64.0752	1.49704	26	32.3578	1958.45	246	28.0648	4.83057
P31947	1433S_HUMAN	SFN	14-3-3 protein sigma	9.68	1	1	2	0.89769	1		0.38476	1		57.8924	248	27.7567	4.7417
P31948	STIP1_HUMAN	STIP1	Stress-induced-phosphoprotein 1	14.73	5	5	17	0.516052	4	43.1866	1.20244	7	11.551	515.995	543	62.5994	6.80029
P31949	S10AB_HUMAN	S100A11	Protein S100-A11	64.76	5	5	8	0.344436	4	100.875	1.17627	5	17.8009	215.015	105	11.7328	7.12256
P32004	L1CAM_HUMAN	L1CAM	Neural cell adhesion molecule L1	0.8	1	1	1	1.48122	1		1.19916	1		41.63	1257	139.915	6.23975
P32119	PRDX2_HUMAN	PRDX2	Peroxiredoxin-2	66.67	12	13	88	0.558491	23	139.873	1.43696	50	28.0533	2927.64	198	21.8782	5.97314
P32754	HPPD_HUMAN	HPD	4-hydroxyphenylpyruvate dioxygenase	12.98	3	3	6	1.43396	3	1.60643	0.742317	3	73.3197	201.908	393	44.9059	7.00537
P32942	ICAM3_HUMAN	ICAM3	Intercellular adhesion molecule 3	1.65	1	1	2	1.10354	1		0.837406	1		72.9678	547	59.5028	5.42725
P32969	RL9_HUMAN	RPL9	60S ribosomal protein L9	14.06	1	1	13	0.923247	4	32.4755	1.63554	6	21.8234	433.736	192	21.8498	9.94971
P33121	ACSL1_HUMAN	ACSL1	Long-chain-fatty-acid--CoA ligase 1	3.01	1	1	2	0.457181	1		1.18378	1		63.5462	698	77.8929	7.15186
P33151	CADH5_HUMAN	CDH5	Cadherin-5	8.93	6	6	26	1.03257	15	22.2777	0.960627	15	18.9103	825.051	784	87.474	5.42725
P33176	KINH_HUMAN	KIF5B	Kinesin-1 heavy chain	3.84	2	2	2	0.561462	1		1.23741	2	3.23922	85.1824	963	109.617	6.50732
P33240	CSTF2_HUMAN	CSTF2	Cleavage stimulation factor subunit 2	3.99	1	1	3							96.1098	577	60.9205	6.82959
P33527	MRP1_HUMAN	ABCC1	Multidrug resistance-associated protein 1	1.57	1	1	4				0.454676	1		160.772	1531	171.481	7.10791
P33897	ABCD1_HUMAN	ABCD1	ATP-binding cassette sub-family D member 1	3.09	1	1	2	0.376705	1		0.983892	1		95.7062	745	82.8845	8.95361
P33908	MA1A1_HUMAN	MAN1A1	Mannosyl-oligosaccharide 1,2-alpha-mannosidase IA	11.33	6	6	10	0.993369	6	27.4277	0.661174	6	60.7155	252.577	653	72.9223	6.46826
P33947	ERD22_HUMAN	KDELR2	ER lumen protein-retaining receptor 2	18.4	3	3	9	0.510087	5	26.1384	0.784142	6	33.0008	354.611	212	24.406	8.71924
P33991	MCM4_HUMAN	MCM4	DNA replication licensing factor MCM4	7.88	3	3	9	0.836063	5	21.7276	1.01393	7	33.4427	277.354	863	96.4976	6.7417
P33992	MCM5_HUMAN	MCM5	DNA replication licensing factor MCM5	11.58	3	3	6	0.670445	2	96.8256	1.04448	4	46.7052	161.148	734	82.2332	8.36768
P33993	MCM7_HUMAN	MCM7	DNA replication licensing factor MCM7	4.03	1	1	3	0.316007	1		1.16035	1		77.6581	719	81.2566	6.45557
P34096	RNAS4_HUMAN	RNASE4	Ribonuclease 4	12.24	1	1	1							39.31	147	16.8294	9.02686
P34897	GLYM_HUMAN	SHMT2	Serine hydroxymethyltransferase, mitochondrial	6.75	2	2	7	0.539948	3	11.8933	1.24701	4	7.3064	262.299	504	55.9577	8.52881
P34932	HSP74_HUMAN	HSPA4	Heat shock 70 kDa protein 4	4.4	2	2	6	0.3082	6	30.0976	1.1731	6	15.7387	231.855	840	94.2712	5.18604
P35030	TRY3_HUMAN	PRSS3	Trypsin-3	4.28	1	1	2	1.26087	1		1.3392	1		104.432	304	32.508	7.48877
P35080	PROF2_HUMAN	PFN2	Profilin-2	17.86	1	1	2	0.381877	1		1.53754	2	13.5984	90.8224	140	15.0363	6.99072
P35221	CTNA1_HUMAN	CTNNA1	Catenin alpha-1	3.2	1	1	1				0.83618	1		36.42	906	100.009	6.29053
P35222	CTNB1_HUMAN	CTNNB1	Catenin beta-1	12.8	3	4	11	0.210079	2	21.0827	1.18939	5	120.546	433.601	781	85.4422	5.85889
P35232	PHB_HUMAN	PHB	Prohibitin	16.18	2	2	10	0.347834	5	55.1816	1.20849	6	16.6675	531.272	272	29.7859	5.75732
P35237	SPB6_HUMAN	SERPINB6	Serpin B6	16.49	3	3	6	0.249259	3	2.14682	1.37398	5	15.2972	257.609	376	42.5941	5.2749
P35249	RFC4_HUMAN	RFC4	Replication factor C subunit 4	4.41	1	1	3	0.53782	3	2.90376	0.98805	3	12.3431	102.915	363	39.6569	8.01611
P35251	RFC1_HUMAN	RFC1	Replication factor C subunit 1	2.09	1	1	1							47.69	1148	128.175	9.36377
P35268	RL22_HUMAN	RPL22	60S ribosomal protein L22	20.31	1	1	2	0.101893	1		0.702188	2	41.5304	154.782	128	14.7778	9.18799
P35443	TSP4_HUMAN	THBS4	Thrombospondin-4	3.33	2	3	7	0.468102	2	51.8939	0.791399	1		155.347	961	105.802	4.67822
P35527	K1C9_HUMAN	KRT9	Keratin, type I cytoskeletal 9	15.89	4	5	10	0.642401	4	27.5394	2.73256	5	71.6063	331.177	623	62.0268	5.23682
P35542	SAA4_HUMAN	SAA4	Serum amyloid A-4 protein	26.92	3	3	30	0.831653	17	17.3826	0.350083	17	42.7887	837.901	130	14.7373	9.0708
P35555	FBN1_HUMAN	FBN1	Fibrillin-1	0.31	1	1	2	0.594861	1		0.548345	1		61.8424	2871	312.022	4.93213
P35579	MYH9_HUMAN	MYH9	Myosin-9	6.38	4	6	20	0.324491	7	45.062	0.971924	8	9.61572	610.715	1960	226.392	5.60498
P35580	MYH10_HUMAN	MYH10	Myosin-10	3.14	1	3	13	0.680839	2	39.9158	1.42856	2	42.8217	382.702	1976	228.858	5.5415
P35606	COPB2_HUMAN	COPB2	Coatomer subunit beta'	5.52	2	2	8	0.740696	2	2.14619	1.20552	5	12.1715	236.186	906	102.422	5.2749
P35754	GLRX1_HUMAN	GLRX	Glutaredoxin-1	34.91	2	2	2				0.263112	1		74.7504	106	11.7682	8.08936
P35858	ALS_HUMAN	IGFALS	Insulin-like growth factor-binding protein complex acid labile subunit	31.74	15	15	120	0.919556	65	22.9122	0.47083	65	39.0848	3800.89	605	65.9938	6.78564
P35914	HMGCL_HUMAN	HMGCL	Hydroxymethylglutaryl-CoA lyase, mitochondrial	6.77	1	1	1							39.41	325	34.3378	8.54346
P35916	VGFR3_HUMAN	FLT4	Vascular endothelial growth factor receptor 3	2.49	3	3	4	0.78067	3	3.76655	0.435745	3	5.51408	144.222	1363	152.66	6.30322
P35998	PRS7_HUMAN	PSMC2	26S proteasome regulatory subunit 7	3.7	1	1	4	0.359003	2	37.3016	1.69704	3	8.38102	168.407	433	48.6031	5.94775
P36222	CH3L1_HUMAN	CHI3L1	Chitinase-3-like protein 1	10.7	4	4	7	1.45488	5	20.6356	0.81965	5	22.3882	252.548	383	42.5984	8.45557
P36405	ARL3_HUMAN	ARL3	ADP-ribosylation factor-like protein 3	23.63	2	2	5	0.396257	2	42.319	1.30089	2	25.9383	149.602	182	20.4428	7.23975
P36507	MP2K2_HUMAN	MAP2K2	Dual specificity mitogen-activated protein kinase kinase 2	6.5	1	1	1							62.51	400	44.3961	6.55127
P36542	ATPG_HUMAN	ATP5C1	ATP synthase subunit gamma, mitochondrial	10.4	1	1	6				1.32905	4	48.7629	287.062	298	32.9753	9.21729
P36543	VATE1_HUMAN	ATP6V1E1	V-type proton ATPase subunit E 1	8.85	1	1	2	0.336088	1		1.58	1		77.22	226	26.1288	8.00146
P36776	LONM_HUMAN	LONP1	Lon protease homolog, mitochondrial	2.29	1	1	7	0.562084	3	100.154	1.38725	6	15.2716	261.613	959	106.422	6.39209
P36871	PGM1_HUMAN	PGM1	Phosphoglucomutase-1	9.43	3	3	5	0.391707	2	81.7404	1.28383	3	56.6659	168.318	562	61.4105	6.75635
P36915	GNL1_HUMAN	GNL1	Guanine nucleotide-binding protein-like 1	2.47	1	1	1							44.8	607	68.6185	5.79541
P36955	PEDF_HUMAN	SERPINF1	Pigment epithelium-derived factor	49.28	18	18	132	0.579053	83	33.2563	0.313838	81	48.373	4200.47	418	46.2833	6.37939
P36957	ODO2_HUMAN	DLST	Dihydrolipoyllysine-residue succinyltransferase component of 2-oxoglutarate dehydrogenase complex, mitochondrial	5.3	1	1	2	0.538407	1					64.3124	453	48.7245	8.95361
P36980	FHR2_HUMAN	CFHR2	Complement factor H-related protein 2	33.33	5	9	68	0.502776	10	24.3249	0.341603	10	33.5222	1762.54	270	30.6306	6.37939
P37108	SRP14_HUMAN	SRP14	Signal recognition particle 14 kDa protein	10.29	1	1	1	0.351229	1		1.29341	1		68.35	136	14.5608	10.0376
P37235	HPCL1_HUMAN	HPCAL1	Hippocalcin-like protein 1	6.22	1	1	1	0.789465	1		0.890841	1		39.59	193	22.299	5.35107
P37802	TAGL2_HUMAN	TAGLN2	Transgelin-2	24.62	4	4	16	1.5152	10	33.969	2.55136	10	22.3126	587.491	199	22.3772	8.25049
P37837	TALDO_HUMAN	TALDO1	Transaldolase	20.47	6	6	15	1.12262	9	39.551	1.59898	9	20.0534	453.192	337	37.5165	6.81494
P37840	SYUA_HUMAN	SNCA	Alpha-synuclein	24.29	3	3	7	0.819589	4	16.5263	0.904761	4	16.7316	272.142	140	14.4512	4.70361
P38646	GRP75_HUMAN	HSPA9	Stress-70 protein, mitochondrial	16.94	5	5	79	0.332344	28	48.378	1.29771	34	18.9518	3079.63	679	73.6348	6.16357
P38919	IF4A3_HUMAN	EIF4A3	Eukaryotic initiation factor 4A-III	16.3	3	3	11	0.748589	3	60.4058	1.5507	8	18.6967	356.033	411	46.8412	6.72705
P39023	RL3_HUMAN	RPL3	60S ribosomal protein L3	18.61	3	3	12	0.623952	5	16.6351	1.02391	6	37.2446	333.174	403	46.0798	10.1841
P39060	COIA1_HUMAN	COL18A1	Collagen alpha-1(XVIII) chain	3.02	4	4	4	1.05663	4	30.6974	0.960722	4	39.1044	129.037	1754	178.077	6.01123
P39210	MPV17_HUMAN	MPV17	Protein Mpv17	13.07	1	1	2	0.600735	1		0.683742	1		99.3924	176	19.7204	9.46631
P39687	AN32A_HUMAN	ANP32A	Acidic leucine-rich nuclear phosphoprotein 32 family member A	18.07	1	2	2				2.30362	1		68.3924	249	28.5683	4.09424
P39748	FEN1_HUMAN	FEN1	Flap endonuclease 1	4.74	2	2	4	0.41262	2	16.2413	1.22691	2	27.3524	185.778	380	42.5661	8.6167
P40189	IL6RB_HUMAN	IL6ST	Interleukin-6 receptor subunit beta	10.02	7	7	11	1.37667	9	24.2534	1.79919	9	23.0179	266.249	918	103.471	5.94775
P40197	GPV_HUMAN	GP5	Platelet glycoprotein V	5	2	2	2	0.959718	2	1.8652	0.95174	2	29.6761	74.82	560	60.9207	9.62744
P40227	TCPZ_HUMAN	CCT6A	T-complex protein 1 subunit zeta	31.64	7	9	120	0.465462	40	37.7276	1.32074	47	24.9537	4097.9	531	57.9876	6.68311
P40692	MLH1_HUMAN	MLH1	DNA mismatch repair protein Mlh1	5.82	2	2	3	0.936114	1		1.63549	2	32.1488	129.965	756	84.548	5.71924
P40763	STAT3_HUMAN	STAT3	Signal transducer and activator of transcription 3	3.64	1	1	1	0.667099	1		1.57498	1		40.16	770	88.0114	6.30322
P40925	MDHC_HUMAN	MDH1	Malate dehydrogenase, cytoplasmic	12.87	2	2	5	0.814153	1		1.10376	1		207.724	334	36.403	7.35693
P40937	RFC5_HUMAN	RFC5	Replication factor C subunit 5	5	1	1	2	0.551033	1		1.33411	1		59.6462	340	38.4722	7.1958
P40939	ECHA_HUMAN	HADHA	Trifunctional enzyme subunit alpha, mitochondrial	4.46	2	2	3	0.757645	3	43.1608	1.24286	3	11.0403	99.9992	763	82.9469	9.0415
P41091	IF2G_HUMAN	EIF2S3	Eukaryotic translation initiation factor 2 subunit 3	8.26	2	2	11	0.352507	2	18.9125	1.17981	2	11.9292	239.544	472	51.0772	8.39697
P41222	PTGDS_HUMAN	PTGDS	Prostaglandin-H2 D-isomerase	42.63	4	4	9	1.07351	6	20.7691	1.9491	6	21.37	344.024	190	21.0153	7.79639
P41240	CSK_HUMAN	CSK	Tyrosine-protein kinase CSK	6.44	1	1	1							45.69	450	50.6717	7.06396
P41252	SYIC_HUMAN	IARS	Isoleucine--tRNA ligase, cytoplasmic	5.23	3	3	10	0.34726	5	42.4175	1.18429	5	19.6695	334.874	1262	144.406	6.15088
P41271	NBL1_HUMAN	NBL1	Neuroblastoma suppressor of tumorigenicity 1	7.73	2	2	2	0.998594	2	26.8518	1.68565	2	39.1579	58.7322	181	19.3952	5.2876
P41439	FOLR3_HUMAN	FOLR3	Folate receptor gamma	7.82	1	2	3	1.07743	1		2.04789	1		101.281	243	27.6199	7.82568
P41567	EIF1_HUMAN	EIF1	Eukaryotic translation initiation factor 1	11.5	1	1	1	0.327912	1		1.17812	1		56.42	113	12.7246	7.44482
P41743	KPCI_HUMAN	PRKCI	Protein kinase C iota type	4.03	1	1	6				1.2906	1		198.472	596	68.2183	5.84619
P42025	ACTY_HUMAN	ACTR1B	Beta-centractin	12.5	2	2	6	0.362464	1		0.981927	3	10.6527	192.716	376	42.2667	6.40479
P42126	ECI1_HUMAN	ECI1	Enoyl-CoA delta isomerase 1, mitochondrial	7.62	2	2	8	0.192679	4	100.279	1.18406	6	5.58487	248.542	302	32.7952	8.54346
P42166	LAP2A_HUMAN	TMPO	Lamina-associated polypeptide 2, isoform alpha	2.88	1	1	2	1.00489	1		1.06865	1		88.6524	694	75.4456	7.66455
P42224	STAT1_HUMAN	STAT1	Signal transducer and activator of transcription 1-alpha/beta	5.47	2	2	8	0.3998	3	2.24793	1.31728	3	3.00631	228.167	750	87.2795	6.04932
P42330	AK1C3_HUMAN	AKR1C3	Aldo-keto reductase family 1 member C3	7.43	1	2	2	0.0394378	1					101.174	323	36.8298	7.94287
P42345	MTOR_HUMAN	MTOR	Serine/threonine-protein kinase mTOR	0.67	1	1	1	0.665541	1		1.06222	1		38.33	2549	288.707	7.1665
P42704	LPPRC_HUMAN	LRPPRC	Leucine-rich PPR motif-containing protein, mitochondrial	8.75	6	6	58	0.421502	17	63.2827	1.14664	34	27.8793	1555.04	1394	157.805	6.12549
P42765	THIM_HUMAN	ACAA2	3-ketoacyl-CoA thiolase, mitochondrial	13.6	2	2	2	0.538633	2	61.1002	1.04977	2	9.63805	73.4924	397	41.8976	8.08936
P43034	LIS1_HUMAN	PAFAH1B1	Platelet-activating factor acetylhydrolase IB subunit alpha	4.88	1	1	2	0.496727	1		1.27334	1		87.3024	410	46.6082	7.37158
P43121	MUC18_HUMAN	MCAM	Cell surface glycoprotein MUC18	12.54	7	7	14	1.00104	10	17.0368	0.460209	10	22.1488	371.693	646	71.5626	5.75732
P43146	DCC_HUMAN	DCC	Netrin receptor DCC	0.55	1	1	1	0.273165	1		0.103563	1		37.38	1447	158.357	6.771
P43243	MATR3_HUMAN	MATR3	Matrin-3	6.49	2	2	4	0.400493	2	10.2163	1.12015	2	18.6587	179.797	847	94.5648	6.25244
P43246	MSH2_HUMAN	MSH2	DNA mismatch repair protein Msh2	4.82	2	2	3	0.569155	1		1.71154	2	15.3399	107.671	934	104.677	5.77002
P43251	BTD_HUMAN	BTD	Biotinidase	34.07	13	13	58	1.26101	36	15.0832	1.34146	35	16.2552	1819.86	543	61.0933	6.25244
P43304	GPDM_HUMAN	GPD2	Glycerol-3-phosphate dehydrogenase, mitochondrial	3.44	1	1	1				0.935192	1		41.76	727	80.8016	7.69385
P43652	AFAM_HUMAN	AFM	Afamin	49.75	33	33	457	1.06617	290	30.7363	1.10564	290	35.9241	12424.4	599	69.024	5.89697
P43686	PRS6B_HUMAN	PSMC4	26S proteasome regulatory subunit 6B	7.89	1	1	3							93.9216	418	47.3365	5.21143
P43897	EFTS_HUMAN	TSFM	Elongation factor Ts, mitochondrial	6.15	1	1	2	0.364905	2	45.2298	1.15866	2	1.17051	88.8824	325	35.3682	8.38232
P45877	PPIC_HUMAN	PPIC	Peptidyl-prolyl cis-trans isomerase C	9.91	2	2	3	1.07314	2	54.722	1.27963	2	97.3577	95.5513	212	22.7488	8.39697
P45954	ACDSB_HUMAN	ACADSB	Short/branched chain specific acyl-CoA dehydrogenase, mitochondrial	4.86	1	1	3				0.930305	1		114.06	432	47.4553	6.99072
P45974	UBP5_HUMAN	USP5	Ubiquitin carboxyl-terminal hydrolase 5	2.8	1	1	1	0.608371	1		1.08931	1		75.58	858	95.7253	5.03369
P46060	RAGP1_HUMAN	RANGAP1	Ran GTPase-activating protein 1	7.5	1	1	23							517.07	587	63.5023	4.67822
P46063	RECQ1_HUMAN	RECQL	ATP-dependent DNA helicase Q1	3.85	1	1	3	0.526923	3	22.1839	1.44687	3	4.69654	133.475	649	73.41	7.88428
P46100	ATRX_HUMAN	ATRX	Transcriptional regulator ATRX	0.92	1	1	1							37.69	2492	282.411	6.58057
P46459	NSF_HUMAN	NSF	Vesicle-fusing ATPase	1.88	1	1	2	0.194622	1		1.47699	1		72.15	744	82.5421	6.94678
P46736	BRCC3_HUMAN	BRCC3	Lys-63-specific deubiquitinase BRCC36	9.49	1	1	2				0.934075	1		72.9724	316	36.0491	5.92236
P46777	RL5_HUMAN	RPL5	60S ribosomal protein L5	6.06	1	1	11	0.323402	3	70.8331	1.27628	3	1.86108	432.709	297	34.3407	9.71533
P46778	RL21_HUMAN	RPL21	60S ribosomal protein L21	9.38	1	1	2	0.414292	1		0.988526	1		68.2424	160	18.5531	10.4917
P46782	RS5_HUMAN	RPS5	40S ribosomal protein S5	32.35	4	4	27	0.321951	12	82.4936	1.29308	18	11.9379	952.898	204	22.8621	9.71533
P46783	RS10_HUMAN	RPS10	40S ribosomal protein S10	5.45	1	1	1	0.619384	1		1.16107	1		42.43	165	18.8859	10.1548
P46821	MAP1B_HUMAN	MAP1B	Microtubule-associated protein 1B	1.94	2	2	12	0.940429	7	40.0483	1.38081	7	32.2752	443.68	2468	270.468	4.80518
P46926	GNPI1_HUMAN	GNPDA1	Glucosamine-6-phosphate isomerase 1	5.54	1	1	2	0.728963	1		1.33769	1		69.8	289	32.6476	6.91748
P46940	IQGA1_HUMAN	IQGAP1	Ras GTPase-activating-like protein IQGAP1	12.13	9	9	55	0.163377	11	109.116	1.03236	33	24.8199	2043.32	1657	189.134	6.48096
P46976	GLYG_HUMAN	GYG1	Glycogenin-1	8	2	2	4				1.43529	3	10.6439	245.378	350	39.3586	5.52881
P46977	STT3A_HUMAN	STT3A	Dolichyl-diphosphooligosaccharide--protein glycosyltransferase subunit STT3A	3.69	2	2	3	0.508371	1		1.3787	2	19.6376	127.815	705	80.4768	8.07471
P47712	PA24A_HUMAN	PLA2G4A	Cytosolic phospholipase A2	3.2	1	1	1							64.1	749	85.1842	5.37646
P47755	CAZA2_HUMAN	CAPZA2	F-actin-capping protein subunit alpha-2	9.09	1	1	1	0.149203	1		1.12747	1		41.47	286	32.9286	5.84619
P47756	CAPZB_HUMAN	CAPZB	F-actin-capping protein subunit beta	18.77	2	2	17	0.531233	8	50.2237	1.13713	14	39.5813	454.856	277	31.3308	5.59229
P47897	SYQ_HUMAN	QARS	Glutamine--tRNA ligase	2.58	1	1	5	0.523193	3	4.34977	0.81402	2	22.6495	177.694	775	87.7429	7.15186
P47985	UCRI_HUMAN	UQCRFS1	Cytochrome b-c1 complex subunit Rieske, mitochondrial	7.3	1	1	1	0.593976	1		0.897395	1		38.29	274	29.6494	8.32373
P48059	LIMS1_HUMAN	LIMS1	LIM and senescent cell antigen-like-containing domain protein 1	4	1	1	1	0.486121	1		0.159044	1		58.28	325	37.2258	8.04541
P48147	PPCE_HUMAN	PREP	Prolyl endopeptidase	3.1	1	1	1	1.75589	1		2.80216	1		62.22	710	80.648	5.85889
P48304	REG1B_HUMAN	REG1B	Lithostathine-1-beta	16.87	1	2	2	0.874714	1		2.36575	1		60.4324	166	18.6527	5.94775
P48357	LEPR_HUMAN	LEPR	Leptin receptor	0.86	1	1	2	2.26337	1		2.04159	1		61.2824	1165	132.408	6.52197
P48426	PI42A_HUMAN	PIP4K2A	Phosphatidylinositol 5-phosphate 4-kinase type-2 alpha	4.43	1	1	2	0.421036	1		1.53705	1		91.3145	406	46.1955	6.99072
P48444	COPD_HUMAN	ARCN1	Coatomer subunit delta	11.74	2	2	11	0.443983	4	35.2901	1.32831	7	24.7616	409.72	511	57.1741	6.21436
P48556	PSMD8_HUMAN	PSMD8	26S proteasome non-ATPase regulatory subunit 8	8.29	1	1	8	0.175082	6	32.362	1.39382	8	9.14274	291.435	350	39.5868	9.70068
P48637	GSHB_HUMAN	GSS	Glutathione synthetase	9.92	4	4	12	0.637829	4	45.9873	1.20966	7	26.8687	444.274	474	52.3523	5.92236
P48643	TCPE_HUMAN	CCT5	T-complex protein 1 subunit epsilon	23.11	5	5	22	0.726341	10	38.9409	1.37236	10	25.1991	929.281	541	59.6328	5.65576
P48735	IDHP_HUMAN	IDH2	Isocitrate dehydrogenase [NADP], mitochondrial	6.86	1	1	1	0.529947	1		2.18674	1		47.03	452	50.8769	8.68994
P48739	PIPNB_HUMAN	PITPNB	Phosphatidylinositol transfer protein beta isoform	8.49	1	1	1	0.917333	1		2.20398	1		49.38	271	31.5199	6.87354
P48740	MASP1_HUMAN	MASP1	Mannan-binding lectin serine protease 1	34.33	18	19	48	0.751562	33	30.248	0.323101	33	42.3687	1407.86	699	79.1952	5.49072
P49189	AL9A1_HUMAN	ALDH9A1	4-trimethylaminobutyraldehyde dehydrogenase	4.45	1	1	2				1.50994	1		73.8124	494	53.767	5.87158
P49321	NASP_HUMAN	NASP	Nuclear autoantigenic sperm protein	7.87	2	2	12	0.507487	1		0.99336	3	16.6694	355.029	788	85.1861	4.29736
P49327	FAS_HUMAN	FASN	Fatty acid synthase	9.28	9	9	50	0.65102	24	52.6264	1.33074	35	18.2567	1712.3	2511	273.254	6.44287
P49368	TCPG_HUMAN	CCT3	T-complex protein 1 subunit gamma	12.11	2	2	7							222.823	545	60.4953	6.49365
P49411	EFTU_HUMAN	TUFM	Elongation factor Tu, mitochondrial	3.98	1	1	7	0.548085	2	52.8772	0.952089	4	33.1367	308.86	452	49.5102	7.60596
P49419	AL7A1_HUMAN	ALDH7A1	Alpha-aminoadipic semialdehyde dehydrogenase	11.32	2	2	49	0.461811	3	21.3746	1.41807	17	47.7267	1790.09	539	58.4501	7.98682
P49427	UB2R1_HUMAN	CDC34	Ubiquitin-conjugating enzyme E2 R1	7.63	1	1	1	0.249472	1		1.20555	1		26.75	236	26.72	4.53857
P49454	CENPF_HUMAN	CENPF	Centromere protein F	0.87	1	2	6	0.274587	1		1.68717	1		189.355	3210	367.537	5.07178
P49588	SYAC_HUMAN	AARS	Alanine--tRNA ligase, cytoplasmic	8.16	4	4	17	0.605163	2	37.723	0.952111	4	32.8637	491.509	968	106.743	5.52881
P49591	SYSC_HUMAN	SARS	Serine--tRNA ligase, cytoplasmic	7.59	3	3	57	0.522426	9	9.78786	0.997981	21	32.6258	2108.16	514	58.7401	6.43018
P49593	PPM1F_HUMAN	PPM1F	Protein phosphatase 1F	7.71	1	1	2				1.0173	1		80.8224	454	49.8001	5.09717
P49643	PRI2_HUMAN	PRIM2	DNA primase large subunit	1.57	1	1	1	0.488764	1		0.36966	1		34.39	509	58.769	7.91357
P49711	CTCF_HUMAN	CTCF	Transcriptional repressor CTCF	3.58	1	1	2	0.259983	1		1.02875	1		79.3424	727	82.7324	6.96143
P49720	PSB3_HUMAN	PSMB3	Proteasome subunit beta type-3	16.1	2	2	6	0.506239	3	10.7203	0.563603	3	41.2212	240.345	205	22.9335	6.55127
P49721	PSB2_HUMAN	PSMB2	Proteasome subunit beta type-2	19.9	2	2	60	0.225181	24	99.4618	1.52446	36	24.6913	2073.06	201	22.8217	7.02002
P49736	MCM2_HUMAN	MCM2	DNA replication licensing factor MCM2	6.75	2	2	17	0.535094	1		1.71156	5	39.3919	523.933	904	101.832	5.51611
P49747	COMP_HUMAN	COMP	Cartilage oligomeric matrix protein	15.46	6	7	14	0.309654	6	35.9625	0.0993059	5	31.1465	394.733	757	82.8076	4.60205
P49748	ACADV_HUMAN	ACADVL	Very long-chain specific acyl-CoA dehydrogenase, mitochondrial	2.6	1	1	4	0.116515	1		0.880955	1		143.747	655	70.3454	8.74854
P49755	TMEDA_HUMAN	TMED10	Transmembrane emp24 domain-containing protein 10	8.22	1	1	1	0.331879	1		0.722274	1		40.35	219	24.96	7.44482
P49756	RBM25_HUMAN	RBM25	RNA-binding protein 25	2.25	1	1	8	0.255329	4	17.2128	1.22894	5	4.09232	261.502	843	100.124	6.31592
P49773	HINT1_HUMAN	HINT1	Histidine triad nucleotide-binding protein 1	19.84	2	2	4	0.180363	3	39.3731	1.12871	3	5.78356	166.869	126	13.7931	6.94678
P49821	NDUV1_HUMAN	NDUFV1	NADH dehydrogenase [ubiquinone] flavoprotein 1, mitochondrial	10.78	2	2	5	0.455427	1		1.19355	2	4.42052	168.999	464	50.7848	8.20654
P49862	KLK7_HUMAN	KLK7	Kallikrein-7	3.56	1	1	4	0.959298	3	26.7383	0.391738	3	36.2367	136.146	253	27.5068	8.47021
P49902	5NTC_HUMAN	NT5C2	Cytosolic purine 5'-nucleotidase	3.39	1	1	3	0.391474	2	29.4988	1.39939	2	37.6031	100.708	561	64.9283	6.13818
P49903	SPS1_HUMAN	SEPHS1	Selenide, water dikinase 1	5.36	1	1	2	0.714358	1		1.60539	1		80.6224	392	42.8827	5.97314
P49908	SEPP1_HUMAN	SELENOP	Selenoprotein P	16.27	5	5	24	0.883797	15	32.9425	0.486917	15	30.3796	748.447	381	43.1563	7.86963
P49913	CAMP_HUMAN	CAMP	Cathelicidin antimicrobial peptide	7.06	1	1	2	0.546148	1		0.0993296	1		68.3424	170	19.2892	9.40771
P49915	GUAA_HUMAN	GMPS	GMP synthase [glutamine-hydrolyzing]	2.89	1	1	5	0.144518	2	13.5529	1.12717	3	12.2022	290.579	693	76.667	6.87354
P49916	DNLI3_HUMAN	LIG3	DNA ligase 3	2.48	1	1	2				2.06441	1		100.232	1009	112.835	9.01221
P50225	ST1A1_HUMAN	SULT1A1	Sulfotransferase 1A1	7.8	1	1	1				2.39133	1		45.37	295	34.1432	6.62451
P50395	GDIB_HUMAN	GDI2	Rab GDP dissociation inhibitor beta	32.81	11	11	25	0.384459	15	74.0735	1.12434	17	20.8241	728.23	445	50.6309	6.46826
P50454	SERPH_HUMAN	SERPINH1	Serpin H1	10.05	2	2	5	0.313423	3	23.7682	1.17252	5	36.7135	190.809	418	46.4112	8.68994
P50552	VASP_HUMAN	VASP	Vasodilator-stimulated phosphoprotein	12.37	4	4	7	0.618752	3	2.30975	1.13662	3	23.0743	214.702	380	39.8051	8.93896
P50570	DYN2_HUMAN	DNM2	Dynamin-2	5.29	2	2	2				1.3949	1		82.9124	870	98.0032	7.44482
P50579	MAP2_HUMAN	METAP2	Methionine aminopeptidase 2	4.6	1	1	2	0.533151	1		1.35019	1		88.2524	478	52.8581	5.8208
P50583	AP4A_HUMAN	NUDT2	Bis(5'-nucleosyl)-tetraphosphatase [asymmetrical]	13.61	1	1	2	0.554159	1		1.48322	1		68.8624	147	16.8186	5.35107
P50851	LRBA_HUMAN	LRBA	Lipopolysaccharide-responsive and beige-like anchor protein	1.75	2	2	2	0.47583	1		0.782282	2	68.9468	113.132	2863	318.906	5.60498
P50914	RL14_HUMAN	RPL14	60S ribosomal protein L14	5.58	1	1	1	0.491975	1		1.03684	1		76.34	215	23.417	10.9312
P50990	TCPQ_HUMAN	CCT8	T-complex protein 1 subunit theta	8.39	2	2	23	0.525017	17	28.9799	1.4006	17	14.9264	825.664	548	59.5825	5.60498
P50991	TCPD_HUMAN	CCT4	T-complex protein 1 subunit delta	14.1	4	4	72	0.679325	5	11.7934	1.08834	12	49.3294	2090.14	539	57.8878	7.82568
P50995	ANX11_HUMAN	ANXA11	Annexin A11	3.17	1	1	3	0.0916406	1		1.13013	1		115.344	505	54.3551	7.6499
P51114	FXR1_HUMAN	FXR1	Fragile X mental retardation syndrome-related protein 1	2.9	1	1	3	0.7404	2	20.0804	1.78063	2	0.0715747	123.451	621	69.6779	6.15088
P51116	FXR2_HUMAN	FXR2	Fragile X mental retardation syndrome-related protein 2	3.57	1	1	1	1.24023	1		2.36096	1		53.88	673	74.178	6.22705
P51148	RAB5C_HUMAN	RAB5C	Ras-related protein Rab-5C	32.87	3	3	10	0.496053	4	64.7394	1.18771	8	21.7514	431.862	216	23.4678	8.41162
P51149	RAB7A_HUMAN	RAB7A	Ras-related protein Rab-7a	8.7	1	1	2	0.471629	2	49.7766	1.39162	2	2.19904	92.5137	207	23.4748	6.69775
P51398	RT29_HUMAN	DAP3	28S ribosomal protein S29, mitochondrial	5.53	1	1	1	0.420582	1		1.13328	1		68.74	398	45.5376	8.88037
P51532	SMCA4_HUMAN	SMARCA4	Transcription activator BRG1	1.21	1	1	1				1.69866	1		49.89	1647	184.53	7.88428
P51610	HCFC1_HUMAN	HCFC1	Host cell factor 1	3.83	3	3	3	0.494958	2	41.5842	1.43583	3	2.69207	92.6181	2035	208.602	7.45947
P51617	IRAK1_HUMAN	IRAK1	Interleukin-1 receptor-associated kinase 1	3.09	1	1	2	0.268677	1		1.04784	1		79.2524	712	76.4886	6.62451
P51649	SSDH_HUMAN	ALDH5A1	Succinate-semialdehyde dehydrogenase, mitochondrial	5.98	1	1	1							45.27	535	57.1783	8.27979
P51659	DHB4_HUMAN	HSD17B4	Peroxisomal multifunctional enzyme type 2	6.66	3	3	9	0.290529	5	27.5866	1.20399	7	15.8181	301.381	736	79.6363	8.83643
P51665	PSMD7_HUMAN	PSMD7	26S proteasome non-ATPase regulatory subunit 7	16.05	2	2	9	0.693592	3	10.011	0.662284	5	27.9541	268.492	324	37.0025	6.771
P51692	STA5B_HUMAN	STAT5B	Signal transducer and activator of transcription 5B	1.14	1	1	1	0.254507	1		0.831776	1		35.66	787	89.8096	6.04932
P51784	UBP11_HUMAN	USP11	Ubiquitin carboxyl-terminal hydrolase 11	2.49	1	1	5				2.252	2	25.2544	224.944	963	109.747	5.45264
P51884	LUM_HUMAN	LUM	Lumican	59.47	15	15	180	1.09001	110	28.8458	1.65851	111	31.1156	4928.18	338	38.4048	6.60986
P51991	ROA3_HUMAN	HNRNPA3	Heterogeneous nuclear ribonucleoprotein A3	5.56	1	1	1	0.264334	1		1.0583	1		38.84	378	39.5706	9.01221
P52209	6PGD_HUMAN	PGD	6-phosphogluconate dehydrogenase, decarboxylating	33.33	7	7	31	0.511401	6	54.9461	1.21059	7	40.6028	1291.55	483	53.106	7.2251
P52272	HNRPM_HUMAN	HNRNPM	Heterogeneous nuclear ribonucleoprotein M	4.79	2	2	10	0.323015	4	16.6023	1.3447	4	17.8654	287.054	730	77.4643	8.70459
P52292	IMA1_HUMAN	KPNA2	Importin subunit alpha-1	21.55	4	4	28	0.487157	5	32.267	1.47725	10	100.156	852.682	529	57.8259	5.40186
P52294	IMA5_HUMAN	KPNA1	Importin subunit alpha-5	4.65	1	1	1							51.62	538	60.1836	5.0083
P52306	GDS1_HUMAN	RAP1GDS1	Rap1 GTPase-GDP dissociation stimulator 1	3.13	1	1	11	0.232825	5	60.6552	1.23839	6	28.9468	366.933	607	66.2745	5.31299
P52434	RPAB3_HUMAN	POLR2H	DNA-directed RNA polymerases I, II, and III subunit RPABC3	12.67	1	1	1	0.574563	1		1.20833	1		46.51	150	17.1324	4.67822
P52565	GDIR1_HUMAN	ARHGDIA	Rho GDP-dissociation inhibitor 1	18.63	3	3	4	0.95747	3	4.15306	1.04416	3	21.5295	107.607	204	23.1927	5.10986
P52566	GDIR2_HUMAN	ARHGDIB	Rho GDP-dissociation inhibitor 2	9.95	2	2	3	1.06942	2	77.6524	1.6451	2	65.2868	103.199	201	22.9736	5.21143
P52597	HNRPF_HUMAN	HNRNPF	Heterogeneous nuclear ribonucleoprotein F	26.02	4	4	9	0.300406	1		1.2544	6	29.4458	322.816	415	45.6429	5.57959
P52701	MSH6_HUMAN	MSH6	DNA mismatch repair protein Msh6	2.57	1	1	1				1.6056	1		57.2	1360	152.689	6.90283
P52732	KIF11_HUMAN	KIF11	Kinesin-like protein KIF11	2.37	1	1	2	0.491748	1		1.71588	1		125.892	1056	119.085	5.64307
P52756	RBM5_HUMAN	RBM5	RNA-binding protein 5	3.44	1	1	1	0.374892	1		1.23829	1		84.09	815	92.097	6.27783
P52758	RIDA_HUMAN	RIDA	2-iminobutanoate/2-iminopropanoate deaminase	13.87	1	1	1	0.570076	1		1.10537	1		45.95	137	14.4846	8.67529
P52788	SPSY_HUMAN	SMS	Spermine synthase	24.86	5	5	11	0.655106	2	25.7006	1.61026	7	22.8275	323.901	366	41.2418	5.021
P52789	HXK2_HUMAN	HK2	Hexokinase-2	1.74	1	1	1	0.775062	1		2.84128	1		45.82	917	102.313	6.04932
P52815	RM12_HUMAN	MRPL12	39S ribosomal protein L12, mitochondrial	12.63	2	2	79	0.384894	7	72.6529	1.07547	31	21.506	2649.13	198	21.3346	8.86572
P52895	AK1C2_HUMAN	AKR1C2	Aldo-keto reductase family 1 member C2	12.38	1	3	13	0.099259	2	43.7985	0.139186	4	49.3357	527.735	323	36.712	7.48877
P52907	CAZA1_HUMAN	CAPZA1	F-actin-capping protein subunit alpha-1	18.18	2	2	3	0.45073	2	32.6025	1.38898	2	5.85994	93.4982	286	32.9023	5.69385
P52948	NUP98_HUMAN	NUP98	Nuclear pore complex protein Nup98-Nup96	2.64	2	2	2	0.776463	1		1.5215	1		93.3924	1817	197.457	6.40479
P53004	BIEA_HUMAN	BLVRA	Biliverdin reductase A	13.18	2	2	9	0.5405	1		1.1992	2	34.8227	360.113	296	33.4073	6.44287
P53007	TXTP_HUMAN	SLC25A1	Tricarboxylate transport protein, mitochondrial	13.18	2	2	8	0.21902	3	65.0301	1.29393	5	6.93032	232.858	311	33.991	9.89111
P53041	PPP5_HUMAN	PPP5C	Serine/threonine-protein phosphatase 5	3.01	1	1	3	0.557507	3	19.4148	1.15237	3	10.4183	112.152	499	56.8423	6.27783
P53367	ARFP1_HUMAN	ARFIP1	Arfaptin-1	7.77	2	2	4	0.855418	3	44.7481	0.875094	3	35.3456	89.8307	373	41.7126	6.69775
P53396	ACLY_HUMAN	ACLY	ATP-citrate synthase	16.17	7	7	30	0.415898	15	48.9074	1.08304	17	46.2556	1260.83	1101	120.762	7.32764
P53618	COPB_HUMAN	COPB1	Coatomer subunit beta	2.2	2	2	6	0.346581	3	45.6285	0.97975	3	10.4593	170.341	953	107.074	6.04932
P53621	COPA_HUMAN	COPA	Coatomer subunit alpha	1.47	1	1	2	0.107917	1		1.31176	1		77.5824	1224	138.258	7.66455
P53634	CATC_HUMAN	CTSC	Dipeptidyl peptidase 1	6.91	1	1	2	0.189712	1		1.12256	1		61.4524	463	51.8203	6.99072
P53680	AP2S1_HUMAN	AP2S1	AP-2 complex subunit sigma	10.56	1	1	2	0.433784	1		1.09946	1		71.0324	142	17.0067	6.17627
P53985	MOT1_HUMAN	SLC16A1	Monocarboxylate transporter 1	5	1	1	2							73.2324	500	53.9089	8.66064
P53990	IST1_HUMAN	IST1	IST1 homolog	5.77	1	1	19	0.915012	3	150.486	0.972078	6	55.5298	658.366	364	39.7255	5.35107
P53992	SC24C_HUMAN	SEC24C	Protein transport protein Sec24C	1.37	1	1	1							36.72	1094	118.249	7.06396
P54108	CRIS3_HUMAN	CRISP3	Cysteine-rich secretory protein 3	25.71	5	5	17	0.831435	11	39.6133	1.41865	11	44.0486	473.313	245	27.612	7.79639
P54132	BLM_HUMAN	BLM	Bloom syndrome protein	1.48	1	1	2	0.727099	2	5.94004	0.998039	2	31.532	57.8874	1417	158.901	7.48877
P54136	SYRC_HUMAN	RARS	Arginine--tRNA ligase, cytoplasmic	6.21	2	2	3	0.268915	2	111.007	1.0886	2	32.2946	142.025	660	75.3309	6.68311
P54289	CA2D1_HUMAN	CACNA2D1	Voltage-dependent calcium channel subunit alpha-2/delta-1	10.34	9	9	13	1.21596	10	19.395	1.01179	10	29.7213	360.78	1103	124.49	5.2749
P54577	SYYC_HUMAN	YARS	Tyrosine--tRNA ligase, cytoplasmic	7.2	2	2	3	1.38754	1		2.15205	1		117.304	528	59.1061	7.04932
P54652	HSP72_HUMAN	HSPA2	Heat shock-related 70 kDa protein 2	24.88	3	10	28	0.313736	2	9.93186	0.893408	3	42.7011	851.168	639	69.9779	5.74463
P54687	BCAT1_HUMAN	BCAT1	Branched-chain-amino-acid aminotransferase, cytosolic	12.69	2	2	12	0.031362	2	57.3271	1.25509	9	25.2519	274.581	386	42.9385	5.30029
P54725	RD23A_HUMAN	RAD23A	UV excision repair protein RAD23 homolog A	7.71	1	1	2							67.97	363	39.5847	4.57666
P54727	RD23B_HUMAN	RAD23B	UV excision repair protein RAD23 homolog B	7.58	1	1	2							73.1124	409	43.1446	4.84326
P54802	ANAG_HUMAN	NAGLU	Alpha-N-acetylglucosaminidase	6.06	3	3	4	0.761675	3	3.10728	0.57416	3	17.2141	125.45	743	82.2136	6.65381
P54819	KAD2_HUMAN	AK2	Adenylate kinase 2, mitochondrial	15.9	2	2	6	0.422389	2	30.0329	1.11685	3	1.81299	233.056	239	26.4608	7.81104
P54886	P5CS_HUMAN	ALDH18A1	Delta-1-pyrroline-5-carboxylate synthase	11.45	3	3	9				1.2041	5	49.5418	214.145	795	87.2475	7.12256
P55010	IF5_HUMAN	EIF5	Eukaryotic translation initiation factor 5	4.64	1	1	2	0.620037	1		1.54867	1		85.6024	431	49.1918	5.57959
P55042	RAD_HUMAN	RRAD	GTP-binding protein RAD	3.57	1	1	2							49.09	308	33.2249	8.88037
P55056	APOC4_HUMAN	APOC4	Apolipoprotein C-IV	29.13	5	5	23	0.631535	16	20.9166	0.108723	14	93.4571	557.929	127	14.5435	8.92432
P55058	PLTP_HUMAN	PLTP	Phospholipid transfer protein	25.35	9	9	26	1.07321	20	19.4105	0.929135	20	33.9517	895.796	493	54.7045	7.00537
P55060	XPO2_HUMAN	CSE1L	Exportin-2	15.24	6	6	41	0.313996	12	43.5584	1.13095	29	27.4429	1045.06	971	110.346	5.77002
P55072	TERA_HUMAN	VCP	Transitional endoplasmic reticulum ATPase	20.72	8	8	18	0.544259	6	11.6461	1.33711	9	27.9458	498.821	806	89.2657	5.26221
P55084	ECHB_HUMAN	HADHB	Trifunctional enzyme subunit beta, mitochondrial	16.03	3	3	10	0.347672	6	42.7213	1.24637	7	16.1588	377.914	474	51.2615	9.40771
P55103	INHBC_HUMAN	INHBC	Inhibin beta C chain	10.51	3	3	4	1.02163	3	29.2393	0.7561	3	11.8109	126.275	352	38.2134	7.10791
P55265	DSRAD_HUMAN	ADAR	Double-stranded RNA-specific adenosine deaminase	4.32	2	2	2				1.07567	2	69.9997	93.7524	1226	135.981	8.646
P55290	CAD13_HUMAN	CDH13	Cadherin-13	16.97	8	8	16	0.990237	11	27.4494	1.03337	11	58.8329	460.986	713	78.2379	4.98291
P55769	NH2L1_HUMAN	SNU13	NHP2-like protein 1	21.88	1	1	1	0.214683	1		1.4381	1		58.27	128	14.1646	8.45557
P55786	PSA_HUMAN	NPEPPS	Puromycin-sensitive aminopeptidase	6.75	3	3	21	0.353119	3	10.3764	1.30224	9	18.9461	1011.08	919	103.211	5.71924
P55809	SCOT1_HUMAN	OXCT1	Succinyl-CoA:3-ketoacid coenzyme A transferase 1, mitochondrial	7.5	2	2	5	0.231948	3	38.7873	0.327379	2	46.0419	178.269	520	56.1219	7.45947
P55899	FCGRN_HUMAN	FCGRT	IgG receptor FcRn large subunit p51	1.92	1	1	2	0.952691	1		0.604285	1		60.9531	365	39.7183	6.53662
P56192	SYMC_HUMAN	MARS	Methionine--tRNA ligase, cytoplasmic	5.33	2	2	6	0.621594	2	31.593	1.46624	4	26.5862	167.362	900	101.052	6.16357
P56199	ITA1_HUMAN	ITGA1	Integrin alpha-1	1.87	2	2	4	1.03654	2	2.03792	0.822049	2	17.2842	115.29	1179	130.765	6.29053
P56378	68MP_HUMAN	MP68	6.8 kDa mitochondrial proteolipid	34.48	2	2	10	0.252209	8	42.7108	1.17843	8	36.1706	310.647	58	6.65759	10.0815
P56537	IF6_HUMAN	EIF6	Eukaryotic translation initiation factor 6	24.08	2	2	4				1.30895	2	4.16597	141.717	245	26.5822	4.67822
P57081	WDR4_HUMAN	WDR4	tRNA (guanine-N(7)-)-methyltransferase non-catalytic subunit WDR4	5.83	1	1	3	0.696615	2	5.72691	0.726993	2	67.1177	96.8265	412	45.461	7.10791
P57678	GEMI4_HUMAN	GEMIN4	Gem-associated protein 4	2.74	1	1	1	0.46676	1					38.48	1058	119.96	6.03662
P57740	NU107_HUMAN	NUP107	Nuclear pore complex protein Nup107	2.81	1	1	4	1.69953	1		1.90845	2	18.4035	136.197	925	106.307	5.42725
P57764	GSDMD_HUMAN	GSDMD	Gasdermin-D	4.55	1	1	4	0.0518674	1		1.12217	3	9.96484	110.863	484	52.7678	5.08447
P57772	SELB_HUMAN	EEFSEC	Selenocysteine-specific elongation factor	3.36	1	1	3	0.176819	1		1.68166	1		110.295	596	65.2631	8.35303
P58107	EPIPL_HUMAN	EPPK1	Epiplakin	8.84	6	6	14	0.455108	4	20.443	0.594127	4	44.7954	397.096	5090	555.279	5.60498
P58166	INHBE_HUMAN	INHBE	Inhibin beta E chain	2.29	1	1	2	0.73569	1		0.392605	1		85.61	350	38.537	9.24658
P58546	MTPN_HUMAN	MTPN	Myotrophin	38.98	3	3	12	0.245287	8	75.9367	1.36716	10	21.2788	330.14	118	12.8866	5.51611
P59046	NAL12_HUMAN	NLRP12	NACHT, LRR and PYD domains-containing protein 12	0.85	1	1	1							46.86	1061	120.095	6.99072
P59998	ARPC4_HUMAN	ARPC4	Actin-related protein 2/3 complex subunit 4	25	3	3	9	0.484897	4	22.2818	0.747593	6	83.3783	313.349	168	19.6543	8.42627
P60033	CD81_HUMAN	CD81	CD81 antigen	9.75	1	1	5	0.202335	1		1.07478	4	73.2275	149.719	236	25.7921	5.2876
P60174	TPIS_HUMAN	TPI1	Triosephosphate isomerase	52.8	10	10	28	0.863551	17	28.0409	1.1605	17	31.0422	918.615	286	30.7717	5.92236
P60228	EIF3E_HUMAN	EIF3E	Eukaryotic translation initiation factor 3 subunit E	17.3	4	4	28	0.52548	6	18.288	1.19373	7	18.655	931.36	445	52.1874	6.03662
P60510	PP4C_HUMAN	PPP4C	Serine/threonine-protein phosphatase 4 catalytic subunit	4.89	1	1	6	0.565575	4	22.3685	1.07493	4	26.0225	117.291	307	35.0574	5.05908
P60602	ROMO1_HUMAN	ROMO1	Reactive oxygen species modulator 1	25.32	1	1	2	0.45814	1		1.73343	1		89.3324	79	8.17686	9.33447
P60660	MYL6_HUMAN	MYL6	Myosin light polypeptide 6	17.88	1	1	5	0.36349	1		0.462922	4	35.528	161.254	151	16.9191	4.65283
P60709	ACTB_HUMAN	ACTB	Actin, cytoplasmic 1	72.8	1	22	512	0.610403	4	24.8183	0.721201	4	13.592	16386.6	375	41.7097	5.47803
P60763	RAC3_HUMAN	RAC3	Ras-related C3 botulinum toxin substrate 3	14.58	1	1	9				2.44394	1		386.96	192	21.3651	8.14795
P60842	IF4A1_HUMAN	EIF4A1	Eukaryotic initiation factor 4A-I	40.64	6	8	61	0.396187	10	21.198	1.18712	18	30.8241	1896.04	406	46.1246	5.47803
P60891	PRPS1_HUMAN	PRPS1	Ribose-phosphate pyrophosphokinase 1	20.44	1	3	16	0.747552	1		3.45024	1		626.776	318	34.8119	6.97607
P60900	PSA6_HUMAN	PSMA6	Proteasome subunit alpha type-6	12.2	2	2	3	0.654964	2	39.274	0.675411	2	83.1377	117.935	246	27.3818	6.75635
P60903	S10AA_HUMAN	S100A10	Protein S100-A10	29.9	2	2	4				1.58035	3	69.6771	129.397	97	11.1955	7.37158
P60953	CDC42_HUMAN	CDC42	Cell division control protein 42 homolog	14.66	1	1	2				1.6136	2	21.6501	70.9524	191	21.245	6.55127
P60981	DEST_HUMAN	DSTN	Destrin	26.06	3	4	5	0.680582	1		1.12539	2	25.293	121.754	165	18.4935	7.85498
P61009	SPCS3_HUMAN	SPCS3	Signal peptidase complex subunit 3	12.78	1	1	3	0.26865	2	89.3544	1.35249	2	42.3054	112.533	180	20.3005	8.6167
P61020	RAB5B_HUMAN	RAB5B	Ras-related protein Rab-5B	24.19	2	2	9	0.367548	3	99.8073	1.28966	5	7.7689	357.942	215	23.6919	8.1333
P61088	UBE2N_HUMAN	UBE2N	Ubiquitin-conjugating enzyme E2 N	7.24	1	1	2	1.06114	1		1.66884	1		97.3124	152	17.127	6.56592
P61106	RAB14_HUMAN	RAB14	Ras-related protein Rab-14	10.7	2	2	4	1.121	2	5.14241	1.54449	2	4.17772	105.114	215	23.8819	6.21436
P61160	ARP2_HUMAN	ACTR2	Actin-related protein 2	8.38	2	2	3	0.654227	2	25.173	0.561204	2	96.0414	100.642	394	44.7322	6.7417
P61201	CSN2_HUMAN	COPS2	COP9 signalosome complex subunit 2	9.93	2	2	5	0.849532	2	78.0368	1.36256	2	3.09909	171.829	443	51.5641	5.52881
P61204	ARF3_HUMAN	ARF3	ADP-ribosylation factor 3	52.49	2	5	8	0.174277	3	2.70204	1.10505	3	1.83752	195.608	181	20.5877	7.43018
P61221	ABCE1_HUMAN	ABCE1	ATP-binding cassette sub-family E member 1	8.01	2	2	2	0.64774	1		1.21344	2	29.164	72.0324	599	67.271	8.33838
P61224	RAP1B_HUMAN	RAP1B	Ras-related protein Rap-1b	35.87	4	4	10	0.496479	2	59.0152	1.45359	4	39.9779	357.584	184	20.8116	5.78271
P61247	RS3A_HUMAN	RPS3A	40S ribosomal protein S3a	6.44	1	1	3	0.513001	2	10.5066	1.001	2	18.1719	159.555	264	29.9257	9.72998
P61289	PSME3_HUMAN	PSME3	Proteasome activator complex subunit 3	7.87	1	1	1	1.31982	1		1.59539	1		44.15	254	29.4876	5.94775
P61313	RL15_HUMAN	RPL15	60S ribosomal protein L15	5.88	1	1	6	0.403851	5	10.918	1.00231	5	17.0678	174.112	204	24.1311	11.6196
P61326	MGN_HUMAN	MAGOH	Protein mago nashi homolog	20.55	2	2	2	0.21838	1		1.3077	1		74.5437	146	17.1528	6.11279
P61457	PHS_HUMAN	PCBD1	Pterin-4-alpha-carbinolamine dehydratase	15.38	1	1	2							95.1324	104	11.992	6.80029
P61604	CH10_HUMAN	HSPE1	10 kDa heat shock protein, mitochondrial	17.65	2	2	4	1.19767	2	21.7111	1.38322	2	45.684	125.045	102	10.9249	8.92432
P61619	S61A1_HUMAN	SEC61A1	Protein transport protein Sec61 subunit alpha isoform 1	8.61	2	2	29	0.338772	15	50.7281	1.20023	19	23.9844	922.832	476	52.2305	8.06006
P61626	LYSC_HUMAN	LYZ	Lysozyme C	19.59	3	3	7	0.977178	4	29.3527	1.17885	4	19.0349	171.642	148	16.5263	9.15869
P61769	B2MG_HUMAN	B2M	Beta-2-microglobulin	49.58	4	4	25	1.43569	15	26.71	2.08212	15	34.4097	823.862	119	13.7059	6.52197
P61916	NPC2_HUMAN	NPC2	NPC intracellular cholesterol transporter 2	9.27	2	2	2	1.16216	2	1.5978	1.52355	2	27.0676	78.0506	151	16.5595	7.6499
P61923	COPZ1_HUMAN	COPZ1	Coatomer subunit zeta-1	18.64	1	1	18	0.448865	2	126.368	1.17271	3	23.2479	740.591	177	20.1855	4.80518
P61956	SUMO2_HUMAN	SUMO2	Small ubiquitin-related modifier 2	12.63	1	1	1	1.00056	1		1.37034	1		67.59	95	10.8644	5.50342
P61970	NTF2_HUMAN	NUTF2	Nuclear transport factor 2	24.41	2	2	8	0.728454	3	8.61806	1.28927	5	28.523	275.506	127	14.469	5.37646
P61978	HNRPK_HUMAN	HNRNPK	Heterogeneous nuclear ribonucleoprotein K	8.64	3	3	22	0.327108	11	22.2117	1.39523	12	34.5332	839.667	463	50.9444	5.5415
P61981	1433G_HUMAN	YWHAG	14-3-3 protein gamma	44.53	7	7	35	0.237893	11	216.01	1.44442	32	27.8259	887.033	247	28.2849	4.89404
P62081	RS7_HUMAN	RPS7	40S ribosomal protein S7	11.34	1	1	5	0.392688	5	45.4071	1.04735	5	33.7324	165.444	194	22.1133	10.0962
P62195	PRS8_HUMAN	PSMC5	26S proteasome regulatory subunit 8	5.17	1	1	1	0.416293	1		0.808663	1		46.96	406	45.5971	7.54736
P62244	RS15A_HUMAN	RPS15A	40S ribosomal protein S15a	15.38	1	1	9	0.666428	6	31.5734	1.11944	6	8.12267	366.836	130	14.83	10.1255
P62258	1433E_HUMAN	YWHAE	14-3-3 protein epsilon	31.37	5	5	87	0.443189	49	28.6517	1.25208	59	22.3559	2558.77	255	29.1554	4.7417
P62263	RS14_HUMAN	RPS14	40S ribosomal protein S14	27.15	1	1	4	0.36187	2	107.866	0.941319	3	12.8205	228.417	151	16.2625	10.0522
P62266	RS23_HUMAN	RPS23	40S ribosomal protein S23	19.58	2	2	5	0.468112	1		1.66699	2	2.11485	146.589	143	15.7977	10.4917
P62304	RUXE_HUMAN	SNRPE	Small nuclear ribonucleoprotein E	27.17	1	1	17	0.43917	10	52.2902	1.36381	14	31.4773	671.568	92	10.7966	9.43701
P62306	RUXF_HUMAN	SNRPF	Small nuclear ribonucleoprotein F	40.7	1	1	4							136.947	86	9.71878	4.66553
P62308	RUXG_HUMAN	SNRPG	Small nuclear ribonucleoprotein G	40.79	1	1	4							111.283	76	8.49043	8.88037
P62312	LSM6_HUMAN	LSM6	U6 snRNA-associated Sm-like protein LSm6	32.5	1	1	2	0.391156	1		1.64069	1		84.5624	80	9.12177	9.5835
P62314	SMD1_HUMAN	SNRPD1	Small nuclear ribonucleoprotein Sm D1	16.81	1	1	23	0.296871	12	34.4205	1.15723	13	7.08671	530.898	119	13.2734	11.561
P62318	SMD3_HUMAN	SNRPD3	Small nuclear ribonucleoprotein Sm D3	32.54	2	2	2	0.78203	2	30.7834	1.15411	2	62.541	84.2862	126	13.9073	10.3159
P62328	TYB4_HUMAN	TMSB4X	Thymosin beta-4	40.91	1	2	14	1.22489	3	15.701	2.07065	3	14.3466	231.398	44	5.04952	5.05908
P62424	RL7A_HUMAN	RPL7A	60S ribosomal protein L7a	12.78	3	3	22	1.15168	3	29.395	1.47484	16	52.6202	625.438	266	29.977	10.6089
P62487	RPB7_HUMAN	POLR2G	DNA-directed RNA polymerase II subunit RPB7	12.79	1	1	1				1.93188	1		52.2	172	19.2819	5.5415
P62491	RB11A_HUMAN	RAB11A	Ras-related protein Rab-11A	13.43	1	1	2							70.8624	216	24.3784	6.56592
P62495	ERF1_HUMAN	ETF1	Eukaryotic peptide chain release factor subunit 1	27	5	5	16	0.385308	8	13.0922	0.998777	9	39.432	493.034	437	49.0002	5.70654
P62701	RS4X_HUMAN	RPS4X	40S ribosomal protein S4, X isoform	4.56	1	1	3	0.674261	2	12.1155	0.891159	2	99.7177	84.2612	263	29.5791	10.1548
P62714	PP2AB_HUMAN	PPP2CB	Serine/threonine-protein phosphatase 2A catalytic subunit beta isoform	23.62	3	3	15	0.552641	7	37.3963	1.52992	8	19.8196	548.1	309	35.5523	5.42725
P62750	RL23A_HUMAN	RPL23A	60S ribosomal protein L23a	9.62	1	1	2	0.574198	1		1.25449	1		59.5256	156	17.6841	10.4478
P62753	RS6_HUMAN	RPS6	40S ribosomal protein S6	6.83	1	1	44	0.374713	24	27.1696	1.21108	25	16.1544	1550.22	249	28.663	10.8433
P62805	H4_HUMAN	HIST1H4A	Histone H4	52.43	7	7	13	0.339127	12	124.928	1.34797	12	23.4577	301.844	103	11.3604	11.356
P62820	RAB1A_HUMAN	RAB1A	Ras-related protein Rab-1A	19.51	1	2	6	0.80264	3	2.10546	1.33797	3	27.7816	301.985	205	22.6634	6.21436
P62826	RAN_HUMAN	RAN	GTP-binding nuclear protein Ran	11.11	2	2	24	0.283305	10	27.8257	1.32822	21	35.6351	855.062	216	24.4076	7.48877
P62829	RL23_HUMAN	RPL23	60S ribosomal protein L23	20	2	2	4	0.707421	2	39.411	0.972507	2	22.2453	138.597	140	14.8561	10.5063
P62841	RS15_HUMAN	RPS15	40S ribosomal protein S15	15.17	1	1	3							124.111	145	17.0292	10.3892
P62847	RS24_HUMAN	RPS24	40S ribosomal protein S24	9.02	1	1	1	0.364429	1		1.07363	1		36.15	133	15.4134	10.7847
P62873	GBB1_HUMAN	GNB1	Guanine nucleotide-binding protein G(I)/G(S)/G(T) subunit beta-1	13.82	1	2	4	0.469278	1		2.12245	2	94.4101	143.277	340	37.353	5.99854
P62875	RPAB5_HUMAN	POLR2L	DNA-directed RNA polymerases I, II, and III subunit RPABC5	35.82	1	1	2	0.947126	1		1.23894	1		62.1924	67	7.63999	7.76709
P62877	RBX1_HUMAN	RBX1	E3 ubiquitin-protein ligase RBX1	19.44	1	1	2				1.58011	1		148.112	108	12.2657	6.96143
P62879	GBB2_HUMAN	GNB2	Guanine nucleotide-binding protein G(I)/G(S)/G(T) subunit beta-2	19.12	2	3	9	0.209917	4	46.593	1.61941	5	5.51099	360.827	340	37.3071	5.99854
P62888	RL30_HUMAN	RPL30	60S ribosomal protein L30	7.83	1	1	1	0.888761	1		1.31941	1		50.85	115	12.7757	9.62744
P62899	RL31_HUMAN	RPL31	60S ribosomal protein L31	8	1	1	2	0.599266	1		0.697805	1		74.6526	125	14.4539	10.5356
P62906	RL10A_HUMAN	RPL10A	60S ribosomal protein L10a	16.13	3	3	21	0.50674	13	27.7013	1.19889	15	30.3389	610.633	217	24.8155	9.93506
P62917	RL8_HUMAN	RPL8	60S ribosomal protein L8	14.4	3	3	13	0.457587	7	31.0401	1.32685	7	18.0828	479.362	257	28.0073	11.0337
P62937	PPIA_HUMAN	PPIA	Peptidyl-prolyl cis-trans isomerase A	61.82	8	8	20	0.633002	15	59.9181	1.32554	15	45.1245	533.817	165	18.0009	7.81104
P62995	TRA2B_HUMAN	TRA2B	Transformer-2 protein homolog beta	7.29	1	1	1				1.87404	1		35.53	288	33.6456	11.2534
P63010	AP2B1_HUMAN	AP2B1	AP-2 complex subunit beta	5.87	2	2	10	0.651945	4	15.5324	1.03444	7	58.9129	260.341	937	104.486	5.37646
P63096	GNAI1_HUMAN	GNAI1	Guanine nucleotide-binding protein G(i) subunit alpha-1	15.25	2	3	26	0.662227	4	27.5304	1.59943	4	3.79114	826.145	354	40.3352	5.97314
P63098	CANB1_HUMAN	PPP3R1	Calcineurin subunit B type 1	10.59	2	2	2	0.393822	2	33.8425	1.23968	2	29.9827	84.0524	170	19.2876	4.80518
P63104	1433Z_HUMAN	YWHAZ	14-3-3 protein zeta/delta	51.02	7	10	50	0.759216	12	37.5435	1.06089	17	63.5635	1439.31	245	27.7277	4.79248
P63151	2ABA_HUMAN	PPP2R2A	Serine/threonine-protein phosphatase 2A 55 kDa regulatory subunit B alpha isoform	10.74	2	2	3	0.55109	2	70.188	1.01131	2	21.6028	146.645	447	51.6595	6.20166
P63167	DYL1_HUMAN	DYNLL1	Dynein light chain 1, cytoplasmic	55.06	3	3	8	0.802725	4	5.62296	1.2679	6	16.3261	197.751	89	10.3591	7.40088
P63208	SKP1_HUMAN	SKP1	S-phase kinase-associated protein 1	29.45	3	3	37	0.258656	16	62.4738	1.58159	22	25.2089	1092.13	163	18.6462	4.53857
P63241	IF5A1_HUMAN	EIF5A	Eukaryotic translation initiation factor 5A-1	44.16	3	5	110	0.285019	20	30.1099	1.33035	66	30.8836	3334.88	154	16.8214	5.23682
P63244	RACK1_HUMAN	RACK1	Receptor of activated protein C kinase 1	6.31	1	1	1	0.722627	1		1.19238	1		50.27	317	35.0546	7.69385
P63261	ACTG_HUMAN	ACTG1	Actin, cytoplasmic 2	72.8	1	22	509	0.749276	2	95.2608	1.35944	2	3.86389	16255.1	375	41.7658	5.47803
P63313	TYB10_HUMAN	TMSB10	Thymosin beta-10	47.73	1	2	12	0.796034	1		0.970655	1		209.933	44	5.02255	5.36377
P67870	CSK2B_HUMAN	CSNK2B	Casein kinase II subunit beta	7.44	1	1	1	0.568503	1		0.649134	1		39.49	215	24.926	5.5542
P67936	TPM4_HUMAN	TPM4	Tropomyosin alpha-4 chain	31.45	8	9	18	0.297884	10	29.2477	0.0918609	10	82.8556	581.539	248	28.5045	4.69092
P68032	ACTC_HUMAN	ACTC1	Actin, alpha cardiac muscle 1	42.71	2	12	205				0.798173	2	51.8581	5701.64	377	41.9919	5.38916
P68036	UB2L3_HUMAN	UBE2L3	Ubiquitin-conjugating enzyme E2 L3	5.84	1	1	1	1.0123	1		1.48894	1		40.6	154	17.8502	8.51416
P68104	EF1A1_HUMAN	EEF1A1	Elongation factor 1-alpha 1	31.6	10	10	134	0.369066	35	86.0791	1.33566	90	31.6481	4222.05	462	50.1091	9.01221
P68363	TBA1B_HUMAN	TUBA1B	Tubulin alpha-1B chain	66.3	4	19	158	0.506841	35	58.8117	1.1126	37	29.0951	6205.18	451	50.1196	5.05908
P68402	PA1B2_HUMAN	PAFAH1B2	Platelet-activating factor acetylhydrolase IB subunit beta	24.45	2	2	8				1.06156	4	30.3834	230.646	229	25.5531	5.92236
P68431	H31_HUMAN	HIST1H3A	Histone H3.1	26.47	2	2	185	0.437068	25	50.6136	1.36349	62	37.3995	7035.48	136	15.3945	11.1216
P68871	HBB_HUMAN	HBB	Hemoglobin subunit beta	93.88	12	12	81	0.285	47	66.7771	0.758734	47	30.8054	2686.17	147	15.9883	7.28369
P69849	NOMO3_HUMAN	NOMO3	Nodal modulator 3	2.95	2	2	3	0.583745	1		1.55094	1		117.326	1222	134.049	5.66846
P69905	HBA_HUMAN	HBA1	Hemoglobin subunit alpha	66.9	7	7	54	0.315794	36	40.9501	0.734823	36	32.4122	1618.76	142	15.2479	8.67529
P78318	IGBP1_HUMAN	IGBP1	Immunoglobulin-binding protein 1	5.01	1	1	1	0.522471	1		1.33717	1		37.35	339	39.1975	5.37646
P78324	SHPS1_HUMAN	SIRPA	Tyrosine-protein phosphatase non-receptor type substrate 1	4.17	2	2	4	1.69217	2	22.2623	2.72267	2	4.66823	133.491	504	54.9328	6.97607
P78330	SERB_HUMAN	PSPH	Phosphoserine phosphatase	8	1	1	1	0.47714	1		0.509242	1		37.46	225	24.9919	5.69385
P78344	IF4G2_HUMAN	EIF4G2	Eukaryotic translation initiation factor 4 gamma 2	6.73	2	2	5	0.485961	1		0.953499	2	43.811	121.922	907	102.297	7.13721
P78347	GTF2I_HUMAN	GTF2I	General transcription factor II-I	1.5	1	1	2	0.272558	1		1.38182	1		70.4924	998	112.346	6.39209
P78371	TCPB_HUMAN	CCT2	T-complex protein 1 subunit beta	33.64	11	11	47	0.491873	20	27.1773	1.39647	23	65.3744	1964.65	535	57.4521	6.45557
P78417	GSTO1_HUMAN	GSTO1	Glutathione S-transferase omega-1	29.05	8	8	16	1.2737	11	24.8379	1.59482	11	37.3923	353.411	241	27.548	6.59521
P78527	PRKDC_HUMAN	PRKDC	DNA-dependent protein kinase catalytic subunit	7.49	17	17	80	0.489639	21	70.0625	1.38829	45	30.5818	2884.83	4128	468.788	7.12256
P80108	PHLD_HUMAN	GPLD1	Phosphatidylinositol-glycan-specific phospholipase D	34.52	23	23	98	1.11878	61	33.8872	0.906971	61	31.5393	2919.53	840	92.278	6.3667
P80188	NGAL_HUMAN	LCN2	Neutrophil gelatinase-associated lipocalin	38.38	6	6	12	1.21167	9	41.5465	2.69754	9	16.6994	343.754	198	22.5737	8.90967
P80723	BASP1_HUMAN	BASP1	Brain acid soluble protein 1	28.63	5	5	7	0.756625	5	21.3343	0.884835	5	26.7071	295.03	227	22.68	4.62744
P81605	DCD_HUMAN	DCD	Dermcidin	46.36	4	4	7	1.63253	2	43.8195	1.27343	2	18.6107	192.042	110	11.2768	6.53662
P82664	RT10_HUMAN	MRPS10	28S ribosomal protein S10, mitochondrial	10.45	1	1	1	0.580352	1		1.1254	1		77.17	201	22.985	8.00146
P83436	COG7_HUMAN	COG7	Conserved oligomeric Golgi complex subunit 7	3.38	1	1	1	0.471712	1		1.53116	1		37.9	770	86.289	5.46533
P83876	TXN4A_HUMAN	TXNL4A	Thioredoxin-like protein 4A	12.68	1	1	1	1.03188	1		1.05017	1		39.26	142	16.7752	5.84619
P83916	CBX1_HUMAN	CBX1	Chromobox protein homolog 1	9.19	2	2	4	0.985928	3	51.806	1.41288	3	3.69316	154.717	185	21.4046	4.93213
P84085	ARF5_HUMAN	ARF5	ADP-ribosylation factor 5	43.33	1	4	5	0.370771	2	94.7375	1.05396	2	25.9517	173.805	180	20.5166	6.78564
P84090	ERH_HUMAN	ERH	Enhancer of rudimentary homolog	46.15	2	2	33	0.637446	1		1.30998	2	2.65419	971.813	104	12.251	5.92236
P84243	H33_HUMAN	H3F3A	Histone H3.3	27.21	3	3	89	0.545629	9	30.4252	1.53987	30	35.5458	3456.32	136	15.3185	11.2681
P98160	PGBM_HUMAN	HSPG2	Basement membrane-specific heparan sulfate proteoglycan core protein	3.19	11	11	21	0.871038	13	39.8187	0.681443	13	186.355	591.52	4391	468.532	6.50732
P98175	RBM10_HUMAN	RBM10	RNA-binding protein 10	3.44	1	1	1							95.77	930	103.469	5.97314
P98179	RBM3_HUMAN	RBM3	RNA-binding protein 3	20.38	1	1	1				1.19985	1		35.62	157	17.16	8.90967
P99999	CYC_HUMAN	CYCS	Cytochrome c	38.1	4	4	10	1.21036	6	25.5848	1.813	6	21.809	235.863	105	11.7411	9.56885
Q00325	MPCP_HUMAN	SLC25A3	Phosphate carrier protein, mitochondrial	7.18	1	1	18	0.479189	4	25.806	1.77072	7	35.8396	607.477	362	40.0687	9.37842
Q00610	CLH1_HUMAN	CLTC	Clathrin heavy chain 1	22.27	19	19	66	0.449296	30	69.9039	1.18065	39	36.9013	2040.28	1675	191.493	5.69385
Q00688	FKBP3_HUMAN	FKBP3	Peptidyl-prolyl cis-trans isomerase FKBP3	12.5	1	1	1							63.64	224	25.1613	9.27588
Q00839	HNRPU_HUMAN	HNRNPU	Heterogeneous nuclear ribonucleoprotein U	11.64	6	6	58	0.505154	26	69.872	1.30389	43	30.8257	1782.39	825	90.528	5.99854
Q01082	SPTB2_HUMAN	SPTBN1	Spectrin beta chain, non-erythrocytic 1	4.06	5	5	10	0.484665	8	28.1346	1.08182	8	28.1987	336.358	2364	274.439	5.56689
Q01085	TIAR_HUMAN	TIAL1	Nucleolysin TIAR	4.8	1	1	4	0.215914	2	77.9002	1.14587	2	37.4662	129.137	375	41.5641	7.73779
Q01105	SET_HUMAN	SET	Protein SET	10	1	1	1	0.810423	1					37.21	290	33.4687	4.32275
Q01433	AMPD2_HUMAN	AMPD2	AMP deaminase 2	2.73	1	1	2	0.319708	1		1.56463	2	2.09004	132.282	879	100.624	6.93213
Q01459	DIAC_HUMAN	CTBS	Di-N-acetylchitobiase	23.9	8	8	15	1.49344	11	40.409	1.81903	11	38.922	390.4	385	43.7316	6.63916
Q01518	CAP1_HUMAN	CAP1	Adenylyl cyclase-associated protein 1	27.37	11	11	64	0.324232	24	74.9201	1.0771	39	31.6506	1567	475	51.8687	8.06006
Q01650	LAT1_HUMAN	SLC7A5	Large neutral amino acids transporter small subunit 1	5.72	1	1	15	0.736091	1		1.07732	1		313.07	507	54.9743	7.72314
Q01813	PFKAP_HUMAN	PFKP	ATP-dependent 6-phosphofructokinase, platelet type	10.2	3	3	12				0.774388	2	17.1571	526.581	784	85.5415	7.54736
Q02790	FKBP4_HUMAN	FKBP4	Peptidyl-prolyl cis-trans isomerase FKBP4	6.75	2	2	7	0.61617	4	21.1723	1.0146	4	40.2431	230.377	459	51.7721	5.42725
Q02809	PLOD1_HUMAN	PLOD1	Procollagen-lysine,2-oxoglutarate 5-dioxygenase 1	3.3	1	1	1	0.536276	1		1.16373	1		39.46	727	83.4974	6.94678
Q02818	NUCB1_HUMAN	NUCB1	Nucleobindin-1	4.99	2	2	4	1.31545	3	15.2945	0.439476	3	24.4283	188.206	461	53.8463	5.24951
Q02880	TOP2B_HUMAN	TOP2B	DNA topoisomerase 2-beta	1.35	1	1	1	0.798108	1		1.74204	1		66.14	1626	183.152	8.00146
Q02952	AKA12_HUMAN	AKAP12	A-kinase anchor protein 12	1.46	1	1	3	0.346089	1		1.11307	2	52.4496	126.471	1782	191.367	4.41162
Q02985	FHR3_HUMAN	CFHR3	Complement factor H-related protein 3	33.94	6	8	37	0.77466	11	25.5451	1.60755	11	30.1569	897.658	330	37.2987	7.54736
Q03154	ACY1_HUMAN	ACY1	Aminoacylase-1	6.13	3	3	4	1.31311	3	17.4314	0.830454	3	14.5824	85.3112	408	45.856	6.17627
Q03426	KIME_HUMAN	MVK	Mevalonate kinase	1.77	1	1	2	1.55442	1		2.12645	1		43.28	396	42.4243	6.45557
Q03591	FHR1_HUMAN	CFHR1	Complement factor H-related protein 1	26.97	1	9	112	0.529058	6	43.7997	0.364439	6	49.8788	2915.78	330	37.626	7.38623
Q03701	CEBPZ_HUMAN	CEBPZ	CCAAT/enhancer-binding protein zeta	4.65	2	2	4	0.33452	2	6.77083	0.964466	4	29.4175	114.021	1054	120.898	5.93506
Q04637	IF4G1_HUMAN	EIF4G1	Eukaryotic translation initiation factor 4 gamma 1	6.38	5	5	28	0.347933	9	49.261	1.37221	19	36.0133	768.452	1599	175.382	5.32568
Q04695	K1C17_HUMAN	KRT17	Keratin, type I cytoskeletal 17	6.94	1	2	4							107.546	432	48.076	5.021
Q04756	HGFA_HUMAN	HGFAC	Hepatocyte growth factor activator	21.68	11	11	41	0.974557	26	22.559	0.275635	25	44.2276	1348.1	655	70.6361	7.23975
Q04828	AK1C1_HUMAN	AKR1C1	Aldo-keto reductase family 1 member C1	12.38	1	3	6	0.168337	1					197.591	323	36.765	7.88428
Q04837	SSBP_HUMAN	SSBP1	Single-stranded DNA-binding protein, mitochondrial	12.84	2	2	3	0.383817	2	71.2728	0.873843	3	6.94072	122.27	148	17.249	9.59814
Q04917	1433F_HUMAN	YWHAH	14-3-3 protein eta	19.11	2	2	5	0.328649	4	20.1674	1.2634	4	0.693519	184.777	246	28.201	4.84326
Q05329	DCE2_HUMAN	GAD2	Glutamate decarboxylase 2	1.37	1	1	1							21.79	585	65.3685	6.90283
Q05682	CALD1_HUMAN	CALD1	Caldesmon	1.51	1	1	2	0.566809	1		0.854588	1		63.9624	793	93.1754	5.65576
Q05707	COEA1_HUMAN	COL14A1	Collagen alpha-1(XIV) chain	0.56	1	1	1	1.03417	1		1.67948	1		32.91	1796	193.394	5.30029
Q06033	ITIH3_HUMAN	ITIH3	Inter-alpha-trypsin inhibitor heavy chain H3	40.11	26	26	143	0.752902	94	29.7351	0.215575	84	81.1761	4372.58	890	99.7865	5.74463
Q06124	PTN11_HUMAN	PTPN11	Tyrosine-protein phosphatase non-receptor type 11	2.51	1	1	11				0.869745	1		238.924	597	68.3933	7.29834
Q06210	GFPT1_HUMAN	GFPT1	Glutamine--fructose-6-phosphate aminotransferase [isomerizing] 1	10.44	4	4	10	0.712472	1		1.57431	6	35.0486	358.123	699	78.7563	7.10791
Q06323	PSME1_HUMAN	PSME1	Proteasome activator complex subunit 1	14.86	3	3	8	0.229669	4	123.383	1.26906	5	46.9177	250.015	249	28.705	6.02393
Q06830	PRDX1_HUMAN	PRDX1	Peroxiredoxin-1	57.29	8	11	50	0.296634	12	83.9772	1.35361	20	34.9779	1457.18	199	22.0963	8.1333
Q07021	C1QBP_HUMAN	C1QBP	Complement component 1 Q subcomponent-binding protein, mitochondrial	20.21	2	2	28	0.600362	9	66.9227	1.25899	14	20.2955	1043.96	282	31.3426	4.84326
Q07075	AMPE_HUMAN	ENPEP	Glutamyl aminopeptidase	0.73	1	1	1	0.883902	1		0.733835	1		33.12	957	109.176	5.46533
Q07820	MCL1_HUMAN	MCL1	Induced myeloid leukemia cell differentiation protein Mcl-1	6	1	1	1							42.95	350	37.3143	5.65576
Q07954	LRP1_HUMAN	LRP1	Prolow-density lipoprotein receptor-related protein 1	3.52	14	14	23	0.820061	15	30.6278	0.541652	15	22.7385	567.121	4544	504.276	5.38916
Q08211	DHX9_HUMAN	DHX9	ATP-dependent RNA helicase A	4.88	4	4	32	0.493121	6	22.5707	1.17803	18	41.243	1104.65	1270	140.869	6.84424
Q08257	QOR_HUMAN	CRYZ	Quinone oxidoreductase	12.16	2	2	7	0.479051	4	14.6055	1.61788	4	22.8294	252.807	329	35.1845	8.44092
Q08379	GOGA2_HUMAN	GOLGA2	Golgin subfamily A member 2	2.2	1	1	1				0.960865	1		39.59	1002	113.017	5.021
Q08380	LG3BP_HUMAN	LGALS3BP	Galectin-3-binding protein	24.27	10	10	19	0.345543	12	30.5416	0.153115	14	68.7884	550.81	585	65.2893	5.2749
Q08554	DSC1_HUMAN	DSC1	Desmocollin-1	3.58	2	2	3	0.609255	2	63.8287	1.0093	2	73.1873	118.078	894	99.9238	5.42725
Q08830	FGL1_HUMAN	FGL1	Fibrinogen-like protein 1	5.77	1	1	2	0.922846	1		0.590112	1		77.61	312	36.3565	5.87158
Q08945	SSRP1_HUMAN	SSRP1	FACT complex subunit SSRP1	2.12	1	1	2	0.814386	1		1.37094	1		70.2324	709	81.0244	6.87354
Q09028	RBBP4_HUMAN	RBBP4	Histone-binding protein RBBP4	7.29	1	1	3	0.38891	3	79.8764	1.33281	3	52.4975	105.281	425	47.6261	4.89404
Q09161	NCBP1_HUMAN	NCBP1	Nuclear cap-binding protein subunit 1	2.53	1	1	1							45.99	790	91.7805	6.43018
Q09328	MGT5A_HUMAN	MGAT5	Alpha-1,6-mannosylglycoprotein 6-beta-N-acetylglucosaminyltransferase A	1.62	1	1	1							44.85	741	84.4879	8.11865
Q09666	AHNK_HUMAN	AHNAK	Neuroblast differentiation-associated protein AHNAK	0.59	1	1	1							53.52	5890	628.699	6.15088
Q09MP3	R51A2_HUMAN	RAD51AP2	RAD51-associated protein 2	0.69	1	1	1	0.838741	1		1.89466	1		35.97	1159	133.822	7.34229
Q0VGL1	LTOR4_HUMAN	LAMTOR4	Ragulator complex protein LAMTOR4	18.18	1	1	2	0.604877	1		1.21678	1		51.7662	99	10.7346	6.53662
Q0ZGT2	NEXN_HUMAN	NEXN	Nexilin	1.63	1	1	2	0.579498	1		0.481566	1		64.3812	675	80.6087	5.32568
Q10471	GALT2_HUMAN	GALNT2	Polypeptide N-acetylgalactosaminyltransferase 2	4.2	1	1	2	0.245364	2	35.181	0.809591	2	11.0431	73.3124	571	64.6915	8.35303
Q10567	AP1B1_HUMAN	AP1B1	AP-1 complex subunit beta-1	3.37	1	1	2	0.425991	1		1.82083	2	13.6927	48.0143	949	104.57	5.05908
Q10588	BST1_HUMAN	BST1	ADP-ribosyl cyclase/cyclic ADP-ribose hydrolase 2	18.55	4	4	7	1.17428	5	35.2417	1.32089	5	9.75644	281.241	318	35.7011	7.79639
Q10713	MPPA_HUMAN	PMPCA	Mitochondrial-processing peptidase subunit alpha	3.24	1	1	4							172.138	525	58.2156	6.91748
Q12756	KIF1A_HUMAN	KIF1A	Kinesin-like protein KIF1A	1.66	1	1	1	0.739721	1		1.94324	1		72.38	1690	190.944	6.21436
Q12765	SCRN1_HUMAN	SCRN1	Secernin-1	6.04	1	1	1							43.32	414	46.3525	4.75439
Q12768	WASC5_HUMAN	WASHC5	WASH complex subunit 5	1.47	1	1	4	0.417421	1		1.34178	4	38.0492	86.8919	1159	134.201	6.97607
Q12769	NU160_HUMAN	NUP160	Nuclear pore complex protein Nup160	6.41	4	4	8				1.09602	5	31.8057	264.397	1436	162.017	5.50342
Q12797	ASPH_HUMAN	ASPH	Aspartyl/asparaginyl beta-hydroxylase	2.64	1	1	1	0.194275	1		0.435264	1		42.81	758	85.8095	5.0083
Q12805	FBLN3_HUMAN	EFEMP1	EGF-containing fibulin-like extracellular matrix protein 1	22.11	8	8	35	0.945529	20	40.2614	0.821294	20	37.5198	995.831	493	54.6042	5.07178
Q12841	FSTL1_HUMAN	FSTL1	Follistatin-related protein 1	14.61	5	5	8	1.21538	5	14.5985	1.6606	5	10.2773	226.254	308	34.9629	5.51611
Q12846	STX4_HUMAN	STX4	Syntaxin-4	7.41	1	1	1				0.683093	1		50.54	297	34.1589	6.27783
Q12849	GRSF1_HUMAN	GRSF1	G-rich sequence factor 1	4.38	1	1	1				1.71313	1		44.86	480	53.0926	6.18896
Q12860	CNTN1_HUMAN	CNTN1	Contactin-1	10.31	8	8	16	0.86161	10	30.9291	1.01866	10	15.5137	441.935	1018	113.249	5.89697
Q12866	MERTK_HUMAN	MERTK	Tyrosine-protein kinase Mer	2.8	3	3	3	1.19239	3	11.3292	1.27269	3	4.46946	102.143	999	110.179	5.79541
Q12873	CHD3_HUMAN	CHD3	Chromodomain-helicase-DNA-binding protein 3	2.4	1	2	8	0.400984	1		1.15044	1		273.13	2000	226.45	7.29834
Q12874	SF3A3_HUMAN	SF3A3	Splicing factor 3A subunit 3	9.38	3	3	9	0.497667	1		1.36573	2	67.1838	345.77	501	58.8123	5.37646
Q12888	TP53B_HUMAN	TP53BP1	TP53-binding protein 1	1.42	1	1	3	0.106202	1		1.35714	2	16.0882	154.595	1972	213.443	4.70361
Q12905	ILF2_HUMAN	ILF2	Interleukin enhancer-binding factor 2	25.9	4	4	27	0.620024	18	46.5827	1.28395	20	15.9402	983.698	390	43.0352	5.26221
Q12906	ILF3_HUMAN	ILF3	Interleukin enhancer-binding factor 3	3.47	1	1	5	0.519699	2	13.4779	1.25456	3	18.8419	144.462	894	95.2791	8.76318
Q12907	LMAN2_HUMAN	LMAN2	Vesicular integral-membrane protein VIP36	5.34	2	2	6	1.13467	3	0.530895	1.36019	3	17.0517	182.508	356	40.2031	6.94678
Q12913	PTPRJ_HUMAN	PTPRJ	Receptor-type tyrosine-protein phosphatase eta	7.26	7	7	13	0.988812	8	29.5817	0.513329	8	44.6677	442.461	1337	145.851	5.57959
Q12931	TRAP1_HUMAN	TRAP1	Heat shock protein 75 kDa, mitochondrial	10.65	4	4	25	0.482428	14	54.8431	1.33371	16	24.1699	1038.83	704	80.0597	8.20654
Q12959	DLG1_HUMAN	DLG1	Disks large homolog 1	6.08	2	2	6				1.29561	1		209.041	904	100.393	5.75732
Q12974	TP4A2_HUMAN	PTP4A2	Protein tyrosine phosphatase type IVA 2	8.98	1	1	1	0.47739	1		1.21542	1		42.2	167	19.1148	8.36768
Q13011	ECH1_HUMAN	ECH1	Delta(3,5)-Delta(2,4)-dienoyl-CoA isomerase, mitochondrial	14.94	2	2	3	0.387567	1		1.30485	2	11.2991	96.3781	328	35.7934	8.00146
Q13042	CDC16_HUMAN	CDC16	Cell division cycle protein 16 homolog	3.87	1	1	1	0.276605	1		1.07033	1		51.61	620	71.6095	5.84619
Q13045	FLII_HUMAN	FLII	Protein flightless-1 homolog	2.21	1	1	2	0.493693	2	28.8744	1.09265	1		72.6562	1269	144.66	6.04932
Q13057	COASY_HUMAN	COASY	Bifunctional coenzyme A synthase	4.43	1	1	3	0.310536	1		1.00371	2	48.8461	116.14	564	62.29	6.99072
Q13084	RM28_HUMAN	MRPL28	39S ribosomal protein L28, mitochondrial	8.59	1	1	1	0.978375	1		1.53563	1		62.84	256	30.1379	8.29443
Q13085	ACACA_HUMAN	ACACA	Acetyl-CoA carboxylase 1	2.47	3	3	4	0.456092	3	3.98915	1.1487	3	43.8529	182.627	2346	265.385	6.3667
Q13093	PAFA_HUMAN	PLA2G7	Platelet-activating factor acetylhydrolase	27.21	10	10	14	0.839993	9	27.4506	0.382802	9	71.661	403.447	441	50.0453	7.56201
Q13103	SPP24_HUMAN	SPP2	Secreted phosphoprotein 24	4.27	1	1	2	0.692275	1		0.468886	1		95.8965	211	24.3218	8.32373
Q13112	CAF1B_HUMAN	CHAF1B	Chromatin assembly factor 1 subunit B	3.76	1	1	2	0.608188	1		1.15321	1		63.6424	559	61.4542	7.50342
Q13144	EI2BE_HUMAN	EIF2B5	Translation initiation factor eIF-2B subunit epsilon	3.19	1	1	4							155.458	721	80.3293	5.08447
Q13148	TADBP_HUMAN	TARDBP	TAR DNA-binding protein 43	11.11	3	3	23	0.420449	8	66.3838	1.37637	16	21.8036	676.473	414	44.7113	6.18896
Q13151	ROA0_HUMAN	HNRNPA0	Heterogeneous nuclear ribonucleoprotein A0	17.38	2	2	6	0.558814	4	10.0903	1.14783	5	17.4247	175.648	305	30.8218	9.29053
Q13155	AIMP2_HUMAN	AIMP2	Aminoacyl tRNA synthase complex-interacting multifunctional protein 2	17.81	2	2	6	0.434737	1		1.63003	1		204.995	320	35.3263	8.22119
Q13162	PRDX4_HUMAN	PRDX4	Peroxiredoxin-4	14.76	1	3	18	0.405044	5	151.044	1.22643	6	30.9965	638.542	271	30.5208	6.29053
Q13177	PAK2_HUMAN	PAK2	Serine/threonine-protein kinase PAK 2	4.58	1	1	3	0.866905	1		0.868297	1		117.078	524	58.0059	5.96045
Q13200	PSMD2_HUMAN	PSMD2	26S proteasome non-ATPase regulatory subunit 2	17.51	9	9	41	0.297013	11	98.0126	1.4138	18	30.5747	1376.76	908	100.136	5.19873
Q13201	MMRN1_HUMAN	MMRN1	Multimerin-1	4.8	4	4	13	0.807745	6	46.1825	1.06332	7	105.943	580.64	1228	138.023	7.92822
Q13228	SBP1_HUMAN	SELENBP1	Selenium-binding protein 1	8.9	4	4	7	0.812713	5	8.53934	0.89108	5	4.86867	262.318	472	52.3576	6.3667
Q13257	MD2L1_HUMAN	MAD2L1	Mitotic spindle assembly checkpoint protein MAD2A	25.37	3	3	11	0.881778	4	41.2574	1.41576	5	0.532417	326.831	205	23.4952	5.08447
Q13263	TIF1B_HUMAN	TRIM28	Transcription intermediary factor 1-beta	2.04	1	1	6	0.593233	3	29.1401	1.2875	3	2.02696	217.401	835	88.4934	5.77002
Q13330	MTA1_HUMAN	MTA1	Metastasis-associated protein MTA1	2.8	1	1	1	0.748347	1		1.18429	1		36.21	715	80.7353	9.26123
Q13332	PTPRS_HUMAN	PTPRS	Receptor-type tyrosine-protein phosphatase S	0.56	1	1	1	0.715134	1		0.254031	1		49.28	1948	216.905	6.45557
Q13347	EIF3I_HUMAN	EIF3I	Eukaryotic translation initiation factor 3 subunit I	6.46	1	1	2	0.575145	1		1.11546	1		61.9624	325	36.4786	5.64307
Q13418	ILK_HUMAN	ILK	Integrin-linked protein kinase	3.76	1	1	2							104.395	452	51.3859	8.07471
Q13421	MSLN_HUMAN	MSLN	Mesothelin	4.92	3	3	5	1.32658	3	13.6542	1.31341	3	4.18465	152.206	630	68.9422	6.37939
Q13435	SF3B2_HUMAN	SF3B2	Splicing factor 3B subunit 2	1.23	1	1	1	0.362081	1		0.146891	1		38.57	895	100.165	5.66846
Q13449	LSAMP_HUMAN	LSAMP	Limbic system-associated membrane protein	2.96	1	1	2	1.56343	1		1.83503	1		75.2726	338	37.3702	6.97607
Q13451	FKBP5_HUMAN	FKBP5	Peptidyl-prolyl cis-trans isomerase FKBP5	4.16	1	1	1				1.67578	1		37.99	457	51.1796	5.89697
Q13501	SQSTM_HUMAN	SQSTM1	Sequestosome-1	5	1	1	2				1.31232	1		102.462	440	47.6569	5.22412
Q13505	MTX1_HUMAN	MTX1	Metaxin-1	6.44	2	2	7				1.06549	5	53.1218	220.497	466	51.4446	9.78857
Q13508	NAR3_HUMAN	ART3	Ecto-ADP-ribosyltransferase 3	5.4	2	2	4	1.41268	2	15.2962	1.83642	2	38.0472	119.133	389	43.8952	6.06201
Q13547	HDAC1_HUMAN	HDAC1	Histone deacetylase 1	15.35	1	3	32	0.550828	1		1.6768	1		759.366	482	55.0677	5.47803
Q13564	ULA1_HUMAN	NAE1	NEDD8-activating enzyme E1 regulatory subunit	4.87	2	2	5	0.471078	3	21.5337	1.41452	3	1.84501	187.729	534	60.2086	5.40186
Q13576	IQGA2_HUMAN	IQGAP2	Ras GTPase-activating-like protein IQGAP2	5.52	4	4	6	0.440895	1		1.03919	4	20.4744	221.385	1575	180.465	5.64307
Q13596	SNX1_HUMAN	SNX1	Sorting nexin-1	4.79	1	1	1	1.29115	1		3.07253	1		42.53	522	59.0331	5.14795
Q13601	KRR1_HUMAN	KRR1	KRR1 small subunit processome component homolog	6.3	1	1	2	0.628029	2	21.4032	1.35252	2	4.0229	78.3724	381	43.6377	9.77393
Q13614	MTMR2_HUMAN	MTMR2	Myotubularin-related protein 2	4.2	1	1	1							54.6	643	73.335	7.40088
Q13616	CUL1_HUMAN	CUL1	Cullin-1	2.84	1	1	1	1.04314	1		1.64013	1		43.72	776	89.622	8.00146
Q13617	CUL2_HUMAN	CUL2	Cullin-2	3.22	1	1	1							62.22	745	86.9268	6.91748
Q13630	FCL_HUMAN	TSTA3	GDP-L-fucose synthase	10.28	2	2	3	0.360741	2	32.481	0.804972	1		136.198	321	35.87	6.59521
Q13685	AAMP_HUMAN	AAMP	Angio-associated migratory cell protein	5.99	1	1	1				1.94865	1		39.06	434	46.7214	4.42432
Q13724	MOGS_HUMAN	MOGS	Mannosyl-oligosaccharide glucosidase	6.09	2	2	2	0.427337	1		0.745723	2	49.3952	65.3624	837	91.8606	8.89502
Q13740	CD166_HUMAN	ALCAM	CD166 antigen	15.09	9	9	18	1.18542	14	35.9404	1.35811	14	33.7696	491.031	583	65.0611	6.25244
Q13769	THOC5_HUMAN	THOC5	THO complex subunit 5 homolog	3.22	1	1	1	0.97242	1		1.70064	1		49.77	683	78.4579	6.87354
Q13790	APOF_HUMAN	APOF	Apolipoprotein F	18.1	5	5	13	0.728126	7	64.474	0.191338	7	245.576	330.062	326	35.377	5.64307
Q13813	SPTN1_HUMAN	SPTAN1	Spectrin alpha chain, non-erythrocytic 1	5.06	6	6	9	0.559694	6	19.9318	1.00637	5	13.4087	366.937	2472	284.364	5.35107
Q13822	ENPP2_HUMAN	ENPP2	Ectonucleotide pyrophosphatase/phosphodiesterase family member 2	3.82	3	3	4	0.71498	3	0.404831	0.417949	3	66.2336	147.172	863	98.9296	7.37158
Q13838	DX39B_HUMAN	DDX39B	Spliceosome RNA helicase DDX39B	15.65	4	4	16	0.694009	8	88.4799	1.52658	8	21.1688	524.518	428	48.9599	5.66846
Q13867	BLMH_HUMAN	BLMH	Bleomycin hydrolase	5.71	2	2	2	1.48041	1		1.35541	2	2.5136	68.7662	455	52.528	6.26514
Q13868	EXOS2_HUMAN	EXOSC2	Exosome complex component RRP4	9.22	1	1	1							65.26	293	32.7681	7.50342
Q13907	IDI1_HUMAN	IDI1	Isopentenyl-diphosphate Delta-isomerase 1	8.37	1	1	4	0.295647	2	57.3505	1.30465	2	2.75562	131.087	227	26.3025	6.34131
Q14008	CKAP5_HUMAN	CKAP5	Cytoskeleton-associated protein 5	2.02	2	2	4	0.946375	1		1.09643	2	18.5798	127.57	2032	225.352	7.79639
Q14011	CIRBP_HUMAN	CIRBP	Cold-inducible RNA-binding protein	12.21	1	1	2	0.478942	1		1.36083	1		72.0024	172	18.6367	9.51025
Q14019	COTL1_HUMAN	COTL1	Coactosin-like protein	17.61	2	2	2	0.897853	2	88.2966	1.76187	2	39.6129	84.4124	142	15.935	5.66846
Q14028	CNGB1_HUMAN	CNGB1	Cyclic nucleotide-gated cation channel beta-1	0.64	1	1	1	0.80645	1		1.25012	1		47.88	1251	139.59	4.80518
Q14103	HNRPD_HUMAN	HNRNPD	Heterogeneous nuclear ribonucleoprotein D0	7.61	2	2	5	0.607968	4	36.9055	1.08054	4	19.9564	116.198	355	38.4103	7.81104
Q14116	IL18_HUMAN	IL18	Interleukin-18	8.81	1	1	2	0.203423	1		0.735521	1		50.9924	193	22.3118	4.66553
Q14118	DAG1_HUMAN	DAG1	Dystroglycan	7.26	4	4	8	1.12751	5	10.834	1.36959	5	30.383	280.886	895	97.3807	8.55811
Q14126	DSG2_HUMAN	DSG2	Desmoglein-2	6.26	6	6	10	0.963525	8	36.1772	0.629111	8	35.7627	263.594	1118	122.218	5.23682
Q14137	BOP1_HUMAN	BOP1	Ribosome biogenesis protein BOP1	7.24	2	2	3	0.872525	1		0.775252	1		97.3849	746	83.5772	6.18896
Q14139	UBE4A_HUMAN	UBE4A	Ubiquitin conjugation factor E4 A	3.38	2	2	3				1.53884	1		85.3147	1066	122.482	5.23682
Q14146	URB2_HUMAN	URB2	Unhealthy ribosome biogenesis protein 2 homolog	0.72	1	1	1							36.8	1524	170.435	7.31299
Q14147	DHX34_HUMAN	DHX34	Probable ATP-dependent RNA helicase DHX34	2.54	1	1	1				0.944737	1		38.72	1143	128.04	7.56201
Q14160	SCRIB_HUMAN	SCRIB	Protein scribble homolog	2.15	2	2	7							325.174	1630	174.778	5.07178
Q14166	TTL12_HUMAN	TTLL12	Tubulin--tyrosine ligase-like protein 12	4.5	1	1	6				0.823895	3	12.5071	270.835	644	74.356	5.52881
Q14181	DPOA2_HUMAN	POLA2	DNA polymerase alpha subunit B	4.52	1	1	1							35.04	598	65.9063	5.23682
Q14185	DOCK1_HUMAN	DOCK1	Dedicator of cytokinesis protein 1	1.29	1	1	1	0.544412	1		0.880771	1		51.75	1865	215.209	7.56201
Q14204	DYHC1_HUMAN	DYNC1H1	Cytoplasmic dynein 1 heavy chain 1	6.33	15	15	43	0.440539	12	43.9415	1.48818	30	38.6436	1476.72	4646	532.072	6.40479
Q14232	EI2BA_HUMAN	EIF2B1	Translation initiation factor eIF-2B subunit alpha	9.18	1	1	3							183.865	305	33.6908	7.32764
Q14240	IF4A2_HUMAN	EIF4A2	Eukaryotic initiation factor 4A-II	20.64	3	5	10	0.433659	4	107.018	1.74094	4	10.1638	385.392	407	46.3728	5.47803
Q14257	RCN2_HUMAN	RCN2	Reticulocalbin-2	7.57	2	2	2				1.17139	1		89.2524	317	36.8536	4.39893
Q14289	FAK2_HUMAN	PTK2B	Protein-tyrosine kinase 2-beta	0.89	1	1	1	1.24207	1		1.58219	1		40.16	1009	115.8	6.25244
Q14314	FGL2_HUMAN	FGL2	Fibroleukin	1.59	1	1	1	0.563797	1		0.686424	1		38.47	439	50.1968	7.38623
Q14376	GALE_HUMAN	GALE	UDP-glucose 4-epimerase	10.34	1	1	3	0.309265	1		1.48433	2	3.6963	142.378	348	38.2573	6.72705
Q14498	RBM39_HUMAN	RBM39	RNA-binding protein 39	4.34	1	1	1							38.86	530	59.3427	10.0962
Q14515	SPRL1_HUMAN	SPARCL1	SPARC-like protein 1	7.53	4	4	8	0.661586	5	19.9094	0.262569	4	77.3071	292.676	664	75.1613	4.80518
Q14520	HABP2_HUMAN	HABP2	Hyaluronan-binding protein 2	17.5	10	10	20	0.15311	14	42.4527	0.064682	14	55.574	629.783	560	62.6304	6.53662
Q14558	KPRA_HUMAN	PRPSAP1	Phosphoribosyl pyrophosphate synthase-associated protein 1	17.42	3	3	29	0.681748	1		1.12674	8	44.0729	982.249	356	39.3686	7.1958
Q14566	MCM6_HUMAN	MCM6	DNA replication licensing factor MCM6	8.04	3	3	29	0.739182	3	30.703	1.06172	7	27.4409	885.423	821	92.8312	5.41455
Q14574	DSC3_HUMAN	DSC3	Desmocollin-3	0.89	1	1	1	0.995659	1		1.25334	1		36.19	896	99.9063	6.1001
Q14596	NBR1_HUMAN	NBR1	Next to BRCA1 gene 1 protein	0.93	1	1	1							32.86	966	107.346	5.12256
Q14624	ITIH4_HUMAN	ITIH4	Inter-alpha-trypsin inhibitor heavy chain H4	54.52	42	42	586	1.24305	357	26.9603	0.633044	350	31.3513	18549.2	930	103.293	6.97607
Q14651	PLSI_HUMAN	PLS1	Plastin-1	4.45	1	1	1	0.430368	1		1.10648	1		35.72	629	70.2093	5.41455
Q14669	TRIPC_HUMAN	TRIP12	E3 ubiquitin-protein ligase TRIP12	2.31	2	2	3				1.07511	1		99.4547	1992	220.296	8.48486
Q14678	KANK1_HUMAN	KANK1	KN motif and ankyrin repeat domain-containing protein 1	1.92	1	1	1				1.31376	1		36.22	1352	147.197	5.30029
Q14683	SMC1A_HUMAN	SMC1A	Structural maintenance of chromosomes protein 1A	4.62	2	2	3	0.257729	2	26.2223	1.30631	3	16.5808	77.5614	1233	143.144	7.63525
Q14690	RRP5_HUMAN	PDCD11	Protein RRP5 homolog	3.74	3	3	6	0.4458	2	0.221136	1.12805	4	10.1394	186.338	1871	208.57	8.86572
Q14697	GANAB_HUMAN	GANAB	Neutral alpha-glucosidase AB	13.98	6	6	33	0.318303	2	34.9625	1.27513	19	35.4121	1028.85	944	106.807	6.13818
Q14738	2A5D_HUMAN	PPP2R5D	Serine/threonine-protein phosphatase 2A 56 kDa regulatory subunit delta isoform	3.65	1	1	2				1.3147	1		69.7924	602	69.9474	8.1333
Q14764	MVP_HUMAN	MVP	Major vault protein	3.81	2	2	9	0.416598	4	30.8176	0.903481	5	31.3163	300.488	893	99.2659	5.47803
Q14839	CHD4_HUMAN	CHD4	Chromodomain-helicase-DNA-binding protein 4	4.71	2	3	20	0.707054	1		1.21899	1		622.116	1912	217.867	5.85889
Q14847	LASP1_HUMAN	LASP1	LIM and SH3 domain protein 1	3.45	1	1	1	0.756928	1		0.709477	1		52.64	261	29.6982	7.04932
Q14914	PTGR1_HUMAN	PTGR1	Prostaglandin reductase 1	20.67	3	3	6	0.709251	3	106.216	0.730825	3	29.5058	207.115	329	35.8467	8.29443
Q14956	GPNMB_HUMAN	GPNMB	Transmembrane glycoprotein NMB	6.64	3	3	6	1.97733	3	5.81756	1.79854	3	52.9437	201.415	572	63.8819	6.63916
Q14966	ZN638_HUMAN	ZNF638	Zinc finger protein 638	1.52	1	1	2	0.888582	1		1.86175	1		77.2424	1978	220.488	6.37939
Q14974	IMB1_HUMAN	KPNB1	Importin subunit beta-1	20.78	8	8	53	0.397596	18	42.7291	1.11176	29	24.3787	1738.86	876	97.108	4.77979
Q14980	NUMA1_HUMAN	NUMA1	Nuclear mitotic apparatus protein 1	1.18	1	1	1	0.490324	1		1.11326	1		47.55	2115	238.115	5.78271
Q14C86	GAPD1_HUMAN	GAPVD1	GTPase-activating protein and VPS9 domain-containing protein 1	2.17	2	2	4	0.664765	2	68.6462	1.2597	3	20.2665	105.813	1478	164.877	5.22412
Q14CX7	NAA25_HUMAN	NAA25	N-alpha-acetyltransferase 25, NatB auxiliary subunit	2.06	1	1	2				1.50062	1		71.8833	972	112.221	6.63916
Q15003	CND2_HUMAN	NCAPH	Condensin complex subunit 2	3.91	1	1	1	0.477884	1		0.807791	1		42	741	82.5113	5.05908
Q15008	PSMD6_HUMAN	PSMD6	26S proteasome non-ATPase regulatory subunit 6	15.94	3	3	6	0.608608	2	74.5034	1.75686	3	38.3668	301.782	389	45.5023	5.61768
Q15019	SEPT2_HUMAN	SEPT2	Septin-2	6.37	1	1	2	0.618727	2	19.4514	1.55394	2	22.3145	87.7324	361	41.4613	6.59521
Q15020	SART3_HUMAN	SART3	Squamous cell carcinoma antigen recognized by T-cells 3	4.57	2	2	5	0.436337	2	3.24099	1.20926	2	3.1628	183.464	963	109.865	5.56689
Q15021	CND1_HUMAN	NCAPD2	Condensin complex subunit 1	3.35	2	2	6	0.694206	1		1.43225	1		258.767	1401	157.082	6.60986
Q15024	EXOS7_HUMAN	EXOSC7	Exosome complex component RRP42	8.25	1	1	3	1.09046	2	14.1814	1.68591	2	1.3642	146.941	291	31.8011	5.18604
Q15029	U5S1_HUMAN	EFTUD2	116 kDa U5 small nuclear ribonucleoprotein component	10.19	5	5	12	0.445966	6	64.8575	1.5261	9	23.2913	441.373	972	109.366	4.99561
Q15041	AR6P1_HUMAN	ARL6IP1	ADP-ribosylation factor-like protein 6-interacting protein 1	13.79	1	1	6	0.28871	1		0.79162	4	20.2816	193.942	203	23.3474	9.31982
Q15046	SYK_HUMAN	KARS	Lysine--tRNA ligase	5.53	1	1	2				1.828	1		61.8762	597	68.0046	6.354
Q15056	IF4H_HUMAN	EIF4H	Eukaryotic translation initiation factor 4H	5.65	1	1	2	0.386608	1		0.932221	1		67.6162	248	27.3684	7.2251
Q15061	WDR43_HUMAN	WDR43	WD repeat-containing protein 43	4.28	1	1	1	0.814264	1		1.94703	1		50.56	677	74.8434	5.56689
Q15063	POSTN_HUMAN	POSTN	Periostin	10.29	6	6	10	0.821179	7	41.84	0.311011	7	12.6475	302.519	836	93.2553	7.53271
Q15067	ACOX1_HUMAN	ACOX1	Peroxisomal acyl-coenzyme A oxidase 1	3.48	1	1	2	0.597634	1		1.19874	1		89.5224	660	74.3762	8.1626
Q15084	PDIA6_HUMAN	PDIA6	Protein disulfide-isomerase A6	8.18	1	1	1							44.72	440	48.0913	5.08447
Q15102	PA1B3_HUMAN	PAFAH1B3	Platelet-activating factor acetylhydrolase IB subunit gamma	10.39	1	1	1	1.09264	1		1.80782	1		46.59	231	25.7182	6.84424
Q15113	PCOC1_HUMAN	PCOLCE	Procollagen C-endopeptidase enhancer 1	32.96	10	10	20	1.26561	14	20.8648	0.905786	14	22.5513	695.694	449	47.942	7.43018
Q15121	PEA15_HUMAN	PEA15	Astrocytic phosphoprotein PEA-15	14.62	1	1	1	0.327449	1		0.689975	1		48.91	130	15.0308	5.021
Q15126	PMVK_HUMAN	PMVK	Phosphomevalonate kinase	18.23	1	1	1							33.65	192	21.9812	5.73193
Q15149	PLEC_HUMAN	PLEC	Plectin	4.7	11	11	28	0.251962	12	31.0439	1.11269	17	49.6439	886.701	4684	531.466	5.96045
Q15165	PON2_HUMAN	PON2	Serum paraoxonase/arylesterase 2	14.12	2	2	2				1.12838	1		58.1862	354	39.3723	5.60498
Q15166	PON3_HUMAN	PON3	Serum paraoxonase/lactonase 3	7.34	3	3	18	0.980125	12	10.8306	0.55804	12	25.1201	474.895	354	39.5823	5.41455
Q15181	IPYR_HUMAN	PPA1	Inorganic pyrophosphatase	5.54	1	1	2	0.277537	1		1.74278	1		84.2862	289	32.6392	5.85889
Q15185	TEBP_HUMAN	PTGES3	Prostaglandin E synthase 3	13.13	2	2	18	0.250218	12	93.5375	1.39223	15	19.2332	532.494	160	18.6854	4.53857
Q15208	STK38_HUMAN	STK38	Serine/threonine-protein kinase 38	6.45	1	1	1				0.933692	1		52.55	465	54.1554	7.15186
Q15223	NECT1_HUMAN	NECTIN1	Nectin-1	1.55	1	1	2	1.35622	1		1.77739	1		50.5028	517	57.1225	6.1001
Q15233	NONO_HUMAN	NONO	Non-POU domain-containing octamer-binding protein	4.88	1	1	4				1.18887	1		193.207	471	54.1973	8.95361
Q15257	PTPA_HUMAN	PTPA	Serine/threonine-protein phosphatase 2A activator	5.31	1	1	1	0.814798	1		1.65629	1		36.53	358	40.6414	5.93506
Q15262	PTPRK_HUMAN	PTPRK	Receptor-type tyrosine-protein phosphatase kappa	1.25	1	1	2	0.581836	1		0.400135	1		56.1824	1439	161.998	5.89697
Q15269	PWP2_HUMAN	PWP2	Periodic tryptophan protein 2 homolog	4.03	2	2	5	0.698172	1		1.8312	1		168.254	919	102.387	6.15088
Q15286	RAB35_HUMAN	RAB35	Ras-related protein Rab-35	19.4	2	2	7	0.641234	3	30.1946	1.54823	4	48.6235	201.069	201	23.0108	8.29443
Q15349	KS6A2_HUMAN	RPS6KA2	Ribosomal protein S6 kinase alpha-2	2.86	1	1	1				1.21579	1		40.8	733	83.1861	8.67529
Q15363	TMED2_HUMAN	TMED2	Transmembrane emp24 domain-containing protein 2	7.96	1	1	1	0.805614	1		1.12379	1		39.63	201	22.7464	5.17334
Q15365	PCBP1_HUMAN	PCBP1	Poly(rC)-binding protein 1	20.79	4	5	13	0.704179	5	25.4571	1.31988	8	20.9281	555.267	356	37.4739	7.09326
Q15366	PCBP2_HUMAN	PCBP2	Poly(rC)-binding protein 2	22.74	3	4	10	0.558436	5	38.1446	1.14691	6	5.26631	401.845	365	38.5556	6.78564
Q15386	UBE3C_HUMAN	UBE3C	Ubiquitin-protein ligase E3C	2.49	1	1	1	0.350014	1		1.36982	1		52.99	1083	123.844	6.7124
Q15388	TOM20_HUMAN	TOMM20	Mitochondrial import receptor subunit TOM20 homolog	13.79	1	1	9	0.472418	5	6.87784	1.38079	6	16.6894	275.191	145	16.2877	8.60205
Q15393	SF3B3_HUMAN	SF3B3	Splicing factor 3B subunit 3	10.44	6	6	9	0.671122	5	11.7527	1.19158	5	18.1012	340.101	1217	135.492	5.26221
Q15397	PUM3_HUMAN	PUM3	Pumilio homolog 3	6.33	2	2	3	0.634449	2	22.6352	1.37738	3	11.6607	96.7181	648	73.5383	9.64209
Q15398	DLGP5_HUMAN	DLGAP5	Disks large-associated protein 5	2.84	1	1	1	0.330059	1		1.20734	1		38.31	846	95.0557	8.99756
Q15404	RSU1_HUMAN	RSU1	Ras suppressor protein 1	19.13	3	3	4	1.09582	2	39.0288	1.31575	2	48.9579	96.9224	277	31.5207	8.646
Q15427	SF3B4_HUMAN	SF3B4	Splicing factor 3B subunit 4	5.66	1	1	4	0.445025	1		1.87275	2	20.0165	156.807	424	44.3571	8.55811
Q15435	PP1R7_HUMAN	PPP1R7	Protein phosphatase 1 regulatory subunit 7	14.44	3	3	4	0.908598	1		1.76812	1		140.226	360	41.5385	4.90674
Q15436	SC23A_HUMAN	SEC23A	Protein transport protein Sec23A	12.55	4	4	12	0.390749	6	32.171	1.29246	7	11.7594	433.952	765	86.1053	7.07861
Q15437	SC23B_HUMAN	SEC23B	Protein transport protein Sec23B	3	1	1	1	0.38642	1		0.964588	1		48.07	767	86.4235	6.88818
Q15485	FCN2_HUMAN	FCN2	Ficolin-2	4.47	1	1	1	0.937166	1		0.437299	1		43.34	313	33.9795	6.771
Q15493	RGN_HUMAN	RGN	Regucalcin	2.34	1	1	1	1.25736	1		0.932588	1		24.58	299	33.2314	6.25244
Q15582	BGH3_HUMAN	TGFBI	Transforming growth factor-beta-induced protein ig-h3	22.55	12	12	26	0.848761	16	21.5698	0.312961	13	60.7971	726.329	683	74.634	7.7085
Q15631	TSN_HUMAN	TSN	Translin	20.18	3	3	28	0.517536	7	79.3785	0.983654	8	65.0619	990.707	228	26.1668	6.44287
Q15645	PCH2_HUMAN	TRIP13	Pachytene checkpoint protein 2 homolog	13.19	2	2	11	0.332271	5	20.8903	1.28061	6	26.1495	367.539	432	48.5205	6.0874
Q15654	TRIP6_HUMAN	TRIP6	Thyroid receptor-interacting protein 6	4.83	1	1	1	0.510569	1		1.46916	1		48.19	476	50.2555	7.37158
Q15691	MARE1_HUMAN	MAPRE1	Microtubule-associated protein RP/EB family member 1	9.33	1	1	1	0.512763	1		1.23763	1		36.51	268	29.9802	5.13525
Q15717	ELAV1_HUMAN	ELAVL1	ELAV-like protein 1	7.36	1	1	3	0.555094	1		1.26218	1		106.898	326	36.0692	9.17334
Q15738	NSDHL_HUMAN	NSDHL	Sterol-4-alpha-carboxylate 3-dehydrogenase, decarboxylating	4.56	1	1	3	0.639722	1		1.18646	1		168.605	373	41.8736	8.06006
Q15762	CD226_HUMAN	CD226	CD226 antigen	5.36	1	1	3	0.835812	2	13.6228	0.950474	2	58.8939	100.351	336	38.5893	7.94287
Q15819	UB2V2_HUMAN	UBE2V2	Ubiquitin-conjugating enzyme E2 variant 2	4.83	1	1	2	0.931041	1		1.67874	1		45.9252	145	16.3522	8.08936
Q15828	CYTM_HUMAN	CST6	Cystatin-M	20.81	2	2	4	1.1059	2	10.1103	1.7097	2	31.2405	173.471	149	16.5004	8.08936
Q15848	ADIPO_HUMAN	ADIPOQ	Adiponectin	21.72	3	3	19	0.684653	15	38.9505	0.700395	13	53.6405	670.38	244	26.397	5.74463
Q15907	RB11B_HUMAN	RAB11B	Ras-related protein Rab-11B	9.63	1	1	2	0.792071	1		1.12014	1		75.4224	218	24.4735	5.93506
Q16186	ADRM1_HUMAN	ADRM1	Proteasomal ubiquitin receptor ADRM1	4.42	1	1	1	0.333576	1		1.12691	1		57.54	407	42.1268	5.07178
Q16222	UAP1_HUMAN	UAP1	UDP-N-acetylhexosamine pyrophosphorylase	5.94	1	1	2				2.11815	1		62.7024	522	58.7318	6.32861
Q16270	IBP7_HUMAN	IGFBP7	Insulin-like growth factor-binding protein 7	19.5	4	4	7	1.18118	4	9.80376	1.59331	4	9.37497	263.019	282	29.1114	7.89893
Q16352	AINX_HUMAN	INA	Alpha-internexin	4.01	1	1	1	0.491545	1		0.86054	1		45.75	499	55.3574	5.40186
Q16513	PKN2_HUMAN	PKN2	Serine/threonine-protein kinase N2	1.93	1	1	1	1.32104	1		1.07932	1		41.26	984	111.964	6.30322
Q16531	DDB1_HUMAN	DDB1	DNA damage-binding protein 1	7.28	5	5	6	0.349167	4	245.026	1.09275	4	36.1358	218.848	1140	126.887	5.26221
Q16537	2A5E_HUMAN	PPP2R5E	Serine/threonine-protein phosphatase 2A 56 kDa regulatory subunit epsilon isoform	4.71	1	1	1				0.713443	1		38.38	467	54.6645	6.94678
Q16543	CDC37_HUMAN	CDC37	Hsp90 co-chaperone Cdc37	13.49	2	2	4	0.0280398	1		1.3467	4	6.80841	119.433	378	44.44	5.24951
Q16555	DPYL2_HUMAN	DPYSL2	Dihydropyrimidinase-related protein 2	2.8	1	1	1							42.11	572	62.2546	6.37939
Q16576	RBBP7_HUMAN	RBBP7	Histone-binding protein RBBP7	7.29	1	1	1	0.398158	1		1.64174	1		41.8	425	47.7902	5.04639
Q16595	FRDA_HUMAN	FXN	Frataxin, mitochondrial	18.1	1	1	1	0.435633	1		1.31102	1		35.62	210	23.1209	8.68994
Q16610	ECM1_HUMAN	ECM1	Extracellular matrix protein 1	27.04	12	12	41	1.02877	29	28.0738	0.858552	29	35.0912	1318.43	540	60.6353	6.7124
Q16627	CCL14_HUMAN	CCL14	C-C motif chemokine 14	7.53	1	1	1	1.10149	1		1.55672	1		37.89	93	10.6713	8.71924
Q16630	CPSF6_HUMAN	CPSF6	Cleavage and polyadenylation specificity factor subunit 6	4.54	1	1	2	0.453782	1		1.68722	1		84.2024	551	59.1734	7.15186
Q16643	DREB_HUMAN	DBN1	Drebrin	10.32	3	3	32	0.599987	5	13.875	1.50734	12	44.2958	1171.08	649	71.3854	4.44971
Q16658	FSCN1_HUMAN	FSCN1	Fascin	8.52	3	3	6				0.871364	3	41.3275	217.022	493	54.4961	7.23975
Q16698	DECR_HUMAN	DECR1	2,4-dienoyl-CoA reductase, mitochondrial	21.49	3	3	6	0.257061	1		1.05455	4	13.802	200.758	335	36.0448	9.27588
Q16706	MA2A1_HUMAN	MAN2A1	Alpha-mannosidase 2	2.45	2	2	2	0.691401	2	19.9469	0.314969	2	65.9253	81.6162	1144	131.057	7.57666
Q16740	CLPP_HUMAN	CLPP	ATP-dependent Clp protease proteolytic subunit, mitochondrial	10.47	1	1	2	1.23518	1		1.73098	1		71.8262	277	30.1606	8.08936
Q16777	H2A2C_HUMAN	HIST2H2AC	Histone H2A type 2-C	46.51	3	4	267	0.46601	15	50.6302	1.00554	21	24.5229	9657.71	129	13.9798	10.9019
Q16795	NDUA9_HUMAN	NDUFA9	NADH dehydrogenase [ubiquinone] 1 alpha subcomplex subunit 9, mitochondrial	5.04	1	1	1				0.643145	1		41.34	377	42.4826	9.80322
Q16836	HCDH_HUMAN	HADH	Hydroxyacyl-coenzyme A dehydrogenase, mitochondrial	29.62	3	3	3	0.362223	1		0.85773	1		93.6014	314	34.2719	8.85107
Q16850	CP51A_HUMAN	CYP51A1	Lanosterol 14-alpha demethylase	4.17	1	1	9	0.479735	4	44.695	1.39547	5	31.6832	319.509	503	56.7695	8.52881
Q16851	UGPA_HUMAN	UGP2	UTP--glucose-1-phosphate uridylyltransferase	5.31	2	2	3	0.877506	2	2.29694	0.520074	2	178.934	73.9459	508	56.9047	8.14795
Q16853	AOC3_HUMAN	AOC3	Membrane primary amine oxidase	3.8	3	3	5	0.97755	3	29.6113	0.812281	3	14.8681	166.424	763	84.5683	6.52197
Q16864	VATF_HUMAN	ATP6V1F	V-type proton ATPase subunit F	34.45	2	2	4	0.512442	1		1.70509	2	7.89742	175.927	119	13.362	5.51611
Q16881	TRXR1_HUMAN	TXNRD1	Thioredoxin reductase 1, cytoplasmic	9.09	3	3	10	0.378798	3	16.1408	0.57898	5	20.0742	320.704	649	70.8622	7.38623
Q16891	MIC60_HUMAN	IMMT	MICOS complex subunit MIC60	5.28	2	2	6	0.342279	2	24.846	1.02502	3	45.4687	216.182	758	83.6264	6.48096
Q29RF7	PDS5A_HUMAN	PDS5A	Sister chromatid cohesion protein PDS5 homolog A	5.39	3	3	3	0.373604	1		1.31864	1		91.1032	1337	150.734	7.91357
Q2TAY7	SMU1_HUMAN	SMU1	WD40 repeat-containing protein SMU1	8.38	3	3	78	0.408776	7	116.277	1.39117	26	29.941	2605.84	513	57.5072	7.18115
Q3LXA3	TKFC_HUMAN	TKFC	Triokinase/FMN cyclase	3.65	1	1	2	0.532042	1		0.975099	1		67.6324	575	58.91	7.48877
Q3ZCW2	LEGL_HUMAN	LGALSL	Galectin-related protein	12.21	2	2	5	0.868726	3	4.78904	1.03951	3	44.7599	196.326	172	18.9737	5.35107
Q49A26	GLYR1_HUMAN	GLYR1	Putative oxidoreductase GLYR1	4.16	1	1	2				1.34127	1		88.4	553	60.518	9.17334
Q4G0X9	CCD40_HUMAN	CCDC40	Coiled-coil domain-containing protein 40	0.79	1	1	1							39.06	1142	130.033	5.2876
Q53EZ4	CEP55_HUMAN	CEP55	Centrosomal protein of 55 kDa	3.66	1	1	1	0.279562	1		1.17819	1		39.84	464	54.1452	7.00537
Q53GQ0	DHB12_HUMAN	HSD17B12	Very-long-chain 3-oxoacyl-CoA reductase	4.81	1	1	3	0.303127	2	45.0447	0.803002	2	0.0630777	94.3881	312	34.3022	9.31982
Q53HC9	EIPR1_HUMAN	EIPR1	EARP-interacting protein	8.27	1	1	2				1.27125	1		75.1362	387	43.5761	5.05908
Q53HV7	SMUG1_HUMAN	SMUG1	Single-strand selective monofunctional uracil DNA glycosylase	4.44	1	1	1	0.938634	1		0.772933	1		26.1	270	29.8424	6.62451
Q56VL3	OCAD2_HUMAN	OCIAD2	OCIA domain-containing protein 2	16.88	1	1	3				0.90938	1		118.953	154	16.9426	9.02686
Q58FG1	HS904_HUMAN	HSP90AA4P	Putative heat shock protein HSP 90-alpha A4	5.02	1	2	2	1.53243	1		0.827673	1		53.6671	418	47.6821	5.18604
Q5BJF2	SGMR2_HUMAN	TMEM97	Sigma intracellular receptor 2	15.91	1	1	1	0.320266	1		1.33227	1		31.08	176	20.8342	9.37842
Q5GLZ8	HERC4_HUMAN	HERC4	Probable E3 ubiquitin-protein ligase HERC4	2.84	1	1	1	0.170698	1		1.35628	1		35.15	1057	118.487	6.18896
Q5H9R4	ARMX4_HUMAN	ARMCX4	Armadillo repeat-containing X-linked protein 4	1.94	1	1	2	1.09426	1		0.832475	1		44.8169	360	39.3808	9.18799
Q5JRA6	TGO1_HUMAN	MIA3	Transport and Golgi organization protein 1 homolog	1.63	2	2	3	0.750558	2	32.2001	1.25594	2	39.9664	121.019	1907	213.57	4.84326
Q5JS54	PSMG4_HUMAN	PSMG4	Proteasome assembly chaperone 4	17.89	1	1	2	0.471927	1		1.29727	1		60.8724	123	13.766	6.52197
Q5JTH9	RRP12_HUMAN	RRP12	RRP12-like protein	1.08	1	1	6				1.6025	2	32.6137	196.26	1297	143.611	8.74854
Q5JTV8	TOIP1_HUMAN	TOR1AIP1	Torsin-1A-interacting protein 1	3.77	1	1	4	0.440936	1		1.25155	2	33.4611	164.212	583	66.2083	8.17725
Q5JTZ9	SYAM_HUMAN	AARS2	Alanine--tRNA ligase, mitochondrial	1.83	1	1	1	0.653411	1		0.892356	1		40.81	985	107.273	6.26514
Q5JVX7	CA141_HUMAN	C1orf141	Uncharacterized protein C1orf141	1.75	1	1	1	0.638114	1		0.218229	1		39.43	400	46.1062	9.68604
Q5NE16	CATL3_HUMAN	CTSL3P	Putative inactive cathepsin L-like protein CTSL3P	3.21	1	1	2	1.34294	1		1.12866	1		66.7124	218	25.0432	7.15186
Q5PRF9	SMAG2_HUMAN	SAMD4B	Protein Smaug homolog 2	1.01	1	1	1	0.935352	1		1.53063	1		45.13	694	75.4362	6.82959
Q5SRE5	NU188_HUMAN	NUP188	Nucleoporin NUP188 homolog	2.97	2	2	4				1.86104	1		130.847	1749	195.917	6.72705
Q5SY16	NOL9_HUMAN	NOL9	Polynucleotide 5'-hydroxyl-kinase NOL9	3.56	1	1	2							80.4747	702	79.2722	9.12939
Q5SYB0	FRPD1_HUMAN	FRMPD1	FERM and PDZ domain-containing protein 1	0.44	1	1	10	1.10329	5	37.4383	1.24944	5	53.5704	271.118	1578	173.328	5.24951
Q5T013	HYI_HUMAN	HYI	Putative hydroxypyruvate isomerase	2.53	1	1	2	0.828434	2	60.0618	1.57455	2	46.6322	46.0956	277	30.3866	5.50342
Q5T4S7	UBR4_HUMAN	UBR4	E3 ubiquitin-protein ligase UBR4	2.28	5	5	6	0.218591	2	1.92585	1.07126	3	12.0692	258.272	5183	573.476	6.03662
Q5TAQ9	DCAF8_HUMAN	DCAF8	DDB1- and CUL4-associated factor 8	4.36	1	1	1							56.58	597	66.8111	5.38916
Q5TGZ0	MIC10_HUMAN	MINOS1	MICOS complex subunit MIC10	23.08	2	2	5	0.378698	3	17.1153	1.17403	3	24.0468	123.599	78	8.80235	8.49951
Q5TZF3	ANR45_HUMAN	ANKRD45	Ankyrin repeat domain-containing protein 45	2.48	1	1	3	0.496703	2	59.0228	0.394074	2	30.7456	44.9812	282	31.7897	4.64014
Q5U4P2	ASPH1_HUMAN	ASPHD1	Aspartate beta-hydroxylase domain-containing protein 1	1.79	1	1	1							34.98	390	41.1016	8.55811
Q5UCC4	EMC10_HUMAN	EMC10	ER membrane protein complex subunit 10	9.54	1	1	2	0.627548	1		0.989421	2	2.90067	103.162	262	27.3298	6.12549
Q5VSL9	STRP1_HUMAN	STRIP1	Striatin-interacting protein 1	2.99	1	1	1				0.814975	1		39.77	837	95.5148	6.29053
Q5VST6	AB17B_HUMAN	ABHD17B	Alpha/beta hydrolase domain-containing protein 17B	9.38	1	1	1	0.365563	1		1.97715	1		40.66	288	32.1938	6.29053
Q5VTL8	PR38B_HUMAN	PRPF38B	Pre-mRNA-splicing factor 38B	4.03	1	1	1	1.03662	1					40.53	546	64.4292	10.5356
Q5VUG0	SMBT2_HUMAN	SFMBT2	Scm-like with four MBT domains protein 2	0.78	1	1	2	0.46658	2	66.2394	0.122383	2	23.5403	42.639	894	100.498	6.55127
Q5VW32	BROX_HUMAN	BROX	BRO1 domain-containing protein BROX	4.87	1	1	1	0.544605	1		0.805591	1		48.51	411	46.4467	7.6499
Q5VYK3	ECM29_HUMAN	ECM29	Proteasome-associated protein ECM29 homolog	4.82	4	4	6	0.815657	5	42.5661	1.35316	5	22.8796	198.565	1845	204.16	7.12256
Q5VZF2	MBNL2_HUMAN	MBNL2	Muscleblind-like protein 2	6.7	1	1	1	0.419005	1		0.8951	1		41	373	40.4912	8.38232
Q63HN8	RN213_HUMAN	RNF213	E3 ubiquitin-protein ligase RNF213	0.46	1	1	1				1.14727	1		56.37	5207	591.03	6.48096
Q658Y4	F91A1_HUMAN	FAM91A1	Protein FAM91A1	3.1	1	1	3				1.51575	2	0.172754	112.335	838	93.8497	6.39209
Q66K14	TBC9B_HUMAN	TBC1D9B	TBC1 domain family member 9B	1.68	1	1	2				1.37015	1		62.4924	1250	140.436	5.24951
Q66K74	MAP1S_HUMAN	MAP1S	Microtubule-associated protein 1S	3.02	1	1	3	0.333201	1		1.63042	2	4.53153	132.687	1059	112.142	7.29834
Q68EM7	RHG17_HUMAN	ARHGAP17	Rho GTPase-activating protein 17	2.84	1	1	2	0.850372	2	62.1935	0.87167	2	43.6311	81.8024	881	95.3773	7.62061
Q6DD88	ATLA3_HUMAN	ATL3	Atlastin-3	6.1	2	2	3	1.09718	2	34.6119	1.40267	2	27.8314	90.9721	541	60.5034	5.65576
Q6DHV5	C2D2B_HUMAN	CC2D2B	Protein CC2D2B	0.76	1	1	1	2.1636	1		1.34697	1		29.9	1058	122.877	7.07861
Q6DKI1	RL7L_HUMAN	RPL7L1	60S ribosomal protein L7-like 1	7.32	1	1	3	0.287028	2	0.310466	1.24695	2	29.8066	87.3265	246	28.6431	10.5063
Q6E0U4	DMKN_HUMAN	DMKN	Dermokine	6.51	2	2	2							108.762	476	47.0541	7.28369
Q6EMK4	VASN_HUMAN	VASN	Vasorin	19.61	10	10	30	1.37422	23	34.9091	1.80443	23	34.0931	901.735	673	71.6675	7.38623
Q6FI81	CPIN1_HUMAN	CIAPIN1	Anamorsin	5.45	1	1	1	0.72965	1		1.28677	1		57.74	312	33.5611	5.61768
Q6IN85	P4R3A_HUMAN	PPP4R3A	Serine/threonine-protein phosphatase 4 regulatory subunit 3A	1.92	1	1	1							38.9	833	95.308	4.94482
Q6KC79	NIPBL_HUMAN	NIPBL	Nipped-B-like protein	0.25	1	1	3	1.17487	2	25.7455	0.799733	2	41.7395	68.5485	2804	315.854	7.91357
Q6L8Q7	PDE12_HUMAN	PDE12	2',5'-phosphodiesterase 12	4.93	1	1	1							87.69	609	67.3089	6.56592
Q6NUK1	SCMC1_HUMAN	SLC25A24	Calcium-binding mitochondrial carrier protein SCaMC-1	5.03	1	1	1							37.82	477	53.3203	6.32861
Q6NVY1	HIBCH_HUMAN	HIBCH	3-hydroxyisobutyryl-CoA hydrolase, mitochondrial	7.77	1	1	2	0.562713	1		0.972185	1		67.9624	386	43.4544	8.19189
Q6NXR4	TTI2_HUMAN	TTI2	TELO2-interacting protein 2	5.31	1	1	1	0.723796	1		1.91178	1		35.63	508	56.8791	7.09326
Q6P179	ERAP2_HUMAN	ERAP2	Endoplasmic reticulum aminopeptidase 2	2.4	2	2	3	1.09424	2	22.0301	1.05069	2	19.299	84.57	960	110.391	6.7124
Q6P1N9	TATD1_HUMAN	TATDN1	Putative deoxyribonuclease TATDN1	2.36	1	1	2	0.884885	1		0.453448	1		85.9568	297	33.5799	6.96143
Q6P1Q9	MET2B_HUMAN	METTL2B	Methyltransferase-like protein 2B	5.29	1	1	1	0.813028	1		1.22607	1		46.41	378	43.3983	5.85889
Q6P1X6	CH082_HUMAN	C8orf82	UPF0598 protein C8orf82	11.57	1	1	2	0.470697	1		0.44783	2	96.9254	81.7324	216	23.8741	9.14404
Q6P2I3	FAH2B_HUMAN	FAHD2B	Fumarylacetoacetate hydrolase domain-containing protein 2B	5.73	1	1	2	0.594166	1		1.37214	1		78.1862	314	34.5911	7.75244
Q6P2P2	ANM9_HUMAN	PRMT9	Protein arginine N-methyltransferase 9	0.83	1	1	1	0.570076	1		0.182473	1		23.94	845	94.4408	5.24951
Q6P2Q9	PRP8_HUMAN	PRPF8	Pre-mRNA-processing-splicing factor 8	3.3	3	3	32	0.301638	2	36.6691	1.12694	8	17.4352	1209.38	2335	273.427	8.83643
Q6P3W7	SCYL2_HUMAN	SCYL2	SCY1-like protein 2	2.26	1	1	1							39.62	929	103.642	8.22119
Q6P3X3	TTC27_HUMAN	TTC27	Tetratricopeptide repeat protein 27	2.49	1	1	3	0.438563	2	21.3368	1.24973	2	3.78548	119.785	843	96.5712	5.59229
Q6P4A7	SFXN4_HUMAN	SFXN4	Sideroflexin-4	5.64	1	1	1							52.33	337	37.9738	9.18799
Q6P4Q7	CNNM4_HUMAN	CNNM4	Metal transporter CNNM4	0.9	1	1	1	0.283979	1		0.130307	1		42.19	775	86.5519	6.07471
Q6P996	PDXD1_HUMAN	PDXDC1	Pyridoxal-dependent decarboxylase domain-containing protein 1	3.3	1	1	3							116.83	788	86.6523	5.37646
Q6P9B6	TLDC1_HUMAN	TLDC1	TLD domain-containing protein 1	4.39	1	1	1							41.99	456	50.9611	6.23975
Q6PD62	CTR9_HUMAN	CTR9	RNA polymerase-associated protein CTR9 homolog	1.62	1	1	1	0.700712	1		1.64479	1		42.18	1173	133.42	6.771
Q6PL18	ATAD2_HUMAN	ATAD2	ATPase family AAA domain-containing protein 2	1.87	1	1	1	0.368355	1		2.35408	1		61.11	1390	158.456	6.31592
Q6PL24	TMED8_HUMAN	TMED8	Protein TMED8	9.85	1	1	1							60.63	325	35.7184	4.7417
Q6Q0C0	TRAF7_HUMAN	TRAF7	E3 ubiquitin-protein ligase TRAF7	3.28	1	1	1	0.472688	1		1.20933	1		41.25	670	74.5609	7.15186
Q6UB35	C1TM_HUMAN	MTHFD1L	Monofunctional C1-tetrahydrofolate synthase, mitochondrial	4.7	2	2	5	0.64376	2	30.0903	1.12766	3	56.8385	212.634	978	105.724	8.06006
Q6UVK1	CSPG4_HUMAN	CSPG4	Chondroitin sulfate proteoglycan 4	0.43	1	1	2	0.950234	1		0.690541	1		75.6724	2322	250.382	5.46533
Q6UW68	TM205_HUMAN	TMEM205	Transmembrane protein 205	14.81	1	1	8				1.22876	6	10.6591	370.827	189	21.1839	8.6167
Q6UWP8	SBSN_HUMAN	SBSN	Suprabasin	9.15	1	1	1	0.735256	1		0.554131	1		38.04	590	60.5046	7.00537
Q6UX71	PXDC2_HUMAN	PLXDC2	Plexin domain-containing protein 2	13.99	6	6	19	1.11329	12	28.2014	1.27377	12	33.7695	582.242	529	59.5455	6.45557
Q6UXB8	PI16_HUMAN	PI16	Peptidase inhibitor 16	13.17	5	5	9	0.808713	7	21.3115	0.558692	7	5.33557	265.418	463	49.4395	5.38916
Q6UY14	ATL4_HUMAN	ADAMTSL4	ADAMTS-like protein 4	2.98	3	3	4	1.04292	3	15.2837	0.761509	3	57.9152	95.5871	1074	116.471	8.33838
Q6YHK3	CD109_HUMAN	CD109	CD109 antigen	10.31	12	12	21	1.13782	13	12.2415	1.41707	13	27.4695	598.178	1445	161.587	5.84619
Q6YN16	HSDL2_HUMAN	HSDL2	Hydroxysteroid dehydrogenase-like protein 2	4.31	1	1	2	0.461341	1		0.908007	1		61.5824	418	45.3655	7.98682
Q6ZN84	CCD81_HUMAN	CCDC81	Coiled-coil domain-containing protein 81	1.23	1	1	13	1.07982	9	35.0066	0.826309	9	27.4699	173.537	652	76.0353	9.14404
Q6ZYL4	TF2H5_HUMAN	GTF2H5	General transcription factor IIH subunit 5	33.8	1	1	1	0.20249	1		0.874528	1		58.51	71	8.04819	4.65283
Q70CQ2	UBP34_HUMAN	USP34	Ubiquitin carboxyl-terminal hydrolase 34	0.48	1	1	1				0.714389	1		31.7	3546	403.973	5.8208
Q71DI3	H32_HUMAN	HIST2H3A	Histone H3.2	27.21	3	3	153	0.315473	12	49.0982	1.33953	53	37.8768	6114.5	136	15.3785	11.2681
Q76LX8	ATS13_HUMAN	ADAMTS13	A disintegrin and metalloproteinase with thrombospondin motifs 13	2.38	3	3	4	0.834627	3	2.56787	0.527921	3	125.683	106.813	1427	153.505	7.1665
Q7KZ85	SPT6H_HUMAN	SUPT6H	Transcription elongation factor SPT6	3.36	3	3	3	0.523409	1		1.7022	2	47.0914	146.928	1726	198.949	4.90674
Q7KZF4	SND1_HUMAN	SND1	Staphylococcal nuclease domain-containing protein 1	8.68	4	4	41	0.304417	16	59.5192	1.26971	24	29.9315	1476.05	910	101.934	7.1665
Q7KZN9	COX15_HUMAN	COX15	Cytochrome c oxidase assembly protein COX15 homolog	4.39	1	1	2	0.798721	1		2.00581	2	1.25745	57.3	410	46.0004	9.81787
Q7L014	DDX46_HUMAN	DDX46	Probable ATP-dependent RNA helicase DDX46	6.3	5	5	12	0.460908	7	30.9111	1.20187	8	69.9276	341.778	1031	117.29	9.29053
Q7L1Q6	BZW1_HUMAN	BZW1	Basic leucine zipper and W2 domain-containing protein 1	11.46	2	2	22	0.604287	6	25.1857	1.51334	12	24.1414	705.273	419	48.0127	5.92236
Q7L1T6	NB5R4_HUMAN	CYB5R4	Cytochrome b5 reductase 4	1.54	1	1	1							36.29	521	59.436	7.72314
Q7L2E3	DHX30_HUMAN	DHX30	Putative ATP-dependent RNA helicase DHX30	1.51	1	1	2				0.953533	1		102.842	1194	133.855	8.77783
Q7L2H7	EIF3M_HUMAN	EIF3M	Eukaryotic translation initiation factor 3 subunit M	19.79	3	3	25	0.312085	11	43.8798	1.43555	11	16.463	713.281	374	42.4758	5.63037
Q7L576	CYFP1_HUMAN	CYFIP1	Cytoplasmic FMR1-interacting protein 1	5.91	3	3	5	0.577991	1		1.24882	2	18.3509	150.709	1253	145.089	6.90283
Q7L5N1	CSN6_HUMAN	COPS6	COP9 signalosome complex subunit 6	5.5	1	1	4	0.693993	2	17.4614	1.10125	2	44.6373	164.847	327	36.1402	5.73193
Q7LG56	RIR2B_HUMAN	RRM2B	Ribonucleoside-diphosphate reductase subunit M2 B	6.84	1	1	1				0.761182	1		87.16	351	40.7104	4.97021
Q7LGA3	HS2ST_HUMAN	HS2ST1	Heparan sulfate 2-O-sulfotransferase 1	4.78	1	1	1	0.353354	1		1.14769	1		40.36	356	41.8544	8.68994
Q7Z2K6	ERMP1_HUMAN	ERMP1	Endoplasmic reticulum metallopeptidase 1	2.88	1	1	1							18.57	904	100.167	7.51807
Q7Z2Z2	EFL1_HUMAN	EFL1	Elongation factor-like GTPase 1	2.77	1	1	1				0.77506	1		35.81	1120	125.35	5.90967
Q7Z333	SETX_HUMAN	SETX	Probable helicase senataxin	0.3	1	1	1	1.05118	1		1.43245	1		29.72	2677	302.689	7.1665
Q7Z3B1	NEGR1_HUMAN	NEGR1	Neuronal growth regulator 1	3.67	1	1	2	1.34399	1		1.74228	1		120.172	354	38.6943	6.21436
Q7Z478	DHX29_HUMAN	DHX29	ATP-dependent RNA helicase DHX29	1.61	1	1	5	0.367026	4	57.1057	1.28036	4	25.4053	145.519	1369	155.139	8.08936
Q7Z4W1	DCXR_HUMAN	DCXR	L-xylulose reductase	7.38	1	1	25	0.251365	5	24.2261	1.05619	19	24.1344	1021.54	244	25.8966	8.104
Q7Z6Z7	HUWE1_HUMAN	HUWE1	E3 ubiquitin-protein ligase HUWE1	1.83	3	3	3	0.948405	2	0.522455	1.04976	2	76.5199	110.44	4374	481.589	5.22412
Q7Z7F0	KHDC4_HUMAN	KHDC4	KH homology domain-containing protein 4	1.3	1	1	1	0.170231	1		1.36903	1		37.52	614	64.8049	8.73389
Q7Z7G0	TARSH_HUMAN	ABI3BP	Target of Nesh-SH3	4.56	4	4	10	0.92459	6	25.1413	1.35473	6	48.2819	280.53	1075	118.569	9.43701
Q7Z7M0	MEGF8_HUMAN	MEGF8	Multiple epidermal growth factor-like domains protein 8	3.13	6	6	9	1.09437	6	11.4606	1.08532	6	15.8284	254.015	2845	302.902	6.87354
Q7Z7M8	B3GN8_HUMAN	B3GNT8	UDP-GlcNAc:betaGal beta-1,3-N-acetylglucosaminyltransferase 8	5.04	1	1	1	1.06081	1		1.14308	1		42.57	397	43.3684	8.32373
Q86SQ4	AGRG6_HUMAN	ADGRG6	Adhesion G-protein coupled receptor G6	3.6	4	4	6	1.55603	5	26.6104	0.800358	5	32.7608	198.921	1221	136.607	7.86963
Q86TH1	ATL2_HUMAN	ADAMTSL2	ADAMTS-like protein 2	1.68	2	2	4	1.18472	3	3.37597	0.283815	3	4.3532	84.9365	951	104.553	6.41748
Q86TM6	SYVN1_HUMAN	SYVN1	E3 ubiquitin-protein ligase synoviolin	3.73	1	1	3	0.577662	2	40.3248	1.24562	2	18.5587	114.631	617	67.6403	6.94678
Q86TW2	ADCK1_HUMAN	ADCK1	Uncharacterized aarF domain-containing protein kinase 1	1.32	1	1	1	0.733132	1		0.468023	1		29.15	530	60.5384	8.60205
Q86U17	SPA11_HUMAN	SERPINA11	Serpin A11	11.61	5	5	7	1.35617	5	11.2267	0.977882	5	18.1295	170.01	422	46.9595	7.6792
Q86U38	NOP9_HUMAN	NOP9	Nucleolar protein 9	4.25	1	1	1				3.89201	1		53.85	636	69.3945	7.28369
Q86U42	PABP2_HUMAN	PABPN1	Polyadenylate-binding protein 2	9.15	1	1	1	0.426825	1		1.75578	1		38.91	306	32.729	5.05908
Q86U86	PB1_HUMAN	PBRM1	Protein polybromo-1	1.12	1	1	1							55.81	1689	192.825	6.88818
Q86UD1	OAF_HUMAN	OAF	Out at first protein homolog	31.14	6	6	12	1.29399	8	29.7543	1.16804	8	24.2678	338.575	273	30.6686	6.84424
Q86UN3	R4RL2_HUMAN	RTN4RL2	Reticulon-4 receptor-like 2	5.24	2	2	2	1.86573	2	2.19563	1.70657	2	8.65904	86.8825	420	46.0765	7.62061
Q86UP2	KTN1_HUMAN	KTN1	Kinectin	1.25	1	1	2	0.35596	1		1.10488	1		81.1124	1357	156.179	5.64307
Q86UP3	ZFHX4_HUMAN	ZFHX4	Zinc finger homeobox protein 4	0.25	1	1	2	1.71208	2	55.428	2.31838	2	57.2005	60.2893	3567	393.482	6.3667
Q86UV6	TRI74_HUMAN	TRIM74	Tripartite motif-containing protein 74	3.2	1	1	4	0.813748	3	53.39	0.0724961	3	375.157	80.777	250	28.5282	6.26514
Q86UX7	URP2_HUMAN	FERMT3	Fermitin family homolog 3	2.4	1	1	1	0.536522	1		0.0842322	1		65	667	75.905	6.97607
Q86V81	THOC4_HUMAN	ALYREF	THO complex subunit 4	10.12	1	1	17	0.318517	2	22.8118	1.48545	12	57.051	522.829	257	26.8716	11.1509
Q86VB7	C163A_HUMAN	CD163	Scavenger receptor cysteine-rich type 1 protein M130	14.79	14	14	28	1.72696	18	21.1159	2.41521	18	44.488	867.361	1156	125.369	5.94775
Q86VP6	CAND1_HUMAN	CAND1	Cullin-associated NEDD8-dissociated protein 1	6.26	3	3	8	0.400706	1		1.38817	2	20.5718	309.385	1230	136.289	5.78271
Q86VU5	CMTD1_HUMAN	COMTD1	Catechol O-methyltransferase domain-containing protein 1	9.92	1	1	4							218.809	262	28.7904	8.38232
Q86VW0	SESD1_HUMAN	SESTD1	SEC14 domain and spectrin repeat-containing protein 1	1.01	1	1	1							32.38	696	79.2983	5.09717
Q86VZ2	WDR5B_HUMAN	WDR5B	WD repeat-containing protein 5B	5.76	1	1	2	0.629012	1		0.867631	1		90.3624	330	36.3151	7.60596
Q86X29	LSR_HUMAN	LSR	Lipolysis-stimulated lipoprotein receptor	1.69	1	1	1	1.88655	1		2.45389	1		51.66	649	71.3939	7.97217
Q86X55	CARM1_HUMAN	CARM1	Histone-arginine methyltransferase CARM1	11.18	3	3	4	0.645455	1		1.65048	2	6.50027	129.624	608	65.8114	6.72705
Q86XI6	PPR3B_HUMAN	PPP1R3B	Protein phosphatase 1 regulatory subunit 3B	2.46	1	1	3	0.545767	3	57.681	0.100222	3	34.5189	45.3262	285	32.674	6.13818
Q86XP3	DDX42_HUMAN	DDX42	ATP-dependent RNA helicase DDX42	2.77	1	1	3	0.409787	2	44.1958	1.70186	2	69.9	140.6	938	102.912	7.02002
Q86Y56	DAAF5_HUMAN	DNAAF5	Dynein assembly factor 5, axonemal	5.73	2	2	7				0.621089	1		293.401	855	93.4621	6.41748
Q86Y82	STX12_HUMAN	STX12	Syntaxin-12	10.51	1	1	1							57.57	276	31.6223	5.59229
Q86YW5	TRML1_HUMAN	TREML1	Trem-like transcript 1 protein	10.29	2	2	5	0.825371	3	22.2393	1.56473	3	20.5556	156.059	311	32.6579	6.04932
Q8IU60	DCP2_HUMAN	DCP2	m7GpppN-mRNA hydrolase	6.43	1	1	1	0.340229	1		0.903059	1		31.16	420	48.4263	8.00146
Q8IUC4	RHPN2_HUMAN	RHPN2	Rhophilin-2	3.64	1	1	1	0.836293	1		1.1006	1		49.68	686	76.9444	6.80029
Q8IUE6	H2A2B_HUMAN	HIST2H2AB	Histone H2A type 2-B	49.23	3	4	299	0.435918	1		0.973369	1		9965.61	130	13.9868	10.8872
Q8IUR0	TPPC5_HUMAN	TRAPPC5	Trafficking protein particle complex subunit 5	15.43	2	2	2	0.319574	1		1.13711	1		64.3727	188	20.7702	9.65674
Q8IUS5	EPHX4_HUMAN	EPHX4	Epoxide hydrolase 4	1.93	1	1	1	1.18806	1		1.89712	1		33.61	362	42.2967	8.35303
Q8IVL5	P3H2_HUMAN	P3H2	Prolyl 3-hydroxylase 2	3.25	1	1	2	0.375271	1		0.850016	1		67.7262	708	80.9332	5.70654
Q8IWA4	MFN1_HUMAN	MFN1	Mitofusin-1	3.37	1	1	4				1.31639	2	34.3928	185.767	741	84.0471	6.25244
Q8IWB7	WDFY1_HUMAN	WDFY1	WD repeat and FYVE domain-containing protein 1	6.59	2	2	3	1.19787	1		0.63609	2	73.0133	86.9347	410	46.2933	7.32764
Q8IWJ2	GCC2_HUMAN	GCC2	GRIP and coiled-coil domain-containing protein 2	0.48	1	1	1	1.37742	1		0.80986	1		27.63	1684	195.789	5.13525
Q8IWV2	CNTN4_HUMAN	CNTN4	Contactin-4	1.85	2	2	4	0.99541	2	2.22353	0.867665	2	1.08322	109.973	1026	113.383	7.47412
Q8IX01	SUGP2_HUMAN	SUGP2	SURP and G-patch domain-containing protein 2	1.66	1	1	1	0.624465	1		1.75381	1		42.56	1082	120.132	7.28369
Q8IX12	CCAR1_HUMAN	CCAR1	Cell division cycle and apoptosis regulator protein 1	1.74	1	1	2	0.601406	1		1.72844	1		80.7324	1150	132.739	5.75732
Q8IXH7	NELFD_HUMAN	NELFCD	Negative elongation factor C/D	4.41	1	1	1				1.10463	1		39.38	590	66.2043	5.09717
Q8IXL6	FA20C_HUMAN	FAM20C	Extracellular serine/threonine protein kinase FAM20C	6.16	3	3	3	0.853822	2	18.3453	0.712667	2	0.25873	91.5159	584	66.1925	7.73779
Q8IY81	SPB1_HUMAN	FTSJ3	pre-rRNA processing protein FTSJ3	3.07	1	1	1							36.46	847	96.4992	8.39697
Q8IYB3	SRRM1_HUMAN	SRRM1	Serine/arginine repetitive matrix protein 1	2.65	2	2	25	0.197898	6	54.0631	1.2445	13	32.3597	738.148	904	102.274	11.8394
Q8IYB8	SUV3_HUMAN	SUPV3L1	ATP-dependent RNA helicase SUPV3L1, mitochondrial	2.67	1	1	1	0.722111	1		1.19271	1		73.52	786	87.9354	7.98682
Q8IZ81	ELMD2_HUMAN	ELMOD2	ELMO domain-containing protein 2	9.22	1	1	1							54.9	293	34.9377	8.04541
Q8IZ83	A16A1_HUMAN	ALDH16A1	Aldehyde dehydrogenase family 16 member A1	2.99	1	1	1	0.498523	1		1.68795	1		36.02	802	85.0737	6.78564
Q8IZF2	AGRF5_HUMAN	ADGRF5	Adhesion G protein-coupled receptor F5	3.49	4	4	6	0.998908	3	7.62715	0.704089	3	26.3882	178.947	1346	149.361	6.65381
Q8IZP0	ABI1_HUMAN	ABI1	Abl interactor 1	10.04	2	2	2				2.08349	1		71.5562	508	55.0467	7.06396
Q8IZP2	ST134_HUMAN	ST13P4	Putative protein FAM10A4	7.08	1	1	3	0.563955	2	11.1065	1.16408	2	26.3045	104.91	240	27.3897	5.08447
Q8N0U8	VKORL_HUMAN	VKORC1L1	Vitamin K epoxide reductase complex subunit 1-like protein 1	10.8	1	1	3	0.419678	1		1.03323	2	40.8662	100.013	176	19.8227	9.12939
Q8N163	CCAR2_HUMAN	CCAR2	Cell cycle and apoptosis regulator protein 2	4.98	2	2	17	0.285435	4	40.9707	1.43871	10	43.8207	629.236	923	102.838	5.22412
Q8N1B4	VPS52_HUMAN	VPS52	Vacuolar protein sorting-associated protein 52 homolog	2.49	1	1	1	0.847358	1		1.14209	1		42.16	723	82.1696	5.98584
Q8N1F7	NUP93_HUMAN	NUP93	Nuclear pore complex protein Nup93	5.49	2	2	15	0.171229	3	8.64493	1.89347	10	48.8143	638.346	819	93.4296	5.71924
Q8N1G2	CMTR1_HUMAN	CMTR1	Cap-specific mRNA (nucleoside-2'-O-)-methyltransferase 1	2.75	2	2	5	0.367949	2	19.1971	1.46815	3	11.5884	173.533	835	95.26	7.04932
Q8N2M8	CLASR_HUMAN	CLASRP	CLK4-associating serine/arginine rich protein	5.34	1	1	1				2.61317	1		39.96	674	77.1149	10.4478
Q8N335	GPD1L_HUMAN	GPD1L	Glycerol-3-phosphate dehydrogenase 1-like protein	9.12	1	1	1							54.06	351	38.3939	7.02002
Q8N357	S35F6_HUMAN	SLC35F6	Solute carrier family 35 member F6	7.01	1	1	2	0.249504	1		1.33736	1		69.56	371	40.1882	6.93213
Q8N3C0	ASCC3_HUMAN	ASCC3	Activating signal cointegrator 1 complex subunit 3	0.95	1	1	2	0.726685	1		1.18744	1		106.152	2202	251.301	7.09326
Q8N5F7	NKAP_HUMAN	NKAP	NF-kappa-B-activating protein	6.02	1	1	1	0.985584	1		0.926312	1		64.09	415	47.1101	10.1108
Q8N5H7	SH2D3_HUMAN	SH2D3C	SH2 domain-containing protein 3C	0.81	1	1	3							39.88	860	94.352	8.07471
Q8N684	CPSF7_HUMAN	CPSF7	Cleavage and polyadenylation specificity factor subunit 7	9.98	2	2	3	0.467873	2	31.6673	1.04419	2	96.1736	134.761	471	52.0183	8.00146
Q8N6C8	LIRA3_HUMAN	LILRA3	Leukocyte immunoglobulin-like receptor subfamily A member 3	12.76	4	4	6	1.4495	4	18.6598	1.36798	4	6.08753	181.605	439	47.4419	8.08936
Q8N6L1	KTAP2_HUMAN	KRTCAP2	Keratinocyte-associated protein 2	19.85	1	1	7				1.69311	1		260.273	136	14.6689	9.61279
Q8N807	PDILT_HUMAN	PDILT	Protein disulfide-isomerase-like protein of the testis	1.2	1	1	1							35.89	584	66.6151	6.85889
Q8N841	TTLL6_HUMAN	TTLL6	Tubulin polyglutamylase TTLL6	0.95	1	1	1	1.40722	1		2.86873	1		36.12	843	96.3395	8.82178
Q8NB78	KDM1B_HUMAN	KDM1B	Lysine-specific histone demethylase 1B	4.26	1	1	1							60.22	822	92.0392	7.86963
Q8NBJ4	GOLM1_HUMAN	GOLM1	Golgi membrane protein 1	7.73	3	3	6	1.07902	3	5.71825	0.612427	3	35.8849	162.762	401	45.3058	4.97021
Q8NBJ5	GT251_HUMAN	COLGALT1	Procollagen galactosyltransferase 1	7.07	2	2	5	0.637932	2	210.891	1.38173	3	24.2035	163.529	622	71.5905	7.31299
Q8NBP7	PCSK9_HUMAN	PCSK9	Proprotein convertase subtilisin/kexin type 9	7.37	4	4	6	0.697023	5	16.8784	0.306202	5	89.8558	164.671	692	74.2391	6.60986
Q8NBS9	TXND5_HUMAN	TXNDC5	Thioredoxin domain-containing protein 5	10.65	2	2	6	0.810701	2	12.0178	0.942616	2	145.543	161.888	432	47.5987	5.97314
Q8NBX0	SCPDL_HUMAN	SCCPDH	Saccharopine dehydrogenase-like oxidoreductase	12.12	2	2	4	0.334042	1		1.75944	1		250.907	429	47.1215	9.14404
Q8NC51	PAIRB_HUMAN	SERBP1	Plasminogen activator inhibitor 1 RNA-binding protein	3.92	1	1	2	0.992074	1		0.932727	1		91.5124	408	44.9385	8.646
Q8NC56	LEMD2_HUMAN	LEMD2	LEM domain-containing protein 2	5.96	1	1	2				1.13843	2	58.2198	82.4224	503	56.9395	8.99756
Q8NCA5	FA98A_HUMAN	FAM98A	Protein FAM98A	3.28	1	1	2							59.7424	519	55.3663	9.02686
Q8NCC3	PAG15_HUMAN	PLA2G15	Group XV phospholipase A2	1.94	1	1	1	1.12142	1		1.01368	1		63.05	412	46.6279	6.72705
Q8NCN5	PDPR_HUMAN	PDPR	Pyruvate dehydrogenase phosphatase regulatory subunit, mitochondrial	3.07	1	1	2	0.852144	2	25.0765	1.26955	2	24.0584	113.612	879	99.3006	6.354
Q8NCQ3	NC301_HUMAN	LINC00301	Putative uncharacterized protein encoded by LINC00301	9.47	1	1	1							30.36	95	11.0049	8.54346
Q8NCW5	NNRE_HUMAN	NAXE	NAD(P)H-hydrate epimerase	25	2	2	2				1.33626	2	2.3078	67.7574	288	31.6542	7.66455
Q8ND56	LS14A_HUMAN	LSM14A	Protein LSM14 homolog A	4.1	1	1	1	0.373894	1		0.830076	1		41.91	463	50.4991	9.5249
Q8NE71	ABCF1_HUMAN	ABCF1	ATP-binding cassette sub-family F member 1	8.05	4	4	17	0.510589	10	27.2538	1.38215	11	26.6212	572.181	845	95.8665	6.80029
Q8NEM2	SHCBP_HUMAN	SHCBP1	SHC SH2 domain-binding protein 1	4.02	1	1	1	0.489598	1		0.886834	1		39	672	75.6422	4.75439
Q8NEW0	ZNT7_HUMAN	SLC30A7	Zinc transporter 7	7.45	1	1	3	0.425395	1		2.2457	2	10.2735	88.2932	376	41.5993	6.94678
Q8NEZ5	FBX22_HUMAN	FBXO22	F-box only protein 22	5.46	1	1	1				1.03394	1		49.67	403	44.4798	7.03467
Q8NFA0	UBP32_HUMAN	USP32	Ubiquitin carboxyl-terminal hydrolase 32	1.87	1	1	1							49.73	1604	181.54	6.44287
Q8NFQ8	TOIP2_HUMAN	TOR1AIP2	Torsin-1A-interacting protein 2	4.68	1	1	3	0.317961	1		0.848027	1		159.9	470	51.2322	4.95752
Q8NGY0	O10X1_HUMAN	OR10X1	Olfactory receptor 10X1	2.15	1	1	3	0.897571	2	28.1734	1.09488	2	25.0593	56.5868	326	36.4211	8.14795
Q8NHP1	ARK74_HUMAN	AKR7L	Aflatoxin B1 aldehyde reductase member 4	7.85	1	1	1							45.38	331	36.9412	6.75635
Q8NI27	THOC2_HUMAN	THOC2	THO complex subunit 2	1.44	1	1	1	1.7147	1		2.27934	1		34.38	1593	182.659	8.44092
Q8TAG9	EXOC6_HUMAN	EXOC6	Exocyst complex component 6	3.11	1	1	1				1.11396	1		40.17	804	93.6626	6.20166
Q8TAQ2	SMRC2_HUMAN	SMARCC2	SWI/SNF complex subunit SMARCC2	4.2	1	2	2							61.474	1214	132.797	5.69385
Q8TBX8	PI42C_HUMAN	PIP4K2C	Phosphatidylinositol 5-phosphate 4-kinase type-2 gamma	5.94	2	2	3	0.623002	2	52.5707	0.929673	2	54.5285	77.9813	421	47.2701	6.84424
Q8TBY8	PMFBP_HUMAN	PMFBP1	Polyamine-modulated factor 1-binding protein 1	0.68	1	1	1	0.804205	1		0.697539	1		52.11	1022	118.958	6.29053
Q8TCS8	PNPT1_HUMAN	PNPT1	Polyribonucleotide nucleotidyltransferase 1, mitochondrial	6.64	2	2	5	0.493654	1		1.02258	1		180.209	783	85.8966	7.76709
Q8TCT9	HM13_HUMAN	HM13	Minor histocompatibility antigen H13	13.53	2	2	14				1.46935	3	13.6545	423.311	377	41.4616	6.43018
Q8TCX1	DC2L1_HUMAN	DYNC2LI1	Cytoplasmic dynein 2 light intermediate chain 1	2.85	1	1	1	1.6325	1		1.29246	1		38.88	351	39.5997	7.53271
Q8TDD1	DDX54_HUMAN	DDX54	ATP-dependent RNA helicase DDX54	2.72	1	1	2	0.58374	2	51.494	1.09487	2	33.2357	97.6624	881	98.5342	10.0229
Q8TDD5	MCLN3_HUMAN	MCOLN3	Mucolipin-3	1.27	1	1	1	0.493714	1		0.265091	1		37.89	553	64.2053	6.17627
Q8TDN6	BRX1_HUMAN	BRIX1	Ribosome biogenesis protein BRX1 homolog	6.8	2	2	4	0.873626	1		1.37382	1		92.5085	353	41.3749	9.92041
Q8TDW0	LRC8C_HUMAN	LRRC8C	Volume-regulated anion channel subunit LRRC8C	1	1	1	1	0.839761	1		1.44603	1		48.04	803	92.39	7.62061
Q8TE73	DYH5_HUMAN	DNAH5	Dynein heavy chain 5, axonemal	0.15	1	1	9	1.18434	4	33.0206	1.44731	4	34.3107	201.321	4624	528.684	6.1001
Q8TED0	UTP15_HUMAN	UTP15	U3 small nucleolar RNA-associated protein 15 homolog	8.88	2	2	3				1.48628	1		80.7882	518	58.3786	9.11475
Q8TEM1	PO210_HUMAN	NUP210	Nuclear pore membrane glycoprotein 210	1.32	1	1	4				1.26986	2	17.7317	143.397	1887	204.983	6.81494
Q8TEQ6	GEMI5_HUMAN	GEMIN5	Gem-associated protein 5	0.73	1	1	14	0.316952	7	39.6467	1.3114	13	24.087	512.371	1508	168.483	6.62451
Q8TER0	SNED1_HUMAN	SNED1	Sushi, nidogen and EGF-like domain-containing protein 1	0.64	1	1	1	0.835673	1		0.522492	1		36.51	1413	152.104	6.97607
Q8TEU7	RPGF6_HUMAN	RAPGEF6	Rap guanine nucleotide exchange factor 6	1.69	1	1	1	0.676601	1		1.71355	1		56.6	1601	179.31	6.40479
Q8TEX9	IPO4_HUMAN	IPO4	Importin-4	7.96	4	4	8	0.507797	4	14.8405	0.889816	5	64.9459	271.339	1081	118.64	4.95752
Q8WUM0	NU133_HUMAN	NUP133	Nuclear pore complex protein Nup133	3.63	2	2	10				1.58795	3	23.2334	304.66	1156	128.898	5.09717
Q8WUM4	PDC6I_HUMAN	PDCD6IP	Programmed cell death 6-interacting protein	3.69	1	1	1							46.58	868	95.9631	6.52197
Q8WV22	NSE1_HUMAN	NSMCE1	Non-structural maintenance of chromosomes element 1 homolog	9.77	1	1	3	0.0675315	1		0.826251	2	439.699	106.971	266	30.8357	7.47412
Q8WV60	PTCD2_HUMAN	PTCD2	Pentatricopeptide repeat-containing protein 2, mitochondrial	7.22	1	1	1				1.21901	1		45.45	388	43.9393	9.23193
Q8WVM7	STAG1_HUMAN	STAG1	Cohesin subunit SA-1	1.35	1	1	2	0.179695	1		1.20458	1		95.2962	1258	144.336	5.59229
Q8WW59	SPRY4_HUMAN	SPRYD4	SPRY domain-containing protein 4	9.66	1	1	3	0.523525	2	15.6886	0.810217	2	17.0419	94.4282	207	23.114	6.93213
Q8WWA1	TMM40_HUMAN	TMEM40	Transmembrane protein 40	6.01	1	1	1	1.18507	1		1.52806	1		41.21	233	25.4793	5.59229
Q8WWC4	MAIP1_HUMAN	MAIP1	m-AAA protease-interacting protein 1, mitochondrial	8.59	1	1	1				1.39541	1		45.26	291	32.524	9.17334
Q8WWI5	CTL1_HUMAN	SLC44A1	Choline transporter-like protein 1	1.37	1	1	2	1.71092	1		1.76854	1		77.3685	657	73.2533	8.60205
Q8WWY3	PRP31_HUMAN	PRPF31	U4/U6 small nuclear ribonucleoprotein Prp31	4.81	1	1	1	1.37067	1		1.30645	1		71.67	499	55.4214	5.78271
Q8WWZ8	OIT3_HUMAN	OIT3	Oncoprotein-induced transcript 3 protein	5.32	3	3	3	1.06455	3	20.9115	1.15208	3	1.75763	66.3069	545	59.9825	5.57959
Q8WXG9	GPR98_HUMAN	GPR98	G-protein coupled receptor 98	0.13	1	1	3	1.53272	3	28.9544	0.966938	3	15.7559	70.2049	6306	692.637	4.64014
Q8WXX5	DNJC9_HUMAN	DNAJC9	DnaJ homolog subfamily C member 9	14.23	2	2	16	0.797867	5	30.4615	1.45709	6	43.1833	417.221	260	29.8911	5.73193
Q8WYA6	CTBL1_HUMAN	CTNNBL1	Beta-catenin-like protein 1	3.55	1	1	2				2.12145	1		55.3362	563	65.1321	5.04639
Q8WYQ3	CHC10_HUMAN	CHCHD10	Coiled-coil-helix-coiled-coil-helix domain-containing protein 10, mitochondrial	16.2	1	1	2	0.14933	1		0.784287	1		77.3124	142	14.1398	7.84033
Q8WZ42	TITIN_HUMAN	TTN	Titin	0.03	1	1	1							36.29	34350	3813.65	6.354
Q8WZ75	ROBO4_HUMAN	ROBO4	Roundabout homolog 4	2.58	2	2	3	0.918283	2	15.0718	1.15178	2	34.4814	78.3749	1007	107.39	6.63916
Q8WZA0	LZIC_HUMAN	LZIC	Protein LZIC	15.26	1	1	2				2.10578	1		87.5124	190	21.4811	4.94482
Q92484	ASM3A_HUMAN	SMPDL3A	Acid sphingomyelinase-like phosphodiesterase 3a	7.06	3	3	4	1.63081	3	49.2537	1.28665	3	32.0197	115.082	453	51.2277	6.32861
Q92499	DDX1_HUMAN	DDX1	ATP-dependent RNA helicase DDX1	5.27	2	2	2	0.519077	2	57.0001	1.3859	2	17.0577	65.59	740	82.3798	7.2251
Q92504	S39A7_HUMAN	SLC39A7	Zinc transporter SLC39A7	6.82	1	1	1				1.25247	1		35.03	469	50.0873	6.87354
Q92520	FAM3C_HUMAN	FAM3C	Protein FAM3C	13.22	3	3	4	1.30674	3	6.74576	2.11563	3	12.2835	136.841	227	24.6646	8.29443
Q92526	TCPW_HUMAN	CCT6B	T-complex protein 1 subunit zeta-2	5.85	1	3	24	0.543439	1		0.136656	1		786.495	530	57.7846	7.23975
Q92530	PSMF1_HUMAN	PSMF1	Proteasome inhibitor PI31 subunit	15.13	1	1	1				1.30248	1		53.63	271	29.798	5.74463
Q92542	NICA_HUMAN	NCSTN	Nicastrin	6.77	2	2	2	0.362415	2	15.9268	0.822915	2	14.9856	71.3362	709	78.3615	5.98584
Q92598	HS105_HUMAN	HSPH1	Heat shock protein 105 kDa	3.38	2	2	18	0.480243	8	66.058	1.15437	13	56.4323	375.719	858	96.8037	5.38916
Q92614	MY18A_HUMAN	MYO18A	Unconventional myosin-XVIIIa	0.88	1	1	1	0.20231	1		1.88116	1		54.43	2054	232.971	6.30322
Q92616	GCN1_HUMAN	GCN1	eIF-2-alpha kinase activator GCN1	3.18	4	4	44	0.313855	11	17.4023	1.04458	24	20.6154	1812.98	2671	292.572	7.47412
Q92620	PRP16_HUMAN	DHX38	Pre-mRNA-splicing factor ATP-dependent RNA helicase PRP16	2.28	2	2	2	1.07916	1		0.868011	1		58.2361	1227	140.415	6.53662
Q92621	NU205_HUMAN	NUP205	Nuclear pore complex protein Nup205	7.36	6	6	21	0.771715	3	9.16567	1.22915	5	35.1801	846.353	2012	227.776	6.18896
Q92688	AN32B_HUMAN	ANP32B	Acidic leucine-rich nuclear phosphoprotein 32 family member B	21.12	3	4	35	0.318493	5	24.6944	1.35724	22	35.5976	1027.78	251	28.7703	4.05615
Q92734	TFG_HUMAN	TFG	Protein TFG	6.25	1	1	1				1.23994	1		47.31	400	43.4212	5.09717
Q92747	ARC1A_HUMAN	ARPC1A	Actin-related protein 2/3 complex subunit 1A	5.95	1	1	2	0.327782	1		0.943748	1		92.0024	370	41.5427	8.17725
Q92759	TF2H4_HUMAN	GTF2H4	General transcription factor IIH subunit 4	5.19	1	1	1				0.740511	1		70.31	462	52.1533	9.0415
Q92769	HDAC2_HUMAN	HDAC2	Histone deacetylase 2	15.16	1	3	32	1.60546	1		2.19443	1		760.872	488	55.3288	5.90967
Q92820	GGH_HUMAN	GGH	Gamma-glutamyl hydrolase	32.7	10	10	36	0.7085	26	20.9321	1.08943	26	20.4107	996.556	318	35.9412	7.10791
Q92823	NRCAM_HUMAN	NRCAM	Neuronal cell adhesion molecule	0.54	1	1	1	1.06191	1		0.956546	1		33.46	1304	143.8	5.65576
Q92835	SHIP1_HUMAN	INPP5D	Phosphatidylinositol 3,4,5-trisphosphate 5-phosphatase 1	0.93	1	1	1	1.13333	1		0.469637	1		30.04	1189	133.209	7.59131
Q92859	NEO1_HUMAN	NEO1	Neogenin	5.34	6	6	9	0.735157	6	1.71612	0.279721	6	20.385	242.302	1461	159.917	6.53662
Q92878	RAD50_HUMAN	RAD50	DNA repair protein RAD50	1.45	1	1	5	0.423067	3	53.2414	0.92498	3	23.5459	161.904	1312	153.797	6.88818
Q92879	CELF1_HUMAN	CELF1	CUGBP Elav-like family member 1	3.29	1	1	1	0.482218	1		1.50806	1		86.94	486	52.0299	8.45557
Q92887	MRP2_HUMAN	ABCC2	Canalicular multispecific organic anion transporter 1	0.52	1	1	1	0.661737	1		0.305021	1		28.21	1545	174.096	8.32373
Q92888	ARHG1_HUMAN	ARHGEF1	Rho guanine nucleotide exchange factor 1	1.97	1	1	4	0.601454	1		0.878133	2	47.2824	147.94	912	102.371	5.65576
Q92896	GSLG1_HUMAN	GLG1	Golgi apparatus protein 1	1.87	1	1	2	1.17877	2	53.4407	1.61719	2	29.9229	53.8362	1179	134.464	6.90283
Q92922	SMRC1_HUMAN	SMARCC1	SWI/SNF complex subunit SMARCC1	5.25	1	2	2	0.819204	1		1.67063	1		63.284	1105	122.79	5.75732
Q92935	EXTL1_HUMAN	EXTL1	Exostosin-like 1	1.04	1	1	1	0.445445	1		0.196171	1		55.29	676	74.6493	8.19189
Q92947	GCDH_HUMAN	GCDH	Glutaryl-CoA dehydrogenase, mitochondrial	4.57	1	1	2	0.213815	1		1.28931	1		66.6177	438	48.0964	8.06006
Q92954	PRG4_HUMAN	PRG4	Proteoglycan 4	12.39	16	16	52	1.13119	31	43.2008	0.183166	30	66.6602	1425.23	1404	150.984	9.49561
Q92973	TNPO1_HUMAN	TNPO1	Transportin-1	8.35	3	3	9	0.446951	2	12.0063	1.12565	5	30.1334	313.619	898	102.289	4.98291
Q92974	ARHG2_HUMAN	ARHGEF2	Rho guanine nucleotide exchange factor 2	1.93	1	1	4				1.35044	2	18.7741	105.076	986	111.473	7.26904
Q92990	GLMN_HUMAN	GLMN	Glomulin	3.03	1	1	6	0.51255	3	53.7466	1.38438	3	7.68227	236.842	594	68.1646	5.32568
Q92994	TF3B_HUMAN	BRF1	Transcription factor IIIB 90 kDa subunit	3.84	1	1	1	0.633093	1		1.17559	1		54.16	677	73.7939	5.42725
Q93008	USP9X_HUMAN	USP9X	Probable ubiquitin carboxyl-terminal hydrolase FAF-X	0.58	1	1	2	0.288983	1		1.27509	1		89.0353	2570	292.094	5.79541
Q93009	UBP7_HUMAN	USP7	Ubiquitin carboxyl-terminal hydrolase 7	1.81	1	1	2	1.99033	1		2.22514	1		74.3362	1102	128.22	5.5542
Q93034	CUL5_HUMAN	CUL5	Cullin-5	6.03	2	2	2				0.973698	2	84.879	71.3124	780	90.8974	7.94287
Q969P0	IGSF8_HUMAN	IGSF8	Immunoglobulin superfamily member 8	3.1	1	1	2							93.2124	613	64.9935	8.00146
Q969V3	NCLN_HUMAN	NCLN	Nicalin	5.68	1	1	1							41.61	563	62.9346	6.88818
Q969Z0	FAKD4_HUMAN	TBRG4	FAST kinase domain-containing protein 4	4.91	1	1	3	0.431394	2	123.928	1.09192	2	46.9322	114.478	631	70.6934	7.41553
Q96AB3	ISOC2_HUMAN	ISOC2	Isochorismatase domain-containing protein 2	11.22	1	1	4							155.077	205	22.3228	7.76709
Q96AE4	FUBP1_HUMAN	FUBP1	Far upstream element-binding protein 1	2.48	2	2	17	1.27339	9	11.4715	2.12406	9	19.5918	211.827	644	67.5185	7.60596
Q96AY3	FKB10_HUMAN	FKBP10	Peptidyl-prolyl cis-trans isomerase FKBP10	7.22	2	2	6	0.504909	3	49.9952	1.81628	3	1.69478	217.468	582	64.2042	5.61768
Q96AY4	TTC28_HUMAN	TTC28	Tetratricopeptide repeat protein 28	0.28	1	1	1							37.27	2481	270.715	6.88818
Q96B49	TOM6_HUMAN	TOMM6	Mitochondrial import receptor subunit TOM6 homolog	22.97	1	1	13	0.221851	2	17.3354	1.36858	5	35.9891	626.417	74	7.99705	4.89404
Q96BQ5	CC127_HUMAN	CCDC127	Coiled-coil domain-containing protein 127	3.85	1	1	1	1.03744	1		0.841755	1		35.15	260	30.815	9.20264
Q96C23	GALM_HUMAN	GALM	Aldose 1-epimerase	4.97	1	1	1	0.697994	1		0.836611	1		41.1	342	37.7421	6.65381
Q96CG8	CTHR1_HUMAN	CTHRC1	Collagen triple helix repeat-containing protein 1	3.29	1	1	3	1.05754	2	18.8881	1.23748	2	17.3587	120	243	26.2071	7.98682
Q96CN7	ISOC1_HUMAN	ISOC1	Isochorismatase domain-containing protein 1	21.48	3	3	4	0.621059	3	87.0819	1.20797	4	11.7765	153.467	298	32.2161	7.38623
Q96CS3	FAF2_HUMAN	FAF2	FAS-associated factor 2	6.52	1	1	1				0.977973	1		38.04	445	52.5905	5.61768
Q96CT7	CC124_HUMAN	CCDC124	Coiled-coil domain-containing protein 124	8.07	1	1	2				0.65275	1		90.5724	223	25.8196	9.53955
Q96CW5	GCP3_HUMAN	TUBGCP3	Gamma-tubulin complex component 3	2.87	1	1	1				1.13057	1		45.33	907	103.506	8.11865
Q96DI7	SNR40_HUMAN	SNRNP40	U5 small nuclear ribonucleoprotein 40 kDa protein	14.57	2	2	2	0.839002	1		1.23855	1		77.6124	357	39.2857	8.104
Q96DM3	RMC1_HUMAN	RMC1	Regulator of MON1-CCZ1 complex	3.96	1	1	1	0.499611	1		1.66243	1		46.7	657	74.9266	7.82568
Q96E11	RRFM_HUMAN	MRRF	Ribosome-recycling factor, mitochondrial	8.4	1	1	1				1.32311	1		55.96	262	29.2586	9.78857
Q96EE4	CC126_HUMAN	CCDC126	Coiled-coil domain-containing protein 126	8.57	1	1	1							52.21	140	15.6584	9.87646
Q96EK5	KBP_HUMAN	KIF1BP	KIF1-binding protein	8.21	2	2	6	0.606607	4	31.2749	1.41639	4	27.8166	194.712	621	71.7684	5.49072
Q96EK6	GNA1_HUMAN	GNPNAT1	Glucosamine 6-phosphate N-acetyltransferase	15.22	1	1	12	0.245728	1		1.3646	6	34.5218	310.19	184	20.7356	7.98682
Q96EK7	F120B_HUMAN	FAM120B	Constitutive coactivator of peroxisome proliferator-activated receptor gamma	2.2	1	1	1	0.477893	1		1.40428	1		44.87	910	103.716	5.69385
Q96EP5	DAZP1_HUMAN	DAZAP1	DAZ-associated protein 1	14.25	3	3	8	0.642699	4	78.7496	1.27779	4	51.2323	240.171	407	43.3561	8.55811
Q96ER3	SAAL1_HUMAN	SAAL1	Protein SAAL1	5.06	1	1	4							148.443	474	53.5237	4.50049
Q96FE7	P3IP1_HUMAN	PIK3IP1	Phosphoinositide-3-kinase-interacting protein 1	4.18	1	1	1	1.03159	1		1.35268	1		49.54	263	28.2299	5.0083
Q96FW1	OTUB1_HUMAN	OTUB1	Ubiquitin thioesterase OTUB1	29.89	3	3	5	0.441595	4	23.5725	1.53847	5	49.2832	149.68	271	31.2644	4.94482
Q96FZ7	CHMP6_HUMAN	CHMP6	Charged multivesicular body protein 6	11.44	1	1	2	0.534309	1		1.38209	2	109.991	77.0762	201	23.4703	5.31299
Q96GQ5	RUS1_HUMAN	C16orf58	RUS1 family protein C16orf58	1.92	1	1	1	0.494603	1		0.861772	1		38.76	468	50.9852	6.93213
Q96GQ7	DDX27_HUMAN	DDX27	Probable ATP-dependent RNA helicase DDX27	2.51	1	1	1				2.06337	1		39.27	796	89.7792	9.27588
Q96HD1	CREL1_HUMAN	CRELD1	Cysteine-rich with EGF-like domain protein 1	1.9	1	1	1	1.1574	1		1.18685	1		43.6	420	45.4088	4.86865
Q96HE7	ERO1A_HUMAN	ERO1A	ERO1-like protein alpha	6.2	1	1	3	0.657935	1		1.12472	1		84.5381	468	54.3581	5.68115
Q96HS1	PGAM5_HUMAN	PGAM5	Serine/threonine-protein phosphatase PGAM5, mitochondrial	9.69	1	1	3				0.8323	1		147.38	289	31.9846	8.67529
Q96IJ6	GMPPA_HUMAN	GMPPA	Mannose-1-phosphate guanyltransferase alpha	6.67	1	1	1	0.688297	1		1.32388	1		61.01	420	46.2621	7.21045
Q96IK0	TM101_HUMAN	TMEM101	Transmembrane protein 101	7.78	1	1	2	0.544499	1		1.15216	1		105.092	257	28.7762	9.56885
Q96IY4	CBPB2_HUMAN	CPB2	Carboxypeptidase B2	25.53	11	11	38	0.655827	25	20.6953	0.606095	25	31.6162	1065.47	423	48.3934	7.7085
Q96J01	THOC3_HUMAN	THOC3	THO complex subunit 3	17.66	2	2	7	0.601772	1		1.94418	3	49.0243	243.537	351	38.7468	6.0874
Q96JB5	CK5P3_HUMAN	CDK5RAP3	CDK5 regulatory subunit-associated protein 3	3.36	1	1	1				1.09732	1		38.03	506	56.885	4.75439
Q96JG6	VPS50_HUMAN	VPS50	Syndetin	3.01	1	1	2				2.11926	1		65.0662	964	111.104	6.20166
Q96JJ3	ELMO2_HUMAN	ELMO2	Engulfment and cell motility protein 2	2.08	1	1	1	0.461422	1		1.39166	1		38.69	720	82.5623	5.89697
Q96K76	UBP47_HUMAN	USP47	Ubiquitin carboxyl-terminal hydrolase 47	1.6	1	1	3	0.626605	2	32.8353	1.4675	2	39.6629	129.581	1375	157.212	5.08447
Q96KA5	CLP1L_HUMAN	CLPTM1L	Cleft lip and palate transmembrane protein 1-like protein	3.72	1	1	2	0.226911	1		1.1419	1		97.0224	538	62.189	8.55811
Q96KG9	SCYL1_HUMAN	SCYL1	N-terminal kinase-like protein	3.09	1	1	2				1.79687	2	8.2657	77.7124	808	89.5752	6.30322
Q96KN2	CNDP1_HUMAN	CNDP1	Beta-Ala-His dipeptidase	42.01	17	17	48	0.730865	32	26.4391	0.461238	32	28.8484	1370.06	507	56.6701	5.30029
Q96KP1	EXOC2_HUMAN	EXOC2	Exocyst complex component 2	1.95	1	1	2	0.31999	1		0.8925	1		91.6862	924	104	6.90283
Q96KP4	CNDP2_HUMAN	CNDP2	Cytosolic non-specific dipeptidase	4.42	1	1	2	0.531163	1		1.68222	2	3.6355	90.1437	475	52.8449	5.97314
Q96L14	C170L_HUMAN	CEP170P1	Cep170-like protein	9.56	1	1	1	0.758599	1		0.895353	1		51.89	293	32.6285	5.69385
Q96L92	SNX27_HUMAN	SNX27	Sorting nexin-27	8.69	2	2	4	0.530878	2	86.0589	1.26918	3	11.7443	170.583	541	61.2265	6.49365
Q96LD4	TRI47_HUMAN	TRIM47	Tripartite motif-containing protein 47	1.1	1	1	2							38.0178	638	69.4879	6.44287
Q96M27	PRRC1_HUMAN	PRRC1	Protein PRRC1	10.56	2	2	4	0.588942	2	50.2488	1.157	2	21.7493	98.0628	445	46.6718	5.8335
Q96M86	DNHD1_HUMAN	DNHD1	Dynein heavy chain domain-containing protein 1	0.15	1	1	1	1.1749	1		1.5046	1		35.96	4753	533.305	6.7124
Q96MR6	CFA57_HUMAN	CFAP57	Cilia- and flagella-associated protein 57	0.8	1	1	1	1.05524	1		1.04533	1		40.91	1250	144.87	5.79541
Q96N16	JKIP1_HUMAN	JAKMIP1	Janus kinase and microtubule-interacting protein 1	1.44	1	1	1	0.690416	1		0.142659	1		36.8	626	73.1642	6.1001
Q96NC0	ZMAT2_HUMAN	ZMAT2	Zinc finger matrin-type protein 2	13.57	1	1	1	1.49757	1		1.72694	1		88.3	199	23.597	9.01221
Q96P70	IPO9_HUMAN	IPO9	Importin-9	9.89	4	4	7	0.365051	2	12.2677	1.13671	2	36.9055	239.498	1041	115.889	4.80518
Q96PD5	PGRP2_HUMAN	PGLYRP2	N-acetylmuramoyl-L-alanine amidase	36.11	12	12	44	0.990462	28	24.6901	0.590215	29	41.7638	1581.16	576	62.1779	7.54736
Q96PU5	NED4L_HUMAN	NEDD4L	E3 ubiquitin-protein ligase NEDD4-like	2.36	1	1	1							58.79	975	111.862	5.8208
Q96QK1	VPS35_HUMAN	VPS35	Vacuolar protein sorting-associated protein 35	20.6	8	8	15	0.445226	4	49.552	0.923098	10	59.1237	438.612	796	91.6489	5.49072
Q96RF0	SNX18_HUMAN	SNX18	Sorting nexin-18	3.66	1	1	1	0.665732	1		0.945021	1		40.5	628	68.8512	5.68115
Q96RP9	EFGM_HUMAN	GFM1	Elongation factor G, mitochondrial	2.93	1	1	5	0.558619	3	83.5753	1.18301	3	33.3006	213.709	751	83.4184	7.00537
Q96RS6	NUDC1_HUMAN	NUDCD1	NudC domain-containing protein 1	4.29	1	1	1	0.999134	1		0.911143	1		34.4	583	66.7133	5.10986
Q96S96	PEBP4_HUMAN	PEBP4	Phosphatidylethanolamine-binding protein 4	3.52	1	1	1	0.912687	1		1.95766	1		32.62	227	25.7168	6.53662
Q96TA1	NIBL1_HUMAN	FAM129B	Niban-like protein 1	4.83	2	2	3	0.308596	2	24.6187	0.53287	2	105.74	86.6198	746	84.0847	6.18896
Q99436	PSB7_HUMAN	PSMB7	Proteasome subunit beta type-7	10.47	2	2	4	0.727977	2	14.5651	0.654061	2	168.76	156.348	277	29.9462	7.6792
Q99439	CNN2_HUMAN	CNN2	Calponin-2	21.04	3	3	4	0.883195	2	57.0002	1.49369	2	44.0484	147.909	309	33.6753	7.32764
Q99453	PHX2B_HUMAN	PHOX2B	Paired mesoderm homeobox protein 2B	5.1	1	1	2	0.956236	2	21.763	1.51212	2	8.60015	52.4624	314	31.6014	8.83643
Q99460	PSMD1_HUMAN	PSMD1	26S proteasome non-ATPase regulatory subunit 1	10.07	4	4	16	0.407486	8	50.7831	1.29072	9	19.3016	495.388	953	105.769	5.38916
Q99471	PFD5_HUMAN	PFDN5	Prefoldin subunit 5	24.03	2	2	3	0.69332	2	8.23158	1.19081	2	3.99062	103.61	154	17.317	6.32861
Q99497	PARK7_HUMAN	PARK7	Protein/nucleic acid deglycase DJ-1	44.97	8	8	46	0.278787	23	102.572	1.28917	26	21.0685	1527.68	189	19.8785	6.78564
Q99504	EYA3_HUMAN	EYA3	Eyes absent homolog 3	4.19	1	1	1	0.684961	1		1.70227	1		35.5	573	62.6238	5.21143
Q99523	SORT_HUMAN	SORT1	Sortilin	3.01	1	1	1							47.68	831	92.0095	5.74463
Q99536	VAT1_HUMAN	VAT1	Synaptic vesicle membrane protein VAT-1 homolog	5.85	1	1	1	1.12424	1		2.02845	1		105.5	393	41.8934	6.29053
Q99547	MPH6_HUMAN	MPHOSPH6	M-phase phosphoprotein 6	12.5	1	1	2	0.588722	1		1.23169	2	12.2943	71.1662	160	19.0116	5.19873
Q99567	NUP88_HUMAN	NUP88	Nuclear pore complex protein Nup88	6.34	2	2	2	2.15612	1		2.0511	1		89.2724	741	83.4888	5.69385
Q99590	SCAFB_HUMAN	SCAF11	Protein SCAF11	1.71	1	1	1	0.428824	1		0.970892	1		46.56	1463	164.551	8.41162
Q99613	EIF3C_HUMAN	EIF3C	Eukaryotic translation initiation factor 3 subunit C	2.85	1	1	6	0.993899	2	70.1404	1.21729	2	13.0527	212.934	913	105.278	5.68115
Q99623	PHB2_HUMAN	PHB2	Prohibitin-2	13.04	3	3	20	0.229099	3	57.6082	1.22161	9	26.154	680.843	299	33.2759	9.83252
Q99643	C560_HUMAN	SDHC	Succinate dehydrogenase cytochrome b560 subunit, mitochondrial	14.79	1	1	2							55.1162	169	18.5978	9.68604
Q99650	OSMR_HUMAN	OSMR	Oncostatin-M-specific receptor subunit beta	2.76	3	3	4	1.45017	3	21.4885	1.91654	3	6.6254	108.978	979	110.438	5.8208
Q99714	HCD2_HUMAN	HSD17B10	3-hydroxyacyl-CoA dehydrogenase type-2	17.24	2	2	13	0.381642	5	69.4151	1.2105	7	17.7892	657.168	261	26.9061	7.78174
Q99729	ROAA_HUMAN	HNRNPAB	Heterogeneous nuclear ribonucleoprotein A/B	5.72	1	1	1	0.474969	1		1.42021	1		46.22	332	36.2024	8.20654
Q99733	NP1L4_HUMAN	NAP1L4	Nucleosome assembly protein 1-like 4	7.2	1	1	1	0.223193	1		0.934779	1		65.14	375	42.7969	4.69092
Q99735	MGST2_HUMAN	MGST2	Microsomal glutathione S-transferase 2	18.37	1	1	5				1.18531	2	10.3805	202.468	147	16.6098	9.5542
Q99766	ATP5S_HUMAN	ATP5S	ATP synthase subunit s, mitochondrial	12.56	1	1	2	1.14638	1		1.78918	1		76.2262	215	24.8496	7.56201
Q99784	NOE1_HUMAN	OLFM1	Noelin	5.36	2	2	7	0.732094	4	25.9447	0.276509	4	24.3097	257.913	485	55.3075	6.94678
Q99798	ACON_HUMAN	ACO2	Aconitate hydratase, mitochondrial	3.08	1	1	2	0.85777	2	11.4307	1.443	2	13.2385	73.1024	780	85.3719	7.60596
Q99805	TM9S2_HUMAN	TM9SF2	Transmembrane 9 superfamily member 2	3.62	1	1	2	0.297032	1		0.977642	1		71.5862	663	75.7255	7.44482
Q99808	S29A1_HUMAN	SLC29A1	Equilibrative nucleoside transporter 1	3.29	1	1	1	0.978851	1		1.13019	1		33.42	456	50.1864	8.29443
Q99816	TS101_HUMAN	TSG101	Tumor susceptibility gene 101 protein	6.15	1	1	2	0.793476	1		2.02141	1		113.352	390	43.9165	6.45557
Q99829	CPNE1_HUMAN	CPNE1	Copine-1	24.21	5	5	20	0.267632	6	129.432	1.29279	13	23.9808	714.872	537	59.0215	5.8335
Q99832	TCPH_HUMAN	CCT7	T-complex protein 1 subunit eta	26.34	7	7	73	0.454947	29	42.6185	1.40616	37	34.6509	2577.96	543	59.3289	7.6499
Q99873	ANM1_HUMAN	PRMT1	Protein arginine N-methyltransferase 1	14.4	4	4	7	0.609813	5	4.17888	1.23987	5	21.4947	278.935	361	41.4885	5.42725
Q99969	RARR2_HUMAN	RARRES2	Retinoic acid receptor responder protein 2	18.4	3	3	4	0.723588	4	10.9234	0.500619	4	12.6352	129.333	163	18.6058	9.08545
Q99972	MYOC_HUMAN	MYOC	Myocilin	4.96	3	3	5	1.05912	3	8.60406	1.24213	3	1.10725	116.237	504	56.9365	5.5415
Q9BPW8	NIPS1_HUMAN	NIPSNAP1	Protein NipSnap homolog 1	9.51	1	1	1							48.33	284	33.2888	9.30518
Q9BPX3	CND3_HUMAN	NCAPG	Condensin complex subunit 3	3.05	1	1	5				2.24971	1		162.162	1015	114.262	5.59229
Q9BQ39	DDX50_HUMAN	DDX50	ATP-dependent RNA helicase DDX50	6.65	2	2	11	0.322007	2	3.2544	1.21235	7	25.8837	353.13	737	82.5141	9.17334
Q9BQ52	RNZ2_HUMAN	ELAC2	Zinc phosphodiesterase ELAC protein 2	2.66	1	1	1	0.1362	1		0.72681	1		63.87	826	92.1602	7.89893
Q9BQA1	MEP50_HUMAN	WDR77	Methylosome protein 50	16.37	2	2	10	0.613764	1		1.40661	4	14.7603	271.662	342	36.7011	5.17334
Q9BQE3	TBA1C_HUMAN	TUBA1C	Tubulin alpha-1C chain	59.02	2	17	120	0.752459	10	57.4383	1.23898	13	34.4429	4832.89	449	49.8635	5.09717
Q9BQG0	MBB1A_HUMAN	MYBBP1A	Myb-binding protein 1A	8.36	6	6	17	0.414316	5	82.7961	1.05348	8	16.2175	565.037	1328	148.762	9.27588
Q9BR76	COR1B_HUMAN	CORO1B	Coronin-1B	9.41	2	2	7				1.51809	1		292.179	489	54.2003	5.88428
Q9BRA2	TXD17_HUMAN	TXNDC17	Thioredoxin domain-containing protein 17	22.76	2	2	3	0.944361	1		1.03869	2	57.0561	80.9603	123	13.9318	5.51611
Q9BRX2	PELO_HUMAN	PELO	Protein pelota homolog	4.68	1	1	2	0.983066	1		1.63525	1		111.782	385	43.332	6.34131
Q9BSC4	NOL10_HUMAN	NOL10	Nucleolar protein 10	4.36	2	2	2	0.68485	1		1.1092	1		68.2739	688	80.2514	8.45557
Q9BSJ2	GCP2_HUMAN	TUBGCP2	Gamma-tubulin complex component 2	2.44	1	1	1	0.39572	1		1.01824	1		72.89	902	102.469	6.84424
Q9BSJ8	ESYT1_HUMAN	ESYT1	Extended synaptotagmin-1	11.59	5	5	27	0.474471	3	92.1384	1.15505	16	36.7264	746.292	1104	122.78	5.8335
Q9BSL1	UBAC1_HUMAN	UBAC1	Ubiquitin-associated domain-containing protein 1	5.68	1	1	3	0.837585	2	40.5193	0.857887	2	94.4922	105.61	405	45.31	4.91943
Q9BT09	CNPY3_HUMAN	CNPY3	Protein canopy homolog 3	6.47	1	1	1							37.31	278	30.7287	5.49072
Q9BT17	MTG1_HUMAN	MTG1	Mitochondrial ribosome-associated GTPase 1	8.08	1	1	1				1.73632	1		38.25	334	37.2128	9.46631
Q9BT25	HAUS8_HUMAN	HAUS8	HAUS augmin-like complex subunit 8	5.85	1	1	2				1.61391	1		52.1622	410	44.83	7.06396
Q9BTC8	MTA3_HUMAN	MTA3	Metastasis-associated protein MTA3	3.37	1	1	2	0.71419	1		0.891953	1		63.7424	594	67.461	8.57275
Q9BTT0	AN32E_HUMAN	ANP32E	Acidic leucine-rich nuclear phosphoprotein 32 family member E	29.48	4	4	8	0.943351	4	39.498	1.59993	4	26.2967	249.243	268	30.6738	3.85303
Q9BTW9	TBCD_HUMAN	TBCD	Tubulin-specific chaperone D	2.85	2	2	5	0.268632	3	9.92055	0.907486	3	61.223	163.854	1192	132.515	6.18896
Q9BTY2	FUCO2_HUMAN	FUCA2	Plasma alpha-L-fucosidase	18.2	8	8	15	1.56546	10	34.6854	1.18333	10	22.2059	424.979	467	54.0321	6.25244
Q9BUI4	RPC3_HUMAN	POLR3C	DNA-directed RNA polymerase III subunit RPC3	5.62	1	1	1							41.38	534	60.5732	7.31299
Q9BUJ2	HNRL1_HUMAN	HNRNPUL1	Heterogeneous nuclear ribonucleoprotein U-like protein 1	2.57	1	1	2	0.345812	1		1.67861	1		75.8062	856	95.6793	6.91748
Q9BUR5	MIC26_HUMAN	APOO	MICOS complex subunit MIC26	8.08	1	1	15	0.190798	7	39.711	1.28124	11	15.3726	677.98	198	22.2705	9.12939
Q9BV44	THUM3_HUMAN	THUMPD3	THUMP domain-containing protein 3	3.55	1	1	1	0.599332	1		1.31473	1		39.98	507	56.9668	6.3667
Q9BVI4	NOC4L_HUMAN	NOC4L	Nucleolar complex protein 4 homolog	5.04	1	1	1							65.52	516	58.4307	7.48877
Q9BVK8	TM147_HUMAN	TMEM147	Transmembrane protein 147	16.96	2	2	3	0.292396	2	7.63532	1.17124	2	18.0355	123.345	224	25.2439	7.7085
Q9BVP2	GNL3_HUMAN	GNL3	Guanine nucleotide-binding protein-like 3	2.73	1	1	2				1.32571	1		103.473	549	61.9545	9.15869
Q9BW60	ELOV1_HUMAN	ELOVL1	Elongation of very long chain fatty acids protein 1	10.75	1	1	8							187.958	279	32.6408	9.59814
Q9BW72	HIG2A_HUMAN	HIGD2A	HIG1 domain family member 2A, mitochondrial	19.81	1	1	18	0.197246	2	14.7867	0.959024	5	38.8682	713.576	106	11.5211	10.1987
Q9BWD1	THIC_HUMAN	ACAT2	Acetyl-CoA acetyltransferase, cytosolic	18.39	3	3	28	0.387395	7	16.6751	1.48466	18	24.0264	846.095	397	41.3244	6.91748
Q9BWJ5	SF3B5_HUMAN	SF3B5	Splicing factor 3B subunit 5	27.91	1	1	1	0.461035	1		1.32444	1		61.42	86	10.1288	6.354
Q9BWP8	COL11_HUMAN	COLEC11	Collectin-11	9.96	2	2	6	0.453776	4	43.4213	0.199029	4	90.3189	177.895	271	28.647	5.41455
Q9BXB4	OSB11_HUMAN	OSBPL11	Oxysterol-binding protein-related protein 11	2.68	1	1	1	0.147921	1		1.09354	1		58.24	747	83.5906	7.06396
Q9BXJ0	C1QT5_HUMAN	C1QTNF5	Complement C1q tumor necrosis factor-related protein 5	6.17	1	1	1	0.624556	1		0.861166	1		56.62	243	25.2826	6.53662
Q9BXJ9	NAA15_HUMAN	NAA15	N-alpha-acetyltransferase 15, NatA auxiliary subunit	5.08	2	2	8	0.561988	4	45.9042	1.13681	5	34.0089	289.768	866	101.208	7.41553
Q9BXP5	SRRT_HUMAN	SRRT	Serrate RNA effector molecule homolog	2.97	2	2	3	0.392167	2	51.7012	1.53549	2	23.8932	95.7681	876	100.604	5.96045
Q9BXR6	FHR5_HUMAN	CFHR5	Complement factor H-related protein 5	18.28	8	9	35	0.96223	13	25.3653	0.245896	13	45.5209	1064.97	569	64.3771	7.06396
Q9BXS5	AP1M1_HUMAN	AP1M1	AP-1 complex subunit mu-1	5.67	1	1	4	0.612107	2	1.59272	1.35704	2	46.3682	206.193	423	48.5561	7.29834
Q9BXW9	FACD2_HUMAN	FANCD2	Fanconi anemia group D2 protein	1.31	1	1	3	0.538675	2	4.74633	0.740784	2	0.759717	133.068	1451	164.025	5.88428
Q9BY42	RTF2_HUMAN	RTFDC1	Protein RTF2 homolog	7.19	1	1	2				1.31631	2	3.69062	130.822	306	33.8652	8.5874
Q9BY67	CADM1_HUMAN	CADM1	Cell adhesion molecule 1	2.94	1	1	2	1.58369	1		0.515126	1		96.4224	442	48.4784	5.07178
Q9BYD6	RM01_HUMAN	MRPL1	39S ribosomal protein L1, mitochondrial	7.38	1	1	2							93.1824	325	36.8854	8.77783
Q9BYE9	CDHR2_HUMAN	CDHR2	Cadherin-related family member 2	7.56	9	9	16	2.5088	11	20.2747	0.416047	11	41.0214	482.309	1310	141.455	4.50049
Q9BYX2	TBD2A_HUMAN	TBC1D2	TBC1 domain family member 2A	0.86	1	1	1							37.71	928	105.348	6.58057
Q9BYZ2	LDH6B_HUMAN	LDHAL6B	L-lactate dehydrogenase A-like 6B	4.46	1	1	8	0.279565	3	31.7393	1.32899	4	3.13984	237.12	381	41.9162	8.646
Q9BZH6	WDR11_HUMAN	WDR11	WD repeat-containing protein 11	2.12	1	1	2							78.9162	1224	136.598	6.91748
Q9BZX2	UCK2_HUMAN	UCK2	Uridine-cytidine kinase 2	10.34	1	1	3	0.105793	1		1.21903	1		103.078	261	29.2811	6.69775
Q9BZZ5	API5_HUMAN	API5	Apoptosis inhibitor 5	16.6	4	4	16	0.452635	5	33.017	1.38228	7	18.7729	418.819	524	58.9679	7.34229
Q9C0A0	CNTP4_HUMAN	CNTNAP4	Contactin-associated protein-like 4	0.54	1	1	1	1.04817	1		1.05159	1		27.18	1308	145.182	6.68311
Q9C0B2	CFA74_HUMAN	CFAP74	Cilia- and flagella-associated protein 74	0.44	1	1	1	0.693323	1		0.10108	1		36.69	1584	178.477	6.41748
Q9C0C9	UBE2O_HUMAN	UBE2O	(E3-independent) E2 ubiquitin-conjugating enzyme	2.24	1	1	2				1.88663	1		82.4124	1292	141.205	5.12256
Q9C0E2	XPO4_HUMAN	XPO4	Exportin-4	2.43	1	1	2	2.26664	1					60.04	1151	130.056	5.04639
Q9GZL7	WDR12_HUMAN	WDR12	Ribosome biogenesis protein WDR12	12.77	2	2	4	0.679734	3	5.57117	1.29283	3	0.921089	110.207	423	47.6777	5.89697
Q9GZS3	WDR61_HUMAN	WDR61	WD repeat-containing protein 61	6.56	1	1	2	0.359415	1		1.44026	1		140.962	305	33.5598	5.46533
Q9GZV4	IF5A2_HUMAN	EIF5A2	Eukaryotic translation initiation factor 5A-2	28.76	1	3	3							95.6039	153	16.7822	5.57959
Q9GZZ9	UBA5_HUMAN	UBA5	Ubiquitin-like modifier-activating enzyme 5	7.67	1	1	2				1.49193	2	48.6108	60.0524	404	44.8343	4.84326
Q9H008	LHPP_HUMAN	LHPP	Phospholysine phosphohistidine inorganic pyrophosphate phosphatase	10.74	1	1	1	1.07099	1		1.1327	1		40.35	270	29.1469	6.15088
Q9H078	CLPB_HUMAN	CLPB	Caseinolytic peptidase B protein homolog	3.25	1	1	4	0.549147	2	57.575	0.89384	2	37.16	181.683	707	78.68	9.01221
Q9H089	LSG1_HUMAN	LSG1	Large subunit GTPase 1 homolog	4.56	1	1	1	0.790057	1		1.89547	1		50.78	658	75.1784	6.37939
Q9H0A0	NAT10_HUMAN	NAT10	RNA cytidine acetyltransferase	6.83	3	3	28	0.343753	7	25.3309	1.16249	12	42.326	971.196	1025	115.657	8.26514
Q9H0B6	KLC2_HUMAN	KLC2	Kinesin light chain 2	4.66	1	1	2	0.432758	1		0.840569	1		81.4524	622	68.8923	7.15186
Q9H0C8	ILKAP_HUMAN	ILKAP	Integrin-linked kinase-associated serine/threonine phosphatase 2C	10.97	2	2	4	0.361898	1		1.10565	1		134.387	392	42.8798	7.09326
Q9H0D6	XRN2_HUMAN	XRN2	5'-3' exoribonuclease 2	4.63	3	3	4	0.296617	2	133.933	1.13928	3	14.6705	169.972	950	108.513	7.47412
Q9H0R4	HDHD2_HUMAN	HDHD2	Haloacid dehalogenase-like hydrolase domain-containing protein 2	7.34	1	1	2	0.786467	1		1.96703	1		90.0524	259	28.5179	6.23975
Q9H0R5	GBP3_HUMAN	GBP3	Guanylate-binding protein 3	1.18	1	1	1	0.429413	1		0.496781	1		29.9	595	68.0709	6.50732
Q9H0U3	MAGT1_HUMAN	MAGT1	Magnesium transporter protein 1	8.36	1	1	2				1.80776	1		51.11	335	38.0114	9.62744
Q9H0U4	RAB1B_HUMAN	RAB1B	Ras-related protein Rab-1B	19.9	1	2	9	0.50855	5	9.86019	0.91944	5	38.0232	460.107	201	22.1572	5.73193
Q9H267	VP33B_HUMAN	VPS33B	Vacuolar protein sorting-associated protein 33B	3.73	1	1	1							69.36	617	70.5404	6.7124
Q9H269	VPS16_HUMAN	VPS16	Vacuolar protein sorting-associated protein 16 homolog	2.26	1	1	2	0.337018	1		0.87249	1		111.072	839	94.6336	6.771
Q9H299	SH3L3_HUMAN	SH3BGRL3	SH3 domain-binding glutamic acid-rich-like protein 3	63.44	4	4	8	0.870097	5	6.44192	1.53171	5	28.1882	241.992	93	10.4313	4.93213
Q9H2G2	SLK_HUMAN	SLK	STE20-like serine/threonine-protein kinase	2.02	1	1	1							63.33	1235	142.607	5.14795
Q9H2H9	S38A1_HUMAN	SLC38A1	Sodium-coupled neutral amino acid transporter 1	4.72	1	1	1	0.325864	1		0.650531	1		35.75	487	54.0122	7.02002
Q9H2U1	DHX36_HUMAN	DHX36	ATP-dependent RNA helicase DHX36	2.68	1	1	2	0.255375	1		1.06885	2	14.674	99.7924	1008	114.688	7.6792
Q9H3K2	GHITM_HUMAN	GHITM	Growth hormone-inducible transmembrane protein	8.7	1	1	4	0.0695043	1		1.2878	2	35.5263	163.598	345	37.1806	9.93506
Q9H3K6	BOLA2_HUMAN	BOLA2	BolA-like protein 2	22.09	1	1	1	0.46272	1		1.25234	1		47.37	86	10.1102	6.52197
Q9H3P2	NELFA_HUMAN	NELFA	Negative elongation factor A	4.92	1	1	1							38.31	528	57.2408	9.02686
Q9H3S7	PTN23_HUMAN	PTPN23	Tyrosine-protein phosphatase non-receptor type 23	1.28	1	1	1	0.420457	1		0.88392	1		45.35	1636	178.861	6.91748
Q9H3U1	UN45A_HUMAN	UNC45A	Protein unc-45 homolog A	13.98	5	5	13	0.55765	3	105.048	1.23694	5	21.7348	353.818	944	103.011	6.07471
Q9H446	RWDD1_HUMAN	RWDD1	RWD domain-containing protein 1	10.29	1	1	5				1.77923	1		142.578	243	27.9224	4.1958
Q9H488	OFUT1_HUMAN	POFUT1	GDP-fucose protein O-fucosyltransferase 1	9.02	1	1	3	0.0856018	1		1.26644	3	9.51275	86.43	388	43.9272	8.52881
Q9H490	PIGU_HUMAN	PIGU	Phosphatidylinositol glycan anchor biosynthesis class U protein	5.29	1	1	1				0.956343	1		31.05	435	50.0187	7.72314
Q9H4A4	AMPB_HUMAN	RNPEP	Aminopeptidase B	9.54	4	4	16	0.318019	10	40.1641	1.08427	11	25.5883	509.21	650	72.5495	5.74463
Q9H4A9	DPEP2_HUMAN	DPEP2	Dipeptidase 2	7	2	2	4	1.00361	2	34.1147	0.59046	2	66.3528	105.397	486	53.2723	6.40479
Q9H4B7	TBB1_HUMAN	TUBB1	Tubulin beta-1 chain	4.43	1	1	1	0.381893	1		0.447253	1		38.31	451	50.2946	5.17334
Q9H4G4	GAPR1_HUMAN	GLIPR2	Golgi-associated plant pathogenesis-related protein 1	8.44	1	1	3	0.714471	2	0.727352	0.60317	2	33.1949	94.3881	154	17.2075	9.40771
Q9H583	HEAT1_HUMAN	HEATR1	HEAT repeat-containing protein 1	4.24	4	4	5	1.06405	3	1.44649	1.56918	4	21.5904	183.859	2144	242.215	6.53662
Q9H6R4	NOL6_HUMAN	NOL6	Nucleolar protein 6	5.24	2	2	3	0.725684	1		0.853617	1		84.8981	1146	127.513	7.63525
Q9H6S3	ES8L2_HUMAN	EPS8L2	Epidermal growth factor receptor kinase substrate 8-like protein 2	2.52	1	1	3				1.04046	1		130.371	715	80.5701	6.84424
Q9H6X2	ANTR1_HUMAN	ANTXR1	Anthrax toxin receptor 1	1.77	1	1	1							55.19	564	62.749	7.60596
Q9H6Z4	RANB3_HUMAN	RANBP3	Ran-binding protein 3	3.35	1	1	2	0.837367	1		1.35953	1		90.7624	567	60.1732	4.77979
Q9H773	DCTP1_HUMAN	DCTPP1	dCTP pyrophosphatase 1	23.53	2	2	70	0.889912	3	25.7438	1.19628	10	29.7343	2811.99	170	18.6694	5.03369
Q9H7B2	RPF2_HUMAN	RPF2	Ribosome production factor 2 homolog	6.86	1	1	2				1.22696	2	72.767	56.1124	306	35.5602	9.99365
Q9H7B4	SMYD3_HUMAN	SMYD3	Histone-lysine N-methyltransferase SMYD3	9.81	2	2	3				0.72542	2	33.6696	165.383	428	49.0646	7.25439
Q9H7Z7	PGES2_HUMAN	PTGES2	Prostaglandin E synthase 2	6.9	1	1	1	0.702707	1		1.2837	1		41.75	377	41.9167	9.15869
Q9H832	UBE2Z_HUMAN	UBE2Z	Ubiquitin-conjugating enzyme E2 Z	6.5	1	1	5	0.298486	4	77.6021	1.20718	5	13.2423	185.908	354	38.1856	5.61768
Q9H845	ACAD9_HUMAN	ACAD9	Acyl-CoA dehydrogenase family member 9, mitochondrial	8.53	2	2	4	0.330821	2	14.2156	1.08217	3	28.1088	171.164	621	68.7167	7.95752
Q9H853	TBA4B_HUMAN	TUBA4B	Putative tubulin-like protein alpha-4B	10.79	1	2	26	0.482811	2	25.3883	0.483886	2	3.06169	1022.62	241	27.5337	7.82568
Q9H8H0	NOL11_HUMAN	NOL11	Nucleolar protein 11	4.45	1	1	1	0.409752	1		1.48543	1		55	719	81.0719	6.07471
Q9H8L6	MMRN2_HUMAN	MMRN2	Multimerin-2	6.22	4	4	15	1.33818	11	8.8316	1.65257	11	20.4149	507.415	949	104.344	5.85889
Q9H936	GHC1_HUMAN	SLC25A22	Mitochondrial glutamate carrier 1	8.67	1	1	1				1.11657	1		40.42	323	34.4483	9.29053
Q9H9B4	SFXN1_HUMAN	SFXN1	Sideroflexin-1	10.56	1	1	4				1.23898	1		144.293	322	35.5963	9.0708
Q9H9E3	COG4_HUMAN	COG4	Conserved oligomeric Golgi complex subunit 4	5.48	2	2	2	0.469906	1		0.583451	1		83.1324	785	89.0264	5.18604
Q9H9F9	ARP5_HUMAN	ACTR5	Actin-related protein 5	1.48	1	1	1							36.19	607	68.2543	5.2749
Q9H9J2	RM44_HUMAN	MRPL44	39S ribosomal protein L44, mitochondrial	5.12	1	1	2	0.756539	1		0.893247	1		104.572	332	37.5117	8.39697
Q9H9Q2	CSN7B_HUMAN	COPS7B	COP9 signalosome complex subunit 7b	8.33	1	1	2	0.419721	1		1.26487	1		60.8624	264	29.6034	6.15088
Q9H9Q4	NHEJ1_HUMAN	NHEJ1	Non-homologous end-joining factor 1	8.7	1	1	1							69.46	299	33.3159	5.97314
Q9HAB8	PPCS_HUMAN	PPCS	Phosphopantothenate--cysteine ligase	6.43	1	1	1	0.252519	1		1.48515	1		47.24	311	33.9838	6.7124
Q9HAV4	XPO5_HUMAN	XPO5	Exportin-5	7.31	4	4	4	0.490676	1		1.0975	4	13.9682	118.803	1204	136.222	5.79541
Q9HBB8	CDHR5_HUMAN	CDHR5	Cadherin-related family member 5	3.31	2	2	3	1.20895	2	5.21062	0.779262	2	5.76883	99.0898	845	88.1687	4.93213
Q9HBI1	PARVB_HUMAN	PARVB	Beta-parvin	6.04	2	2	3	0.590628	2	11.5267	0.215277	2	1.51047	78.5914	364	41.6881	6.72705
Q9HBR0	S38AA_HUMAN	SLC38A10	Putative sodium-coupled neutral amino acid transporter 10	3.49	3	3	6	1.18274	3	33.9394	0.895091	3	6.15502	202.704	1119	119.687	5.73193
Q9HBW9	AGRL4_HUMAN	ADGRL4	Adhesion G protein-coupled receptor L4	1.01	1	1	1	1.04771	1		0.796532	1		37.53	690	77.7598	7.60596
Q9HCD5	NCOA5_HUMAN	NCOA5	Nuclear receptor coactivator 5	4.49	1	1	2							64.6824	579	65.4965	9.59814
Q9HCD6	TANC2_HUMAN	TANC2	Protein TANC2	0.5	1	1	1	1.20664	1		0.923766	1		33.9	1990	219.512	8.07471
Q9HCE3	ZN532_HUMAN	ZNF532	Zinc finger protein 532	0.61	1	1	1	0.77264	1		0.894179	1		38.8	1301	141.606	8.646
Q9HCG8	CWC22_HUMAN	CWC22	Pre-mRNA-splicing factor CWC22 homolog	2.2	1	1	2	0.535674	1		1.15139	1		115.338	908	105.402	7.03467
Q9HCN6	GPVI_HUMAN	GP6	Platelet glycoprotein VI	7.96	2	2	3	0.872879	2	1.57259	0.52396	2	29.2749	94.8232	339	36.8429	9.20264
Q9HD20	AT131_HUMAN	ATP13A1	Manganese-transporting ATPase 13A1	0.58	1	1	1	0.97074	1		0.0544514	1		23.4	1204	132.87	8.1333
Q9HD45	TM9S3_HUMAN	TM9SF3	Transmembrane 9 superfamily member 3	4.41	1	1	1	0.41667	1		0.610325	1		36.21	589	67.8431	7.21045
Q9HDC9	APMAP_HUMAN	APMAP	Adipocyte plasma membrane-associated protein	10.1	4	4	6	0.634349	5	70.3818	0.138334	6	644.425	158.012	416	46.4509	6.16357
Q9NNW7	TRXR2_HUMAN	TXNRD2	Thioredoxin reductase 2, mitochondrial	4.2	1	1	1	0.551273	1		0.946984	1		45.22	524	56.4716	7.50342
Q9NNX6	CD209_HUMAN	CD209	CD209 antigen	13.37	1	1	2							62.9771	404	45.7463	5.46533
Q9NP78	ABCB9_HUMAN	ABCB9	ATP-binding cassette sub-family B member 9	0.91	1	1	1							39.85	766	84.4211	7.92822
Q9NP79	VTA1_HUMAN	VTA1	Vacuolar protein sorting-associated protein VTA1 homolog	7.82	1	1	29	1.29792	1		1.86183	8	36.9552	668.183	307	33.8579	6.29053
Q9NPF4	OSGEP_HUMAN	OSGEP	Probable tRNA N6-adenosine threonylcarbamoyltransferase	5.67	1	1	2	1.85638	1		2.25718	1		82.8962	335	36.4033	6.354
Q9NPH3	IL1AP_HUMAN	IL1RAP	Interleukin-1 receptor accessory protein	10.18	6	6	12	1.22962	9	19.0796	1.40341	9	41.3891	283.408	570	65.3767	8.11865
Q9NPJ8	NXT2_HUMAN	NXT2	NTF2-related export protein 2	6.34	1	1	1	0.340811	1		0.032292	1		33.07	142	16.2179	5.47803
Q9NPQ8	RIC8A_HUMAN	RIC8A	Synembryn-A	6.59	2	2	5	0.317367	2	39.7956	1.86201	2	40.7079	225.169	531	59.6715	5.32568
Q9NPR2	SEM4B_HUMAN	SEMA4B	Semaphorin-4B	1.08	1	1	2	1.3758	1		0.775542	1		81.2824	832	92.1347	6.94678
Q9NPY3	C1QR1_HUMAN	CD93	Complement component C1q receptor	3.22	1	1	3	0.522876	2	2.28299	0.117538	1		106.821	652	68.5154	5.43994
Q9NQ29	LUC7L_HUMAN	LUC7L	Putative RNA-binding protein Luc7-like 1	5.66	1	1	1	1.34001	1		1.22811	1		38.05	371	43.7013	9.92041
Q9NQ38	ISK5_HUMAN	SPINK5	Serine protease inhibitor Kazal-type 5	2.07	1	1	1	1.54072	1		2.15952	1		36.72	1064	120.637	8.06006
Q9NQ79	CRAC1_HUMAN	CRTAC1	Cartilage acidic protein 1	9.38	4	4	13	0.634877	7	33.6488	0.308521	7	23.9542	458.83	661	71.3758	5.12256
Q9NQC3	RTN4_HUMAN	RTN4	Reticulon-4	2.43	2	2	5	0.480562	3	60.8692	0.902184	3	13.2485	162.477	1192	129.851	4.50049
Q9NQT5	EXOS3_HUMAN	EXOSC3	Exosome complex component RRP40	8.36	1	1	1	1.05593	1		1.90869	1		71.45	275	29.5534	8.104
Q9NQW6	ANLN_HUMAN	ANLN	Anillin	2.85	1	1	1				1.69424	1		50.33	1124	124.122	8.07471
Q9NQW7	XPP1_HUMAN	XPNPEP1	Xaa-Pro aminopeptidase 1	4.33	1	1	4	0.427432	2	11.0177	1.0031	2	21.0126	153.883	623	69.8732	5.66846
Q9NR19	ACSA_HUMAN	ACSS2	Acetyl-coenzyme A synthetase, cytoplasmic	8.56	2	2	2	0.445078	2	22.7291	1.03807	2	39.3439	112.892	701	78.5291	6.45557
Q9NR30	DDX21_HUMAN	DDX21	Nucleolar RNA helicase 2	9.96	3	3	30	0.193831	10	107.767	1.30671	21	23.0787	1169.13	783	87.2904	9.27588
Q9NR31	SAR1A_HUMAN	SAR1A	GTP-binding protein SAR1a	28.79	2	2	4	0.486716	3	61.568	1.43289	3	63.3871	98.4389	198	22.3525	6.68311
Q9NR45	SIAS_HUMAN	NANS	Sialic acid synthase	14.76	2	2	5	0.48618	3	10.231	1.30774	3	1.32417	195.329	359	40.2815	6.7417
Q9NR50	EI2BG_HUMAN	EIF2B3	Translation initiation factor eIF-2B subunit gamma	9.51	3	3	6				0.84528	2	63.8312	223.915	452	50.208	6.46826
Q9NR56	MBNL1_HUMAN	MBNL1	Muscleblind-like protein 1	6.44	1	1	2	0.578949	2	2.20761	1.41134	2	13.6571	80.6024	388	41.79	8.89502
Q9NRF9	DPOE3_HUMAN	POLE3	DNA polymerase epsilon subunit 3	12.93	1	1	2							101.422	147	16.8493	4.7417
Q9NRG9	AAAS_HUMAN	AAAS	Aladin	4.21	1	1	2				0.912151	1		66.5224	546	59.5363	7.50342
Q9NRW7	VPS45_HUMAN	VPS45	Vacuolar protein sorting-associated protein 45	4.91	1	1	1	0.145902	1		1.69928	1		44.06	570	65.0358	8.23584
Q9NRX1	PNO1_HUMAN	PNO1	RNA-binding protein PNO1	6.35	1	1	2	0.450029	1		0.985326	1		107.652	252	27.9069	9.72998
Q9NRY4	RHG35_HUMAN	ARHGAP35	Rho GTPase-activating protein 35	1.8	1	1	1				1.5727	1		39.54	1499	170.407	6.63916
Q9NRZ9	HELLS_HUMAN	HELLS	Lymphoid-specific helicase	2.51	1	1	2	0.553031	1		1.37307	1		67.2362	838	97.0122	7.92822
Q9NSC7	SIA7A_HUMAN	ST6GALNAC1	Alpha-N-acetylgalactosaminide alpha-2,6-sialyltransferase 1	2.67	2	2	2	0.898705	2	135.953	1.25723	2	0.745474	44.8762	600	68.5215	9.92041
Q9NSD9	SYFB_HUMAN	FARSB	Phenylalanine--tRNA ligase beta subunit	9	2	2	7	0.481756	3	10.345	1.31318	5	25.1288	200.218	589	66.0735	6.84424
Q9NSE4	SYIM_HUMAN	IARS2	Isoleucine--tRNA ligase, mitochondrial	3.75	2	2	7	0.440735	1		1.13472	4	1.84063	228.414	1012	113.719	7.1958
Q9NTI5	PDS5B_HUMAN	PDS5B	Sister chromatid cohesion protein PDS5 homolog B	2.49	1	1	2				0.990875	2	33.7354	60.6924	1447	164.563	8.47021
Q9NTJ5	SAC1_HUMAN	SACM1L	Phosphatidylinositide phosphatase SAC1	5.96	1	1	1							60.93	587	66.924	7.12256
Q9NTK5	OLA1_HUMAN	OLA1	Obg-like ATPase 1	5.81	1	1	1	1.09469	1		1.40284	1		35.56	396	44.7153	7.81104
Q9NUJ1	ABHDA_HUMAN	ABHD10	Mycophenolic acid acyl-glucuronide esterase, mitochondrial	5.56	1	1	2	0.636718	1		1.50263	1		107.491	306	33.9107	8.57275
Q9NUU7	DD19A_HUMAN	DDX19A	ATP-dependent RNA helicase DDX19A	9.41	2	2	6	0.751274	3	65.1949	1.22382	4	5.2323	287.918	478	53.9408	6.58057
Q9NV70	EXOC1_HUMAN	EXOC1	Exocyst complex component 1	2.46	1	1	5	0.307009	2	0.602016	1.44102	3	20.6524	193.309	894	101.917	6.60986
Q9NVA1	UQCC1_HUMAN	UQCC1	Ubiquinol-cytochrome-c reductase complex assembly factor 1	11.37	1	1	1				0.994321	1		42.26	299	34.5776	8.90967
Q9NVA2	SEP11_HUMAN	SEPT11	Septin-11	4.66	1	1	2	0.590209	1		1.97225	1		58.9262	429	49.3672	6.81494
Q9NVD7	PARVA_HUMAN	PARVA	Alpha-parvin	4.57	1	1	4	0.31046	1		1.81319	2	51.6851	103.69	372	42.2174	5.94775
Q9NVI7	ATD3A_HUMAN	ATAD3A	ATPase family AAA domain-containing protein 3A	8.83	3	3	7	0.184798	3	80.1061	1.16208	4	44.1271	205.605	634	71.3247	8.98291
Q9NVU7	SDA1_HUMAN	SDAD1	Protein SDA1 homolog	2.47	1	1	5							145.118	687	79.8205	9.24658
Q9NWT1	PK1IP_HUMAN	PAK1IP1	p21-activated protein kinase-interacting protein 1	7.91	2	2	4	0.577238	2	37.5448	0.749172	2	56.7343	112.104	392	43.9359	8.90967
Q9NWU1	OXSM_HUMAN	OXSM	3-oxoacyl-[acyl-carrier-protein] synthase, mitochondrial	10.89	2	2	6				1.14134	3	24.4324	257.385	459	48.8118	7.66455
Q9NWV8	BABA1_HUMAN	BABAM1	BRISC and BRCA1-A complex member 1	11.85	2	2	2	0.5558	1		0.931216	1		96.0824	329	36.5366	4.64014
Q9NX46	ARHL2_HUMAN	ADPRHL2	Poly(ADP-ribose) glycohydrolase ARH3	7.99	1	1	3				2.05136	1		122.241	363	38.9222	5.07178
Q9NX55	HYPK_HUMAN	HYPK	Huntingtin-interacting protein K	11.63	1	1	1	0.874512	1		1.4423	1		64.27	129	14.6564	4.93213
Q9NX61	T161A_HUMAN	TMEM161A	Transmembrane protein 161A	3.97	1	1	1				3.98479	1		66.72	479	53.5675	8.44092
Q9NXD2	MTMRA_HUMAN	MTMR10	Myotubularin-related protein 10	1.16	1	1	1							34.64	777	88.2171	8.52881
Q9NXH9	TRM1_HUMAN	TRMT1	tRNA (guanine(26)-N(2))-dimethyltransferase	3.64	1	1	1	1.17511	1		1.75385	1		56.45	659	72.1884	7.63525
Q9NXV2	KCTD5_HUMAN	KCTD5	BTB/POZ domain-containing protein KCTD5	17.95	2	2	3	0.607629	1		1.76432	2	14.9032	87.8947	234	26.0761	6.23975
Q9NXW2	DJB12_HUMAN	DNAJB12	DnaJ homolog subfamily B member 12	6.67	1	1	2	0.811918	1		1.16268	1		120.112	375	41.7928	8.52881
Q9NY12	GAR1_HUMAN	GAR1	H/ACA ribonucleoprotein complex subunit 1	8.29	1	1	1	0.379979	1		1.2354	1		44.55	217	22.3342	10.9165
Q9NY33	DPP3_HUMAN	DPP3	Dipeptidyl peptidase 3	4.21	1	1	2				1.03551	1		100.542	737	82.5378	5.09717
Q9NY97	B3GN2_HUMAN	B3GNT2	N-acetyllactosaminide beta-1,3-N-acetylglucosaminyltransferase 2	11.34	4	4	6	1.16879	5	10.3458	0.989438	5	15.3489	149.89	397	45.9926	8.54346
Q9NYH9	UTP6_HUMAN	UTP6	U3 small nucleolar RNA-associated protein 6 homolog	3.18	1	1	2							62.9324	597	70.1488	7.28369
Q9NYK5	RM39_HUMAN	MRPL39	39S ribosomal protein L39, mitochondrial	5.92	1	1	2	0.356669	1		0.833171	1		84.6524	338	38.6867	7.6499
Q9NYL9	TMOD3_HUMAN	TMOD3	Tropomodulin-3	6.25	1	1	4				0.821036	1		193.473	352	39.5703	5.18604
Q9NYU2	UGGG1_HUMAN	UGGT1	UDP-glucose:glycoprotein glucosyltransferase 1	2.83	2	2	4				0.969536	2	3.02159	164.419	1555	177.078	5.63037
Q9NYY8	FAKD2_HUMAN	FASTKD2	FAST kinase domain-containing protein 2, mitochondrial	4.23	1	1	1	0.48136	1		0.957232	1		37.44	710	81.41	8.04541
Q9NZ08	ERAP1_HUMAN	ERAP1	Endoplasmic reticulum aminopeptidase 1	1.06	1	1	1	0.632643	1		0.597953	1		41.92	941	107.166	6.45557
Q9NZ45	CISD1_HUMAN	CISD1	CDGSH iron-sulfur domain-containing protein 1	20.37	1	1	2	0.323011	1		1.15762	1		72.2433	108	12.1912	9.08545
Q9NZK5	ADA2_HUMAN	ADA2	Adenosine deaminase 2	18.59	8	8	11	1.21321	8	20.6491	0.444458	8	13.0272	278.026	511	58.8952	7.91357
Q9NZL4	HPBP1_HUMAN	HSPBP1	Hsp70-binding protein 1	12.43	2	2	3	1.01331	1		2.03355	1		121.691	362	39.4485	5.21143
Q9NZL9	MAT2B_HUMAN	MAT2B	Methionine adenosyltransferase 2 subunit beta	6.59	1	1	1				1.38911	1		33.36	334	37.5282	7.35693
Q9NZM1	MYOF_HUMAN	MYOF	Myoferlin	2.33	2	2	3	0.168474	1		1.14095	2	30.4145	92.0665	2061	234.561	6.17627
Q9NZN8	CNOT2_HUMAN	CNOT2	CCR4-NOT transcription complex subunit 2	4.26	1	1	1							36.05	540	59.6999	7.66455
Q9NZP8	C1RL_HUMAN	C1RL	Complement C1r subcomponent-like protein	26.69	10	11	77	0.953857	42	46.0957	1.393	42	53.3181	2323.52	487	53.4643	7.1958
Q9P000	COMD9_HUMAN	COMMD9	COMM domain-containing protein 9	12.63	1	1	4	0.655365	1		0.632886	1		137.353	198	21.8054	5.88428
Q9P0I2	EMC3_HUMAN	EMC3	ER membrane protein complex subunit 3	9.58	1	1	2	0.233639	1		0.261088	1		70.2124	261	29.9324	6.81494
Q9P0K7	RAI14_HUMAN	RAI14	Ankycorbin	2.24	1	1	2	0.444383	1		1.24825	1		104.372	980	109.973	6.21436
Q9P0M6	H2AW_HUMAN	H2AFY2	Core histone macro-H2A.2	13.44	2	2	10	0.251883	2	42.7982	1.43266	5	4.47743	289.313	372	40.0334	9.68604
Q9P0S9	TM14C_HUMAN	TMEM14C	Transmembrane protein 14C	68.75	4	4	8	0.224925	4	10.5084	0.841871	6	12.8016	291.767	112	11.557	9.87646
Q9P107	GMIP_HUMAN	GMIP	GEM-interacting protein	0.82	1	1	1							34.1	970	106.617	5.71924
[truncated: 162 more rows]
