# Supplementary material for: Identification of Fucosylated SERPINA1 as a Novel Plasma Marker for Pancreatic Cancer Using Lectin Affinity Capture Coupled with iTRAQ-Based Quantitative Glycoproteomics
Source: Int J Mol Sci. 2021 Jun 4;22(11):6079. doi: 10.3390/ijms22116079 (PMC8200073; doi:10.3390/ijms22116079)
Supplement: Supplementary file 1 [file ijms-22-06079-s001.zip › Supplementary Files/Supplementary Table 2b.xlsx]

## Sheet: Sheet1
Supplementary Table 2b. List of peptides identified from iTRAQ-labeled glycopeptide-enriched plasma samples from GS subjects and PC patients.																																Column header	Discription of column title	Example
Sequence	PSMs	Protein Group Accessions	First protein	Uniprot ID	Gene name	Protein name	Before 1 a.a.	After1 a.a.	N(n) to D_18O	N(n) to D_18O in N-glycan motif	Modifications	Site numbers of N to D_18O	Site numbers of N to D_18O in N-glycan motif	Site numbers of N to D	MH+ [Da]	M0/GS	Log2_M0/GS	Normalize_M0/GS	Median_M0/GS	M0/GS Count	M0/GS Variability [%]	M1/GS	Log2_M1/GS	Normalize_M1/GS	Median_M1/GS	M1/GS Count	M1/GS Variability [%]	IonScore of HCD	IonScore of CID	Missed Cleavages		Sequence	Displays the sequence of amino acids that compose the peptide. Lower cases are appeared as modified amino acids.	FSGSILGNK
FSGSILGNK	4	A0A075B6I0	A0A075B6I0	LV861_HUMAN	IGLV8-61	Immunoglobulin lambda variable 8-61	R	A	FSGSILGNK	FSGSILGNK	N-Term(iTRAQ4plex); K9(iTRAQ4plex)	0	0	0	1210.7	0.625127	-0.677778	-0.587528	-0.0902499	2	23.6194	0.543944	-0.878471	-0.719218	-0.159253	2	37.6544	65.44	57.63	0		PSMs	Displays the total number of identified peptide sequences (PSMs) for the protein, including those redundantly identified.	4
FSGSNSGNTATLTISR	2	A0A075B6K5	A0A075B6K5	LV39_HUMAN	IGLV3-9	Immunoglobulin lambda variable 3-9	R	A	FSGSNSGNTATLTISR	FSGSNSGNTATLTISR	N-Term(iTRAQ4plex)	0	0	0	1756.89	0.651105	-0.619037	-0.528788		1		0.56681	-0.819064	-0.659811		1		44.09	96.54	0		Protein Group Accessions	Displays the unique identifiers (accessions) of all master proteins from all protein groups that include this peptide sequence.	A0A075B6I0
FSGSNSGNTATLTISR	1	A0A075B6K5	A0A075B6K5	LV39_HUMAN	IGLV3-9	Immunoglobulin lambda variable 3-9	R	A	FSGSNSGNTATLTISR	FSGSNSGNTATLTISR	N-Term(iTRAQ4plex); N5(Asn->Asp)	0	0	1	1757.88	0.635317	-0.654451	-0.564201		1		0.608634	-0.716353	-0.5571		1			74.22	0		First protein	Displays the first protein which was presented in the column of protein group accessions.	A0A075B6I0
VTISVDK	1	A0A075B6R2	A0A075B6R2	HV404_HUMAN	IGHV4-4	Immunoglobulin heavy variable 4-4	R	S	VTISVDK	VTISVDK	N-Term(iTRAQ4plex); K7(iTRAQ4plex)	0	0	0	1049.65	0.438251	-1.19017	-1.09992		1		0.518459	-0.947698	-0.788445		1		41.32		0		Uniprot ID	Displays by default the unique identifier assigned to the protein by the FASTA database used to generate the report.	LV861_HUMAN
FSGSGSGTDFTLK	4	A0A075B6S2	A0A075B6S2	KVD29_HUMAN	IGKV2D-29	Immunoglobulin kappa variable 2D-29	R	I	FSGSGSGTDFTLK	FSGSGSGTDFTLK	N-Term(iTRAQ4plex); K13(iTRAQ4plex)	0	0	0	1591.82	0.758141	-0.399463	-0.309213		3	0.151428	1.23876	0.308897	0.46815		3	33.377	57.3	67.33	0		Gene name		IGLV8-61
ITINPDTSK	2	A0A0B4J1U7	A0A0B4J1U7	HV601_HUMAN	IGHV6-1	Immunoglobulin heavy variable 6-1	R	N	ITINPDTSK	ITINPDTSK	N-Term(iTRAQ4plex); K9(iTRAQ4plex)	0	0	0	1276.74	0.462307	-1.11308	-1.02283		1		0.361328	-1.46862	-1.30937		1		49.51	38.78	0		Protein name		Immunoglobulin lambda variable 8-61
GLEWVGR	1	A0A0B4J1V0	A0A0B4J1V0	HV315_HUMAN	IGHV3-15	Immunoglobulin heavy variable 3-15	K	I	GLEWVGR	GLEWVGR	N-Term(iTRAQ4plex)	0	0	0	960.538	0.767719	-0.38135	-0.2911		1		0.770926	-0.375335	-0.216082		1			40.51	0		Before 1 a.a.	Displays a amino acid front of the peptide.	R
FSGSGSGTDFTLTISR	1	A0A0C4DH25	A0A0C4DH25	KVD20_HUMAN	IGKV3D-20	Immunoglobulin kappa variable 3D-20	R	L	FSGSGSGTDFTLTISR	FSGSGSGTDFTLTISR	N-Term(iTRAQ4plex)	0	0	0	1776.89	0.850127	-0.23425	-0.144001		1		1.0318	0.04517	0.204423		1			85.63	0		After1 a.a.	Displays a amino acid next of the peptide.	A
LLIYAASTLQSGVPSR	1	A0A0C4DH67	A0A0C4DH67	KV108_HUMAN	IGKV1-8	Immunoglobulin kappa variable 1-8	K	F	LLIYAASTLQSGVPSR	LLIYAASTLQSGVPSR	N-Term(iTRAQ4plex)	0	0	0	1820.04	0.844489	-0.24385	-0.1536		1		0.657284	-0.605411	-0.446158		1		37.29		0		N(n) to D_18O	Displays the modified stie of transferring Asn (N) to Asp (P) with 18O labeling in Asn.	FSGSILGNK
FSGSGAGTDFTLK	1	A0A0C4DH68	A0A0C4DH68	KV224_HUMAN	IGKV2-24	Immunoglobulin kappa variable 2-24	R	I	FSGSGAGTDFTLK	FSGSGAGTDFTLK	N-Term(iTRAQ4plex); K13(iTRAQ4plex)	0	0	0	1575.83	0.473711	-1.07792	-0.98767		1		0.436711	-1.19525	-1.036		1			85.25	0		N(n) to D_18O in N-glycan motif	Displays the modified stie of transferring Asn (N) to Asp (P) with 18O labeling in Asn which was located in canonical N-glycan motif.	FSGSILGNK
IIPAIATTTATVSGLVALEMIK	2	A0AVT1	A0AVT1	UBA6_HUMAN	UBA6	Ubiquitin-like modifier-activating enzyme 6	K	V	IIPAIATTTATVSGLVALEMIK	IIPAIATTTATVSGLVALEMIK	N-Term(iTRAQ4plex); K22(iTRAQ4plex)	0	0	0	2501.48	0.781671	-0.355367	-0.265117		1		1.49131	0.576575	0.735828		1		53.15	45.56	0		Modifications	Displays the static and dynamic modifications identified in the peptide.	N-Term(iTRAQ4plex); K9(iTRAQ4plex)
VSMLAVEEYEEMQVNLELEK	1	A0MZ66	A0MZ66	SHOT1_HUMAN	SHTN1	Shootin-1	R	D	VSMLAVEEYEEMQVNLELEK	VSMLAVEEYEEMQVNLELEK	N-Term(iTRAQ4plex); K20(iTRAQ4plex)	0	0	0	2671.35	0.338266	-1.56377	-1.47352		1		1.08167	0.113265	0.272518		1			39.69	0		Site numbers of N to D_18O	Displays numbers of modified stie of transferring Asn (N) to Asp (P) with 18O labeling in Asn.	0
MGFTIIR	4	A1A4S6	A1A4S6	RHG10_HUMAN	ARHGAP10	Rho GTPase-activating protein 10	K	K	MGFTIIR	MGFTIIR		0	0	0	837.471													31.32	34.69	0		Site numbers of N to D_18O in N-glycan motif	Displays numbers of modified stie of transferring Asn (N) to Asp (P) with 18O labeling in Asn which was located in canonical N-glycan motif.	0
DSLYVAVADFEGDKDTSSFQEGTVFEVR	1	A1X283	A1X283	SPD2B_HUMAN	SH3PXD2B	SH3 and PX domain-containing protein 2B	K	E	DSLYVAVADFEGDKDTSSFQEGTVFEVR	DSLYVAVADFEGDKDTSSFQEGTVFEVR	N-Term(iTRAQ4plex); K14(iTRAQ4plex)	0	0	0	3399.65	0.33195	-1.59096	-1.50071		1		0.831013	-0.267056	-0.107803		1		37.19		1		Site numbers of N to D	Displays numbers of modified stie of transferring Asn (N) to Asp (P) in Asn.	0
ETILGLAETLEESVYSIAISLAQR	2	A2RRP1	A2RRP1	NBAS_HUMAN	NBAS	Neuroblastoma-amplified sequence	R	Y	ETILGLAETLEESVYSIAISLAQR	ETILGLAETLEESVYSIAISLAQR	N-Term(iTRAQ4plex)	0	0	0	2750.5													62.44	48.86	0		MH+ [Da]	Displays the protonated monoisotopic mass of the peptides, in daltons.	1210.7
DFSVILK	2	A4D1E1	A4D1E1	Z804B_HUMAN	ZNF804B	Zinc finger protein 804B	K	S	DFSVILK	DFSVILK	K7(iTRAQ4plex)	0	0	0	965.579	0.73706	-0.440146	-0.349896		2	34.2188	0.596483	-0.745447	-0.586194		2	22.2325	29.6		0		M0/GS	Display the ratio of the intensity of the fragmented tag in a sample to the intensity of the fragmented tag in the control sample.	0.625127
QLDAEIK	1	A4D1P6	A4D1P6	WDR91_HUMAN	WDR91	WD repeat-containing protein 91	R	A	QLDAEIK	QLDAEIK	N-Term(Gln->pyro-Glu); K7(iTRAQ4plex)	0	0	0	943.52	1.44262	0.528688	0.618938		1		1.88424	0.913983	1.07324		1		45.16		0		M1/GS		0.543944
IIDKENLK	11	A4FU69	A4FU69	EFCB5_HUMAN	EFCAB5	EF-hand calcium-binding domain-containing protein 5	K	K	IIDKENLK	IIDKENLK	N-Term(iTRAQ4plex); N6(Asn->Asp); K8(iTRAQ4plex)	0	0	1	1261.76	1.05545	0.0778604	0.16811		3	35.991	1.98822	0.991475	1.15073		3	6.54242		35.51	1		Log2_M0/GS	Displays the ratio value with log2 transformation.	-0.677778
LCYVALDFEQEMATVASSSSLEK	2	A5A3E0	A5A3E0	POTEF_HUMAN	POTEF	POTE ankyrin domain family member F	K	S	LCYVALDFEQEMATVASSSSLEK	LCYVALDFEQEMATVASSSSLEK	N-Term(iTRAQ4plex); C2(Methylthio); K23(iTRAQ4plex)	0	0	0	2855.38							1.29526	0.373239	0.532492		2	11.373	41.17		0		Log2_M1/GS		-0.878471
YNLQLINALVLYVGTQAIAHIHNK	1	A5YKK6	A5YKK6	CNOT1_HUMAN	CNOT1	CCR4-NOT transcription complex subunit 1	R	G	YNLQLINALVLYVGTQAIAHIHNK	YNLQLINALVLYVGTQAIAHIHNK	N-Term(iTRAQ4plex); K24(iTRAQ4plex)	0	0	0	2994.71	0.569392	-0.812506	-0.722256		1		1.13572	0.18361	0.342863		1			72.72	0		Median_M0/GS	Displays the median value which was calculated from entire column values of "Log2_M0/GS" or "Log2_M1/GS".	-0.0902499
AQALLADVDTLLFDCDGVLWR	1	A6NDG6	A6NDG6	PGP_HUMAN	PGP	Glycerol-3-phosphate phosphatase	R	G	AQALLADVDTLLFDCDGVLWR	AQALLADVDTLLFDCDGVLWR	N-Term(iTRAQ4plex); C15(Methylthio)	0	0	0	2524.27														42.06	0		Median_M1/GS		-0.159253
IISPDNK	1	A6NH21	A6NH21	SERC4_HUMAN	SERINC4	Serine incorporator 4	R	Y	IISPDNK	IISPDNK	N6(Asn->Asp); K7(iTRAQ4plex)	0	0	1	931.522	1.41739	0.503239	0.593489		1		0.521145	-0.940243	-0.78099		1		34.5		0		Normalize_M0/GS	Displays the value by each log2 transformed value substracting above descriptive median values.	-0.587528
ALSELAALCYLIAFQVPRPK	7	A6NKT7	A6NKT7	RGPD3_HUMAN	RGPD3	RanBP2-like and GRIP domain-containing protein 3	R	I	ALSELAALCYLIAFQVPRPK	ALSELAALCYLIAFQVPRPK	N-Term(iTRAQ4plex); C9(Methylthio); K20(iTRAQ4plex)	0	0	0	2537.43	0.563765	-0.826835	-0.736585		4	15.017	1.17771	0.235981	0.395234		5	80.6158	40.18	73.32	0		Normalize_M1/GS		-0.719218
TVLENLR	1	A6NMB1	A6NMB1	SIG16_HUMAN	SIGLEC16	Sialic acid-binding Ig-like lectin 16	R	N	TVLENLR	TVLENLR		0	0	0	844.489													33.37		0		M0/GS Count	Displays the number of peptide ratios that are used to calculate a protein ratio.	2
GFLAEMK	3	A6ZKI3	A6ZKI3	RTL8C_HUMAN	RTL8C	Retrotransposon Gag-like protein 8B	R	R	GFLAEMK	GFLAEMK	K7(iTRAQ4plex)	0	0	0	939.511	1.09454	0.130324	0.220574		3	27.424	0.832156	-0.265073	-0.10582		3	55.3718		33.94	0		M1/GS Count		2
AFEGIRLR	1	A7MCY6	A7MCY6	TBKB1_HUMAN	TBKBP1	TANK-binding kinase 1-binding protein 1	R	F	AFEGIRLR	AFEGIRLR		0	0	0	961.548														36.94	1		M0/GS Variability [%]	Displays the variability of reporter ion quantification in calculating protein ratio.	23.6194
SSLLSATR	1	A8K855	A8K855	EFCB7_HUMAN	EFCAB7	EF-hand calcium-binding domain-containing protein 7	R	K	SSLLSATR	SSLLSATR		0	0	0	834.467														36.35	0		M1/GS Variability [%]		37.6544
TQTVCNFTDGALVQHQEWDGK	2	A8MUU1	A8MUU1	FB5L3_HUMAN	FABP5P3	Putative fatty acid-binding protein 5-like protein 3	R	E	TQTVCNFTDGALVQHQEWDGK	TQTVCNFTDGALVQHQEWDGK	N-Term(iTRAQ4plex); C5(Methylthio); K21(iTRAQ4plex)	0	0	0	2711.26	0.937484	-0.0931345	-0.00288458		1		1.33411	0.41588	0.575133		1		45.09	55.23	0		IonScore of HCD	Displays the scores which were calculated from the ion score of HCD spectra.	65.44
ANPTVTLFPPSSEELQANK	4	B9A064	B9A064	IGLL5_HUMAN	IGLL5	Immunoglobulin lambda-like polypeptide 5	K	A	ANPTVTLFPPSSEELQANK	ANPTVTLFPPSSEELQANK	N-Term(iTRAQ4plex); K19(iTRAQ4plex)	0	0	0	2331.24	0.960371	-0.0583358	0.0319141		4	18.2061	0.732159	-0.449772	-0.290519		4	23.4571	47.44		0		IonScore of CID	Displays the scores which were calculated from the ion score of CID spectra.	57.63
ADGSPVK	1	B9A064	B9A064	IGLL5_HUMAN	IGLL5	Immunoglobulin lambda-like polypeptide 5	K	A	ADGSPVK	ADGSPVK	N-Term(iTRAQ4plex); K7(iTRAQ4plex)	0	0	0	961.555	0.888932	-0.169855	-0.0796048		1		0.734395	-0.445372	-0.286119		1			42.35	0		Missed Cleavages	Displays the number of cleavage sites in a peptide sequence that a cleavage reagent (enzyme) did not cleave.	0
VTVLGQPK	2	B9A064	B9A064	IGLL5_HUMAN	IGLL5	Immunoglobulin lambda-like polypeptide 5	K	A	VTVLGQPK	VTVLGQPK	N-Term(iTRAQ4plex); K8(iTRAQ4plex)	0	0	0	1129.72	0.765887	-0.384797	-0.294548		2	37.328	0.783548	-0.351907	-0.192654		2	28.966		49.81	0
SYSCQVTHEGSTVEK	8	B9A064;P0DOY2	B9A064	IGLL5_HUMAN	IGLL5	Immunoglobulin lambda-like polypeptide 5	R	T	SYSCQVTHEGSTVEK	SYSCQVTHEGSTVEK	N-Term(iTRAQ4plex); C4(Methylthio); K15(iTRAQ4plex)	0	0	0	1988.93													59.7	65.41	0
YAASSYLSLTPEQWK	10	B9A064;P0DOY2	B9A064	IGLL5_HUMAN	IGLL5	Immunoglobulin lambda-like polypeptide 5	K	S	YAASSYLSLTPEQWK	YAASSYLSLTPEQWK	N-Term(iTRAQ4plex); K15(iTRAQ4plex)	0	0	0	2032.06													59.59	78.05	0
TVAPTECS	2	B9A064;P0DOY2	B9A064	IGLL5_HUMAN	IGLL5	Immunoglobulin lambda-like polypeptide 5	K	-	TVAPTECS	TVAPTECS	N-Term(iTRAQ4plex); C7(Methylthio)	0	0	0	997.445													45.87		0
ATLVCLISDFYPGAVTVAWK	2	B9A064;P0DOY2	B9A064	IGLL5_HUMAN	IGLL5	Immunoglobulin lambda-like polypeptide 5	K	A	ATLVCLISDFYPGAVTVAWK	ATLVCLISDFYPGAVTVAWK	N-Term(iTRAQ4plex); C5(Methylthio); K20(iTRAQ4plex)	0	0	0	2488.32													43.6	76.8	0
YAASSYLSLTPEQWK	2	B9A064;P0DOY2	B9A064	IGLL5_HUMAN	IGLL5	Immunoglobulin lambda-like polypeptide 5	K	S	YAASSYLSLTPEQWK	YAASSYLSLTPEQWK	K15(iTRAQ4plex)	0	0	0	1887.96													37.88	42.55	0
MLQFLLGFTLGNVVGMYLAQNYDIPNLAK	1	E0CX11	E0CX11	STMP1_HUMAN	STMP1	Short transmembrane mitochondrial protein 1	-	K	MLQFLLGFTLGNVVGMYLAQNYDIPNLAK	MLQFLLGFTLGNVVGMYLAQNYDIPNLAK	K29(iTRAQ4plex)	0	0	0	3387.8							0.772885	-0.371674	-0.212421		1		36.16		0
MLQFLLGFTLGNVVGMYLAQNYDIPNLAK	7	E0CX11	E0CX11	STMP1_HUMAN	STMP1	Short transmembrane mitochondrial protein 1	-	K	MLQFLLGFTLGNVVGMYLAQNYDIPNLAK	MLQFLLGFTLGNVVGMYLAQNYDIPNLAK	N-Term(iTRAQ4plex); K29(iTRAQ4plex)	0	0	0	3531.9	0.772263	-0.372835	-0.282585		1		1.48193	0.567475	0.726728		6	20.1283	49.63		0
MLQFLLGFTLGNVVGMYLAQNYDIPNLAK	1	E0CX11	E0CX11	STMP1_HUMAN	STMP1	Short transmembrane mitochondrial protein 1	-	K	MLQFLLGFTLGNVVGMYLAQNYDIPNLAK	MLQFLLGFTLGNVVGMYLAQNYDIPNLAK	N-Term(iTRAQ4plex); M16(Oxidation); K29(iTRAQ4plex)	0	0	0	3547.89							1.62227	0.698013	0.857266		1		40.53		0
MLQFLLGFTLGNVVGMYLAQNYDIPNLAK	2	E0CX11	E0CX11	STMP1_HUMAN	STMP1	Short transmembrane mitochondrial protein 1	-	K	MLQFLLGFTLGNVVGMYLAQNYDIPNLAK	MLQFLLGFTLGNVVGMYLAQNYDIPNLAK	N-Term(iTRAQ4plex); M1(Oxidation); M16(Oxidation); K29(iTRAQ4plex)	0	0	0	3563.9							1.74954	0.806973	0.966226		2	0.951469	36.03	43.18	0
ILWVDENNLTAHVEAGITGQELER	1	O00116	O00116	ADAS_HUMAN	AGPS	Alkyldihydroxyacetonephosphate synthase, peroxisomal	R	Q	ILWVDENNLTAHVEAGITGQELER	ILWVDENNLTAHVEAGITGQELER	N-Term(iTRAQ4plex)	0	0	0	2851.47	1.10175	0.139803	0.230053		1		1.40813	0.493776	0.653029		1			46.05	0
LLCEQNEEEVSPQLFTFHEAVSQMVEMEEQVVEDHR	3	O00139	O00139	KIF2A_HUMAN	KIF2A	Kinesin-like protein KIF2A	K	A	LLCEQNEEEVSPQLFTFHEAVSQMVEMEEQVVEDHR	LLCEQNEEEVSPQLFTFHEAVSQMVEMEEQVVEDHR	N-Term(iTRAQ4plex); C3(Methylthio)	0	0	0	4479.02													34.39	37.84	0
APTVVLHMTK	2	O00144	O00144	FZD9_HUMAN	FZD9	Frizzled-9	K	T	APTVVLHMTK	APTVVLHMTK	M8(Oxidation); K10(iTRAQ4plex)	0	0	0	1256.71	0.350652	-1.51189	-1.42164		2	16.2781	0.196775	-2.34538	-2.18613		2	54.9133		41.99	0
LFDLLDVLEFNQVIIFVK	5	O00148	O00148	DX39A_HUMAN	DDX39A	ATP-dependent RNA helicase DDX39A	K	S	LFDLLDVLEFNQVIIFVK	LFDLLDVLEFNQVIIFVK	N-Term(iTRAQ4plex); K18(iTRAQ4plex)	0	0	0	2453.43	0.214534	-2.22072	-2.13047		2	55.3271	1.23931	0.309537	0.46879		3	13.4103	36.79	53.63	0
KLFDLLDVLEFNQVIIFVK	4	O00148	O00148	DX39A_HUMAN	DDX39A	ATP-dependent RNA helicase DDX39A	R	S	KLFDLLDVLEFNQVIIFVK	KLFDLLDVLEFNQVIIFVK	N-Term(iTRAQ4plex); K1(iTRAQ4plex); K19(iTRAQ4plex)	0	0	0	2725.63	0.207404	-2.26948	-2.17923		2	117.192	1.4991	0.5841	0.743353		3	19.1352	21.96	82.66	1
VAASIGNAQK	1	O00151	O00151	PDLI1_HUMAN	PDLIM1	PDZ and LIM domain protein 1	K	L	VAASIGNAQK	VAASIGNAQK	N-Term(iTRAQ4plex); K10(iTRAQ4plex)	0	0	0	1246.73	0.609727	-0.713764	-0.623514		1		0.646292	-0.629743	-0.47049		1			40.52	0
NFHIFYQLLEGGEEETLR	1	O00159	O00159	MYO1C_HUMAN	MYO1C	Unconventional myosin-Ic	R	R	NFHIFYQLLEGGEEETLR	NFHIFYQLLEGGEEETLR	N-Term(iTRAQ4plex)	0	0	0	2339.18	0.448024	-1.15835	-1.0681		1		0.476526	-1.06937	-0.910121		1			58.4	0
IDYANLTGISVSSLSDSLFVLHVQR	5	O00159	O00159	MYO1C_HUMAN	MYO1C	Unconventional myosin-Ic	R	A	IDYANLTGISVSSLSDSLFVLHVQR	IDYANLTGISVSSLSDSLFVLHVQR	N-Term(iTRAQ4plex)	0	0	0	2878.53	0.277396	-1.84998	-1.75973		2	41.2635	1.12677	0.17219	0.331443		3	34.4947	40.6	77.94	0
VGVQDFVLLENFTSEAAFIENLR	6	O00159	O00159	MYO1C_HUMAN	MYO1C	Unconventional myosin-Ic	R	R	VGVQDFVLLENFTSEAAFIENLR	VGVQDFVLLENFTSEAAFIENLR	N-Term(iTRAQ4plex)	0	0	0	2755.44	1.45863	0.544613	0.634863		2	60.2076	1.49903	0.584032	0.743285		3	43.672	46.04	69.38	0
LVVEEYYEVLDHCSSILNK	3	O00170	O00170	AIP_HUMAN	AIP	AH receptor-interacting protein	K	Y	LVVEEYYEVLDHCSSILNK	LVVEEYYEVLDHCSSILNK	N-Term(iTRAQ4plex); C13(Methylthio); K19(iTRAQ4plex)	0	0	0	2587.3	0.223288	-2.16302	-2.07277		2	97.8433	1.00372	0.00534981	0.164603		2	19.6455	45.49	59.35	0
MTDLLEEGITVVENIYK	2	O00186	O00186	STXB3_HUMAN	STXBP3	Syntaxin-binding protein 3	K	N	MTDLLEEGITVVENIYK	MTDLLEEGITVVENIYK	N-Term(iTRAQ4plex); K17(iTRAQ4plex)	0	0	0	2255.21	0.403486	-1.30941	-1.21916		1		0.833215	-0.263239	-0.103986		1		42.11	38.13	0
GKDAIMETMADQIVTVCATLDENPGVR	1	O00186	O00186	STXB3_HUMAN	STXBP3	Syntaxin-binding protein 3	K	Y	GKDAIMETMADQIVTVCATLDENPGVR	GKDAIMETMADQIVTVCATLDENPGVR	N-Term(iTRAQ4plex); K2(iTRAQ4plex); C17(Methylthio)	0	0	0	3211.56	0.803798	-0.315094	-0.224845		1		1.256	0.328836	0.488089		1		64.73		1
LASPGFPGEYANDQER	1	O00187	O00187	MASP2_HUMAN	MASP2	Mannan-binding lectin serine protease 2	R	R	LASPGFPGEYANDQER	LASPGFPGEYANDQER	N-Term(iTRAQ4plex); N12(Asn->Asp)	0	0	1	1895.89	0.533004	-0.907781	-0.817531		1		0.198991	-2.32922	-2.16997		1			51.95	0
NLMYVDIPIVDHQK	2	O00187	O00187	MASP2_HUMAN	MASP2	Mannan-binding lectin serine protease 2	R	C	NLMYVDIPIVDHQK	NLMYVDIPIVDHQK	N-Term(iTRAQ4plex); K14(iTRAQ4plex)	0	0	0	1973.08	0.430441	-1.21611	-1.12586		1		0.210615	-2.24732	-2.08807		1		50.21	37.12	0
LASPGFPGEYANDQER	2	O00187	O00187	MASP2_HUMAN	MASP2	Mannan-binding lectin serine protease 2	R	R	LASPGFPGEYANDQER	LASPGFPGEYANDQER	N-Term(iTRAQ4plex)	0	0	0	1894.9	0.554304	-0.85125	-0.761001		2	9.06894	0.223077	-2.16439	-2.00514		2	26.8466		65.96	0
VLATLCGQESTDTER	6	O00187	O00187	MASP2_HUMAN	MASP2	Mannan-binding lectin serine protease 2	K	A	VLATLCGQESTDTER	VLATLCGQESTDTER	N-Term(iTRAQ4plex); C6(Methylthio)	0	0	0	1812.86	0.729234	-0.455546	-0.365297		4	22.7538	0.361788	-1.46678	-1.30753		3	32.2104	50	84.84	0
NLMYVDIPIVDHQK	1	O00187	O00187	MASP2_HUMAN	MASP2	Mannan-binding lectin serine protease 2	R	C	NLMYVDIPIVDHQK	NLMYVDIPIVDHQK	N-Term(iTRAQ4plex); M3(Oxidation); K14(iTRAQ4plex)	0	0	0	1989.07	0.568421	-0.814968	-0.724718		1		0.377807	-1.40428	-1.24503		1		48.04		0
EVQYIVLQNIATMSIQR	2	O00203	O00203	AP3B1_HUMAN	AP3B1	AP-3 complex subunit beta-1	R	K	EVQYIVLQNIATMSIQR	EVQYIVLQNIATMSIQR	N-Term(iTRAQ4plex)	0	0	0	2150.18	0.267611	-1.90179	-1.81154		1		0.48775	-1.03579	-0.876533		1		44.66	36.03	0
STLVAGSVVMAFEEVCPDR	2	O00203	O00203	AP3B1_HUMAN	AP3B1	AP-3 complex subunit beta-1	K	I	STLVAGSVVMAFEEVCPDR	STLVAGSVVMAFEEVCPDR	N-Term(iTRAQ4plex); C16(Methylthio)	0	0	0	2200.06													59.6	38.5	0
KLCNLLVDVEEWGQVVIIHMLTR	1	O00203	O00203	AP3B1_HUMAN	AP3B1	AP-3 complex subunit beta-1	R	Y	KLCNLLVDVEEWGQVVIIHMLTR	KLCNLLVDVEEWGQVVIIHMLTR	N-Term(iTRAQ4plex); K1(iTRAQ4plex); C3(Methylthio)	0	0	0	3042.66														50.63	1
SLLDLFLDMEAATGQEVELCLECIEWAK	1	O00231	O00231	PSD11_HUMAN	PSMD11	26S proteasome non-ATPase regulatory subunit 11	R	S	SLLDLFLDMEAATGQEVELCLECIEWAK	SLLDLFLDMEAATGQEVELCLECIEWAK	N-Term(iTRAQ4plex); M9(Oxidation); C20(Methylthio); C23(Methylthio); K28(iTRAQ4plex)	0	0	0	3565.68							1.11549	0.157678	0.316931		1			44.28	0
MAQLLDLSVDESEAFLSNLVVNK	2	O00232	O00232	PSD12_HUMAN	PSMD12	26S proteasome non-ATPase regulatory subunit 12	R	T	MAQLLDLSVDESEAFLSNLVVNK	MAQLLDLSVDESEAFLSNLVVNK	N-Term(iTRAQ4plex); M1(Oxidation); K23(iTRAQ4plex)	0	0	0	2839.51	0.38551	-1.37516	-1.28491		1		1.02408	0.0343335	0.193586		1		43.46	68.81	0
MVQQCCTYVEEITDLPIK	1	O00232	O00232	PSD12_HUMAN	PSMD12	26S proteasome non-ATPase regulatory subunit 12	K	L	MVQQCCTYVEEITDLPIK	MVQQCCTYVEEITDLPIK	N-Term(iTRAQ4plex); C5(Methylthio); C6(Methylthio); K18(iTRAQ4plex)	0	0	0	2493.18	0.684672	-0.546516	-0.456266		1		1.77237	0.825677	0.98493		1		52.4		0
EALKDEYDDLSDLTAAQQETLSDWESQFTFK	2	O00264	O00264	PGRC1_HUMAN	PGRMC1	Membrane-associated progesterone receptor component 1	K	Y	EALKDEYDDLSDLTAAQQETLSDWESQFTFK	EALKDEYDDLSDLTAAQQETLSDWESQFTFK	N-Term(iTRAQ4plex); K4(iTRAQ4plex); K31(iTRAQ4plex)	0	0	0	4055.97							0.505402	-0.984497	-0.825244		1			64.46	1
VEENFVILFSDLTMHELK	3	O00267	O00267	SPT5H_HUMAN	SUPT5H	Transcription elongation factor SPT5	R	V	VEENFVILFSDLTMHELK	VEENFVILFSDLTMHELK	N-Term(iTRAQ4plex); K18(iTRAQ4plex)	0	0	0	2452.3	0.282281	-1.8248	-1.73455		1		0.94251	-0.0854197	0.0738333		2	183.547	64.83	79.3	0
AVGWGATVMVDAADLVVQGR	2	O00291	O00291	HIP1_HUMAN	HIP1	Huntingtin-interacting protein 1	K	G	AVGWGATVMVDAADLVVQGR	AVGWGATVMVDAADLVVQGR	N-Term(iTRAQ4plex)	0	0	0	2159.14	0.605029	-0.724924	-0.634675		1		1.13048	0.176929	0.336182		1		69.93	52.75	0
LHIVQVVCK	1	O00299	O00299	CLIC1_HUMAN	CLIC1	Chloride intracellular channel protein 1	K	K	LHIVQVVCK	LHIVQVVCK	N-Term(iTRAQ4plex); C8(Methylthio); K9(iTRAQ4plex)	0	0	0	1372.81	0.533889	-0.905388	-0.815138		1		0.270901	-1.88416	-1.72491		1		36.39		0
GVTFNVTTVDTK	2	O00299	O00299	CLIC1_HUMAN	CLIC1	Chloride intracellular channel protein 1	K	R	GVTFNVTTVDTK	GVTFNVTTVDTK	N-Term(iTRAQ4plex); K12(iTRAQ4plex)	0	0	0	1569.88	0.605158	-0.724617	-0.634367		1		0.45837	-1.12542	-0.966163		1		62.05	79.94	0
LFMVLWLK	1	O00299	O00299	CLIC1_HUMAN	CLIC1	Chloride intracellular channel protein 1	R	G	LFMVLWLK	LFMVLWLK	N-Term(iTRAQ4plex); K8(iTRAQ4plex)	0	0	0	1337.83	0.675376	-0.566238	-0.475988		1		0.534923	-0.902596	-0.743343		1			39.52	0
LFMVLWLK	2	O00299	O00299	CLIC1_HUMAN	CLIC1	Chloride intracellular channel protein 1	R	G	LFMVLWLK	LFMVLWLK	N-Term(iTRAQ4plex); M3(Oxidation); K8(iTRAQ4plex)	0	0	0	1353.83	0.642986	-0.63714	-0.54689		2	22.0311	0.604014	-0.727347	-0.568094		2	14.7727	35.71	38.51	0
LCPGGQLPFLLYGTEVHTDTNKIEEFLEAVLCPPR	1	O00299	O00299	CLIC1_HUMAN	CLIC1	Chloride intracellular channel protein 1	K	Y	LCPGGQLPFLLYGTEVHTDTNKIEEFLEAVLCPPR	LCPGGQLPFLLYGTEVHTDTNKIEEFLEAVLCPPR	N-Term(iTRAQ4plex); C2(Methylthio); K22(iTRAQ4plex); C32(Methylthio)	0	0	0	4280.16	0.43228	-1.20996	-1.11971		1		1.67519	0.744324	0.903577		1			37.68	1
IQDALSTVLQYAEDVLSGK	2	O00303	O00303	EIF3F_HUMAN	EIF3F	Eukaryotic translation initiation factor 3 subunit F	R	V	IQDALSTVLQYAEDVLSGK	IQDALSTVLQYAEDVLSGK	N-Term(iTRAQ4plex); K19(iTRAQ4plex)	0	0	0	2338.28							1.1787	0.237194	0.396447		2	25.0355	45.9		0
DTGAALLAESR	2	O00391	O00391	QSOX1_HUMAN	QSOX1	Sulfhydryl oxidase 1	R	A	DTGAALLAESR	DTGAALLAESR	N-Term(iTRAQ4plex)	0	0	0	1247.67	0.765821	-0.384921	-0.294671		1		0.507326	-0.979014	-0.819761		1		49.46	44.33	0
EVLPAIR	5	O00391	O00391	QSOX1_HUMAN	QSOX1	Sulfhydryl oxidase 1	K	G	EVLPAIR	EVLPAIR	N-Term(iTRAQ4plex)	0	0	0	941.589	0.930975	-0.103186	-0.0129365		3	30.2751	0.569022	-0.813443	-0.65419		3	5.12742	31.19	33.75	0
SALYSPSDPLTLLQADTVR	2	O00391	O00391	QSOX1_HUMAN	QSOX1	Sulfhydryl oxidase 1	R	G	SALYSPSDPLTLLQADTVR	SALYSPSDPLTLLQADTVR	N-Term(iTRAQ4plex)	0	0	0	2191.17	1.00689	0.00990692	0.100157		2	36.2995	0.587013	-0.768537	-0.609284		2	31.2565	62.18	94.28	0
DFNIPGFPTVR	1	O00391	O00391	QSOX1_HUMAN	QSOX1	Sulfhydryl oxidase 1	R	F	DFNIPGFPTVR	DFNIPGFPTVR	N-Term(iTRAQ4plex)	0	0	0	1406.75	0.846863	-0.2398	-0.14955		1		0.623847	-0.680736	-0.521483		1			38.44	0
VNWIGCQGSEPHFR	3	O00391	O00391	QSOX1_HUMAN	QSOX1	Sulfhydryl oxidase 1	K	G	VNWIGCQGSEPHFR	VNWIGCQGSEPHFR	N-Term(iTRAQ4plex); C6(Methylthio)	0	0	0	1819.85	0.902357	-0.148229	-0.0579792		2	34.3737	0.637455	-0.649604	-0.490351		2	9.13539	34.5	47.16	0
KEGAVLAK	1	O00391	O00391	QSOX1_HUMAN	QSOX1	Sulfhydryl oxidase 1	R	K	KEGAVLAK	KEGAVLAK	N-Term(iTRAQ4plex); K1(iTRAQ4plex); K8(iTRAQ4plex)	0	0	0	1247.8	0.96146	-0.056702	0.0335479		1		0.650674	-0.619993	-0.46074		1			36.11	1
NGSGAVFPVAGADVQTLR	2	O00391	O00391	QSOX1_HUMAN	QSOX1	Sulfhydryl oxidase 1	K	E	NGSGAVFPVAGADVQTLR	NGSGAVFPVAGADVQTLR	N-Term(iTRAQ4plex); N1(Asn->Asp)	0	0	1	1904	0.760852	-0.394312	-0.304062		1		0.681289	-0.553661	-0.394408		1		50.29	56.71	0
QNVDHSQEAAK	3	O00391	O00391	QSOX1_HUMAN	QSOX1	Sulfhydryl oxidase 1	R	A	QNVDHSQEAAK	QNVDHSQEAAK	N-Term(Gln->pyro-Glu); K11(iTRAQ4plex)	0	0	0	1353.65	1.35722	0.440657	0.530907		2	26.0245	0.728811	-0.456383	-0.29713		2	53.3479	41.09	46.46	0
NGSGAVFPVAGADVQTLR	1	O00391	O00391	QSOX1_HUMAN	QSOX1	Sulfhydryl oxidase 1	K	E	nGSGAVFPVAGADVQTLR	nGSGAVFPVAGADVQTLR	N-Term(iTRAQ4plex); N1(Asn->Asp_18O)	1	1	0	1906	1.05805	0.0814032	0.171653		1		0.808144	-0.307315	-0.148062		1			49.81	0
ALAEDVK	4	O00391	O00391	QSOX1_HUMAN	QSOX1	Sulfhydryl oxidase 1	K	A	ALAEDVK	ALAEDVK	N-Term(iTRAQ4plex); K7(iTRAQ4plex)	0	0	0	1033.61	1.13218	0.179098	0.269348		2	81.368	0.851367	-0.232147	-0.0728937		2	57.0111	46.49	50.77	0
EVALDLSQHK	3	O00391	O00391	QSOX1_HUMAN	QSOX1	Sulfhydryl oxidase 1	R	G	EVALDLSQHK	EVALDLSQHK	N-Term(iTRAQ4plex); K10(iTRAQ4plex)	0	0	0	1427.81	1.21809	0.284617	0.374867		2	2.0916	0.88799	-0.171384	-0.012131		2	4.56232	47.6	60.77	0
IPYSFFK	2	O00391	O00391	QSOX1_HUMAN	QSOX1	Sulfhydryl oxidase 1	K	T	IPYSFFK	IPYSFFK	N-Term(iTRAQ4plex); K7(iTRAQ4plex)	0	0	0	1189.68	1.35742	0.440863	0.531113		2	62.5269	0.915905	-0.12673	0.0325232		2	54.6412	49.49		0
NNEEYLALIFEK	3	O00391	O00391	QSOX1_HUMAN	QSOX1	Sulfhydryl oxidase 1	R	G	NNEEYLALIFEK	NNEEYLALIFEK	N-Term(iTRAQ4plex); N1(Asn->Asp); K12(iTRAQ4plex)	0	0	1	1771.94	1.35281	0.435964	0.526214		2	3.14755	0.919529	-0.121033	0.0382204		2	14.3898	46.46	39.17	0
QNVDHSQEAAK	1	O00391	O00391	QSOX1_HUMAN	QSOX1	Sulfhydryl oxidase 1	R	A	QNVDHSQEAAK	QNVDHSQEAAK	N-Term(iTRAQ4plex); K11(iTRAQ4plex)	0	0	0	1514.78	1.21879	0.285446	0.375696		1		0.930048	-0.104623	0.0546297		1		38.53		0
VLNTEANVVR	1	O00391	O00391	QSOX1_HUMAN	QSOX1	Sulfhydryl oxidase 1	R	K	VLNTEANVVR	VLNTEANVVR	N-Term(iTRAQ4plex)	0	0	0	1258.73	1.45125	0.537299	0.627549		1		0.967222	-0.048081	0.111172		1			39.45	0
LAGAPSEDPQFPK	2	O00391	O00391	QSOX1_HUMAN	QSOX1	Sulfhydryl oxidase 1	R	V	LAGAPSEDPQFPK	LAGAPSEDPQFPK	N-Term(iTRAQ4plex); K13(iTRAQ4plex)	0	0	0	1644.88	1.47441	0.560137	0.650387		2	76.4512	1.06288	0.0879784	0.247231		2	99.8808		74.72	0
VGSPNAAVLWLWSSHNR	3	O00391	O00391	QSOX1_HUMAN	QSOX1	Sulfhydryl oxidase 1	R	V	VGSPNAAVLWLWSSHNR	VGSPNAAVLWLWSSHNR	N-Term(iTRAQ4plex)	0	0	0	2038.07	0.880504	-0.183599	-0.0933493		1		1.14931	0.200764	0.360017		1		38.85	53.64	0
RDVQNVAAAPELAMGALELESR	1	O00391	O00391	QSOX1_HUMAN	QSOX1	Sulfhydryl oxidase 1	R	N	RDVQNVAAAPELAMGALELESR	RDVQNVAAAPELAMGALELESR	N-Term(iTRAQ4plex); N5(Asn->Asp)	0	0	1	2485.3	1.72506	0.786645	0.876895		1		1.1832	0.242691	0.401944		1			89.97	1
EGAVLAK	2	O00391	O00391	QSOX1_HUMAN	QSOX1	Sulfhydryl oxidase 1	K	K	EGAVLAK	EGAVLAK	N-Term(iTRAQ4plex); K7(iTRAQ4plex)	0	0	0	975.605	1.86935	0.902534	0.992784		1		1.29068	0.368132	0.527385		1		44.8	40.86	0
QLALEVIVTLSETAAAMLR	18	O00410	O00410	IPO5_HUMAN	IPO5	Importin-5	R	K	QLALEVIVTLSETAAAMLR	QLALEVIVTLSETAAAMLR	N-Term(iTRAQ4plex)	0	0	0	2173.24	0.0605702	-4.04525	-3.955		1		0.859923	-0.21772	-0.058467		3	36.7655	68.62	92.43	0
SELLMIIQMETQSSMR	2	O00410	O00410	IPO5_HUMAN	IPO5	Importin-5	K	K	SELLMIIQMETQSSMR	SELLMIIQMETQSSMR	N-Term(iTRAQ4plex)	0	0	0	2041.03							0.912273	-0.132462	0.026791		1		37.86	47.32	0
QLALEVIVTLSETAAAMLR	13	O00410	O00410	IPO5_HUMAN	IPO5	Importin-5	R	K	QLALEVIVTLSETAAAMLR	QLALEVIVTLSETAAAMLR	N-Term(iTRAQ4plex); M17(Oxidation)	0	0	0	2189.24	0.596599	-0.745167	-0.654917		8	48.6822	1.18729	0.247677	0.40693		10	15.3559	46.41	60.62	0
TIECISLIGLAVGK	7	O00410	O00410	IPO5_HUMAN	IPO5	Importin-5	K	E	TIECISLIGLAVGK	TIECISLIGLAVGK	N-Term(iTRAQ4plex); C4(Methylthio); K14(iTRAQ4plex)	0	0	0	1751	0.382964	-1.38472	-1.29447		4	31.7771	1.19159	0.252889	0.412142		4	1.94213	55.18	64.49	0
GPEYLTQMWHFMCDALIK	1	O00410	O00410	IPO5_HUMAN	IPO5	Importin-5	R	A	GPEYLTQMWHFMCDALIK	GPEYLTQMWHFMCDALIK	N-Term(iTRAQ4plex); C13(Methylthio); K18(iTRAQ4plex)	0	0	0	2517.2	0.0291963	-5.09807	-5.00782		1		1.30602	0.385182	0.544435		1			60.45	0
CIEVMGDGCLNNEHFEELGGILK	3	O00410	O00410	IPO5_HUMAN	IPO5	Importin-5	K	A	CIEVMGDGCLNNEHFEELGGILK	CIEVMGDGCLNNEHFEELGGILK	N-Term(iTRAQ4plex); C1(Methylthio); C9(Methylthio); K23(iTRAQ4plex)	0	0	0	2900.33	0.442438	-1.17645	-1.0862		2	22.9949	1.36343	0.447245	0.606498		2	49.4783	39.78	73.9	0
LVLEQVVTSIASVADTAEEK	6	O00410	O00410	IPO5_HUMAN	IPO5	Importin-5	K	F	LVLEQVVTSIASVADTAEEK	LVLEQVVTSIASVADTAEEK	N-Term(iTRAQ4plex); K20(iTRAQ4plex)	0	0	0	2390.33	0.410107	-1.28593	-1.19568		4	56.1947	1.44205	0.528124	0.687377		4	8.76181	109.11	62.99	0
LHDAIVEVVTCLLR	1	O00429	O00429	DNM1L_HUMAN	DNM1L	Dynamin-1-like protein	K	K	LHDAIVEVVTCLLR	LHDAIVEVVTCLLR	N-Term(iTRAQ4plex); C11(Methylthio)	0	0	0	1770.97														56.83	0
HGGTVDEYLQDQLIVFMALANGVSR	1	O00442	O00442	RTCA_HUMAN	RTCA	RNA 3'-terminal phosphate cyclase	R	I	HGGTVDEYLQDQLIVFMALANGVSR	HGGTVDEYLQDQLIVFMALANGVSR	N-Term(iTRAQ4plex); N21(Asn->Asp)	0	0	1	2878.45														47.06	0
GSPGLSFYFK	1	O00462	O00462	MANBA_HUMAN	MANBA	Beta-mannosidase	K	I	GSPGLSFYFK	GSPGLSFYFK	N-Term(iTRAQ4plex); K10(iTRAQ4plex)	0	0	0	1390.76	0.983246	-0.0243758	0.0658741		1		1.0837	0.115962	0.275215		1			44.56	0
SIFISYLENYIEVETGYLK	2	O00471	O00471	EXOC5_HUMAN	EXOC5	Exocyst complex component 5	K	S	SIFISYLENYIEVETGYLK	SIFISYLENYIEVETGYLK	N-Term(iTRAQ4plex); K19(iTRAQ4plex)	0	0	0	2569.37	0.651569	-0.618009	-0.527759		1		2.15717	1.10914	1.26839		1		51.4	36.03	0
KHPSLIPLFVFIGTGATGATLYLLR	1	O00483	O00483	NDUA4_HUMAN	NDUFA4	Cytochrome c oxidase subunit NDUFA4	K	L	KHPSLIPLFVFIGTGATGATLYLLR	KHPSLIPLFVFIGTGATGATLYLLR	N-Term(iTRAQ4plex); K1(iTRAQ4plex)	0	0	0	2973.76	0.757859	-0.399999	-0.309749		1		1.20847	0.273178	0.432431		1		24.67		1
HLEEHVDVLMTSNIVQCLAAMLDTVVFK	1	O00487	O00487	PSDE_HUMAN	PSMD14	26S proteasome non-ATPase regulatory subunit 14	R	-	HLEEHVDVLMTSNIVQCLAAMLDTVVFK	HLEEHVDVLMTSNIVQCLAAMLDTVVFK	N-Term(iTRAQ4plex); N13(Asn->Asp); C17(Methylthio); K28(iTRAQ4plex)	0	0	1	3490.78	0.122224	-3.0324	-2.94216		1		1.15747	0.210974	0.370227		1		40.03		0
AGVPMEVMGLMLGEFVDDYTVR	1	O00487	O00487	PSDE_HUMAN	PSMD14	26S proteasome non-ATPase regulatory subunit 14	R	V	AGVPMEVMGLMLGEFVDDYTVR	AGVPMEVMGLMLGEFVDDYTVR	N-Term(iTRAQ4plex)	0	0	0	2573.26	0.130279	-2.94032	-2.85007		1		1.74475	0.803024	0.962277		1			68.84	0
VGFYVNTFQSIAGLEENFHK	1	O00499	O00499	BIN1_HUMAN	BIN1	Myc box-dependent-interacting protein 1	R	E	VGFYVNTFQSIAGLEENFHK	VGFYVNTFQSIAGLEENFHK	N-Term(iTRAQ4plex); K20(iTRAQ4plex)	0	0	0	2588.34	0.483489	-1.04845	-0.958196		1		0.889252	-0.169336	-0.0100826		1			37.8	0
NILIMAGDEASTIAEIIEECGGLEK	1	O00505	O00505	IMA4_HUMAN	KPNA3	Importin subunit alpha-4	K	I	NILIMAGDEASTIAEIIEECGGLEK	NILIMAGDEASTIAEIIEECGGLEK	N-Term(iTRAQ4plex); C20(Methylthio); K25(iTRAQ4plex)	0	0	0	2953.48	0.672088	-0.573278	-0.483028		1		1.70807	0.772367	0.93162		1			73.12	0
VEEVKPLEGR	1	O00533	O00533	NCHL1_HUMAN	CHL1	Neural cell adhesion molecule L1-like protein	K	R	VEEVKPLEGR	VEEVKPLEGR	N-Term(iTRAQ4plex); K5(iTRAQ4plex)	0	0	0	1443.84	0.825976	-0.275828	-0.185578		1		0.927779	-0.108147	0.0511059		1			41.23	0
DGNPFYFTDHR	3	O00533	O00533	NCHL1_HUMAN	CHL1	Neural cell adhesion molecule L1-like protein	K	I	DGNPFYFTDHR	DGNPFYFTDHR	N-Term(iTRAQ4plex)	0	0	0	1512.7	0.937895	-0.0925011	-0.00225118		2	36.3418	1.00839	0.0120526	0.171306		2	23.6461	38.51	56.17	0
LHMLELHCESK	1	O00533	O00533	NCHL1_HUMAN	CHL1	Neural cell adhesion molecule L1-like protein	K	C	LHMLELHCESK	LHMLELHCESK	N-Term(iTRAQ4plex); M3(Oxidation); C8(Methylthio); K11(iTRAQ4plex)	0	0	0	1689.84	0.990324	-0.0140275	0.0762224		1		1.06161	0.0862535	0.245507		1		41.61		0
GYQINWWK	1	O00533	O00533	NCHL1_HUMAN	CHL1	Neural cell adhesion molecule L1-like protein	K	T	GYQINWWK	GYQINWWK	N-Term(iTRAQ4plex); K8(iTRAQ4plex)	0	0	0	1382.75	0.756388	-0.402802	-0.312553		1		1.13101	0.17761	0.336863		1			39.85	0
SQPSQPSDHHETPPAAPDR	4	O00533	O00533	NCHL1_HUMAN	CHL1	Neural cell adhesion molecule L1-like protein	R	N	SQPSQPSDHHETPPAAPDR	SQPSQPSDHHETPPAAPDR	N-Term(iTRAQ4plex)	0	0	0	2198.03	1.0913	0.126041	0.216291		3	14.5205	1.35614	0.439508	0.598761		3	11.9913	56.77	46.46	0
VMTPAVYAPYDVK	3	O00533	O00533	NCHL1_HUMAN	CHL1	Neural cell adhesion molecule L1-like protein	R	V	VMTPAVYAPYDVK	VMTPAVYAPYDVK	N-Term(iTRAQ4plex); K13(iTRAQ4plex)	0	0	0	1741.94	1.44328	0.52935	0.6196		2	23.2248	1.38417	0.469024	0.628277		2	37.7087	42.56	70.07	0
VDKDTATLSWGLPK	1	O00533	O00533	NCHL1_HUMAN	CHL1	Neural cell adhesion molecule L1-like protein	K	K	VDKDTATLSWGLPK	VDKDTATLSWGLPK	N-Term(iTRAQ4plex); K3(iTRAQ4plex); K14(iTRAQ4plex)	0	0	0	1963.12	1.31132	0.391019	0.481268		1		1.40385	0.489391	0.648644		1			42.88	1
LHMLELHCESK	1	O00533	O00533	NCHL1_HUMAN	CHL1	Neural cell adhesion molecule L1-like protein	K	C	LHMLELHCESK	LHMLELHCESK	N-Term(iTRAQ4plex); C8(Methylthio); K11(iTRAQ4plex)	0	0	0	1673.84	1.07092	0.098844	0.189094		1		1.42168	0.507599	0.666852		1		37.8		0
SMEQNGPGLEYR	2	O00533	O00533	NCHL1_HUMAN	CHL1	Neural cell adhesion molecule L1-like protein	K	V	SMEQNGPGLEYR	SMEQNGPGLEYR	N-Term(iTRAQ4plex); N5(Asn->Asp)	0	0	1	1525.7	1.27201	0.347111	0.437361		1		1.47949	0.565099	0.724352		1		43.75	80.64	0
YHIYENGTLQINR	1	O00533	O00533	NCHL1_HUMAN	CHL1	Neural cell adhesion molecule L1-like protein	R	T	YHIYENGTLQInR	YHIYENGTLQInR	N-Term(iTRAQ4plex); N6(Asn->Asp); N12(Asn->Asp_18O)	1	1	1	1768.89	1.4484	0.534458	0.624708		1		1.5109	0.595404	0.754657		1			47.41	0
LLLPPTESGSESSITILK	1	O00533	O00533	NCHL1_HUMAN	CHL1	Neural cell adhesion molecule L1-like protein	K	G	LLLPPTESGSESSITILK	LLLPPTESGSESSITILK	N-Term(iTRAQ4plex); K18(iTRAQ4plex)	0	0	0	2173.26	1.14144	0.190857	0.281107		1		1.52203	0.606	0.765253		1		43.55		0
IENVSYQDK	4	O00533	O00533	NCHL1_HUMAN	CHL1	Neural cell adhesion molecule L1-like protein	K	G	IENVSYQDK	IENVSYQDK	N-Term(iTRAQ4plex); K9(iTRAQ4plex)	0	0	0	1383.73	1.36024	0.443857	0.534107		2	84.2798	1.71223	0.775872	0.935125		2	54.4355	45.65	41.76	0
VMATFTEFYTTLLGFVNFR	1	O00541	O00541	PESC_HUMAN	PES1	Pescadillo homolog	R	L	VMATFTEFYTTLLGFVNFR	VMATFTEFYTTLLGFVNFR	N-Term(iTRAQ4plex)	0	0	0	2401.24							1.44337	0.529437	0.688689		1		47.95		0
DSQIADILSTSGTVVTITIMPAFIFEHIIK	1	O00560	O00560	SDCB1_HUMAN	SDCBP	Syntenin-1	K	R	DSQIADILSTSGTVVTITIMPAFIFEHIIK	DSQIADILSTSGTVVTITIMPAFIFEHIIK	N-Term(iTRAQ4plex); K30(iTRAQ4plex)	0	0	0	3548.96														32.06	0
VLLHVLFEHAVGYALLALK	2	O00567	O00567	NOP56_HUMAN	NOP56	Nucleolar protein 56	M	E	VLLHVLFEHAVGYALLALK	VLLHVLFEHAVGYALLALK	N-Term(iTRAQ4plex); K19(iTRAQ4plex)	0	0	0	2394.45	0.436473	-1.19604	-1.10579		2	147.931	1.39255	0.47773	0.636983		2	3.6646	52.53		0
SSMGMDISAIDLINIESFSSR	1	O00567	O00567	NOP56_HUMAN	NOP56	Nucleolar protein 56	R	V	SSMGMDISAIDLINIESFSSR	SSMGMDISAIDLINIESFSSR	N-Term(iTRAQ4plex)	0	0	0	2417.18														41.28	0
ATFNPAQDK	1	O00592	O00592	PODXL_HUMAN	PODXL	Podocalyxin	K	C	ATFNPAQDK	ATFNPAQDK	N-Term(iTRAQ4plex); K9(iTRAQ4plex)	0	0	0	1279.69	0.426123	-1.23066	-1.14041		1		0.11979	-3.06142	-2.90217		1			43.51	0
GFETVSYLLEGGSMAHEDFCGHTGK	2	O00625	O00625	PIR_HUMAN	PIR	Pirin	R	M	GFETVSYLLEGGSMAHEDFCGHTGK	GFETVSYLLEGGSMAHEDFCGHTGK	N-Term(iTRAQ4plex); C20(Methylthio); K25(iTRAQ4plex)	0	0	0	3006.37	0.183968	-2.44247	-2.35222		1		0.442397	-1.17659	-1.01733		1		39.69	42.77	0
VFDMLTVAALIDEQILCVHGGLSPDIK	3	O00743	O00743	PPP6_HUMAN	PPP6C	Serine/threonine-protein phosphatase 6 catalytic subunit	K	T	VFDMLTVAALIDEQILCVHGGLSPDIK	VFDMLTVAALIDEQILCVHGGLSPDIK	N-Term(iTRAQ4plex); C17(Methylthio); K27(iTRAQ4plex)	0	0	0	3231.71	0.259643	-1.9454	-1.85515		2	111.03	1.03002	0.0426713	0.201924		2	40.7568	42.37	71.41	0
SFLAMVVDIVQELK	2	O00764	O00764	PDXK_HUMAN	PDXK	Pyridoxal kinase	K	Q	SFLAMVVDIVQELK	SFLAMVVDIVQELK	N-Term(iTRAQ4plex); K14(iTRAQ4plex)	0	0	0	1880.08	0.178501	-2.486	-2.39575		1		1.16016	0.214326	0.373579		1		45.42	48.23	0
KVDAVFVGTGDLFAAMLLAWTHK	2	O00764	O00764	PDXK_HUMAN	PDXK	Pyridoxal kinase	R	H	KVDAVFVGTGDLFAAMLLAWTHK	KVDAVFVGTGDLFAAMLLAWTHK	N-Term(iTRAQ4plex); K1(iTRAQ4plex); K23(iTRAQ4plex)	0	0	0	2922.63	0.245278	-2.02751	-1.93726		1		1.17132	0.228136	0.387389		1		34.43	60.1	1
DKSFLAMVVDIVQELK	2	O00764	O00764	PDXK_HUMAN	PDXK	Pyridoxal kinase	R	Q	DKSFLAMVVDIVQELK	DKSFLAMVVDIVQELK	N-Term(iTRAQ4plex); K2(iTRAQ4plex); K16(iTRAQ4plex)	0	0	0	2267.31	0.307753	-1.70016	-1.60991		1		1.21997	0.286847	0.4461		1		51.44	39.9	1
YGFQIADCAYR	1	O14498	O14498	ISLR_HUMAN	ISLR	Immunoglobulin superfamily containing leucine-rich repeat protein	K	D	YGFQIADCAYR	YGFQIADCAYR	N-Term(iTRAQ4plex); C8(Methylthio)	0	0	0	1496.68	1.00469	0.00675756	0.0970074		1		1.25801	0.331146	0.490399		1			36.42	0
EVPLLQSLWLAHNEIR	2	O14498	O14498	ISLR_HUMAN	ISLR	Immunoglobulin superfamily containing leucine-rich repeat protein	R	T	EVPLLQSLWLAHNEIR	EVPLLQSLWLAHNEIR	N-Term(iTRAQ4plex)	0	0	0	2062.15	1.11635	0.158791	0.249041		1		1.56355	0.644821	0.804074		1		50.99	42.31	0
MQDLDEDATLTQLATAWVSLATGGEK	2	O14579	O14579	COPE_HUMAN	COPE	Coatomer subunit epsilon	R	L	MQDLDEDATLTQLATAWVSLATGGEK	MQDLDEDATLTQLATAWVSLATGGEK	N-Term(iTRAQ4plex); K26(iTRAQ4plex)	0	0	0	3052.54							1.32218	0.402921	0.562174		2	22.6719	55.59		0
SVDVTNTTFLLMAASIYLHDQNPDAALR	4	O14579	O14579	COPE_HUMAN	COPE	Coatomer subunit epsilon	R	A	SVDVTNTTFLLMAASIYLHDQNPDAALR	SVDVTNTTFLLMAASIYLHDQNPDAALR	N-Term(iTRAQ4plex)	0	0	0	3220.63	0.25371	-1.97875	-1.8885		1		1.33722	0.41924	0.578493		1		37.79	85.18	0
VWINTSDIILVGLR	4	O14602	O14602	IF1AY_HUMAN	EIF1AY	Eukaryotic translation initiation factor 1A, Y-chromosomal	K	D	VWINTSDIILVGLR	VWINTSDIILVGLR	N-Term(iTRAQ4plex)	0	0	0	1743.03	1.08571	0.118641	0.208891		2	86.3091	1.55671	0.638503	0.797756		2	81.0669	58.85	34.98	0
SLQGVAGVQDVEVHLEDQMVLVHTTLPSQEVQALLEGTGR	1	O14618	O14618	CCS_HUMAN	CCS	Copper chaperone for superoxide dismutase	K	Q	SLQGVAGVQDVEVHLEDQMVLVHTTLPSQEVQALLEGTGR	SLQGVAGVQDVEVHLEDQMVLVHTTLPSQEVQALLEGTGR	N-Term(iTRAQ4plex)	0	0	0	4427.28														51.34	0
ADIIVSELLGSFADNELSPECLDGAQHFLK	1	O14744	O14744	ANM5_HUMAN	PRMT5	Protein arginine N-methyltransferase 5	K	D	ADIIVSELLGSFADNELSPECLDGAQHFLK	ADIIVSELLGSFADNELSPECLDGAQHFLK	N-Term(iTRAQ4plex); C21(Methylthio); K30(iTRAQ4plex)	0	0	0	3565.78													40.34		0
GLTLLFASGDSGAGCWSVSGR	1	O14773	O14773	TPP1_HUMAN	TPP1	Tripeptidyl-peptidase 1	R	H	GLTLLFASGDSGAGCWSVSGR	GLTLLFASGDSGAGCWSVSGR	N-Term(iTRAQ4plex); C15(Methylthio)	0	0	0	2231.07	0.403824	-1.3082	-1.21795		1		0.811094	-0.302059	-0.142806		1			41.09	0
SFEGNNNYDTPELR	2	O14786	O14786	NRP1_HUMAN	NRP1	Neuropilin-1	K	T	SFEGNNNYDTPELR	SFEGNNNYDTPELR	N-Term(iTRAQ4plex); N6(Asn->Asp)	0	0	1	1800.82	0.64239	-0.638478	-0.548228		1		0.205946	-2.27966	-2.12041		1		37.09	49.42	0
SFEGNNNYDTPELR	2	O14786	O14786	NRP1_HUMAN	NRP1	Neuropilin-1	K	T	SFEGNNNYDTPELR	SFEGNNNYDTPELR	N-Term(iTRAQ4plex)	0	0	0	1799.83	0.625645	-0.676585	-0.586335		1		0.223704	-2.16033	-2.00108		1		37.25	52.53	0
FVTAVGTQGAISK	5	O14786	O14786	NRP1_HUMAN	NRP1	Neuropilin-1	R	E	FVTAVGTQGAISK	FVTAVGTQGAISK	N-Term(iTRAQ4plex); K13(iTRAQ4plex)	0	0	0	1566.91	0.511653	-0.966762	-0.876512		3	4.22111	0.281522	-1.82868	-1.66943		3	19.4318	56.27	92.73	0
LEIWDGFPDVGPHIGR	4	O14786	O14786	NRP1_HUMAN	NRP1	Neuropilin-1	R	Y	LEIWDGFPDVGPHIGR	LEIWDGFPDVGPHIGR	N-Term(iTRAQ4plex)	0	0	0	1952.02	0.824751	-0.277969	-0.187719		2	44.0524	0.301781	-1.72843	-1.56917		2	96.3332	48.52	49.28	0
IDVSSNGEDWITIK	2	O14786	O14786	NRP1_HUMAN	NRP1	Neuropilin-1	K	E	IDVSSNGEDWITIK	IDVSSNGEDWITIK	N-Term(iTRAQ4plex); N6(Asn->Asp); K14(iTRAQ4plex)	0	0	1	1865.98	0.722119	-0.469692	-0.379442		1		0.333815	-1.58288	-1.42362		1		53.14	70.63	0
MIMDDSK	1	O14786	O14786	NRP1_HUMAN	NRP1	Neuropilin-1	K	R	MIMDDSK	MIMDDSK	N-Term(iTRAQ4plex); M1(Oxidation); K7(iTRAQ4plex)	0	0	0	1143.56	0.782014	-0.354733	-0.264484		1		0.377858	-1.40408	-1.24483		1		37.77		0
YDYVEVFDGENENGHFR	2	O14786	O14786	NRP1_HUMAN	NRP1	Neuropilin-1	K	G	YDYVEVFDGENENGHFR	YDYVEVFDGENENGHFR	N-Term(iTRAQ4plex); N13(Asn->Asp)	0	0	1	2234.97	0.692657	-0.529786	-0.439536		1		0.434728	-1.20182	-1.04256		1		50.62	57.16	0
IMINFNPHFDLEDR	1	O14786	O14786	NRP1_HUMAN	NRP1	Neuropilin-1	R	D	IMINFNPHFDLEDR	IMINFNPHFDLEDR	N-Term(iTRAQ4plex)	0	0	0	1904.94	0.815471	-0.294295	-0.204045		1		0.548798	-0.865652	-0.706399		1		43.26		0
IAPPPVVSSGPFLFIK	2	O14786	O14786	NRP1_HUMAN	NRP1	Neuropilin-1	K	F	IAPPPVVSSGPFLFIK	IAPPPVVSSGPFLFIK	N-Term(iTRAQ4plex); K16(iTRAQ4plex)	0	0	0	1957.18	0.785968	-0.347457	-0.257208		1		0.680907	-0.55447	-0.395217		1		48.07	50.88	0
CSAAALDVLANVFREELLPHLLPLLK	1	O14787	O14787	TNPO2_HUMAN	TNPO2	Transportin-2	K	G	CSAAALDVLANVFREELLPHLLPLLK	CSAAALDVLANVFREELLPHLLPLLK	N-Term(iTRAQ4plex); C1(Methylthio); K26(iTRAQ4plex)	0	0	0	3179.78							1.49238	0.577619	0.736872		1			37.67	1
ALADGVQK	4	O14791	O14791	APOL1_HUMAN	APOL1	Apolipoprotein L1	R	V	ALADGVQK	ALADGVQK	N-Term(iTRAQ4plex); K8(iTRAQ4plex)	0	0	0	1089.65	0.4464	-1.16359	-1.07334		2	74.7653	0.24361	-2.03735	-1.8781		2	72.0497	55.92	49.55	0
VTEPISAESGEQVER	4	O14791	O14791	APOL1_HUMAN	APOL1	Apolipoprotein L1	R	V	VTEPISAESGEQVER	VTEPISAESGEQVER	N-Term(iTRAQ4plex)	0	0	0	1774.89	0.615166	-0.700951	-0.610702		3	7.7567	0.252207	-1.98732	-1.82807		3	23.1586	56.39	86.84	0
LNILNNNYK	2	O14791	O14791	APOL1_HUMAN	APOL1	Apolipoprotein L1	K	I	LNILNNNYK	LNILNNNYK	N-Term(iTRAQ4plex); N5(Asn->Asp); K9(iTRAQ4plex)	0	0	1	1394.79	0.416081	-1.26506	-1.17481		1		0.278584	-1.84381	-1.68456		1		44.25	52.5	0
VAQELEEK	3	O14791	O14791	APOL1_HUMAN	APOL1	Apolipoprotein L1	K	L	VAQELEEK	VAQELEEK	N-Term(iTRAQ4plex); K8(iTRAQ4plex)	0	0	0	1233.69	0.427231	-1.22691	-1.13666		2	37.0581	0.299358	-1.74006	-1.5808		2	0.175764	47.88	47.35	0
SELEDNIR	1	O14791	O14791	APOL1_HUMAN	APOL1	Apolipoprotein L1	K	R	SELEDNIR	SELEDNIR	N-Term(iTRAQ4plex)	0	0	0	1119.57	0.648321	-0.625221	-0.534971		1		0.343114	-1.54324	-1.38399		1			42.55	0
WWTQAQAHDLVIK	3	O14791	O14791	APOL1_HUMAN	APOL1	Apolipoprotein L1	K	S	WWTQAQAHDLVIK	WWTQAQAHDLVIK	N-Term(iTRAQ4plex); K13(iTRAQ4plex)	0	0	0	1884.04	0.666484	-0.585357	-0.495107		2	10.2306	0.361316	-1.46867	-1.30942		2	12.2858	61.26	72.11	0
KWWTQAQAHDLVIK	2	O14791	O14791	APOL1_HUMAN	APOL1	Apolipoprotein L1	K	S	KWWTQAQAHDLVIK	KWWTQAQAHDLVIK	N-Term(iTRAQ4plex); K1(iTRAQ4plex); K14(iTRAQ4plex)	0	0	0	2156.23	0.607314	-0.719486	-0.629236		1		0.402479	-1.31301	-1.15376		1		36.69	36.08	1
NEADELRK	1	O14791	O14791	APOL1_HUMAN	APOL1	Apolipoprotein L1	R	A	NEADELRK	NEADELRK	N-Term(iTRAQ4plex); K8(iTRAQ4plex)	0	0	0	1262.69	0.690584	-0.534111	-0.443861		1		0.415742	-1.26624	-1.10699		1			43.98	1
GSFINISQMIACVGQQAISGSR	1	O14802	O14802	RPC1_HUMAN	POLR3A	DNA-directed RNA polymerase III subunit RPC1	K	V	GSFINISQMIACVGQQAISGSR	GSFINISQMIACVGQQAISGSR	N-Term(iTRAQ4plex); C12(Methylthio)	0	0	0	2457.22	0.563983	-0.826277	-0.736027		1		0.503926	-0.988715	-0.829462		1			44.31	0
KICALDDNVCMAFAGLTADAR	2	O14818	O14818	PSA7_HUMAN	PSMA7	Proteasome subunit alpha type-7	R	I	KICALDDNVCMAFAGLTADAR	KICALDDNVCMAFAGLTADAR	K1(iTRAQ4plex); N-Term(iTRAQ4plex); C3(Methylthio); C10(Methylthio)	0	0	0	2578.22	0.207292	-2.27026	-2.18001		1		1.54919	0.631518	0.790771		1		43.97	82.51	1
RPFGISALIVGFDFDGTPR	1	O14818	O14818	PSA7_HUMAN	PSMA7	Proteasome subunit alpha type-7	R	L	RPFGISALIVGFDFDGTPR	RPFGISALIVGFDFDGTPR	N-Term(iTRAQ4plex)	0	0	0	2209.19														58.39	0
AVLSKEYGFVLLTGAASFIMVAHLAINVSK	1	O14880	O14880	MGST3_HUMAN	MGST3	Microsomal glutathione S-transferase 3	M	A	AVLSKEYGFVLLTGAASFIMVAHLAINVSK	AVLSKEYGFVLLTGAASFIMVAHLAINVSK	N-Term(iTRAQ4plex); K5(iTRAQ4plex); N27(Asn->Asp); K30(iTRAQ4plex)	0	0	1	3583.05	0.116509	-3.10149	-3.01124		1		1.10355	0.142152	0.301405		1			73.04	1
AHQNTLEVYPPFLFFLAVGGVYHPR	1	O14880	O14880	MGST3_HUMAN	MGST3	Microsomal glutathione S-transferase 3	R	I	AHQNTLEVYPPFLFFLAVGGVYHPR	AHQNTLEVYPPFLFFLAVGGVYHPR	N-Term(iTRAQ4plex)	0	0	0	3016.6							1.25771	0.330799	0.490052		1			63.72	0
GALGSIALLGLVGTTVCSAFQHLGWVK	17	O14880	O14880	MGST3_HUMAN	MGST3	Microsomal glutathione S-transferase 3	R	S	GALGSIALLGLVGTTVCSAFQHLGWVK	GALGSIALLGLVGTTVCSAFQHLGWVK	N-Term(iTRAQ4plex); C17(Methylthio); K27(iTRAQ4plex)	0	0	0	3032.67							1.44943	0.535488	0.694741		5	28.9633	59.38	71.2	0
SRGALGSIALLGLVGTTVCSAFQHLGWVK	1	O14880	O14880	MGST3_HUMAN	MGST3	Microsomal glutathione S-transferase 3	R	S	SRGALGSIALLGLVGTTVCSAFQHLGWVK	SRGALGSIALLGLVGTTVCSAFQHLGWVK	N-Term(iTRAQ4plex); C19(Methylthio); K29(iTRAQ4plex)	0	0	0	3275.8	0.228022	-2.13275	-2.0425		1		1.67937	0.747923	0.907176		1			50.03	1
AHQNTLEVYPPFLFFLAVGGVYHPR	1	O14880	O14880	MGST3_HUMAN	MGST3	Microsomal glutathione S-transferase 3	R	I	AHQNTLEVYPPFLFFLAVGGVYHPR	AHQNTLEVYPPFLFFLAVGGVYHPR	N-Term(iTRAQ4plex); N4(Asn->Asp)	0	0	1	3017.6														42.87	0
GALGSIALLGLVGTTVCSAFQHLGWVKSGLGSGPK	1	O14880	O14880	MGST3_HUMAN	MGST3	Microsomal glutathione S-transferase 3	R	C	GALGSIALLGLVGTTVCSAFQHLGWVKSGLGSGPK	GALGSIALLGLVGTTVCSAFQHLGWVKSGLGSGPK	N-Term(iTRAQ4plex); C17(Methylthio); K27(iTRAQ4plex); K35(iTRAQ4plex)	0	0	0	3860.13														33.09	1
QGALWANTLGSLALLYSAFGVIIEK	2	O14925	O14925	TIM23_HUMAN	TIMM23	Mitochondrial import inner membrane translocase subunit Tim23	R	T	QGALWANTLGSLALLYSAFGVIIEK	QGALWANTLGSLALLYSAFGVIIEK	N-Term(iTRAQ4plex); K25(iTRAQ4plex)	0	0	0	2923.65							0.724299	-0.465343	-0.30609		1		44.39	53.68	0
ILLYYIAGSLSTMFR	1	O14929	O14929	HAT1_HUMAN	HAT1	Histone acetyltransferase type B catalytic subunit	K	V	ILLYYIAGSLSTMFR	ILLYYIAGSLSTMFR	N-Term(iTRAQ4plex)	0	0	0	1892.05	0.550917	-0.860092	-0.769843		1		1.57883	0.658854	0.818107		1			73.21	0
VVPQFVVFYLIYTWGTEEFER	11	O14949	O14949	QCR8_HUMAN	UQCRQ	Cytochrome b-c1 complex subunit 8	R	S	VVPQFVVFYLIYTWGTEEFER	VVPQFVVFYLIYTWGTEEFER	N-Term(iTRAQ4plex)	0	0	0	2766.43														69.61	0
LGTLLPLQK	3	O14960	O14960	LECT2_HUMAN	LECT2	Leukocyte cell-derived chemotaxin-2	K	V	LGTLLPLQK	LGTLLPLQK	N-Term(iTRAQ4plex); K9(iTRAQ4plex)	0	0	0	1270.83	1.09239	0.127494	0.217744		2	2.80031	0.692823	-0.52944	-0.370187		2	6.87151	50.74	36.23	0
ATSQLLLETDWESILQICDLIR	1	O14964	O14964	HGS_HUMAN	HGS	Hepatocyte growth factor-regulated tyrosine kinase substrate	K	Q	ATSQLLLETDWESILQICDLIR	ATSQLLLETDWESILQICDLIR	N-Term(iTRAQ4plex); C18(Methylthio)	0	0	0	2750.43														42.37	0
NLNTLCWAIGSISGAMHEEDEKR	1	O14980	O14980	XPO1_HUMAN	XPO1	Exportin-1	K	F	NLNTLCWAIGSISGAMHEEDEKR	NLNTLCWAIGSISGAMHEEDEKR	N-Term(iTRAQ4plex); C6(Methylthio); K22(iTRAQ4plex)	0	0	0	2908.4	0.476034	-1.07086	-0.980613		1		1.11645	0.158921	0.318174		1		43.84		1
CLTEIAGVSVSQYEEQFVTLFTLTMMQLK	5	O14980	O14980	XPO1_HUMAN	XPO1	Exportin-1	K	Q	CLTEIAGVSVSQYEEQFVTLFTLTMMQLK	CLTEIAGVSVSQYEEQFVTLFTLTMMQLK	N-Term(iTRAQ4plex); C1(Methylthio); K29(iTRAQ4plex)	0	0	0	3643.84	0.411818	-1.27992	-1.18967		1		1.33939	0.42158	0.580833		5	13.6009	50.94	42.46	0
FLVTVIKDLLGLCEQK	1	O14980	O14980	XPO1_HUMAN	XPO1	Exportin-1	R	R	FLVTVIKDLLGLCEQK	FLVTVIKDLLGLCEQK	N-Term(iTRAQ4plex); K7(iTRAQ4plex); C13(Methylthio); K16(iTRAQ4plex)	0	0	0	2297.34	0.0798198	-3.64711	-3.55686		1		1.34345	0.425946	0.585199		1			35.15	1
LAYSNGKDDEQNFIQNLSLFLCTFLK	1	O14980	O14980	XPO1_HUMAN	XPO1	Exportin-1	R	E	LAYSNGKDDEQNFIQNLSLFLCTFLK	LAYSNGKDDEQNFIQNLSLFLCTFLK	N-Term(iTRAQ4plex); N5(Asn->Asp); K7(iTRAQ4plex); N16(Asn->Asp); C22(Methylthio); K26(iTRAQ4plex)	0	0	2	3501.79	0.222379	-2.16891	-2.07866		1		1.34671	0.429437	0.58869		1		37.2		1
LAEMGLATQAFHYCEAIAK	1	O15027	O15027	SC16A_HUMAN	SEC16A	Protein transport protein Sec16A	R	S	LAEMGLATQAFHYCEAIAK	LAEMGLATQAFHYCEAIAK	N-Term(iTRAQ4plex); C14(Methylthio); K19(iTRAQ4plex)	0	0	0	2401.19	0.50622	-0.982163	-0.891913		1		0.886144	-0.174388	-0.0151345		1			54.36	0
ELNHLAVDEASGVVYLGAVNALYQLDAK	1	O15031	O15031	PLXB2_HUMAN	PLXNB2	Plexin-B2	K	L	ELNHLAVDEASGVVYLGAVNALYQLDAK	ELNHLAVDEASGVVYLGAVNALYQLDAK	N-Term(iTRAQ4plex); K28(iTRAQ4plex)	0	0	0	3260.75	0.52256	-0.936332	-0.846082		1		0.763579	-0.38915	-0.229897		1			37.3	0
ALSNISLR	2	O15031	O15031	PLXB2_HUMAN	PLXNB2	Plexin-B2	R	L	ALSnISLR	ALSnISLR	N-Term(iTRAQ4plex); N4(Asn->Asp_18O)	1	1	0	1020.61	1.48687	0.572281	0.662531		1		1.24726	0.318757	0.47801		1		42.94	34.67	0
KNDIGDAMVFCLNNAEAAEEIVDCITESLSILK	1	O15042	O15042	SR140_HUMAN	U2SURP	U2 snRNP-associated SURP motif-containing protein	R	T	KNDIGDAMVFCLNNAEAAEEIVDCITESLSILK	KNDIGDAMVFCLNNAEAAEEIVDCITESLSILK	N-Term(iTRAQ4plex); K1(iTRAQ4plex); N2(Asn->Asp); C11(Methylthio); C24(Methylthio); K33(iTRAQ4plex)	0	0	1	4094.01							1.22702	0.295153	0.454406		1			79.84	1
AAAEIYEEFLAAFEGSDGNK	1	O15042	O15042	SR140_HUMAN	U2SURP	U2 snRNP-associated SURP motif-containing protein	K	V	AAAEIYEEFLAAFEGSDGNK	AAAEIYEEFLAAFEGSDGNK	N-Term(iTRAQ4plex); K20(iTRAQ4plex)	0	0	0	2420.18	0.601575	-0.733185	-0.642935		1		1.28063	0.356858	0.516111		1		52.36		0
NFIELSK	2	O15050	O15050	TRNK1_HUMAN	TRANK1	TPR and ankyrin repeat-containing protein 1	R	S	NFIELSK	NFIELSK	N-Term(iTRAQ4plex); N1(Asn->Asp); K7(iTRAQ4plex)	0	0	1	1139.65	0.940938	-0.087828	0.00242186		1		0.795173	-0.33066	-0.171407		1		34.35	42.95	0
LAVAEALTNLVFALVTDLR	16	O15067	O15067	PUR4_HUMAN	PFAS	Phosphoribosylformylglycinamidine synthase	R	D	LAVAEALTNLVFALVTDLR	LAVAEALTNLVFALVTDLR	N-Term(iTRAQ4plex)	0	0	0	2173.27													37.36	59.21	0
GHVECVDVLINQGASILVK	1	O15084	O15084	ANR28_HUMAN	ANKRD28	Serine/threonine-protein phosphatase 6 regulatory ankyrin repeat subunit A	K	D	GHVECVDVLINQGASILVK	GHVECVDVLINQGASILVK	N-Term(iTRAQ4plex); C5(Methylthio); K19(iTRAQ4plex)	0	0	0	2328.27	0.589846	-0.761589	-0.671339		1		1.06504	0.0909125	0.250166		1			49.47	0
TPLHAAAYLGDAEIIELLILSGAR	2	O15084	O15084	ANR28_HUMAN	ANKRD28	Serine/threonine-protein phosphatase 6 regulatory ankyrin repeat subunit A	R	V	TPLHAAAYLGDAEIIELLILSGAR	TPLHAAAYLGDAEIIELLILSGAR	N-Term(iTRAQ4plex)	0	0	0	2651.49	0.39886	-1.32605	-1.2358		1		1.34625	0.428951	0.588204		1		63.23	65.54	0
ASSEGGTAAGAGLDSLHK	2	O15143	O15143	ARC1B_HUMAN	ARPC1B	Actin-related protein 2/3 complex subunit 1B	K	N	ASSEGGTAAGAGLDSLHK	ASSEGGTAAGAGLDSLHK	N-Term(iTRAQ4plex); K18(iTRAQ4plex)	0	0	0	1916.99	0.705614	-0.503049	-0.412799		1		0.428504	-1.22262	-1.06337		1		57.39	45	0
VISICYFEQENDWWVCK	1	O15143	O15143	ARC1B_HUMAN	ARPC1B	Actin-related protein 2/3 complex subunit 1B	R	H	VISICYFEQENDWWVCK	VISICYFEQENDWWVCK	N-Term(iTRAQ4plex); C5(Methylthio); C16(Methylthio); K17(iTRAQ4plex)	0	0	0	2542.15	0.152701	-2.71122	-2.62097		1		0.909968	-0.136112	0.0231411		1		35.46		0
MPFGELMFESSSSCGWVHGVCFSASGSR	3	O15143	O15143	ARC1B_HUMAN	ARPC1B	Actin-related protein 2/3 complex subunit 1B	K	V	MPFGELMFESSSSCGWVHGVCFSASGSR	MPFGELMFESSSSCGWVHGVCFSASGSR	N-Term(iTRAQ4plex); C14(Methylthio); C21(Methylthio)	0	0	0	3218.34	0.138619	-2.85081	-2.76056		1		1.7202	0.782572	0.941825		3	6.24664		68.45	0
IIEETLALK	2	O15144	O15144	ARPC2_HUMAN	ARPC2	Actin-related protein 2/3 complex subunit 2	R	F	IIEETLALK	IIEETLALK	N-Term(iTRAQ4plex); K9(iTRAQ4plex)	0	0	0	1317.82	0.555338	-0.848561	-0.758311		1		0.1611	-2.63397	-2.47472		1		31.37	43.84	0
EPPLELK	1	O15144	O15144	ARPC2_HUMAN	ARPC2	Actin-related protein 2/3 complex subunit 2	R	D	EPPLELK	EPPLELK	N-Term(iTRAQ4plex); K7(iTRAQ4plex)	0	0	0	1113.68	0.589611	-0.762165	-0.671915		1		0.521821	-0.938373	-0.77912		1		54.25		0
VTVVFSTVFKDDDDVVIGK	1	O15144	O15144	ARPC2_HUMAN	ARPC2	Actin-related protein 2/3 complex subunit 2	R	V	VTVVFSTVFKDDDDVVIGK	VTVVFSTVFKDDDDVVIGK	N-Term(iTRAQ4plex); K10(iTRAQ4plex); K19(iTRAQ4plex)	0	0	0	2515.4	0.540031	-0.888887	-0.798637		1		1.55098	0.633178	0.792431		1			44.17	1
TLIYITLYISECLK	9	O15145	O15145	ARPC3_HUMAN	ARPC3	Actin-related protein 2/3 complex subunit 3	R	K	TLIYITLYISECLK	TLIYITLYISECLK	N-Term(iTRAQ4plex); C12(Methylthio); K14(iTRAQ4plex)	0	0	0	2007.12	0.124758	-3.00279	-2.91254		5	49.7154	1.23987	0.310194	0.469447		5	5.48111	40.75	43.01	0
VDVVHMDENSLEFDMVGIDAAIANAFR	1	O15160	O15160	RPAC1_HUMAN	POLR1C	DNA-directed RNA polymerases I and III subunit RPAC1	R	R	VDVVHMDENSLEFDMVGIDAAIANAFR	VDVVHMDENSLEFDMVGIDAAIANAFR	N-Term(iTRAQ4plex)	0	0	0	3122.51													49.69		0
TLVVCEGQALLDVTHSELTVTVR	2	O15230	O15230	LAMA5_HUMAN	LAMA5	Laminin subunit alpha-5	R	V	TLVVCEGQALLDVTHSELTVTVR	TLVVCEGQALLDVTHSELTVTVR	N-Term(iTRAQ4plex); C5(Methylthio)	0	0	0	2673.41	0.317254	-1.65629	-1.56604		2	103.559	1.24224	0.312947	0.4722		2	11.2355		70.88	0
EQEIEDQK	1	O15269	O15269	SPTC1_HUMAN	SPTLC1	Serine palmitoyltransferase 1	K	N	EQEIEDQK	EQEIEDQK	N-Term(iTRAQ4plex); K8(iTRAQ4plex)	0	0	0	1306.68	0.568518	-0.814722	-0.724472		1		0.279539	-1.83888	-1.67962		1			37.82	0
VAASQLTCLGCLELIAK	2	O15294	O15294	OGT1_HUMAN	OGT	UDP-N-acetylglucosamine--peptide N-acetylglucosaminyltransferase 110 kDa subunit	R	N	VAASQLTCLGCLELIAK	VAASQLTCLGCLELIAK	N-Term(iTRAQ4plex); C8(Methylthio); C11(Methylthio); K17(iTRAQ4plex)	0	0	0	2113.11	0.55954	-0.837688	-0.747438		1		1.10626	0.145685	0.304938		1		52.84	38.86	0
QNIQSHLGEALIQDLINYCLSYIAK	1	O15305	O15305	PMM2_HUMAN	PMM2	Phosphomannomutase 2	R	I	QNIQSHLGEALIQDLINYCLSYIAK	QNIQSHLGEALIQDLINYCLSYIAK	N-Term(iTRAQ4plex); C19(Methylthio); K25(iTRAQ4plex)	0	0	0	3181.66														37.25	0
RPPSGFFLFCSEFRPK	2	O15347	O15347	HMGB3_HUMAN	HMGB3	High mobility group protein B3	K	I	RPPSGFFLFCSEFRPK	RPPSGFFLFCSEFRPK	N-Term(iTRAQ4plex); C10(Methylthio); K16(iTRAQ4plex)	0	0	0	2249.16	0.450875	-1.1492	-1.05895		2	90.9907	1.43556	0.521618	0.680871		2	3.14774		43.78	0
VSMEDAHNCIPELDSETAMFSVYDGHGGEEVALYCAK	1	O15355	O15355	PPM1G_HUMAN	PPM1G	Protein phosphatase 1G	R	Y	VSMEDAHNCIPELDSETAMFSVYDGHGGEEVALYCAK	VSMEDAHNCIPELDSETAMFSVYDGHGGEEVALYCAK	N-Term(iTRAQ4plex); C9(Methylthio); C35(Methylthio); K37(iTRAQ4plex)	0	0	0	4397.89	0.177099	-2.49738	-2.40713		1		1.19656	0.258898	0.418151		1			38.34	0
VLTLTDDHEFMVIACDGIWNVMSSQEVVDFIQSK	1	O15355	O15355	PPM1G_HUMAN	PPM1G	Protein phosphatase 1G	K	I	VLTLTDDHEFMVIACDGIWNVMSSQEVVDFIQSK	VLTLTDDHEFMVIACDGIWNVMSSQEVVDFIQSK	N-Term(iTRAQ4plex); C15(Methylthio); K34(iTRAQ4plex)	0	0	0	4204.03	0.333459	-1.58442	-1.49417		1		1.29285	0.370551	0.529804		1		41.67		0
VADEDDVDNEEAALLHEEATMTIEELLTR	1	O15355	O15355	PPM1G_HUMAN	PPM1G	Protein phosphatase 1G	K	Y	VADEDDVDNEEAALLHEEATMTIEELLTR	VADEDDVDNEEAALLHEEATMTIEELLTR	N-Term(iTRAQ4plex)	0	0	0	3415.62	1.03519	0.0498971	0.140147		1		1.71136	0.775145	0.934398		1			61.06	0
TQGNVFATDAILATLMSCTR	3	O15371	O15371	EIF3D_HUMAN	EIF3D	Eukaryotic translation initiation factor 3 subunit D	K	S	TQGNVFATDAILATLMSCTR	TQGNVFATDAILATLMSCTR	N-Term(iTRAQ4plex); C18(Methylthio)	0	0	0	2303.13							0.76435	-0.387695	-0.228442		2	50.9455	37.95	55.95	0
HVILGTQQFKPNEFASQINLSVENAWGILR	1	O15371	O15371	EIF3D_HUMAN	EIF3D	Eukaryotic translation initiation factor 3 subunit D	R	C	HVILGTQQFKPNEFASQINLSVENAWGILR	HVILGTQQFKPNEFASQINLSVENAWGILR	N-Term(iTRAQ4plex); K10(iTRAQ4plex)	0	0	0	3698	0.289922	-1.78626	-1.69601		1		0.885711	-0.175093	-0.0158397		1			41.66	0
ANITFEYMFEEVPIVIK	1	O15372	O15372	EIF3H_HUMAN	EIF3H	Eukaryotic translation initiation factor 3 subunit H	K	N	ANITFEYMFEEVPIVIK	ANITFEYMFEEVPIVIK	N-Term(iTRAQ4plex); K17(iTRAQ4plex)	0	0	0	2331.26	0.627296	-0.672782	-0.582532		1		1.2321	0.301123	0.460376		1		36.02		0
HYQEEGQGTEVVQGVLLGLVVEDR	5	O15372	O15372	EIF3H_HUMAN	EIF3H	Eukaryotic translation initiation factor 3 subunit H	K	L	HYQEEGQGTEVVQGVLLGLVVEDR	HYQEEGQGTEVVQGVLLGLVVEDR	N-Term(iTRAQ4plex)	0	0	0	2798.44	0.683775	-0.548406	-0.458156		2	45.3324	1.68069	0.74905	0.908303		3	33.7352	49.47	90.78	0
ALLDSQFSYQHAIEESVVLIYDPIK	5	O15372	O15372	EIF3H_HUMAN	EIF3H	Eukaryotic translation initiation factor 3 subunit H	R	T	ALLDSQFSYQHAIEESVVLIYDPIK	ALLDSQFSYQHAIEESVVLIYDPIK	N-Term(iTRAQ4plex); K25(iTRAQ4plex)	0	0	0	3166.69	0.306437	-1.70634	-1.61609		3	105.652	1.78335	0.834592	0.993845		3	18.2541	45.5	48.11	0
GQTQEATVVLEIYQK	1	O15394	O15394	NCAM2_HUMAN	NCAM2	Neural cell adhesion molecule 2	K	L	GQTQEATVVLEIYQK	GQTQEATVVLEIYQK	N-Term(iTRAQ4plex); K15(iTRAQ4plex)	0	0	0	1995.1	0.627799	-0.671625	-0.581375		1		0.904276	-0.145165	0.0140885		1		42.88		0
EVVSPQEFK	2	O15394	O15394	NCAM2_HUMAN	NCAM2	Neural cell adhesion molecule 2	R	Q	EVVSPQEFK	EVVSPQEFK	N-Term(iTRAQ4plex); K9(iTRAQ4plex)	0	0	0	1350.75	1.22109	0.288166	0.378415		1		1.23003	0.298688	0.457941		1		39.77	41.15	0
IEIFQTLPVR	1	O15394	O15394	NCAM2_HUMAN	NCAM2	Neural cell adhesion molecule 2	K	E	IEIFQTLPVR	IEIFQTLPVR	N-Term(iTRAQ4plex)	0	0	0	1359.81	1.12588	0.171059	0.261308		1		1.24007	0.310427	0.46968		1			46.57	0
TMCLQVAIAALYYNPDLLLHTLER	1	O15397	O15397	IPO8_HUMAN	IPO8	Importin-8	R	I	TMCLQVAIAALYYNPDLLLHTLER	TMCLQVAIAALYYNPDLLLHTLER	N-Term(iTRAQ4plex); C3(Methylthio)	0	0	0	2951.54							0.941477	-0.0870027	0.0722503		1			46.6	0
SQVLDYLSYAVFQLGDLHR	1	O15460	O15460	P4HA2_HUMAN	P4HA2	Prolyl 4-hydroxylase subunit alpha-2	K	A	SQVLDYLSYAVFQLGDLHR	SQVLDYLSYAVFQLGDLHR	N-Term(iTRAQ4plex)	0	0	0	2368.24	0.507685	-0.977993	-0.887744		1		0.888919	-0.169877	-0.0106237		1		44.73		0
GFESPSDNSSAMLLQWHEK	1	O15511	O15511	ARPC5_HUMAN	ARPC5	Actin-related protein 2/3 complex subunit 5	K	A	GFESPSDNSSAMLLQWHEK	GFESPSDNSSAMLLQWHEK	N-Term(iTRAQ4plex); K19(iTRAQ4plex)	0	0	0	2451.18	0.583549	-0.777073	-0.686823		1		0.723049	-0.467835	-0.308582		1			44.11	0
AGSIVLK	1	O15511	O15511	ARPC5_HUMAN	ARPC5	Actin-related protein 2/3 complex subunit 5	R	V	AGSIVLK	AGSIVLK	N-Term(iTRAQ4plex); K7(iTRAQ4plex)	0	0	0	975.643	0.885903	-0.17478	-0.08453		1		1.10926	0.149599	0.308852		1			44.42	0
DFLDEYIFLAVGR	1	O15523	O15523	DDX3Y_HUMAN	DDX3Y	ATP-dependent RNA helicase DDX3Y	R	V	DFLDEYIFLAVGR	DFLDEYIFLAVGR	N-Term(iTRAQ4plex)	0	0	0	1701.9	0.510514	-0.969978	-0.879728		1		1.51016	0.594704	0.753957		1			57.49	0
TVIQIHMCEEEEGDLLLFLTGQEEIDEACK	1	O43143	O43143	DHX15_HUMAN	DHX15	Pre-mRNA-splicing factor ATP-dependent RNA helicase DHX15	R	R	TVIQIHMCEEEEGDLLLFLTGQEEIDEACK	TVIQIHMCEEEEGDLLLFLTGQEEIDEACK	N-Term(iTRAQ4plex); M7(Oxidation); C8(Methylthio); C29(Methylthio); K30(iTRAQ4plex)	0	0	0	3831.77	0.865989	-0.20758	-0.11733		1		0.884183	-0.177583	-0.0183298		1			50.65	0
KVVVSTNIAETSLTIDGVVFVIDPGFAK	2	O43143	O43143	DHX15_HUMAN	DHX15	Pre-mRNA-splicing factor ATP-dependent RNA helicase DHX15	R	Q	KVVVSTNIAETSLTIDGVVFVIDPGFAK	KVVVSTNIAETSLTIDGVVFVIDPGFAK	N-Term(iTRAQ4plex); K1(iTRAQ4plex); K28(iTRAQ4plex)	0	0	0	3351.92	0.23339	-2.09919	-2.00894		2	15.821	0.941779	-0.0865402	0.0727128		2	10.8611	38.39		1
TVIQIHMCEEEEGDLLLFLTGQEEIDEACK	4	O43143	O43143	DHX15_HUMAN	DHX15	Pre-mRNA-splicing factor ATP-dependent RNA helicase DHX15	R	R	TVIQIHMCEEEEGDLLLFLTGQEEIDEACK	TVIQIHMCEEEEGDLLLFLTGQEEIDEACK	N-Term(iTRAQ4plex); C8(Methylthio); C29(Methylthio); K30(iTRAQ4plex)	0	0	0	3815.79							1.1306	0.177084	0.336337		2	44.8992	40.57	52.63	0
TVIQIHMCEEEEGDLLLFLTGQEEIDEACKR	2	O43143	O43143	DHX15_HUMAN	DHX15	Pre-mRNA-splicing factor ATP-dependent RNA helicase DHX15	R	I	TVIQIHMCEEEEGDLLLFLTGQEEIDEACKR	TVIQIHMCEEEEGDLLLFLTGQEEIDEACKR	N-Term(iTRAQ4plex); M7(Oxidation); C8(Methylthio); C29(Methylthio); K30(iTRAQ4plex)	0	0	0	3987.88	0.290666	-1.78256	-1.69231		1		1.26432	0.338365	0.497618		2	0.299287		47.12	1
TVIQIHMCEEEEGDLLLFLTGQEEIDEACKR	2	O43143	O43143	DHX15_HUMAN	DHX15	Pre-mRNA-splicing factor ATP-dependent RNA helicase DHX15	R	I	TVIQIHMCEEEEGDLLLFLTGQEEIDEACKR	TVIQIHMCEEEEGDLLLFLTGQEEIDEACKR	N-Term(iTRAQ4plex); C8(Methylthio); C29(Methylthio); K30(iTRAQ4plex)	0	0	0	3971.88													56.07	76.89	1
KQAAMILNELVTGAAGLEVEDLHEK	1	O43156	O43156	TTI1_HUMAN	TTI1	TELO2-interacting protein 1 homolog	R	H	KQAAMILNELVTGAAGLEVEDLHEK	KQAAMILNELVTGAAGLEVEDLHEK	M5(Oxidation); K25(iTRAQ4plex)	0	0	0	2839.52	0.309989	-1.68971	-1.59946		1		1.15055	0.202318	0.361571		1			39.17	1
FLNEHPGGEEVLLEQAGVDASESFEDVGHSSDAR	3	O43169	O43169	CYB5B_HUMAN	CYB5B	Cytochrome b5 type B	R	E	FLNEHPGGEEVLLEQAGVDASESFEDVGHSSDAR	FLNEHPGGEEVLLEQAGVDASESFEDVGHSSDAR	N-Term(iTRAQ4plex)	0	0	0	3771.75	0.816044	-0.293282	-0.203032		1		1.67657	0.745517	0.90477		2	5.18404	40.37	80.15	0
AGIEAGNINITSGEVFEIEEHISER	2	O43172	O43172	PRP4_HUMAN	PRPF4	U4/U6 small nuclear ribonucleoprotein Prp4	K	Q	AGIEAGNINITSGEVFEIEEHISER	AGIEAGNINITSGEVFEIEEHISER	N-Term(iTRAQ4plex)	0	0	0	2858.43							2.04865	1.03467	1.19392		1		36.8	71.29	0
EELIAELQDCEGLIVR	2	O43175	O43175	SERA_HUMAN	PHGDH	D-3-phosphoglycerate dehydrogenase	K	S	EELIAELQDCEGLIVR	EELIAELQDCEGLIVR	N-Term(iTRAQ4plex); C10(Methylthio)	0	0	0	2020	0.188312	-2.40881	-2.31856		1		1.269	0.343687	0.50294		2	55.1779	43.74	57.43	0
GILVMNTPNGNSLSAAELTCGMIMCLAR	3	O43175	O43175	SERA_HUMAN	PHGDH	D-3-phosphoglycerate dehydrogenase	K	Q	GILVMNTPNGNSLSAAELTCGMIMCLAR	GILVMNTPNGNSLSAAELTCGMIMCLAR	N-Term(iTRAQ4plex); N6(Asn->Asp); C20(Methylthio); C25(Methylthio)	0	0	1	3117.45							1.30411	0.383066	0.542319		1		38.16	44.56	0
LLSYQTSLVSDGETWHVMGISSLLPSLEAWK	1	O43175	O43175	SERA_HUMAN	PHGDH	D-3-phosphoglycerate dehydrogenase	R	Q	LLSYQTSLVSDGETWHVMGISSLLPSLEAWK	LLSYQTSLVSDGETWHVMGISSLLPSLEAWK	N-Term(iTRAQ4plex); M18(Oxidation); K31(iTRAQ4plex)	0	0	0	3751.94							1.51128	0.595767	0.75502		1		42.51		0
KGILVMNTPNGNSLSAAELTCGMIMCLAR	2	O43175	O43175	SERA_HUMAN	PHGDH	D-3-phosphoglycerate dehydrogenase	R	Q	KGILVMNTPNGNSLSAAELTCGMIMCLAR	KGILVMNTPNGNSLSAAELTCGMIMCLAR	N-Term(iTRAQ4plex); K1(iTRAQ4plex); N10(Asn->Asp); C21(Methylthio); C26(Methylthio)	0	0	1	3389.67														71.44	1
LLIVVELLLGEIPDR	5	O43242	O43242	PSMD3_HUMAN	PSMD3	26S proteasome non-ATPase regulatory subunit 3	K	L	LLIVVELLLGEIPDR	LLIVVELLLGEIPDR	N-Term(iTRAQ4plex)	0	0	0	1836.13	0.300634	-1.73392	-1.64367		1		0.981877	-0.0263861	0.132867		2	15.6927	51.31	76.94	0
AASTPLLPEVEAYLQLLVVIFMMNSKR	3	O43242	O43242	PSMD3_HUMAN	PSMD3	26S proteasome non-ATPase regulatory subunit 3	K	Y	AASTPLLPEVEAYLQLLVVIFMMNSKR	AASTPLLPEVEAYLQLLVVIFMMNSKR	N-Term(iTRAQ4plex); K26(iTRAQ4plex)	0	0	0	3321.86							1.47262	0.558385	0.717638		3	22.3702		65.65	1
AASTPLLPEVEAYLQLLVVIFMMNSK	1	O43242	O43242	PSMD3_HUMAN	PSMD3	26S proteasome non-ATPase regulatory subunit 3	K	R	AASTPLLPEVEAYLQLLVVIFMMNSK	AASTPLLPEVEAYLQLLVVIFMMNSK	N-Term(iTRAQ4plex); K26(iTRAQ4plex)	0	0	0	3165.75														37.26	0
MVMEQGDWLIGGDLQVLDR	2	O43252	O43252	PAPS1_HUMAN	PAPSS1	Bifunctional 3'-phosphoadenosine 5'-phosphosulfate synthase 1	K	V	MVMEQGDWLIGGDLQVLDR	MVMEQGDWLIGGDLQVLDR	N-Term(iTRAQ4plex)	0	0	0	2319.16	0.553386	-0.853641	-0.763391		1		0.452439	-1.14421	-0.984953		1		42.99	45.2	0
TDSCDVNDCVQQVVELLQER	2	O43252	O43252	PAPS1_HUMAN	PAPSS1	Bifunctional 3'-phosphoadenosine 5'-phosphosulfate synthase 1	K	D	TDSCDVNDCVQQVVELLQER	TDSCDVNDCVQQVVELLQER	N-Term(iTRAQ4plex); C4(Methylthio); C9(Methylthio)	0	0	0	2529.12	0.911998	-0.132897	-0.0426471		1		2.16739	1.11596	1.27521		1		41.87	50.54	0
LLEEMDQEFGVSTLVEEEFGQR	2	O43290	O43290	SNUT1_HUMAN	SART1	U4/U6.U5 tri-snRNP-associated protein 1	K	R	LLEEMDQEFGVSTLVEEEFGQR	LLEEMDQEFGVSTLVEEEFGQR	N-Term(iTRAQ4plex)	0	0	0	2729.31	0.761138	-0.393771	-0.303521		1		1.62176	0.697563	0.856816		1		52.07	57.42	0
TDVVLILELVSGGELFDFLAEK	1	O43293	O43293	DAPK3_HUMAN	DAPK3	Death-associated protein kinase 3	K	E	TDVVLILELVSGGELFDFLAEK	TDVVLILELVSGGELFDFLAEK	N-Term(iTRAQ4plex); K22(iTRAQ4plex)	0	0	0	2695.5	0.684262	-0.547378	-0.457128		1		1.21072	0.275864	0.435117		1			35.81	0
DLNSYLEDKVYLTGYNFTLADILLYYGLHR	1	O43324	O43324	MCA3_HUMAN	EEF1E1	Eukaryotic translation elongation factor 1 epsilon-1	K	F	DLNSYLEDKVYLTGYNFTLADILLYYGLHR	DLNSYLEDKVYLTGYNFTLADILLYYGLHR	N-Term(iTRAQ4plex); K9(iTRAQ4plex)	0	0	0	3871.03							0.965913	-0.0500346	0.109218		1			53.97	1
VYLTGYNFTLADILLYYGLHR	3	O43324	O43324	MCA3_HUMAN	EEF1E1	Eukaryotic translation elongation factor 1 epsilon-1	K	F	VYLTGYNFTLADILLYYGLHR	VYLTGYNFTLADILLYYGLHR	N-Term(iTRAQ4plex)	0	0	0	2649.42	0.41851	-1.25667	-1.16642		1		1.52881	0.612414	0.771667		2	18.3321	46.52	56.08	0
LDEIFQTGLVAYVDLDER	2	O43390	O43390	HNRPR_HUMAN	HNRNPR	Heterogeneous nuclear ribonucleoprotein R	R	A	LDEIFQTGLVAYVDLDER	LDEIFQTGLVAYVDLDER	N-Term(iTRAQ4plex)	0	0	0	2240.16	0.552574	-0.855761	-0.765511		2	113.036	1.61709	0.693403	0.852656		2	17.7555	57.51	93.54	0
FQNVNSVTIFVQSNQGEEETTR	2	O43396	O43396	TXNL1_HUMAN	TXNL1	Thioredoxin-like protein 1	K	I	FQNVNSVTIFVQSNQGEEETTR	FQNVNSVTIFVQSNQGEEETTR	N-Term(iTRAQ4plex)	0	0	0	2671.31													42.02	46.85	0
EAMQCVEELNAQGLLHVFVR	2	O43432	O43432	IF4G3_HUMAN	EIF4G3	Eukaryotic translation initiation factor 4 gamma 3	K	V	EAMQCVEELNAQGLLHVFVR	EAMQCVEELNAQGLLHVFVR	N-Term(iTRAQ4plex); C5(Methylthio)	0	0	0	2476.22	0.537889	-0.89462	-0.80437		1		1.01778	0.0254218	0.184675		1		45.71	51.37	0
DPNNLAFNEIK	1	O43451	O43451	MGA_HUMAN	MGAM	Maltase-glucoamylase, intestinal	K	I	DPNNLAFnEIK	DPNNLAFnEIK	N8(Asn->Asp_18O); K11(iTRAQ4plex)	1	0	0	1421.71	1.59183	0.670686	0.760936		1		1.303	0.381839	0.541092		1			38.71	0
EVPISNGSGFVVAADGLIVTNAHVVADR	1	O43464	O43464	HTRA2_HUMAN	HTRA2	Serine protease HTRA2, mitochondrial	R	R	EVPISNGSGFVVAADGLIVTNAHVVADR	EVPISNGSGFVVAADGLIVTNAHVVADR	N-Term(iTRAQ4plex); N6(Asn->Asp)	0	0	1	2952.55							1.63263	0.707195	0.866448		1			44.48	0
AGLRPGDVILAIGEQMVQNAEDVYEAVR	1	O43464	O43464	HTRA2_HUMAN	HTRA2	Serine protease HTRA2, mitochondrial	R	T	AGLRPGDVILAIGEQMVQNAEDVYEAVR	AGLRPGDVILAIGEQMVQNAEDVYEAVR	N-Term(iTRAQ4plex)	0	0	0	3157.64														97.22	0
GHTELDTAFMYSDGQSETILGGLGLGLGGGDCR	2	O43488	O43488	ARK72_HUMAN	AKR7A2	Aflatoxin B1 aldehyde reductase member 2	R	V	GHTELDTAFMYSDGQSETILGGLGLGLGGGDCR	GHTELDTAFMYSDGQSETILGGLGLGLGGGDCR	N-Term(iTRAQ4plex); C32(Methylthio)	0	0	0	3517.62	0.354297	-1.49697	-1.40672		1		1.17121	0.228	0.387253		1			55.93	0
EEAVPEASPVTQAGASVITVETVIQENVGAQK	1	O43491	O43491	E41L2_HUMAN	EPB41L2	Band 4.1-like protein 2	R	I	EEAVPEASPVTQAGASVITVETVIQENVGAQK	EEAVPEASPVTQAGASVITVETVIQENVGAQK	N-Term(iTRAQ4plex); K32(iTRAQ4plex)	0	0	0	3539.86	0.438001	-1.19099	-1.10074		1		0.980601	-0.0282625	0.13099		1			35.13	0
VVEREEAVPEASPVTQAGASVITVETVIQENVGAQK	1	O43491	O43491	E41L2_HUMAN	EPB41L2	Band 4.1-like protein 2	K	I	VVEREEAVPEASPVTQAGASVITVETVIQENVGAQK	VVEREEAVPEASPVTQAGASVITVETVIQENVGAQK	N-Term(iTRAQ4plex); K36(iTRAQ4plex)	0	0	0	4023.15														41.72	1
EAEDDDTGPEEGSPPKEEK	1	O43493	O43493	TGON2_HUMAN	TGOLN2	Trans-Golgi network integral membrane protein 2	K	E	EAEDDDTGPEEGSPPKEEK	EAEDDDTGPEEGSPPKEEK	N-Term(iTRAQ4plex); K16(iTRAQ4plex); K19(iTRAQ4plex)	0	0	0	2491.17	1.07462	0.103824	0.194074		1		1.78372	0.83489	0.994143		1			45.56	1
SGAEEQGPIDGPSK	2	O43493	O43493	TGON2_HUMAN	TGOLN2	Trans-Golgi network integral membrane protein 2	K	S	SGAEEQGPIDGPSK	SGAEEQGPIDGPSK	N-Term(iTRAQ4plex); K14(iTRAQ4plex)	0	0	0	1659.85	1.16837	0.224495	0.314745		1		1.94804	0.962025	1.12128		1		65.99	83.02	0
SGAEAQTPEDSPNR	3	O43493	O43493	TGON2_HUMAN	TGOLN2	Trans-Golgi network integral membrane protein 2	K	S	SGAEAQTPEDSPNR	SGAEAQTPEDSPNR	N-Term(iTRAQ4plex)	0	0	0	1602.75	2.15378	1.10687	1.19712		1		2.3638	1.24111	1.40036		2	21.7116	38.54	66.61	0
SSAEAQTPEDTPNK	5	O43493	O43493	TGON2_HUMAN	TGOLN2	Trans-Golgi network integral membrane protein 2	K	S	SSAEAQTPEDTPNK	SSAEAQTPEDTPNK	N-Term(iTRAQ4plex); K14(iTRAQ4plex)	0	0	0	1762.87	1.79592	0.84472	0.934969		4	8.16036	2.66208	1.41255	1.57181		4	38.7307	51.66	79.09	0
SSEPTEDVEPK	1	O43493	O43493	TGON2_HUMAN	TGOLN2	Trans-Golgi network integral membrane protein 2	K	E	SSEPTEDVEPK	SSEPTEDVEPK	N-Term(iTRAQ4plex); K11(iTRAQ4plex)	0	0	0	1505.76	1.89552	0.922597	1.01285		1		3.16063	1.66021	1.81946		1			57.34	0
TALASGGVLDASGDYR	4	O43505	O43505	B4GA1_HUMAN	B4GAT1	Beta-1,4-glucuronyltransferase 1	R	V	TALASGGVLDASGDYR	TALASGGVLDASGDYR	N-Term(iTRAQ4plex)	0	0	0	1696.86	1.03011	0.042794	0.133044		2	18.3135	0.712821	-0.488389	-0.329136		2	17.6034	68.39	76.72	0
KLTYDEEYNFENEGEDEAMFVEYR	2	O43592	O43592	XPOT_HUMAN	XPOT	Exportin-T	K	K	KLTYDEEYNFENEGEDEAMFVEYR	KLTYDEEYNFENEGEDEAMFVEYR	N-Term(iTRAQ4plex); K1(iTRAQ4plex)	0	0	0	3308.48							1.04386	0.0619227	0.221176		2	3.31638		69	1
SYFAFLQTVTGSGMSEVIANQGAENVER	3	O43592	O43592	XPOT_HUMAN	XPOT	Exportin-T	R	V	SYFAFLQTVTGSGMSEVIANQGAENVER	SYFAFLQTVTGSGMSEVIANQGAENVER	N-Term(iTRAQ4plex)	0	0	0	3149.53							1.0608	0.085148	0.244401		1		53.24	64.23	0
QTFDLADAQTVLALSECAVTLK	4	O43592	O43592	XPOT_HUMAN	XPOT	Exportin-T	K	T	QTFDLADAQTVLALSECAVTLK	QTFDLADAQTVLALSECAVTLK	N-Term(iTRAQ4plex); C17(Methylthio); K22(iTRAQ4plex)	0	0	0	2671.39	0.497161	-1.00822	-0.917965		2	11.9844	1.09284	0.128085	0.287338		2	13.8559	52.48	59.69	0
TLVTSGVSSYQHTSVTLEFFETVVR	1	O43592	O43592	XPOT_HUMAN	XPOT	Exportin-T	R	Y	TLVTSGVSSYQHTSVTLEFFETVVR	TLVTSGVSSYQHTSVTLEFFETVVR	N-Term(iTRAQ4plex)	0	0	0	2931.52	0.375533	-1.41299	-1.32274		1		1.42238	0.508309	0.667562		1			57.79	0
AAQVFALLFVTEYLTK	2	O43592	O43592	XPOT_HUMAN	XPOT	Exportin-T	K	W	AAQVFALLFVTEYLTK	AAQVFALLFVTEYLTK	N-Term(iTRAQ4plex); K16(iTRAQ4plex)	0	0	0	2102.21	0.756556	-0.402481	-0.312231		1		1.7123	0.775935	0.935188		1		49.57	42.75	0
LTYDEEYNFENEGEDEAMFVEYR	1	O43592	O43592	XPOT_HUMAN	XPOT	Exportin-T	K	K	LTYDEEYNFENEGEDEAMFVEYR	LTYDEEYNFENEGEDEAMFVEYR	N-Term(iTRAQ4plex)	0	0	0	3036.28														40.62	0
LIHEQDLEWLQQADVVVAEVTQPSLGVGYELGR	3	O43598	O43598	DNPH1_HUMAN	DNPH1	2'-deoxynucleoside 5'-phosphate N-hydrolase 1	R	A	LIHEQDLEWLQQADVVVAEVTQPSLGVGYELGR	LIHEQDLEWLQQADVVVAEVTQPSLGVGYELGR	N-Term(iTRAQ4plex)	0	0	0	3835.99														52.85	0
FQVWDYEEGEVEALLDR	1	O43598	O43598	DNPH1_HUMAN	DNPH1	2'-deoxynucleoside 5'-phosphate N-hydrolase 1	R	Y	FQVWDYEEGEVEALLDR	FQVWDYEEGEVEALLDR	N-Term(iTRAQ4plex)	0	0	0	2242.08														52.28	0
GSLVKNLK	6	O43639	O43639	NCK2_HUMAN	NCK2	Cytoplasmic protein NCK2	K	D	GSLVKNLK	GSLVKNLK	K8(iTRAQ4plex)	0	0	0	1002.65	1.64925	0.721814	0.812064		4	12.9879	1.33307	0.414754	0.574007		4	20.4356	37.67	34.44	1
GSLVKNLK	4	O43639	O43639	NCK2_HUMAN	NCK2	Cytoplasmic protein NCK2	K	D	GSLVKNLK	GSLVKNLK	N6(Asn->Asp); K8(iTRAQ4plex)	0	0	1	1003.63	1.77896	0.831033	0.921283		2	1.18219	1.44761	0.533675	0.692928		2	0.811481	39.15	45.19	1
VHAAVQPGSLDSESGIFACAFDQSESR	1	O43660	O43660	PLRG1_HUMAN	PLRG1	Pleiotropic regulator 1	R	L	VHAAVQPGSLDSESGIFACAFDQSESR	VHAAVQPGSLDSESGIFACAFDQSESR	N-Term(iTRAQ4plex); C19(Methylthio)	0	0	0	2998.38							1.3545	0.437765	0.597018		1			88.4	0
KEFSEENVLFWLACEDFK	1	O43665	O43665	RGS10_HUMAN	RGS10	Regulator of G-protein signaling 10	K	K	KEFSEENVLFWLACEDFK	KEFSEENVLFWLACEDFK	N-Term(iTRAQ4plex); K1(iTRAQ4plex); C14(Methylthio); K18(iTRAQ4plex)	0	0	0	2712.34	0.340149	-1.55576	-1.46551		1		1.16646	0.222138	0.381391		1			39.75	1
EFSEENVLFWLACEDFK	1	O43665	O43665	RGS10_HUMAN	RGS10	Regulator of G-protein signaling 10	K	K	EFSEENVLFWLACEDFK	EFSEENVLFWLACEDFK	N-Term(iTRAQ4plex); C13(Methylthio); K17(iTRAQ4plex)	0	0	0	2440.14	0.11214	-3.15663	-3.06638		1		1.41464	0.500439	0.659692		1			38.72	0
VEQIAAIAQELNELDYYDSHNVNTR	1	O43707	O43707	ACTN4_HUMAN	ACTN4	Alpha-actinin-4	R	C	VEQIAAIAQELNELDYYDSHNVNTR	VEQIAAIAQELNELDYYDSHNVNTR	N-Term(iTRAQ4plex)	0	0	0	3049.5	0.729329	-0.455359	-0.365109		1		0.897653	-0.15577	0.00348331		1			39.49	0
ACLISLGYDVENDRQGEAEFNR	1	O43707	O43707	ACTN4_HUMAN	ACTN4	Alpha-actinin-4	K	I	ACLISLGYDVENDRQGEAEFNR	ACLISLGYDVENDRQGEAEFNR	N-Term(iTRAQ4plex); C2(Methylthio)	0	0	0	2689.24	0.290979	-1.78101	-1.69076		1		0.946561	-0.0792331	0.0800199		1			41.54	1
AAPFNNWMESAMEDLQDMFIVHTIEEIEGLISAHDQFK	1	O43707	O43707	ACTN4_HUMAN	ACTN4	Alpha-actinin-4	R	S	AAPFNNWMESAMEDLQDMFIVHTIEEIEGLISAHDQFK	AAPFNNWMESAMEDLQDMFIVHTIEEIEGLISAHDQFK	N-Term(iTRAQ4plex); M8(Oxidation); M12(Oxidation); M18(Oxidation); K38(iTRAQ4plex)	0	0	0	4743.21	0.352167	-1.50567	-1.41542		1		1.08191	0.113583	0.272836		1		43.98		0
AAPFNNWMESAMEDLQDMFIVHTIEEIEGLISAHDQFK	1	O43707	O43707	ACTN4_HUMAN	ACTN4	Alpha-actinin-4	R	S	AAPFNNWMESAMEDLQDMFIVHTIEEIEGLISAHDQFK	AAPFNNWMESAMEDLQDMFIVHTIEEIEGLISAHDQFK	N-Term(iTRAQ4plex); K38(iTRAQ4plex)	0	0	0	4695.26							1.12989	0.176183	0.335436		1			42.4	0
AAPFNNWMESAMEDLQDMFIVHTIEEIEGLISAHDQFK	1	O43707	O43707	ACTN4_HUMAN	ACTN4	Alpha-actinin-4	R	S	AAPFNNWMESAMEDLQDMFIVHTIEEIEGLISAHDQFK	AAPFNNWMESAMEDLQDMFIVHTIEEIEGLISAHDQFK	N-Term(iTRAQ4plex); N5(Asn->Asp); N6(Asn->Asp); K38(iTRAQ4plex)	0	0	2	4697.25							1.1802	0.239027	0.39828		1			42.37	0
AAPFNNWMESAMEDLQDMFIVHTIEEIEGLISAHDQFK	1	O43707	O43707	ACTN4_HUMAN	ACTN4	Alpha-actinin-4	R	S	AAPFNNWMESAMEDLQDMFIVHTIEEIEGLISAHDQFK	AAPFNNWMESAMEDLQDMFIVHTIEEIEGLISAHDQFK	N-Term(iTRAQ4plex); N6(Asn->Asp); K38(iTRAQ4plex)	0	0	1	4696.23							1.23083	0.299636	0.458889		1			55.16	0
IMSLVDPNHSGLVTFQAFIDFMSR	2	O43707	O43707	ACTN4_HUMAN	ACTN4	Alpha-actinin-4	R	E	IMSLVDPNHSGLVTFQAFIDFMSR	IMSLVDPNHSGLVTFQAFIDFMSR	N-Term(iTRAQ4plex); M2(Oxidation); M22(Oxidation)	0	0	0	2901.44							1.24708	0.318555	0.477808		2	72.7762		44.02	0
SIEWDLEDLDETISIVEANPR	1	O43752	O43752	STX6_HUMAN	STX6	Syntaxin-6	R	K	SIEWDLEDLDETISIVEANPR	SIEWDLEDLDETISIVEANPR	N-Term(iTRAQ4plex)	0	0	0	2588.29													45.81		0
AAITFSFFSIFSWGVLASLAYQR	1	O43760	O43760	SNG2_HUMAN	SYNGR2	Synaptogyrin-2	R	Y	AAITFSFFSIFSWGVLASLAYQR	AAITFSFFSIFSWGVLASLAYQR	N-Term(iTRAQ4plex)	0	0	0	2726.44							0.870654	-0.199829	-0.0405756		1			50.42	0
LPHVLLLQLGTTFFK	6	O43809	O43809	CPSF5_HUMAN	NUDT21	Cleavage and polyadenylation specificity factor subunit 5	R	L	LPHVLLLQLGTTFFK	LPHVLLLQLGTTFFK	N-Term(iTRAQ4plex); K15(iTRAQ4plex)	0	0	0	2015.23	0.412252	-1.2784	-1.18815		2	3.69926	0.986534	-0.01956	0.139693		3	55.8228	48.31	53.67	0
VWNVAENSYVETLFGHQDAVAALDALSR	1	O43818	O43818	U3IP2_HUMAN	RRP9	U3 small nucleolar RNA-interacting protein 2	K	E	VWNVAENSYVETLFGHQDAVAALDALSR	VWNVAENSYVETLFGHQDAVAALDALSR	N-Term(iTRAQ4plex)	0	0	0	3219.62							2.40627	1.2668	1.42605		1			66.25	0
ETPEEVAADVLAEVITAAVR	1	O43823	O43823	AKAP8_HUMAN	AKAP8	A-kinase anchor protein 8	K	A	ETPEEVAADVLAEVITAAVR	ETPEEVAADVLAEVITAAVR	N-Term(iTRAQ4plex)	0	0	0	2227.19														49.84	0
SAANVVLFDIFVNILTHNLAEPAYEADVAQLEYK	1	O43847	O43847	NRDC_HUMAN	NRDC	Nardilysin	K	L	SAANVVLFDIFVNILTHNLAEPAYEADVAQLEYK	SAANVVLFDIFVNILTHNLAEPAYEADVAQLEYK	N-Term(iTRAQ4plex); K34(iTRAQ4plex)	0	0	0	4066.14														35.15	0
EEIVDKYDLFVGSQATDFGEALVR	9	O43852	O43852	CALU_HUMAN	CALU	Calumenin	K	H	EEIVDKYDLFVGSQATDFGEALVR	EEIVDKYDLFVGSQATDFGEALVR	N-Term(iTRAQ4plex); K6(iTRAQ4plex)	0	0	0	2989.54	0.512519	-0.964323	-0.874073		6	52.5296	1.15225	0.204448	0.363701		7	12.7809	44.83	65.82	1
EIEIAEQDMSALISLR	2	O43865	O43865	SAHH2_HUMAN	AHCYL1	S-adenosylhomocysteine hydrolase-like protein 1	R	K	EIEIAEQDMSALISLR	EIEIAEQDMSALISLR	N-Term(iTRAQ4plex)	0	0	0	1962.03	0.232616	-2.10398	-2.01373		1		0.819246	-0.287631	-0.128378		1		43.1	55.61	0
GQWGTVCDDGWDIK	2	O43866	O43866	CD5L_HUMAN	CD5L	CD5 antigen-like	K	D	GQWGTVCDDGWDIK	GQWGTVCDDGWDIK	N-Term(iTRAQ4plex); C7(Methylthio); K14(iTRAQ4plex)	0	0	0	1913.88	0.169813	-2.55798	-2.46773		1		0.0786954	-3.66758	-3.50832		1		35.99	56.21	0
EDQVVCK	2	O43866	O43866	CD5L_HUMAN	CD5L	CD5 antigen-like	K	Q	EDQVVCK	EDQVVCK	N-Term(iTRAQ4plex); C6(Methylthio); K7(iTRAQ4plex)	0	0	0	1154.58	0.362012	-1.46589	-1.37564		1		0.114022	-3.13262	-2.97337		1		39.43	39.24	0
CSGEEQSLEQCQHR	2	O43866	O43866	CD5L_HUMAN	CD5L	CD5 antigen-like	R	F	CSGEEQSLEQCQHR	CSGEEQSLEQCQHR	N-Term(iTRAQ4plex); C1(Methylthio); C11(Methylthio)	0	0	0	1869.75	0.314576	-1.66852	-1.57827		1		0.115419	-3.11505	-2.9558		1		45.95	41.82	0
IWLDNVR	2	O43866	O43866	CD5L_HUMAN	CD5L	CD5 antigen-like	R	C	IWLDNVR	IWLDNVR	N-Term(iTRAQ4plex)	0	0	0	1059.61	0.343947	-1.53974	-1.44949		2	27.6583	0.12288	-3.02468	-2.86543		2	58.3078		45.26	0
CYGPGVGR	1	O43866	O43866	CD5L_HUMAN	CD5L	CD5 antigen-like	K	I	CYGPGVGR	CYGPGVGR	N-Term(iTRAQ4plex); C1(Methylthio)	0	0	0	998.467	0.458426	-1.12524	-1.03499		1		0.129817	-2.94545	-2.78619		1		33.75		0
LVGGLHR	2	O43866	O43866	CD5L_HUMAN	CD5L	CD5 antigen-like	R	C	LVGGLHR	LVGGLHR	N-Term(iTRAQ4plex)	0	0	0	895.561	0.348589	-1.5204	-1.43015		1		0.142959	-2.80632	-2.64707		1		23.86	20.28	0
LADGPGHCK	3	O43866	O43866	CD5L_HUMAN	CD5L	CD5 antigen-like	R	G	LADGPGHCK	LADGPGHCK	N-Term(iTRAQ4plex); C8(Methylthio); K9(iTRAQ4plex)	0	0	0	1231.62	0.417126	-1.26145	-1.1712		3	17.5115	0.16001	-2.64376	-2.48451		3	66.5271	57.77		0
EATLQDCPSGPWGK	4	O43866	O43866	CD5L_HUMAN	CD5L	CD5 antigen-like	R	N	EATLQDCPSGPWGK	EATLQDCPSGPWGK	N-Term(iTRAQ4plex); C7(Methylthio); K14(iTRAQ4plex)	0	0	0	1822.88	0.476131	-1.07057	-0.980319		2	9.33025	0.285737	-1.80724	-1.64799		2	56.0306	81.15	42.62	0
LADGPGHCK	2	O43866	O43866	CD5L_HUMAN	CD5L	CD5 antigen-like	R	G	LADGPGHCK	LADGPGHCK	C8(Methylthio); K9(iTRAQ4plex)	0	0	0	1087.52	0.761609	-0.392878	-0.302629		1		0.736607	-0.441033	-0.28178		1		49.72	52.59	0
LEDVALVVEAK	2	O43895	O43895	XPP2_HUMAN	XPNPEP2	Xaa-Pro aminopeptidase 2	R	T	LEDVALVVEAK	LEDVALVVEAK	N-Term(iTRAQ4plex); K11(iTRAQ4plex)	0	0	0	1473.87	1.47874	0.564373	0.654623		1		1.79433	0.843447	1.0027		1		42.73	54.38	0
NLIDVSLLSPEHLQYLNR	2	O43895	O43895	XPP2_HUMAN	XPNPEP2	Xaa-Pro aminopeptidase 2	R	Y	NLIDVSLLSPEHLQYLNR	NLIDVSLLSPEHLQYLNR	N-Term(iTRAQ4plex)	0	0	0	2268.25	1.58476	0.664264	0.754514		1		2.23681	1.16144	1.32069		1		41.88	42.13	0
YLVWLEK	2	O43895	O43895	XPP2_HUMAN	XPNPEP2	Xaa-Pro aminopeptidase 2	R	N	YLVWLEK	YLVWLEK	N-Term(iTRAQ4plex); K7(iTRAQ4plex)	0	0	0	1238.74	1.64999	0.722453	0.812703		1		2.62833	1.39415	1.5534		1		45.12	36.85	0
VPTAVLLSALEETAWLFNLR	1	O43895	O43895	XPP2_HUMAN	XPNPEP2	Xaa-Pro aminopeptidase 2	K	A	VPTAVLLSALEETAWLFNLR	VPTAVLLSALEETAWLFNLR		0	0	0	2243.24														47.76	0
ELMEIEEVSENVLQVHLNGLLQINDK	1	O43929	O43929	ORC4_HUMAN	ORC4	Origin recognition complex subunit 4	K	I	ELMEIEEVSENVLQVHLNGLLQINDK	ELMEIEEVSENVLQVHLNGLLQINDK	N-Term(iTRAQ4plex); N18(Asn->Asp); K26(iTRAQ4plex)	0	0	1	3295.73	0.943888	-0.0833128	0.00693705		1		1.65706	0.728624	0.887877		1		46.92		0
TSSCPVIFILDEFDLFAHHK	1	O43929	O43929	ORC4_HUMAN	ORC4	Origin recognition complex subunit 4	R	N	TSSCPVIFILDEFDLFAHHK	TSSCPVIFILDEFDLFAHHK	N-Term(iTRAQ4plex); C4(Methylthio); K20(iTRAQ4plex)	0	0	0	2653.34	0.517234	-0.951111	-0.860862		1		1.96125	0.971776	1.13103		1			41.11	0
AHVFECNLESSVESIISPK	1	O60216	O60216	RAD21_HUMAN	RAD21	Double-strand-break repair protein rad21 homolog	K	V	AHVFECNLESSVESIISPK	AHVFECNLESSVESIISPK	N-Term(iTRAQ4plex); C6(Methylthio); K19(iTRAQ4plex)	0	0	0	2423.22	0.460089	-1.12002	-1.02977		1		0.807857	-0.307828	-0.148575		1		42.41		0
LGAASLK	1	O60231	O60231	DHX16_HUMAN	DHX16	Pre-mRNA-splicing factor ATP-dependent RNA helicase DHX16	R	F	LGAASLK	LGAASLK	N-Term(iTRAQ4plex)	0	0	0	803.51	1.53849	0.621515	0.711765		1		1.3358	0.417699	0.576952		1		23.34		0
LTWASAELGSSTSLETSIQLCGLIR	2	O60232	O60232	SSA27_HUMAN	SSSCA1	Sjoegren syndrome/scleroderma autoantigen 1	K	A	LTWASAELGSSTSLETSIQLCGLIR	LTWASAELGSSTSLETSIQLCGLIR	N-Term(iTRAQ4plex); C21(Methylthio)	0	0	0	2826.45	0.526274	-0.926114	-0.835864		1		1.13145	0.178173	0.337426		1		36.46	39.25	0
TPEEVIEYSAVFWER	2	O60264	O60264	SMCA5_HUMAN	SMARCA5	SWI/SNF-related matrix-associated actin-dependent regulator of chromatin subfamily A member 5	K	C	TPEEVIEYSAVFWER	TPEEVIEYSAVFWER	N-Term(iTRAQ4plex)	0	0	0	1999	0.616205	-0.698519	-0.608269		1		1.16408	0.219191	0.378444		1		37.57	44.21	0
DVLLPGEWDVCVTSYEMLIK	3	O60264	O60264	SMCA5_HUMAN	SMARCA5	SWI/SNF-related matrix-associated actin-dependent regulator of chromatin subfamily A member 5	R	E	DVLLPGEWDVCVTSYEMLIK	DVLLPGEWDVCVTSYEMLIK	N-Term(iTRAQ4plex); C11(Methylthio); K20(iTRAQ4plex)	0	0	0	2644.33	0.481954	-1.05303	-0.962783		1		1.325	0.405996	0.565249		1		72.48	51.95	0
NQEELSSLVWICTSTHSATK	1	O60271	O60271	JIP4_HUMAN	SPAG9	C-Jun-amino-terminal kinase-interacting protein 4	K	V	NQEELSSLVWICTSTHSATK	NQEELSSLVWICTSTHSATK	N-Term(iTRAQ4plex); C12(Methylthio); K20(iTRAQ4plex)	0	0	0	2568.27	0.903681	-0.146114	-0.0558642		1		1.04787	0.0674587	0.226712		1			44.31	0
AALAETDGEFSLHEQTVLLLFLDHCFNSLEVDLIR	2	O60306	O60306	AQR_HUMAN	AQR	Intron-binding protein aquarius	K	S	AALAETDGEFSLHEQTVLLLFLDHCFNSLEVDLIR	AALAETDGEFSLHEQTVLLLFLDHCFNSLEVDLIR	N-Term(iTRAQ4plex); C25(Methylthio)	0	0	0	4149.08	0.589719	-0.761901	-0.671652		1		1.7948	0.843822	1.00308		1		37.01	46.34	0
SLIDMYSEVLDVLSDYDASYNTQDHLPR	1	O60313	O60313	OPA1_HUMAN	OPA1	Dynamin-like 120 kDa protein, mitochondrial	K	V	SLIDMYSEVLDVLSDYDASYNTQDHLPR	SLIDMYSEVLDVLSDYDASYNTQDHLPR	N-Term(iTRAQ4plex)	0	0	0	3403.62							1.28323	0.359775	0.519028		1			41.69	0
APILLALVAGEAAGIMENISDDVIVGR	1	O60341	O60341	KDM1A_HUMAN	KDM1A	Lysine-specific histone demethylase 1A	K	C	APILLALVAGEAAGIMENISDDVIVGR	APILLALVAGEAAGIMENISDDVIVGR	N-Term(iTRAQ4plex)	0	0	0	2851.57														65.23	0
DTYIGYLPLAHVLELTAEISCFTYGCR	2	O60488	O60488	ACSL4_HUMAN	ACSL4	Long-chain-fatty-acid--CoA ligase 4	K	I	DTYIGYLPLAHVLELTAEISCFTYGCR	DTYIGYLPLAHVLELTAEISCFTYGCR	N-Term(iTRAQ4plex); C21(Methylthio); C26(Methylthio)	0	0	0	3284.57							1.33794	0.420013	0.579266		1			54.18	0
EAVVHGLNESEASYLITSVELLESK	4	O60488	O60488	ACSL4_HUMAN	ACSL4	Long-chain-fatty-acid--CoA ligase 4	K	L	EAVVHGLNESEASYLITSVELLESK	EAVVHGLNESEASYLITSVELLESK	N-Term(iTRAQ4plex); K25(iTRAQ4plex)	0	0	0	3005.59	0.481303	-1.05498	-0.964734		3	66.3862	1.41667	0.502502	0.661755		3	50.1116	62.76	59.33	0
EMYSVEEAEQLMTLISAAR	2	O60502	O60502	OGA_HUMAN	MGEA5	Protein O-GlcNAcase	R	E	EMYSVEEAEQLMTLISAAR	EMYSVEEAEQLMTLISAAR	N-Term(iTRAQ4plex)	0	0	0	2315.14	0.372717	-1.42385	-1.3336		1		0.80052	-0.320991	-0.161738		1		56.59	61.95	0
GVLTNPNCEFEANYVAIHTLATWYK	2	O60502	O60502	OGA_HUMAN	MGEA5	Protein O-GlcNAcase	K	S	GVLTNPNCEFEANYVAIHTLATWYK	GVLTNPNCEFEANYVAIHTLATWYK	N-Term(iTRAQ4plex); C8(Methylthio); K25(iTRAQ4plex)	0	0	0	3188.58	0.462848	-1.11139	-1.02114		1		1.8214	0.86505	1.0243		1			49.94	0
GNIVLTDYEYVILNILR	3	O60524	O60524	NEMF_HUMAN	NEMF	Nuclear export mediator factor NEMF	R	F	GNIVLTDYEYVILNILR	GNIVLTDYEYVILNILR	N-Term(iTRAQ4plex)	0	0	0	2152.21	0.971589	-0.0415815	0.0486684		1		1.09189	0.126831	0.286084		2	46.6059	65.19	50.18	0
IVDFQFGSDEAAYHLIIELYDR	1	O60524	O60524	NEMF_HUMAN	NEMF	Nuclear export mediator factor NEMF	R	G	IVDFQFGSDEAAYHLIIELYDR	IVDFQFGSDEAAYHLIIELYDR	N-Term(iTRAQ4plex)	0	0	0	2758.38	0.449588	-1.15333	-1.06308		1		1.84011	0.879796	1.03905		1			55.8	0
ILNANDEATVSVLGELAAEMNGVFDTTFQSHLNK	1	O60566	O60566	BUB1B_HUMAN	BUB1B	Mitotic checkpoint serine/threonine-protein kinase BUB1 beta	R	A	ILNANDEATVSVLGELAAEMNGVFDTTFQSHLNK	ILNANDEATVSVLGELAAEMNGVFDTTFQSHLNK	N-Term(iTRAQ4plex); N21(Asn->Asp); K34(iTRAQ4plex)	0	0	1	3937.97	0.679205	-0.558081	-0.467832		1		0.975581	-0.0356661	0.123587		1			37.37	0
LLVITVATAETEGYLR	5	O60568	O60568	PLOD3_HUMAN	PLOD3	Procollagen-lysine,2-oxoglutarate 5-dioxygenase 3	K	F	LLVITVATAETEGYLR	LLVITVATAETEGYLR	N-Term(iTRAQ4plex)	0	0	0	1893.08	0.405888	-1.30085	-1.2106		3	0.0446866	1.32549	0.406529	0.565782		3	12.5805	72.23	82.26	0
MLSELKDEYDDLAESEQFGVVMGTVPR	1	O60610	O60610	DIAP1_HUMAN	DIAPH1	Protein diaphanous homolog 1	K	L	MLSELKDEYDDLAESEQFGVVMGTVPR	MLSELKDEYDDLAESEQFGVVMGTVPR	N-Term(iTRAQ4plex); K6(iTRAQ4plex)	0	0	0	3346.64														42	1
KLASGFGEDVDGYCDTIVAVAEVIK	1	O60645	O60645	EXOC3_HUMAN	EXOC3	Exocyst complex component 3	R	L	KLASGFGEDVDGYCDTIVAVAEVIK	KLASGFGEDVDGYCDTIVAVAEVIK	N-Term(iTRAQ4plex); K1(iTRAQ4plex); C14(Methylthio); K25(iTRAQ4plex)	0	0	0	3077.59	0.200328	-2.31956	-2.22931		1		1.93935	0.955571	1.11482		1		43.5		1
VASMPLISSTCDMVSAAYASTK	1	O60664	O60664	PLIN3_HUMAN	PLIN3	Perilipin-3	R	E	VASMPLISSTCDMVSAAYASTK	VASMPLISSTCDMVSAAYASTK	N-Term(iTRAQ4plex); C11(Methylthio); K22(iTRAQ4plex)	0	0	0	2567.25	0.780298	-0.357904	-0.267654		1		0.990107	-0.014344	0.144909		1		56.26		0
QVEDLQATFSSIHSFQDLSSSILAQSR	4	O60664	O60664	PLIN3_HUMAN	PLIN3	Perilipin-3	R	E	QVEDLQATFSSIHSFQDLSSSILAQSR	QVEDLQATFSSIHSFQDLSSSILAQSR	N-Term(iTRAQ4plex)	0	0	0	3138.58	0.707462	-0.499276	-0.409026		3	77.9199	1.36483	0.44872	0.607973		3	64.8072	57.44	73.86	0
RQVEDLQATFSSIHSFQDLSSSILAQSR	1	O60664	O60664	PLIN3_HUMAN	PLIN3	Perilipin-3	R	E	RQVEDLQATFSSIHSFQDLSSSILAQSR	RQVEDLQATFSSIHSFQDLSSSILAQSR	N-Term(iTRAQ4plex)	0	0	0	3294.69														65.36	1
QVEDLQATFSSIHSFQDLSSSILAQSR	1	O60664	O60664	PLIN3_HUMAN	PLIN3	Perilipin-3	R	E	QVEDLQATFSSIHSFQDLSSSILAQSR	QVEDLQATFSSIHSFQDLSSSILAQSR	N-Term(Gln->pyro-Glu)	0	0	0	2977.45														59.28	0
EAFSELDMTSEVLQITMSPDKPYFR	1	O60671	O60671	RAD1_HUMAN	RAD1	Cell cycle checkpoint protein RAD1	R	L	EAFSELDMTSEVLQITMSPDKPYFR	EAFSELDMTSEVLQITMSPDKPYFR	N-Term(iTRAQ4plex); K21(iTRAQ4plex)	0	0	0	3222.59	0.387749	-1.3668	-1.27655		1		0.648561	-0.624685	-0.465432		1			42.8	0
LLFSSDSDLLADACWALSYLSDGPNEK	1	O60684	O60684	IMA7_HUMAN	KPNA6	Importin subunit alpha-7	R	I	LLFSSDSDLLADACWALSYLSDGPNEK	LLFSSDSDLLADACWALSYLSDGPNEK	N-Term(iTRAQ4plex); C14(Methylthio); K27(iTRAQ4plex)	0	0	0	3264.57							0.944968	-0.0816633	0.0775897		1			47.62	0
EMVEMLFSDDSDLQLATTQK	2	O60684	O60684	IMA7_HUMAN	KPNA6	Importin subunit alpha-7	R	F	EMVEMLFSDDSDLQLATTQK	EMVEMLFSDDSDLQLATTQK	N-Term(iTRAQ4plex); K20(iTRAQ4plex)	0	0	0	2589.27	0.351076	-1.51015	-1.4199		1		0.973159	-0.0392527	0.12		1		42.88	56.01	0
RNENCTLQFEAAWALTNIASGTSQQTK	2	O60684	O60684	IMA7_HUMAN	KPNA6	Importin subunit alpha-7	K	I	RNENCTLQFEAAWALTNIASGTSQQTK	RNENCTLQFEAAWALTNIASGTSQQTK	N-Term(iTRAQ4plex); C5(Methylthio); K27(iTRAQ4plex)	0	0	0	3316.63	0.532596	-0.908885	-0.818635		2	0.306632	1.10137	0.139302	0.298555		2	15.767		93.32	1
NENCTLQFEAAWALTNIASGTSQQTK	2	O60684	O60684	IMA7_HUMAN	KPNA6	Importin subunit alpha-7	R	I	NENCTLQFEAAWALTNIASGTSQQTK	NENCTLQFEAAWALTNIASGTSQQTK	N-Term(iTRAQ4plex); C4(Methylthio); K26(iTRAQ4plex)	0	0	0	3160.53	0.395954	-1.3366	-1.24635		1		1.35559	0.438919	0.598172		1		41.84	51.78	0
AVGNIVTGDDIQTQVILNCSALPCLLHLLSSPK	1	O60684	O60684	IMA7_HUMAN	KPNA6	Importin subunit alpha-7	R	E	AVGNIVTGDDIQTQVILNCSALPCLLHLLSSPK	AVGNIVTGDDIQTQVILNCSALPCLLHLLSSPK	N-Term(iTRAQ4plex); C19(Methylthio); C24(Methylthio); K33(iTRAQ4plex)	0	0	0	3813.01														53.46	0
DVLNLVYLCEALNLPEVAR	1	O60701	O60701	UGDH_HUMAN	UGDH	UDP-glucose 6-dehydrogenase	K	Y	DVLNLVYLCEALNLPEVAR	DVLNLVYLCEALNLPEVAR	N-Term(iTRAQ4plex); C9(Methylthio)	0	0	0	2334.23							1.04738	0.0667861	0.226039		1		40.97		0
DPYEACDGAHAVVICTEWDMFK	1	O60701	O60701	UGDH_HUMAN	UGDH	UDP-glucose 6-dehydrogenase	K	E	DPYEACDGAHAVVICTEWDMFK	DPYEACDGAHAVVICTEWDMFK	N-Term(iTRAQ4plex); C6(Methylthio); C15(Methylthio); K22(iTRAQ4plex)	0	0	0	2880.25	0.602037	-0.732076	-0.641826		1		1.07307	0.101745	0.260998		1			41.75	0
ECDGLVDALIFIVQAEIGQK	4	O60716	O60716	CTND1_HUMAN	CTNND1	Catenin delta-1	R	D	ECDGLVDALIFIVQAEIGQK	ECDGLVDALIFIVQAEIGQK	N-Term(iTRAQ4plex); C2(Methylthio); K20(iTRAQ4plex)	0	0	0	2495.32	0.133691	-2.90303	-2.81278		1		1.14177	0.191267	0.35052		3	38.8549	48.5	63.9	0
NLPGGQQNSSWNFSEDTVISILNTINEVIAENLEAAK	1	O60716	O60716	CTND1_HUMAN	CTNND1	Catenin delta-1	K	K	NLPGGQQNSSWNFSEDTVISILNTINEVIAENLEAAK	NLPGGQQNSSWNFSEDTVISILNTINEVIAENLEAAK	N-Term(iTRAQ4plex); K37(iTRAQ4plex)	0	0	0	4304.2	0.105013	-3.25137	-3.16112		1		1.71974	0.78219	0.941443		1		61.15		0
IYISLLK	3	O60716	O60716	CTND1_HUMAN	CTNND1	Catenin delta-1	R	E	IYISLLK	IYISLLK		0	0	0	849.543													30.42	13.89	0
TGLALYVAGLNALLLLLYRPPR	1	O60725	O60725	ICMT_HUMAN	ICMT	Protein-S-isoprenylcysteine O-methyltransferase	R	Y	TGLALYVAGLNALLLLLYRPPR	TGLALYVAGLNALLLLLYRPPR	N-Term(iTRAQ4plex)	0	0	0	2541.53	0.57809	-0.790634	-0.700384		1		1.17726	0.235439	0.394692		1			28.47	0
DRTEEEEISLIHFFGEEYLEYK	2	O60725	O60725	ICMT_HUMAN	ICMT	Protein-S-isoprenylcysteine O-methyltransferase	R	K	DRTEEEEISLIHFFGEEYLEYK	DRTEEEEISLIHFFGEEYLEYK	N-Term(iTRAQ4plex); K22(iTRAQ4plex)	0	0	0	3064.51	0.555022	-0.849384	-0.759134		1		1.29205	0.369663	0.528916		1			48.07	1
IDQLHQEQAFADFYMFSELLSDYIR	2	O60749	O60749	SNX2_HUMAN	SNX2	Sorting nexin-2	K	L	IDQLHQEQAFADFYMFSELLSDYIR	IDQLHQEQAFADFYMFSELLSDYIR	N-Term(iTRAQ4plex)	0	0	0	3223.55	0.157012	-2.67106	-2.58081		1		1.38338	0.468198	0.627451		2	32.7212	49.14	38.62	0
IDQLHQEQAFADFYMFSELLSDYIR	2	O60749	O60749	SNX2_HUMAN	SNX2	Sorting nexin-2	K	L	IDQLHQEQAFADFYMFSELLSDYIR	IDQLHQEQAFADFYMFSELLSDYIR	N-Term(iTRAQ4plex); M15(Oxidation)	0	0	0	3239.54							1.61236	0.689177	0.84843		1		38.55	57.51	0
SFSESGINYEIIIIDDGSPDGTR	1	O60762	O60762	DPM1_HUMAN	DPM1	Dolichol-phosphate mannosyltransferase subunit 1	K	D	SFSESGINYEIIIIDDGSPDGTR	SFSESGINYEIIIIDDGSPDGTR	N-Term(iTRAQ4plex)	0	0	0	2629.28	1.04934	0.0694817	0.159732		1		1.0627	0.0877276	0.246981		1		36.02		0
LLDIISEEGNSDGGIVVEDCLILLQNLLK	3	O60763	O60763	USO1_HUMAN	USO1	General vesicular transport factor p115	R	N	LLDIISEEGNSDGGIVVEDCLILLQNLLK	LLDIISEEGNSDGGIVVEDCLILLQNLLK	N-Term(iTRAQ4plex); C20(Methylthio); K29(iTRAQ4plex)	0	0	0	3459.86							2.15012	1.10442	1.26367		2	26.6072	39.12	34.17	0
FHVLVASQDFVESVLVR	1	O60784	O60784	TOM1_HUMAN	TOM1	Target of Myb protein 1	R	T	FHVLVASQDFVESVLVR	FHVLVASQDFVESVLVR	N-Term(iTRAQ4plex)	0	0	0	2089.16	0.632232	-0.661473	-0.571224		1		1.26755	0.342041	0.501294		1			51.32	0
AMGIMNSFVNDIFER	4	O60814	O60814	H2B1K_HUMAN	HIST1H2BK	Histone H2B type 1-K	K	I	AMGIMNSFVNDIFER	AMGIMNSFVNDIFER	N-Term(iTRAQ4plex)	0	0	0	1887.92	0.368954	-1.43849	-1.34824		2	47.2776	0.942661	-0.0851887	0.0740643		2	59.578	59.79	97.42	0
LLLPGELAK	9	O60814	O60814	H2B1K_HUMAN	HIST1H2BK	Histone H2B type 1-K	R	H	LLLPGELAK	LLLPGELAK	N-Term(iTRAQ4plex); K9(iTRAQ4plex)	0	0	0	1241.81	0.43843	-1.18958	-1.09933		5	16.3511	1.00053	0.000768713	0.160022		5	13.0896	59.03	38.78	0
AMGIMNSFVNDIFER	13	O60814	O60814	H2B1K_HUMAN	HIST1H2BK	Histone H2B type 1-K	K	I	AMGIMNSFVNDIFER	AMGIMNSFVNDIFER	N-Term(iTRAQ4plex); M2(Oxidation); M5(Oxidation)	0	0	0	1919.91	0.441308	-1.18014	-1.08989		13	37.1953	1.01751	0.0250409	0.184294		13	33.1923	37.22	59.04	0
QVHPDTGISSK	4	O60814	O60814	H2B1K_HUMAN	HIST1H2BK	Histone H2B type 1-K	K	A	QVHPDTGISSK	QVHPDTGISSK	N-Term(iTRAQ4plex); K11(iTRAQ4plex)	0	0	0	1456.8	1.11304	0.1545	0.24475		2	1.5574	1.54974	0.632026	0.791279		2	11.2478	59.15	46.53	0
YEDGIEVNQEIVVITTK	1	O60832	O60832	DKC1_HUMAN	DKC1	H/ACA ribonucleoprotein complex subunit 4	R	G	YEDGIEVNQEIVVITTK	YEDGIEVNQEIVVITTK	N-Term(iTRAQ4plex); K17(iTRAQ4plex)	0	0	0	2238.21	0.513878	-0.960501	-0.870251		1		0.956236	-0.0645613	0.0946917		1			50.94	0
GVYVQASTLGSLEALLEFLK	1	O60841	O60841	IF2P_HUMAN	EIF5B	Eukaryotic translation initiation factor 5B	K	T	GVYVQASTLGSLEALLEFLK	GVYVQASTLGSLEALLEFLK	N-Term(iTRAQ4plex); K20(iTRAQ4plex)	0	0	0	2426.38	0.531596	-0.911598	-0.821348		1		0.704929	-0.50445	-0.345197		1			40.53	0
IFSAEIIYHLFDAFTK	2	O60841	O60841	IF2P_HUMAN	EIF5B	Eukaryotic translation initiation factor 5B	R	Y	IFSAEIIYHLFDAFTK	IFSAEIIYHLFDAFTK	N-Term(iTRAQ4plex); K16(iTRAQ4plex)	0	0	0	2203.21	0.378609	-1.40122	-1.31097		2	22.405	1.18166	0.240821	0.400074		2	57.8942	49.71		0
AIIVEFAQQGLNAALFYENK	8	O60841	O60841	IF2P_HUMAN	EIF5B	Eukaryotic translation initiation factor 5B	K	D	AIIVEFAQQGLNAALFYENK	AIIVEFAQQGLNAALFYENK	N-Term(iTRAQ4plex); K20(iTRAQ4plex)	0	0	0	2527.38	0.630879	-0.664564	-0.574314		4	23.6709	1.39154	0.476683	0.635936		4	16.8815	69.91	73.53	0
AIIVEFAQQGLNAALFYENKDPR	2	O60841	O60841	IF2P_HUMAN	EIF5B	Eukaryotic translation initiation factor 5B	K	T	AIIVEFAQQGLNAALFYENKDPR	AIIVEFAQQGLNAALFYENKDPR	N-Term(iTRAQ4plex); K20(iTRAQ4plex)	0	0	0	2895.56	0.239102	-2.0643	-1.97405		1		1.47805	0.563694	0.722947		2	0.47149	33.22	51.33	1
GSSLCDIAILVVDIMHGLEPQTIESINLLK	2	O60841	O60841	IF2P_HUMAN	EIF5B	Eukaryotic translation initiation factor 5B	R	S	GSSLCDIAILVVDIMHGLEPQTIESINLLK	GSSLCDIAILVVDIMHGLEPQTIESINLLK	N-Term(iTRAQ4plex); C5(Methylthio); K30(iTRAQ4plex)	0	0	0	3555.91													34.8	40.85	0
IGLVEALCGFQFTFK	19	O60884	O60884	DNJA2_HUMAN	DNAJA2	DnaJ homolog subfamily A member 2	K	H	IGLVEALCGFQFTFK	IGLVEALCGFQFTFK	N-Term(iTRAQ4plex); C8(Methylthio); K15(iTRAQ4plex)	0	0	0	2007.07	0.255343	-1.96949	-1.87924		12	25.9849	1.28228	0.358715	0.517968		12	28.5583	60.69	93	0
HAHLTDTEIMTLVDETNMYEGVGR	2	O60925	O60925	PFD1_HUMAN	PFDN1	Prefoldin subunit 1	K	M	HAHLTDTEIMTLVDETNMYEGVGR	HAHLTDTEIMTLVDETNMYEGVGR	N-Term(iTRAQ4plex)	0	0	0	2876.36	0.544343	-0.877411	-0.787162		1		1.18426	0.243988	0.403241		2	70.0153		65.54	0
DSGSYFCR	1	O75015	O75015	FCG3B_HUMAN	FCGR3B	Low affinity immunoglobulin gamma Fc region receptor III-B	K	G	DSGSYFCR	DSGSYFCR	N-Term(iTRAQ4plex); C7(Methylthio)	0	0	0	1124.46	0.613362	-0.705189	-0.614939		1		0.435332	-1.19981	-1.04056		1		26.63		0
AVVFLEPQWYSVLEK	3	O75015	O75015	FCG3B_HUMAN	FCGR3B	Low affinity immunoglobulin gamma Fc region receptor III-B	K	D	AVVFLEPQWYSVLEK	AVVFLEPQWYSVLEK	N-Term(iTRAQ4plex); K15(iTRAQ4plex)	0	0	0	2096.17	1.51167	0.596147	0.686397		2	1.8134	1.26839	0.342995	0.502248		2	9.8185	55.64	49.27	0
VTYLQNGK	4	O75015	O75015	FCG3B_HUMAN	FCGR3B	Low affinity immunoglobulin gamma Fc region receptor III-B	K	D	VTYLQNGK	VTYLQNGK	N-Term(iTRAQ4plex); N6(Asn->Asp); K8(iTRAQ4plex)	0	0	1	1211.69	1.93921	0.95547	1.04572		2	61.0265	1.58895	0.668075	0.827328		2	53.7809	46.93	46.32	0
IPQEIVK	1	O75019	O75019	LIRA1_HUMAN	LILRA1	Leukocyte immunoglobulin-like receptor subfamily A member 1	R	K	IPQEIVK	IPQEIVK	N-Term(iTRAQ4plex); K7(iTRAQ4plex)	0	0	0	1114.7	1.7153	0.778457	0.868707		1		1.64468	0.717803	0.877056		1		37.57		0
NIDNPALADIYTEHAHQVVVAK	5	O75083	O75083	WDR1_HUMAN	WDR1	WD repeat-containing protein 1	R	Y	NIDNPALADIYTEHAHQVVVAK	NIDNPALADIYTEHAHQVVVAK	N-Term(iTRAQ4plex); K22(iTRAQ4plex)	0	0	0	2706.45	0.725634	-0.462687	-0.372437		3	22.6722	0.383404	-1.38306	-1.22381		3	19.376	53.61	38.91	0
GPVTDVAYSHDGAFLAVCDASK	3	O75083	O75083	WDR1_HUMAN	WDR1	WD repeat-containing protein 1	K	V	GPVTDVAYSHDGAFLAVCDASK	GPVTDVAYSHDGAFLAVCDASK	N-Term(iTRAQ4plex); C18(Methylthio); K22(iTRAQ4plex)	0	0	0	2557.23	0.627986	-0.671196	-0.580946		2	0.537087	0.59726	-0.743568	-0.584315		2	46.7674	38.67	54.01	0
FGAVFLWDSGSSVGEITGHNK	4	O75083	O75083	WDR1_HUMAN	WDR1	WD repeat-containing protein 1	K	V	FGAVFLWDSGSSVGEITGHNK	FGAVFLWDSGSSVGEITGHNK	N-Term(iTRAQ4plex); K21(iTRAQ4plex)	0	0	0	2496.28	0.414308	-1.27122	-1.18097		2	24.3436	0.64699	-0.628186	-0.468933		2	2.93698	49.46	99.74	0
CVAVGPGGYAVVVCIGQIVLLKDQR	3	O75083	O75083	WDR1_HUMAN	WDR1	WD repeat-containing protein 1	K	K	CVAVGPGGYAVVVCIGQIVLLKDQR	CVAVGPGGYAVVVCIGQIVLLKDQR	N-Term(iTRAQ4plex); C1(Methylthio); C14(Methylthio); K22(iTRAQ4plex)	0	0	0	2937.58							1.57987	0.659809	0.819062		1		45.92	54.95	1
TLTLLAEVVESGSPAESLLLALLDEHQVEADLTFFNTLVR	1	O75127	O75127	PTCD1_HUMAN	PTCD1	Pentatricopeptide repeat-containing protein 1, mitochondrial	R	K	TLTLLAEVVESGSPAESLLLALLDEHQVEADLTFFNTLVR	TLTLLAEVVESGSPAESLLLALLDEHQVEADLTFFNTLVR	N-Term(iTRAQ4plex)	0	0	0	4498.42													41.22		0
FAAAATQQQTASQYFVLLIITDGVITDLDETR	11	O75131	O75131	CPNE3_HUMAN	CPNE3	Copine-3	R	Q	FAAAATQQQTASQYFVLLIITDGVITDLDETR	FAAAATQQQTASQYFVLLIITDGVITDLDETR	N-Term(iTRAQ4plex)	0	0	0	3643.91	0.401953	-1.3149	-1.22465		3	49.0931	1.1309	0.177476	0.336729		6	38.5763	61.62	62.39	0
TIELSDDDFLGECECTLGQIVSSK	2	O75131	O75131	CPNE3_HUMAN	CPNE3	Copine-3	K	K	TIELSDDDFLGECECTLGQIVSSK	TIELSDDDFLGECECTLGQIVSSK	N-Term(iTRAQ4plex); C13(Methylthio); C15(Methylthio); K24(iTRAQ4plex)	0	0	0	2982.37	0.331304	-1.59377	-1.50352		1		1.44365	0.529725	0.688978		1		37.63	48.61	0
LPMSIIIVGVGGADFSAMEFLDGDGGSLR	3	O75131	O75131	CPNE3_HUMAN	CPNE3	Copine-3	R	S	LPMSIIIVGVGGADFSAMEFLDGDGGSLR	LPMSIIIVGVGGADFSAMEFLDGDGGSLR	N-Term(iTRAQ4plex)	0	0	0	3068.56													56.47	59.75	0
FDLNDVYVYWQTSESK	2	O75144	O75144	ICOSL_HUMAN	ICOSLG	ICOS ligand	R	T	FDLNDVYVYWQTSESK	FDLNDVYVYWQTSESK	N-Term(iTRAQ4plex); K16(iTRAQ4plex)	0	0	0	2282.12	0.689528	-0.536319	-0.446069		1		0.759205	-0.397439	-0.238186		1		37.49	50.61	0
GLYDVVSVLR	1	O75144	O75144	ICOSL_HUMAN	ICOSLG	ICOS ligand	R	I	GLYDVVSVLR	GLYDVVSVLR	N-Term(iTRAQ4plex)	0	0	0	1264.74	1.13194	0.178795	0.269045		1		0.902192	-0.148494	0.0107594		1		37.29		0
LILHAVK	3	O75147	O75147	OBSL1_HUMAN	OBSL1	Obscurin-like protein 1	R	H	LILHAVK	LILHAVK	N-Term(iTRAQ4plex)	0	0	0	937.633	0.765363	-0.385784	-0.295534		2	18.9156	1.24021	0.310586	0.469839		2	106.319	18.34	20.74	0
NYFDFDLECETVDQAVETYGLQK	1	O75153	O75153	CLU_HUMAN	CLUH	Clustered mitochondria protein homolog	K	I	NYFDFDLECETVDQAVETYGLQK	NYFDFDLECETVDQAVETYGLQK	N-Term(iTRAQ4plex); C9(Methylthio); K23(iTRAQ4plex)	0	0	0	3061.4	1.23219	0.301224	0.391474		1		1.78015	0.832003	0.991256		1		39.5		0
DPFSFDFFEDPFEDFFGNR	1	O75190	O75190	DNJB6_HUMAN	DNAJB6	DnaJ homolog subfamily B member 6	R	R	DPFSFDFFEDPFEDFFGNR	DPFSFDFFEDPFEDFFGNR	N-Term(iTRAQ4plex)	0	0	0	2519.09							1.59521	0.673742	0.832995		1			32.74	0
SSLWPMTFGLACCAVEMMHMAAPR	1	O75251	O75251	NDUS7_HUMAN	NDUFS7	NADH dehydrogenase [ubiquinone] iron-sulfur protein 7, mitochondrial	R	Y	SSLWPMTFGLACCAVEMMHMAAPR	SSLWPMTFGLACCAVEMMHMAAPR	N-Term(iTRAQ4plex); C12(Methylthio); C13(Methylthio)	0	0	0	2876.25							1.87242	0.904907	1.06416		1			37.17	0
TIDIGVVTAEEALNYGFSGVMLR	4	O75306	O75306	NDUS2_HUMAN	NDUFS2	NADH dehydrogenase [ubiquinone] iron-sulfur protein 2, mitochondrial	R	G	TIDIGVVTAEEALNYGFSGVMLR	TIDIGVVTAEEALNYGFSGVMLR	N-Term(iTRAQ4plex)	0	0	0	2599.35							0.827393	-0.273355	-0.114102		2	43.4597	61.37	43.61	0
GHMLADVVAIIGTQDIVFGEVDR	7	O75306	O75306	NDUS2_HUMAN	NDUFS2	NADH dehydrogenase [ubiquinone] iron-sulfur protein 2, mitochondrial	K	-	GHMLADVVAIIGTQDIVFGEVDR	GHMLADVVAIIGTQDIVFGEVDR	N-Term(iTRAQ4plex)	0	0	0	2599.37	0.55147	-0.858645	-0.768396		3	1.77395	0.944183	-0.0828617	0.0763913		4	6.73153	40.77	118.33	0
LDYVSMMCNEQAYSLAVEK	2	O75306	O75306	NDUS2_HUMAN	NDUFS2	NADH dehydrogenase [ubiquinone] iron-sulfur protein 2, mitochondrial	R	L	LDYVSMMCNEQAYSLAVEK	LDYVSMMCNEQAYSLAVEK	N-Term(iTRAQ4plex); C8(Methylthio); K19(iTRAQ4plex)	0	0	0	2528.18	0.217868	-2.19847	-2.10822		1		1.19733	0.259825	0.419078		1		41.54	53.26	0
GQIAFDDFIQGCIVLQR	4	O75340	O75340	PDCD6_HUMAN	PDCD6	Programmed cell death protein 6	R	L	GQIAFDDFIQGCIVLQR	GQIAFDDFIQGCIVLQR	N-Term(iTRAQ4plex); C12(Methylthio)	0	0	0	2113.06	0.368276	-1.44114	-1.35089		1		1.01907	0.0272518	0.186505		2	42.7686	58.39	41.54	0
AEDGENYDIK	2	O75347	O75347	TBCA_HUMAN	TBCA	Tubulin-specific chaperone A	R	K	AEDGENYDIK	AEDGENYDIK	N-Term(iTRAQ4plex); K10(iTRAQ4plex)	0	0	0	1441.7													40.08	48.8	0
AGNYEEALQLYQHAVQYFLHVVK	2	O75351	O75351	VPS4B_HUMAN	VPS4B	Vacuolar protein sorting-associated protein 4B	K	Y	AGNYEEALQLYQHAVQYFLHVVK	AGNYEEALQLYQHAVQYFLHVVK	N-Term(iTRAQ4plex); K23(iTRAQ4plex)	0	0	0	3008.58	0.361378	-1.46842	-1.37817		1		1.84281	0.881906	1.04116		2	4.34231	37.94	54.03	0
LATLGALETEGTDGHTFR	1	O75356	O75356	ENTP5_HUMAN	ENTPD5	Ectonucleoside triphosphate diphosphohydrolase 5	R	S	LATLGALETEGTDGHTFR	LATLGALETEGTDGHTFR	N-Term(iTRAQ4plex)	0	0	0	2033.04	0.916618	-0.125607	-0.0353568		1		0.777097	-0.363834	-0.204581		1			51.25	0
TVYFVLFDSESIGIYVQEMAK	3	O75367	O75367	H2AY_HUMAN	H2AFY	Core histone macro-H2A.1	K	L	TVYFVLFDSESIGIYVQEMAK	TVYFVLFDSESIGIYVQEMAK	N-Term(iTRAQ4plex); K21(iTRAQ4plex)	0	0	0	2727.42							1.38107	0.46579	0.625043		2	12.5982	50.21	55.89	0
IGVGAPVYMAAVLEYLTAEILELAGNAAR	39	O75367	O75367	H2AY_HUMAN	H2AFY	Core histone macro-H2A.1	R	D	IGVGAPVYMAAVLEYLTAEILELAGNAAR	IGVGAPVYMAAVLEYLTAEILELAGNAAR	N-Term(iTRAQ4plex); M9(Oxidation)	0	0	0	3135.69	1.3572	0.44063	0.530879		1		1.60277	0.680565	0.839818		4	50.8137	49.67	87.74	0
LNLIHSEISNLAGFEVEAIINPTNADIDLK	2	O75367	O75367	H2AY_HUMAN	H2AFY	Core histone macro-H2A.1	K	D	LNLIHSEISNLAGFEVEAIINPTNADIDLK	LNLIHSEISNLAGFEVEAIINPTNADIDLK	N-Term(iTRAQ4plex); K30(iTRAQ4plex)	0	0	0	3551.92	0.325128	-1.62092	-1.53067		1									53.52	0
IGVGAPVYMAAVLEYLTAEILELAGNAAR	8	O75367	O75367	H2AY_HUMAN	H2AFY	Core histone macro-H2A.1	R	D	IGVGAPVYMAAVLEYLTAEILELAGNAAR	IGVGAPVYMAAVLEYLTAEILELAGNAAR	N-Term(iTRAQ4plex)	0	0	0	3119.7													56.05	83.11	0
IGVGAPVYMAAVLEYLTAEILELAGNAAR	3	O75367	O75367	H2AY_HUMAN	H2AFY	Core histone macro-H2A.1	R	D	IGVGAPVYMAAVLEYLTAEILELAGNAAR	IGVGAPVYMAAVLEYLTAEILELAGNAAR	N-Term(iTRAQ4plex); N26(Asn->Asp)	0	0	1	3120.7													45.85	62.9	0
IGVGAPVYMAAVLEYLTAEILELAGNAAR	4	O75367	O75367	H2AY_HUMAN	H2AFY	Core histone macro-H2A.1	R	D	IGVGAPVYMAAVLEYLTAEILELAGNAAR	IGVGAPVYMAAVLEYLTAEILELAGNAAR		0	0	0	2975.56														39.64	0
KQQDVLGFLEANK	1	O75368	O75368	SH3L1_HUMAN	SH3BGRL	SH3 domain-binding glutamic acid-rich-like protein	K	I	KQQDVLGFLEANK	KQQDVLGFLEANK	N-Term(iTRAQ4plex); K1(iTRAQ4plex); K13(iTRAQ4plex)	0	0	0	1922.1	1.2165	0.282734	0.372984		1		1.54584	0.628394	0.787647		1			44.5	1
SADFVVESIGSEVGSLGFAIEGPSQAK	7	O75369	O75369	FLNB_HUMAN	FLNB	Filamin-B	R	I	SADFVVESIGSEVGSLGFAIEGPSQAK	SADFVVESIGSEVGSLGFAIEGPSQAK	N-Term(iTRAQ4plex); K27(iTRAQ4plex)	0	0	0	2969.54	0.477848	-1.06538	-0.975126		1		0.835202	-0.259803	-0.10055		3	67.0475	44.88	58.54	0
LGSAADFLLDISETDLSSLTASIK	2	O75369	O75369	FLNB_HUMAN	FLNB	Filamin-B	K	A	LGSAADFLLDISETDLSSLTASIK	LGSAADFLLDISETDLSSLTASIK	N-Term(iTRAQ4plex); K24(iTRAQ4plex)	0	0	0	2755.49	0.190768	-2.39011	-2.29986		1		0.942219	-0.085866	0.073387		1		36.34	54.71	0
AHIANPSGASTECFVTDNADGTYQVEYTPFEK	1	O75369	O75369	FLNB_HUMAN	FLNB	Filamin-B	K	G	AHIANPSGASTECFVTDNADGTYQVEYTPFEK	AHIANPSGASTECFVTDNADGTYQVEYTPFEK	N-Term(iTRAQ4plex); C13(Methylthio); N18(Asn->Asp); K32(iTRAQ4plex)	0	0	1	3797.74							1.41278	0.498537	0.65779		1			37.54	0
AHIANPSGASTECFVTDNADGTYQVEYTPFEK	1	O75369	O75369	FLNB_HUMAN	FLNB	Filamin-B	K	G	AHIANPSGASTECFVTDNADGTYQVEYTPFEK	AHIANPSGASTECFVTDNADGTYQVEYTPFEK	N-Term(iTRAQ4plex); C13(Methylthio); K32(iTRAQ4plex)	0	0	0	3796.74														64.71	0
MEAGLSELSGSVAQTVTQLQTTLASVQELLIQQQQK	1	O75381	O75381	PEX14_HUMAN	PEX14	Peroxisomal membrane protein PEX14	R	I	MEAGLSELSGSVAQTVTQLQTTLASVQELLIQQQQK	MEAGLSELSGSVAQTVTQLQTTLASVQELLIQQQQK	N-Term(iTRAQ4plex); K36(iTRAQ4plex)	0	0	0	4146.22	0.110003	-3.18438	-3.09413		1		1.0963	0.132641	0.291894		1			45.87	0
MEAGLSELSGSVAQTVTQLQTTLASVQELLIQQQQK	1	O75381	O75381	PEX14_HUMAN	PEX14	Peroxisomal membrane protein PEX14	R	I	MEAGLSELSGSVAQTVTQLQTTLASVQELLIQQQQK	MEAGLSELSGSVAQTVTQLQTTLASVQELLIQQQQK	N-Term(iTRAQ4plex); M1(Oxidation); K36(iTRAQ4plex)	0	0	0	4162.21							1.8737	0.905888	1.06514		1			33.9	0
TVVGQITVDMMYGGMR	2	O75390	O75390	CISY_HUMAN	CS	Citrate synthase, mitochondrial	K	G	TVVGQITVDMMYGGMR	TVVGQITVDMMYGGMR	N-Term(iTRAQ4plex)	0	0	0	1901.94	0.287067	-1.80054	-1.71029		1		0.643017	-0.637072	-0.477819		1		51.55	38.21	0
YWELIYEDSMDLIAK	2	O75390	O75390	CISY_HUMAN	CS	Citrate synthase, mitochondrial	K	L	YWELIYEDSMDLIAK	YWELIYEDSMDLIAK	N-Term(iTRAQ4plex); K15(iTRAQ4plex)	0	0	0	2177.11	0.231538	-2.11068	-2.02043		2	1.93431	1.29539	0.373384	0.532637		2	6.87071	43.59	66.64	0
EGSGIGAIDSNLDWSHNFTNMLGYTDHQFTELTR	1	O75390	O75390	CISY_HUMAN	CS	Citrate synthase, mitochondrial	R	L	EGSGIGAIDSNLDWSHNFTNMLGYTDHQFTELTR	EGSGIGAIDSNLDWSHNFTNMLGYTDHQFTELTR	N-Term(iTRAQ4plex)	0	0	0	3970.83	0.502378	-0.993155	-0.902905		1		1.34096	0.423265	0.582518		1			46.16	0
DKGFVVEVNTTFEDFVAIISSTK	1	O75400	O75400	PR40A_HUMAN	PRPF40A	Pre-mRNA-processing factor 40 homolog A	K	R	DKGFVVEVNTTFEDFVAIISSTK	DKGFVVEVNTTFEDFVAIISSTK	N-Term(iTRAQ4plex); K2(iTRAQ4plex); K23(iTRAQ4plex)	0	0	0	2978.61	0.123157	-3.02143	-2.93118		1		1.11868	0.161802	0.321055		1		42.7		1
GEQILLSDNAASLAVQAFLQMCNLPIK	2	O75431	O75431	MTX2_HUMAN	MTX2	Metaxin-2	K	V	GEQILLSDNAASLAVQAFLQMCNLPIK	GEQILLSDNAASLAVQAFLQMCNLPIK	N-Term(iTRAQ4plex); C22(Methylthio); K27(iTRAQ4plex)	0	0	0	3221.7							1.39121	0.476339	0.635592		1		44.3	39.4	0
QPTELDALVFGHLYTILTTQLTNDELSEK	1	O75431	O75431	MTX2_HUMAN	MTX2	Metaxin-2	K	V	QPTELDALVFGHLYTILTTQLTNDELSEK	QPTELDALVFGHLYTILTTQLTNDELSEK	N-Term(Gln->pyro-Glu); K29(iTRAQ4plex)	0	0	0	3416.77													35.78		0
AYMELVNNMLLTAELYLQWCDEATVGEITHAR	2	O75431	O75431	MTX2_HUMAN	MTX2	Metaxin-2	K	Y	AYMELVNNMLLTAELYLQWCDEATVGEITHAR	AYMELVNNMLLTAELYLQWCDEATVGEITHAR	N-Term(iTRAQ4plex); C20(Methylthio)	0	0	0	3887.88														59.22	0
AYMELVNNMLLTAELYLQWCDEATVGEITHAR	1	O75431	O75431	MTX2_HUMAN	MTX2	Metaxin-2	K	Y	AYMELVNNMLLTAELYLQWCDEATVGEITHAR	AYMELVNNMLLTAELYLQWCDEATVGEITHAR	N-Term(iTRAQ4plex); N8(Asn->Asp); C20(Methylthio)	0	0	1	3888.88														37.42	0
AVEILADIIQNSTLGEAEIER	4	O75439	O75439	MPPB_HUMAN	PMPCB	Mitochondrial-processing peptidase subunit beta	R	E	AVEILADIIQNSTLGEAEIER	AVEILADIIQNSTLGEAEIER	N-Term(iTRAQ4plex)	0	0	0	2428.31							0.978369	-0.0315488	0.127704		2	55.6478	57.49	47.47	0
EMQEVETNLQEVVFDYLHATAYQNTALGR	1	O75439	O75439	MPPB_HUMAN	PMPCB	Mitochondrial-processing peptidase subunit beta	R	T	EMQEVETNLQEVVFDYLHATAYQNTALGR	EMQEVETNLQEVVFDYLHATAYQNTALGR	N-Term(iTRAQ4plex)	0	0	0	3513.71	0.342439	-1.54608	-1.45583		1		1.02412	0.0343818	0.193635		1			73.98	0
CIEALDELASLQVTMQQAQK	4	O75475	O75475	PSIP1_HUMAN	PSIP1	PC4 and SFRS1-interacting protein	R	H	CIEALDELASLQVTMQQAQK	CIEALDELASLQVTMQQAQK	N-Term(iTRAQ4plex); C1(Methylthio); K20(iTRAQ4plex)	0	0	0	2553.3	0.161945	-2.62643	-2.53618		2	205.305	0.910031	-0.136013	0.0232405		2	57.0627	53.56	63.97	0
LPIFFFGTHETAFLGPK	1	O75475	O75475	PSIP1_HUMAN	PSIP1	PC4 and SFRS1-interacting protein	K	D	LPIFFFGTHETAFLGPK	LPIFFFGTHETAFLGPK	N-Term(iTRAQ4plex); K17(iTRAQ4plex)	0	0	0	2210.23	0.203278	-2.29847	-2.20822		1		1.08426	0.116705	0.275958		1			38.45	0
YVQQVQVSCFNELEVCIHPDGVIPVLTFLR	1	O75489	O75489	NDUS3_HUMAN	NDUFS3	NADH dehydrogenase [ubiquinone] iron-sulfur protein 3, mitochondrial	K	D	YVQQVQVSCFNELEVCIHPDGVIPVLTFLR	YVQQVQVSCFNELEVCIHPDGVIPVLTFLR	N-Term(iTRAQ4plex); C9(Methylthio); C16(Methylthio)	0	0	0	3681.83							1.28607	0.362974	0.522227		1			42.25	0
AYVVLGQFLVLK	3	O75531	O75531	BAF_HUMAN	BANF1	Barrier-to-autointegration factor	K	K	AYVVLGQFLVLK	AYVVLGQFLVLK	N-Term(iTRAQ4plex); K12(iTRAQ4plex)	0	0	0	1638.02	0.409852	-1.28683	-1.19658		2	39.0897	1.16403	0.219128	0.378381		2	7.79576	53.46	78.45	0
AFAVVASALGIPSLLPFLK	10	O75533	O75533	SF3B1_HUMAN	SF3B1	Splicing factor 3B subunit 1	R	A	AFAVVASALGIPSLLPFLK	AFAVVASALGIPSLLPFLK	N-Term(iTRAQ4plex); K19(iTRAQ4plex)	0	0	0	2202.35	0.8446	-0.24366	-0.153411		6	42.616	1.09844	0.135461	0.294714		7	24.8163	45.96	31.34	0
IVQQIAILMGCAILPHLR	3	O75533	O75533	SF3B1_HUMAN	SF3B1	Splicing factor 3B subunit 1	K	S	IVQQIAILMGCAILPHLR	IVQQIAILMGCAILPHLR	N-Term(iTRAQ4plex); C11(Methylthio)	0	0	0	2179.24							1.16656	0.222259	0.381512		1		55.7	68.24	0
HTGIKIVQQIAILMGCAILPHLR	3	O75533	O75533	SF3B1_HUMAN	SF3B1	Splicing factor 3B subunit 1	R	S	HTGIKIVQQIAILMGCAILPHLR	HTGIKIVQQIAILMGCAILPHLR	N-Term(iTRAQ4plex); K5(iTRAQ4plex); C16(Methylthio)	0	0	0	2859.64	0.574107	-0.800609	-0.71036		2	29.2933	1.613	0.689749	0.849002		2	22.1236	48.26	34.75	1
LLPQGTVIFEDISIEHFEGTVTK	7	O75534	O75534	CSDE1_HUMAN	CSDE1	Cold shock domain-containing protein E1	R	V	LLPQGTVIFEDISIEHFEGTVTK	LLPQGTVIFEDISIEHFEGTVTK	N-Term(iTRAQ4plex); K23(iTRAQ4plex)	0	0	0	2861.56	0.569714	-0.811689	-0.721439		4	19.3574	1.59084	0.669789	0.829042		5	1.78119	44.02	68.97	0
EVQDGIELQAGDEVEFSVILNQR	2	O75534	O75534	CSDE1_HUMAN	CSDE1	Cold shock domain-containing protein E1	K	T	EVQDGIELQAGDEVEFSVILNQR	EVQDGIELQAGDEVEFSVILNQR	N-Term(iTRAQ4plex)	0	0	0	2732.38													46.42	46.8	0
SVDPTQTEYQGMIEIVEEGDMK	1	O75534	O75534	CSDE1_HUMAN	CSDE1	Cold shock domain-containing protein E1	R	G	SVDPTQTEYQGMIEIVEEGDMK	SVDPTQTEYQGMIEIVEEGDMK	N-Term(iTRAQ4plex); K22(iTRAQ4plex)	0	0	0	2787.33														55.01	0
VEEEDDAEHVLALTMLCLTEGAKDECNVVEVVAR	1	O75607	O75607	NPM3_HUMAN	NPM3	Nucleoplasmin-3	K	N	VEEEDDAEHVLALTMLCLTEGAKDECNVVEVVAR	VEEEDDAEHVLALTMLCLTEGAKDECNVVEVVAR	N-Term(iTRAQ4plex); C17(Methylthio); K23(iTRAQ4plex); C26(Methylthio)	0	0	0	4109.94							0.745516	-0.423688	-0.264435		1			39.88	1
VPAPVTMDSFFFGCELSGHTR	1	O75607	O75607	NPM3_HUMAN	NPM3	Nucleoplasmin-3	R	S	VPAPVTMDSFFFGCELSGHTR	VPAPVTMDSFFFGCELSGHTR	N-Term(iTRAQ4plex); C14(Methylthio)	0	0	0	2488.15	0.642423	-0.638405	-0.548155		1		1.19061	0.251706	0.410959		1			42.42	0
VEEEDDAEHVLALTMLCLTEGAK	1	O75607	O75607	NPM3_HUMAN	NPM3	Nucleoplasmin-3	K	D	VEEEDDAEHVLALTMLCLTEGAK	VEEEDDAEHVLALTMLCLTEGAK	N-Term(iTRAQ4plex); C17(Methylthio); K23(iTRAQ4plex)	0	0	0	2850.38	1.05147	0.0724103	0.16266		1		1.73642	0.796116	0.955369		1			44.09	0
LLGEVDHYQLALGK	9	O75636	O75636	FCN3_HUMAN	FCN3	Ficolin-3	R	F	LLGEVDHYQLALGK	LLGEVDHYQLALGK	N-Term(iTRAQ4plex); K14(iTRAQ4plex)	0	0	0	1844.05	0.616129	-0.698695	-0.608445		6	16.1261	0.0939392	-3.41213	-3.25288		6	99.6663	58.86	89.79	0
YAVSEAAAHK	2	O75636	O75636	FCN3_HUMAN	FCN3	Ficolin-3	R	Y	YAVSEAAAHK	YAVSEAAAHK	N-Term(iTRAQ4plex); K10(iTRAQ4plex)	0	0	0	1334.73	0.639835	-0.644228	-0.553978		1		0.101494	-3.30054	-3.14128		1		48.28	55.33	0
QDGSVDFFR	1	O75636	O75636	FCN3_HUMAN	FCN3	Ficolin-3	R	S	QDGSVDFFR	QDGSVDFFR	N-Term(iTRAQ4plex)	0	0	0	1214.59	0.811617	-0.301128	-0.210878		1		0.116974	-3.09575	-2.93649		1		47.47		0
YAVSEAAAHK	4	O75636	O75636	FCN3_HUMAN	FCN3	Ficolin-3	R	Y	YAVSEAAAHK	YAVSEAAAHK	K10(iTRAQ4plex)	0	0	0	1190.63	0.715554	-0.482867	-0.392617		2	32.4146	0.121212	-3.0444	-2.88515		2	3.685	63.55	63.08	0
VELEDFNGNR	2	O75636	O75636	FCN3_HUMAN	FCN3	Ficolin-3	R	T	VELEDFNGnR	VELEDFNGnR	N-Term(iTRAQ4plex); N7(Asn->Asp); N9(Asn->Asp_18O)	1	1	1	1340.63	0.643169	-0.636731	-0.546481		1		0.146537	-2.77066	-2.61141		1		33.5	40.43	0
SNLNGRYAVSEAAAHK	1	O75636	O75636	FCN3_HUMAN	FCN3	Ficolin-3	R	Y	SNLNGRYAVSEAAAHK	SNLNGRYAVSEAAAHK	K16(iTRAQ4plex)	0	0	0	1831.95	0.618528	-0.69309	-0.60284		1		0.26339	-1.92473	-1.76548		1			42.4	1
LLGEVDHYQLALGK	4	O75636	O75636	FCN3_HUMAN	FCN3	Ficolin-3	R	F	LLGEVDHYQLALGK	LLGEVDHYQLALGK	K14(iTRAQ4plex)	0	0	0	1699.95	0.62158	-0.685988	-0.595738		3	24.7429	0.28686	-1.80158	-1.64233		3	37.646	52.41	72.2	0
SNLNGRYAVSEAAAHK	1	O75636	O75636	FCN3_HUMAN	FCN3	Ficolin-3	R	Y	SNLNGRYAVSEAAAHK	SNLNGRYAVSEAAAHK	N4(Asn->Asp); K16(iTRAQ4plex)	0	0	1	1832.94	0.709048	-0.496046	-0.405796		1		0.294509	-1.76362	-1.60436		1			42.95	1
RQDGSVDFFR	4	O75636	O75636	FCN3_HUMAN	FCN3	Ficolin-3	R	S	RQDGSVDFFR	RQDGSVDFFR	N-Term(iTRAQ4plex)	0	0	0	1370.7	0.749211	-0.416556	-0.326307		3	11.8721	0.350263	-1.51349	-1.35424		3	32.7384	40.2	48.96	1
LVEQLFSSGAIQVVVASR	3	O75643	O75643	U520_HUMAN	SNRNP200	U5 small nuclear ribonucleoprotein 200 kDa helicase	R	S	LVEQLFSSGAIQVVVASR	LVEQLFSSGAIQVVVASR	N-Term(iTRAQ4plex)	0	0	0	2047.16	0.949364	-0.074967	0.0152829		1		0.78583	-0.347711	-0.188458		2	20.12	41.29	51.31	0
LTAIDILTTCAADIQR	3	O75643	O75643	U520_HUMAN	SNRNP200	U5 small nuclear ribonucleoprotein 200 kDa helicase	R	Q	LTAIDILTTCAADIQR	LTAIDILTTCAADIQR	N-Term(iTRAQ4plex); C10(Methylthio)	0	0	0	1908.01	0.338529	-1.56265	-1.4724		3	9.1991	0.826142	-0.275538	-0.116285		3	67.4836	74.69	71.18	0
ETYEVLLSFIQAALGDQPR	4	O75643	O75643	U520_HUMAN	SNRNP200	U5 small nuclear ribonucleoprotein 200 kDa helicase	R	D	ETYEVLLSFIQAALGDQPR	ETYEVLLSFIQAALGDQPR	N-Term(iTRAQ4plex)	0	0	0	2294.22							0.948214	-0.0767152	0.0825378		1		59.89	47.51	0
DILCGAADEVLAVLK	1	O75643	O75643	U520_HUMAN	SNRNP200	U5 small nuclear ribonucleoprotein 200 kDa helicase	R	N	DILCGAADEVLAVLK	DILCGAADEVLAVLK	N-Term(iTRAQ4plex); C4(Methylthio); K15(iTRAQ4plex)	0	0	0	1864.02	0.428006	-1.2243	-1.13405		1		0.961178	-0.0571239	0.102129		1		55.97		0
HIQVLVSTATLAWGVNLPAHTVIIK	2	O75643	O75643	U520_HUMAN	SNRNP200	U5 small nuclear ribonucleoprotein 200 kDa helicase	K	G	HIQVLVSTATLAWGVNLPAHTVIIK	HIQVLVSTATLAWGVNLPAHTVIIK	N-Term(iTRAQ4plex); K25(iTRAQ4plex)	0	0	0	2969.75	0.45192	-1.14586	-1.05561		1		1.20885	0.273637	0.43289		1		39.38	59.08	0
RLVEQLFSSGAIQVVVASR	2	O75643	O75643	U520_HUMAN	SNRNP200	U5 small nuclear ribonucleoprotein 200 kDa helicase	R	S	RLVEQLFSSGAIQVVVASR	RLVEQLFSSGAIQVVVASR	N-Term(iTRAQ4plex)	0	0	0	2203.27							1.32735	0.408549	0.567802		1		35.85	60.56	1
YAQDEHLITFFVPVFEPLPPQYFIR	2	O75643	O75643	U520_HUMAN	SNRNP200	U5 small nuclear ribonucleoprotein 200 kDa helicase	K	V	YAQDEHLITFFVPVFEPLPPQYFIR	YAQDEHLITFFVPVFEPLPPQYFIR	N-Term(iTRAQ4plex)	0	0	0	3210.68							1.4147	0.500492	0.659745		2	21.1881		59.69	0
MMILYCTLLASAQSEAEKER	2	O75643	O75643	U520_HUMAN	SNRNP200	U5 small nuclear ribonucleoprotein 200 kDa helicase	R	I	MMILYCTLLASAQSEAEKER	MMILYCTLLASAQSEAEKER	N-Term(iTRAQ4plex); C6(Methylthio); K18(iTRAQ4plex)	0	0	0	2621.31	0.252539	-1.98542	-1.89517		2	17.4709	1.41669	0.502522	0.661775		2	25.4371		50.07	1
GYTLLSEGIDEMVGIIYKPK	3	O75643	O75643	U520_HUMAN	SNRNP200	U5 small nuclear ribonucleoprotein 200 kDa helicase	K	T	GYTLLSEGIDEMVGIIYKPK	GYTLLSEGIDEMVGIIYKPK	N-Term(iTRAQ4plex); K18(iTRAQ4plex); K20(iTRAQ4plex)	0	0	0	2658.48	0.418256	-1.25754	-1.16729		3	5.62736	1.44254	0.528612	0.687865		3	6.98264		67.13	0
GEGILITSHGELQYYLSLLNQQLPIESQMVSK	1	O75643	O75643	U520_HUMAN	SNRNP200	U5 small nuclear ribonucleoprotein 200 kDa helicase	K	L	GEGILITSHGELQYYLSLLNQQLPIESQMVSK	GEGILITSHGELQYYLSLLNQQLPIESQMVSK	N-Term(iTRAQ4plex); K32(iTRAQ4plex)	0	0	0	3877.08														40.52	0
EHFGTFFECLQESLLDLHTK	1	O75691	O75691	UTP20_HUMAN	UTP20	Small subunit processome component 20 homolog	K	V	EHFGTFFECLQESLLDLHTK	EHFGTFFECLQESLLDLHTK	N-Term(iTRAQ4plex); C9(Methylthio); K20(iTRAQ4plex)	0	0	0	2728.34	0.469968	-1.08936	-0.999114		1		1.35653	0.439916	0.599169		1			69.7	0
LHQEDQACATCLILACSTAACDR	1	O75694	O75694	NU155_HUMAN	NUP155	Nuclear pore complex protein Nup155	K	E	LHQEDQACATCLILACSTAACDR	LHQEDQACATCLILACSTAACDR	N-Term(iTRAQ4plex); C8(Methylthio); C11(Methylthio); C16(Methylthio); C21(Methylthio)	0	0	0	2764.14							0.542843	-0.881394	-0.722141		1			35.79	0
DGCLYEVAYQAEAGWFSQR	2	O75694	O75694	NU155_HUMAN	NUP155	Nuclear pore complex protein Nup155	K	C	DGCLYEVAYQAEAGWFSQR	DGCLYEVAYQAEAGWFSQR	N-Term(iTRAQ4plex); C3(Methylthio)	0	0	0	2383.06	0.977662	-0.032593	0.0576569		1		1.03953	0.0559312	0.215184		1		33.6	64.01	0
SVFKPIVQIAVIENSESLDCQLLAVTHAGVR	4	O75694	O75694	NU155_HUMAN	NUP155	Nuclear pore complex protein Nup155	R	L	SVFKPIVQIAVIENSESLDCQLLAVTHAGVR	SVFKPIVQIAVIENSESLDCQLLAVTHAGVR	N-Term(iTRAQ4plex); K4(iTRAQ4plex); C20(Methylthio)	0	0	0	3670.99	0.208771	-2.26001	-2.16976		2	44.2711	1.28295	0.359469	0.518722		2	1.88296	40.67	52.9	0
FADDMYSLYGGNAVVELVTVK	2	O75787	O75787	RENR_HUMAN	ATP6AP2	Renin receptor	K	S	FADDMYSLYGGNAVVELVTVK	FADDMYSLYGGNAVVELVTVK	N-Term(iTRAQ4plex); K21(iTRAQ4plex)	0	0	0	2579.33	0.347296	-1.52576	-1.43551		1		1.42223	0.508158	0.667411		1		39.13	52.35	0
NNEVDLLFLSELQVLHDISSLLSR	2	O75787	O75787	RENR_HUMAN	ATP6AP2	Renin receptor	R	H	NNEVDLLFLSELQVLHDISSLLSR	NNEVDLLFLSELQVLHDISSLLSR	N-Term(iTRAQ4plex)	0	0	0	2898.57							1.44662	0.532685	0.691938		1		40.79	66.09	0
FIVSIDLMELSLNLDSK	1	O75818	O75818	RPP40_HUMAN	RPP40	Ribonuclease P protein subunit p40	K	K	FIVSIDLMELSLNLDSK	FIVSIDLMELSLNLDSK	N-Term(iTRAQ4plex); K17(iTRAQ4plex)	0	0	0	2225.24	0.294691	-1.76272	-1.67247		1		1.09778	0.134591	0.293844		1			40.9	0
FGNSEFDPPGPNVATTTVSDDVSMTFITSK	1	O75821	O75821	EIF3G_HUMAN	EIF3G	Eukaryotic translation initiation factor 3 subunit G	K	E	FGNSEFDPPGPNVATTTVSDDVSMTFITSK	FGNSEFDPPGPNVATTTVSDDVSMTFITSK	N-Term(iTRAQ4plex); K30(iTRAQ4plex)	0	0	0	3449.67	0.466117	-1.10124	-1.01099		1		0.659493	-0.600572	-0.441319		1		42.22		0
AIAGVSGFGYDHLILNVEWAKPSTN	1	O75821	O75821	EIF3G_HUMAN	EIF3G	Eukaryotic translation initiation factor 3 subunit G	R	-	AIAGVSGFGYDHLILNVEWAKPSTN	AIAGVSGFGYDHLILNVEWAKPSTN	N-Term(iTRAQ4plex); K21(iTRAQ4plex)	0	0	0	2947.56	0.324839	-1.6222	-1.53195		1		0.906696	-0.14131	0.0179432		1			36.2	0
ELAFFANALEEVSIETIEAGFMTK	23	O75874	O75874	IDHC_HUMAN	IDH1	Isocitrate dehydrogenase [NADP] cytoplasmic	K	D	ELAFFANALEEVSIETIEAGFMTK	ELAFFANALEEVSIETIEAGFMTK	N-Term(iTRAQ4plex); K24(iTRAQ4plex)	0	0	0	2948.52	0.496702	-1.00955	-0.919297		3	29.3541	1.33821	0.420303	0.579556		12	60.3235	65.48	72.06	0
TVEAEAAHGTVTR	1	O75874	O75874	IDHC_HUMAN	IDH1	Isocitrate dehydrogenase [NADP] cytoplasmic	K	H	TVEAEAAHGTVTR	TVEAEAAHGTVTR	N-Term(iTRAQ4plex)	0	0	0	1485.78	0.535875	-0.900031	-0.809781		1									41.99	0
ELAFFANALEEVSIETIEAGFMTK	1	O75874	O75874	IDHC_HUMAN	IDH1	Isocitrate dehydrogenase [NADP] cytoplasmic	K	D	ELAFFANALEEVSIETIEAGFMTK	ELAFFANALEEVSIETIEAGFMTK	N-Term(iTRAQ4plex); M22(Oxidation); K24(iTRAQ4plex)	0	0	0	2964.51														53.26	0
GDECQLCEVENR	2	O75882	O75882	ATRN_HUMAN	ATRN	Attractin	K	Y	GDECQLCEVENR	GDECQLCEVENR	N-Term(iTRAQ4plex); C4(Methylthio); C7(Methylthio)	0	0	0	1630.64	0.862825	-0.212861	-0.122611		1		0.312941	-1.67604	-1.51678		1		28.93	41.57	0
HCETCISGFYGDPTNGGK	3	O75882	O75882	ATRN_HUMAN	ATRN	Attractin	K	C	HCETCISGFYGDPTNGGK	HCETCISGFYGDPTNGGK	N-Term(iTRAQ4plex); C2(Methylthio); C5(Methylthio); N15(Asn->Asp); K18(iTRAQ4plex)	0	0	1	2266.95	0.747266	-0.420306	-0.330056		2	1.1302	0.598414	-0.740785	-0.581532		2	18.4482	48.83	47.29	0
CFSSDFMAYDIACDR	8	O75882	O75882	ATRN_HUMAN	ATRN	Attractin	K	W	CFSSDFMAYDIACDR	CFSSDFMAYDIACDR	N-Term(iTRAQ4plex); C1(Methylthio); M7(Oxidation); C13(Methylthio)	0	0	0	1995.75	0.923689	-0.114521	-0.0242713		4	5.84186	0.602074	-0.731988	-0.572735		4	16.277	43.94	78.81	0
CFSSDFMAYDIACDR	4	O75882	O75882	ATRN_HUMAN	ATRN	Attractin	K	W	CFSSDFMAYDIACDR	CFSSDFMAYDIACDR	N-Term(iTRAQ4plex); C1(Methylthio); C13(Methylthio)	0	0	0	1979.76	1.15589	0.209002	0.299251		2	25.7102	0.696973	-0.520825	-0.361572		2	0.938451	40.04	66.77	0
YDVDTQMWTILK	1	O75882	O75882	ATRN_HUMAN	ATRN	Attractin	R	D	YDVDTQMWTILK	YDVDTQMWTILK	K12(iTRAQ4plex)	0	0	0	1656.84	0.760519	-0.394944	-0.304694		1		0.759791	-0.396326	-0.237073		1			76.81	0
GEACDIPHCTDNCGFPHR	3	O75882	O75882	ATRN_HUMAN	ATRN	Attractin	K	G	GEACDIPHCTDNCGFPHR	GEACDIPHCTDNCGFPHR	N-Term(iTRAQ4plex); C4(Methylthio); C9(Methylthio); N12(Asn->Asp); C13(Methylthio)	0	0	1	2254.84	0.857747	-0.221375	-0.131125		3	0.281646	0.830631	-0.26772	-0.108467		3	37.6127	29.95	31.91	0
NHSCSEGQISIFR	1	O75882	O75882	ATRN_HUMAN	ATRN	Attractin	R	Y	NHSCSEGQISIFR	NHSCSEGQISIFR	N-Term(iTRAQ4plex); C4(Methylthio)	0	0	0	1667.77	0.965663	-0.0504081	0.0398418		1		0.837146	-0.256448	-0.0971955		1			54.58	0
YDVDTQMWTILK	2	O75882	O75882	ATRN_HUMAN	ATRN	Attractin	R	D	YDVDTQMWTILK	YDVDTQMWTILK	N-Term(iTRAQ4plex); M7(Oxidation); K12(iTRAQ4plex)	0	0	0	1816.94	1.02452	0.034947	0.125197		2	23.4245	0.882633	-0.180114	-0.0208611		2	76.9539	59.51		0
DNPMYYCNK	2	O75882	O75882	ATRN_HUMAN	ATRN	Attractin	K	K	DNPMYYCNK	DNPMYYCNK	C7(Methylthio); K9(iTRAQ4plex)	0	0	0	1337.54	0.811673	-0.301029	-0.210779		1		0.937286	-0.0934388	0.0658142		1		32.71	39.69	0
CIEGSYK	1	O75882	O75882	ATRN_HUMAN	ATRN	Attractin	K	G	CIEGSYK	CIEGSYK	N-Term(iTRAQ4plex); C1(Methylthio); K7(iTRAQ4plex)	0	0	0	1133.56	1.23479	0.304265	0.394514		1		0.967524	-0.0476312	0.111622		1		35.81		0
SEAACLAAGPGIR	9	O75882	O75882	ATRN_HUMAN	ATRN	Attractin	R	C	SEAACLAAGPGIR	SEAACLAAGPGIR	N-Term(iTRAQ4plex); C5(Methylthio)	0	0	0	1405.7	1.1278	0.173512	0.263762		6	25.1986	0.972723	-0.0398988	0.119354		6	39.4729	60.04	83.88	0
DLDMFINASK	2	O75882	O75882	ATRN_HUMAN	ATRN	Attractin	R	N	DLDMFINASK	DLDMFINASK	N-Term(iTRAQ4plex); M4(Oxidation); N7(Asn->Asp); K10(iTRAQ4plex)	0	0	1	1458.74	0.999602	-0.00057419	0.0896757		1		1.04567	0.064421	0.223674		1		55.36	48.59	0
DLDMFINASK	3	O75882	O75882	ATRN_HUMAN	ATRN	Attractin	R	N	DLDMFINASK	DLDMFINASK	N-Term(iTRAQ4plex); N7(Asn->Asp); K10(iTRAQ4plex)	0	0	1	1442.74	0.879101	-0.1859	-0.0956499		2	23.5411	1.04959	0.0698222	0.229075		2	19.2761	49.03	73.7	0
SVNNVVVR	3	O75882	O75882	ATRN_HUMAN	ATRN	Attractin	R	Y	SVNNVVVR	SVNNVVVR	N-Term(iTRAQ4plex); N3(Asn->Asp); N4(Asn->Asp)	0	0	2	1032.58	1.30337	0.382248	0.472498		1		1.06738	0.094068	0.253321		1		47.81	52.21	0
LTGSSGFVTDGPGNYK	10	O75882	O75882	ATRN_HUMAN	ATRN	Attractin	R	Y	LTGSSGFVTDGPGNYK	LTGSSGFVTDGPGNYK	N-Term(iTRAQ4plex); K16(iTRAQ4plex)	0	0	0	1887.97	1.09125	0.125978	0.216228		5	33.5407	1.17698	0.235089	0.394342		5	6.09381	71.05	99.37	0
LADDLYR	1	O75882	O75882	ATRN_HUMAN	ATRN	Attractin	R	Y	LADDLYR	LADDLYR	N-Term(iTRAQ4plex)	0	0	0	1009.54	1.11367	0.155316	0.245566		1		1.18687	0.247161	0.406414		1			40.36	0
GICNSSDVR	3	O75882	O75882	ATRN_HUMAN	ATRN	Attractin	R	G	GICnSSDVR	GICnSSDVR	N-Term(iTRAQ4plex); C3(Methylthio); N4(Asn->Asp_18O)	1	1	0	1143.51	0.864346	-0.21032	-0.12007		2	58.6135	1.20305	0.266692	0.425945		2	64.477	47.6	39.39	0
IMQSSQSMSK	2	O75882	O75882	ATRN_HUMAN	ATRN	Attractin	R	L	IMQSSQSMSK	IMQSSQSMSK	M2(Oxidation); K10(iTRAQ4plex)	0	0	0	1286.62	1.05631	0.0790368	0.169287		1		1.20631	0.2706	0.429853		1		49.28	46.44	0
DNPMYYCNK	3	O75882	O75882	ATRN_HUMAN	ATRN	Attractin	K	K	DNPMYYCNK	DNPMYYCNK	N-Term(iTRAQ4plex); M4(Oxidation); C7(Methylthio); K9(iTRAQ4plex)	0	0	0	1497.64	1.24238	0.31311	0.40336		2	29.1703	1.24622	0.317558	0.476811		2	25.9232	40.7	45.17	0
EEYSNLK	1	O75882	O75882	ATRN_HUMAN	ATRN	Attractin	R	L	EEYSNLK	EEYSNLK	K7(iTRAQ4plex)	0	0	0	1026.52	1.26422	0.338253	0.428502		1		1.28619	0.363103	0.522356		1		35.58		0
EEYSNLK	3	O75882	O75882	ATRN_HUMAN	ATRN	Attractin	R	L	EEYSNLK	EEYSNLK	N-Term(iTRAQ4plex); N5(Asn->Asp); K7(iTRAQ4plex)	0	0	1	1171.61	1.22348	0.290989	0.381238		3	5.27178	1.29194	0.369538	0.528791		3	33.1982	39.99	37.27	0
NHNALLASLTTQK	10	O75882	O75882	ATRN_HUMAN	ATRN	Attractin	R	K	NHNALLASLTTQK	NHNALLASLTTQK	N-Term(iTRAQ4plex); N1(Asn->Asp); K13(iTRAQ4plex)	0	0	1	1699.96	1.15309	0.205506	0.295756		5	7.72316	1.30301	0.381848	0.541101		5	16.793	61.71	69.66	0
DNPMYYCNK	4	O75882	O75882	ATRN_HUMAN	ATRN	Attractin	K	K	DNPMYYCNK	DNPMYYCNK	N-Term(iTRAQ4plex); C7(Methylthio); K9(iTRAQ4plex)	0	0	0	1481.65	1.16535	0.220758	0.311008		4	15.7739	1.30469	0.38371	0.542963		4	26.3198	41.69	54.77	0
LTLTPWVGLR	4	O75882	O75882	ATRN_HUMAN	ATRN	Attractin	K	K	LTLTPWVGLR	LTLTPWVGLR	N-Term(iTRAQ4plex)	0	0	0	1299.79	1.04763	0.0671327	0.157383		4	33.69	1.32181	0.402513	0.561766		4	39.1666	38.18	42.4	0
ALYVHGGYK	4	O75882	O75882	ATRN_HUMAN	ATRN	Attractin	R	A	ALYVHGGYK	ALYVHGGYK	N-Term(iTRAQ4plex); K9(iTRAQ4plex)	0	0	0	1295.73	1.2293	0.297835	0.388084		3	0.91498	1.36052	0.44416	0.603413		3	8.24942	47.25	46.99	0
SVNNVVVR	2	O75882	O75882	ATRN_HUMAN	ATRN	Attractin	R	Y	SVNNVVVR	SVNNVVVR	N-Term(iTRAQ4plex)	0	0	0	1030.61	1.31912	0.399573	0.489823		1		1.42705	0.513032	0.672285		1		35.99	49.5	0
CINQSICEK	2	O75882	O75882	ATRN_HUMAN	ATRN	Attractin	K	C	CInQSICEK	CInQSICEK	N-Term(iTRAQ4plex); C1(Methylthio); N3(Asn->Asp_18O); C7(Methylthio); K9(iTRAQ4plex)	1	1	0	1420.64	1.33757	0.419609	0.509859		1		1.42834	0.514339	0.673592		1		42.55	52.12	0
CENLTTGK	3	O75882	O75882	ATRN_HUMAN	ATRN	Attractin	K	H	CENLTTGK	CENLTTGK	N-Term(iTRAQ4plex); C1(Methylthio); K8(iTRAQ4plex)	0	0	0	1199.6	1.10694	0.146583	0.236833		2	65.368	1.4358	0.521858	0.681111		2	53.7022	56.82	42.02	0
CTWLIEGQPNR	2	O75882	O75882	ATRN_HUMAN	ATRN	Attractin	K	I	CTWLIEGQPNR	CTWLIEGQPNR	N-Term(iTRAQ4plex); C1(Methylthio)	0	0	0	1506.73	1.11503	0.157081	0.247331		2	25.1646	1.45088	0.536929	0.696182		2	17.0942		52.24	0
LTGSSGFVTDGPGNYK	3	O75882	O75882	ATRN_HUMAN	ATRN	Attractin	R	Y	LTGSSGFVTDGPGNYK	LTGSSGFVTDGPGNYK	N-Term(iTRAQ4plex); N14(Asn->Asp); K16(iTRAQ4plex)	0	0	1	1888.95	1.26164	0.335304	0.425554		2	52.735	1.45704	0.543037	0.70229		2	67.0792	55.46	66.39	0
YGHSLALYK	3	O75882	O75882	ATRN_HUMAN	ATRN	Attractin	R	D	YGHSLALYK	YGHSLALYK	N-Term(iTRAQ4plex); K9(iTRAQ4plex)	0	0	0	1339.76	1.17025	0.226816	0.317066		2	34.1294	1.47492	0.560635	0.719888		2	37.8666	43.59	63.19	0
IMQSSQSMSK	11	O75882	O75882	ATRN_HUMAN	ATRN	Attractin	R	L	IMQSSQSMSK	IMQSSQSMSK	N-Term(iTRAQ4plex); M2(Oxidation); K10(iTRAQ4plex)	0	0	0	1430.72	1.03536	0.0501288	0.140379		7	50.5885	1.47613	0.561817	0.72107		7	54.4524	64.01	64.61	0
ALYVHGGYK	1	O75882	O75882	ATRN_HUMAN	ATRN	Attractin	R	A	ALYVHGGYK	ALYVHGGYK	K9(iTRAQ4plex)	0	0	0	1151.63	1.4299	0.515918	0.606168		1		1.48465	0.570124	0.729377		1		40.2		0
DLDMFINASK	3	O75882	O75882	ATRN_HUMAN	ATRN	Attractin	R	N	DLDMFINASK	DLDMFINASK	N-Term(iTRAQ4plex); M4(Oxidation); K10(iTRAQ4plex)	0	0	0	1457.75	1.06386	0.0893108	0.179561		2	9.81445	1.49801	0.583043	0.742296		2	1.95846	50.66	62.89	0
IMQSSQSMSK	2	O75882	O75882	ATRN_HUMAN	ATRN	Attractin	R	L	IMQSSQSMSK	IMQSSQSMSK	K10(iTRAQ4plex)	0	0	0	1270.62	1.23354	0.302805	0.393055		1		1.55022	0.632477	0.79173		1		65.8	66.18	0
EEYSNLK	4	O75882	O75882	ATRN_HUMAN	ATRN	Attractin	R	L	EEYSNLK	EEYSNLK	N-Term(iTRAQ4plex); K7(iTRAQ4plex)	0	0	0	1170.62	1.36813	0.45221	0.542459		4	10.3901	1.56557	0.646686	0.805939		4	8.06285	42.3	37.72	0
IMQSSQSMSK	4	O75882	O75882	ATRN_HUMAN	ATRN	Attractin	R	L	IMQSSQSMSK	IMQSSQSMSK	N-Term(iTRAQ4plex); K10(iTRAQ4plex)	0	0	0	1414.73	1.31984	0.400368	0.490618		2	55.4587	1.6265	0.701769	0.861022		2	45.3039	52.75	64.63	0
IDSTGNVTNELR	1	O75882	O75882	ATRN_HUMAN	ATRN	Attractin	K	V	IDSTGnVTNELR	IDSTGnVTNELR	N-Term(iTRAQ4plex); N6(Asn->Asp_18O); N9(Asn->Asp)	1	1	1	1466.73	1.08417	0.116586	0.206836		1		1.63309	0.707607	0.86686		1			63.92	0
IYMYGGK	6	O75882	O75882	ATRN_HUMAN	ATRN	Attractin	K	I	IYMYGGK	IYMYGGK	N-Term(iTRAQ4plex); K7(iTRAQ4plex)	0	0	0	1119.61	1.46491	0.550816	0.641066		3	92.7186	1.69873	0.76446	0.923713		3	96.503	54.7	48.77	0
ENYDNAK	1	O75882	O75882	ATRN_HUMAN	ATRN	Attractin	K	L	ENYDNAK	ENYDNAK	N-Term(iTRAQ4plex); K7(iTRAQ4plex)	0	0	0	1141.57	1.22414	0.291774	0.382024		1		1.70653	0.771063	0.930316		1		54.03		0
NHNALLASLTTQK	7	O75882	O75882	ATRN_HUMAN	ATRN	Attractin	R	K	NHNALLASLTTQK	NHNALLASLTTQK	N-Term(iTRAQ4plex); K13(iTRAQ4plex)	0	0	0	1698.97	1.38357	0.4684	0.55865		4	7.0419	1.72107	0.783304	0.942557		4	17.7657	69.62	98.85	0
SVNNVVVR	2	O75882	O75882	ATRN_HUMAN	ATRN	Attractin	R	Y	SVNNVVVR	SVNNVVVR	N-Term(iTRAQ4plex); N3(Asn->Asp)	0	0	1	1031.6	1.55144	0.633608	0.723858		1		1.77128	0.824795	0.984048		1		38.22	38.38	0
KVEFVLK	6	O75882	O75882	ATRN_HUMAN	ATRN	Attractin	K	Q	KVEFVLK	KVEFVLK	N-Term(iTRAQ4plex); K1(iTRAQ4plex); K7(iTRAQ4plex)	0	0	0	1294.84	1.6236	0.699194	0.789444		3	8.96079	1.88963	0.918101	1.07735		3	1.67957	45.19	44.38	1
YDVDTQMWTILK	5	O75882	O75882	ATRN_HUMAN	ATRN	Attractin	R	D	YDVDTQMWTILK	YDVDTQMWTILK	N-Term(iTRAQ4plex); K12(iTRAQ4plex)	0	0	0	1800.95	1.39521	0.480487	0.570737		3	15.0774	1.89096	0.919116	1.07837		3	6.80464	91.66	95.07	0
ENYDNAK	2	O75882	O75882	ATRN_HUMAN	ATRN	Attractin	K	L	ENYDNAK	ENYDNAK	N-Term(iTRAQ4plex); N5(Asn->Asp); K7(iTRAQ4plex)	0	0	1	1142.55	1.54297	0.625707	0.715957		2	34.8261	1.98988	0.992678	1.15193		2	43.5685	42.2		0
VVMLVIFGHCPLYGYISNVQEYDLDK	1	O75882	O75882	ATRN_HUMAN	ATRN	Attractin	R	N	VVMLVIFGHCPLYGYISNVQEYDLDK	VVMLVIFGHCPLYGYISNVQEYDLDK	N-Term(iTRAQ4plex); M3(Oxidation); C10(Methylthio); K26(iTRAQ4plex)	0	0	0	3365.7	1.52216	0.60612	0.69637		1		2.03693	1.0264	1.18565		1		55.27		0
DLDMFINASK	1	O75882	O75882	ATRN_HUMAN	ATRN	Attractin	R	N	DLDMFINASK	DLDMFINASK	N-Term(iTRAQ4plex); K10(iTRAQ4plex)	0	0	0	1441.76	1.8845	0.914181	1.00443		1		2.0652	1.04628	1.20554		1		49.23		0
NHSCSEGQISIFR	1	O75882	O75882	ATRN_HUMAN	ATRN	Attractin	R	Y	nHSCSEGQISIFR	nHSCSEGQISIFR	N-Term(iTRAQ4plex); N1(Asn->Asp_18O); C4(Methylthio)	1	1	0	1670.76	1.77307	0.826251	0.916501		1		2.10385	1.07303	1.23229		1			54.8	0
DSFSNEK	1	O75882	O75882	ATRN_HUMAN	ATRN	Attractin	K	F	DSFSNEK	DSFSNEK	N-Term(iTRAQ4plex); N5(Asn->Asp); K7(iTRAQ4plex)	0	0	1	1115.54	1.74864	0.806235	0.896484		1		2.15181	1.10555	1.2648		1		33.09		0
DSFSNEK	2	O75882	O75882	ATRN_HUMAN	ATRN	Attractin	K	F	DSFSNEK	DSFSNEK	N-Term(iTRAQ4plex); K7(iTRAQ4plex)	0	0	0	1114.56	1.53328	0.616619	0.706868		1		2.19609	1.13494	1.29419		1		47.72	36.05	0
EQYAVVGHSAHIVTLK	3	O75882	O75882	ATRN_HUMAN	ATRN	Attractin	K	N	EQYAVVGHSAHIVTLK	EQYAVVGHSAHIVTLK	N-Term(iTRAQ4plex); K16(iTRAQ4plex)	0	0	0	2040.15	1.30345	0.38233	0.47258		2	6.98217	2.24229	1.16497	1.32422		2	17.0227	63.88	43.78	0
IMQSSQSMSK	4	O75882	O75882	ATRN_HUMAN	ATRN	Attractin	R	L	IMQSSQSMSK	IMQSSQSMSK	N-Term(iTRAQ4plex); M2(Oxidation); M8(Oxidation); K10(iTRAQ4plex)	0	0	0	1446.71	1.55694	0.638711	0.728961		3	39.3143	2.54028	1.34498	1.50424		3	31.3268	40.58	51.26	0
YYTAINFVATPDEQNR	3	O75882	O75882	ATRN_HUMAN	ATRN	Attractin	R	D	YYTAINFVATPDEQNR	YYTAINFVATPDEQNR	N-Term(iTRAQ4plex)	0	0	0	2046	1.5945	0.673101	0.763351		2	4.12034	3.14816	1.65451	1.81376		2	48.7235	56.67	73.09	0
LTLTPWVGLR	2	O75882	O75882	ATRN_HUMAN	ATRN	Attractin	K	K	LTLTPWVGLR	LTLTPWVGLR		0	0	0	1155.69													51.97	39.64	0
DNPMYYCNKK	2	O75882	O75882	ATRN_HUMAN	ATRN	Attractin	K	T	DNPMYYCNKK	DNPMYYCNKK	N-Term(iTRAQ4plex); M4(Oxidation); C7(Methylthio)	0	0	0	1481.65													45.18		1
FTDCGHFQNTEFHELITVVK	2	O75884	O75884	RBBP9_HUMAN	RBBP9	Putative hydrolase RBBP9	K	S	FTDCGHFQNTEFHELITVVK	FTDCGHFQNTEFHELITVVK	N-Term(iTRAQ4plex); C4(Methylthio); K20(iTRAQ4plex)	0	0	0	2699.32	0.76159	-0.392913	-0.302663		1		1.43178	0.517814	0.677067		1		41.77	43.57	0
IGFTGSTEVGK	1	O75891	O75891	AL1L1_HUMAN	ALDH1L1	Cytosolic 10-formyltetrahydrofolate dehydrogenase	K	H	IGFTGSTEVGK	IGFTGSTEVGK	N-Term(iTRAQ4plex); K11(iTRAQ4plex)	0	0	0	1383.77													63.35		0
LQFILAEEQFILSQVALLEQVNALVPMLDSAHIK	5	O75935	O75935	DCTN3_HUMAN	DCTN3	Dynactin subunit 3	K	A	LQFILAEEQFILSQVALLEQVNALVPMLDSAHIK	LQFILAEEQFILSQVALLEQVNALVPMLDSAHIK	N-Term(iTRAQ4plex); K34(iTRAQ4plex)	0	0	0	4109.28							1.1525	0.204767	0.36402		1			48.16	0
LQFILAEEQFILSQVALLEQVNALVPMLDSAHIK	6	O75935	O75935	DCTN3_HUMAN	DCTN3	Dynactin subunit 3	K	A	LQFILAEEQFILSQVALLEQVNALVPMLDSAHIK	LQFILAEEQFILSQVALLEQVNALVPMLDSAHIK	N-Term(iTRAQ4plex); M27(Oxidation); K34(iTRAQ4plex)	0	0	0	4125.29													26.93	46.76	0
VASSDLVNMGISVVSYTLK	1	O75955	O75955	FLOT1_HUMAN	FLOT1	Flotillin-1	K	D	VASSDLVNMGISVVSYTLK	VASSDLVNMGISVVSYTLK	N-Term(iTRAQ4plex); K19(iTRAQ4plex)	0	0	0	2271.26	0.314408	-1.66929	-1.57904		1		1.21325	0.278877	0.43813		1			36.74	0
EAVLNGLVATEVLMWFYVGEIIGKR	4	O75964	O75964	ATP5L_HUMAN	ATP5L	ATP synthase subunit g, mitochondrial	K	G	EAVLNGLVATEVLMWFYVGEIIGKR	EAVLNGLVATEVLMWFYVGEIIGKR	N-Term(iTRAQ4plex); K24(iTRAQ4plex)	0	0	0	3095.73							0.730265	-0.453508	-0.294255		1			59.74	1
EAVLNGLVATEVLMWFYVGEIIGK	15	O75964	O75964	ATP5L_HUMAN	ATP5L	ATP synthase subunit g, mitochondrial	K	R	EAVLNGLVATEVLMWFYVGEIIGK	EAVLNGLVATEVLMWFYVGEIIGK	N-Term(iTRAQ4plex); N5(Asn->Asp); K24(iTRAQ4plex)	0	0	1	2940.61							1.12393	0.168558	0.327811		8	17.2938	44.62	78.16	0
EAVLNGLVATEVLMWFYVGEIIGK	7	O75964	O75964	ATP5L_HUMAN	ATP5L	ATP synthase subunit g, mitochondrial	K	R	EAVLNGLVATEVLMWFYVGEIIGK	EAVLNGLVATEVLMWFYVGEIIGK	N-Term(iTRAQ4plex); K24(iTRAQ4plex)	0	0	0	2939.63							1.46312	0.549053	0.708306		4	54.0599		83.52	0
FVAGIHGNAPVGTELLLALAEFLCLNYK	1	O75976	O75976	CBPD_HUMAN	CPD	Carboxypeptidase D	R	K	FVAGIHGNAPVGTELLLALAEFLCLNYK	FVAGIHGNAPVGTELLLALAEFLCLNYK	N-Term(iTRAQ4plex); C24(Methylthio); K28(iTRAQ4plex)	0	0	0	3307.78							0.748669	-0.4176	-0.258347		1			41.23	0
HNIQFSSFDIFSDEEVR	2	O76003	O76003	GLRX3_HUMAN	GLRX3	Glutaredoxin-3	K	Q	HNIQFSSFDIFSDEEVR	HNIQFSSFDIFSDEEVR	N-Term(iTRAQ4plex)	0	0	0	2214.06	0.646697	-0.628838	-0.538588		1		1.01031	0.0147937	0.174047		1		40.9	48.57	0
QILEILNSTGVEYETFDILEDEEVR	5	O76003	O76003	GLRX3_HUMAN	GLRX3	Glutaredoxin-3	K	Q	QILEILNSTGVEYETFDILEDEEVR	QILEILNSTGVEYETFDILEDEEVR	N-Term(iTRAQ4plex)	0	0	0	3098.56	0.334871	-1.57832	-1.48807		1		1.4408	0.526868	0.686121		1		79.46		0
AAGAAEAAVAAVEEVGSAGQFEELLR	2	O76003	O76003	GLRX3_HUMAN	GLRX3	Glutaredoxin-3	M	L	AAGAAEAAVAAVEEVGSAGQFEELLR	AAGAAEAAVAAVEEVGSAGQFEELLR	N-Term(Acetyl)	0	0	0	2558.27													46.08	56.73	0
QILEILNSTGVEYETFDILEDEEVR	1	O76003	O76003	GLRX3_HUMAN	GLRX3	Glutaredoxin-3	K	Q	QILEILNSTGVEYETFDILEDEEVR	QILEILNSTGVEYETFDILEDEEVR	N-Term(iTRAQ4plex); N7(Asn->Asp)	0	0	1	3099.54													43.73		0
IGHVGMQIEHIIENIVAVTK	1	O76021	O76021	RL1D1_HUMAN	RSL1D1	Ribosomal L1 domain-containing protein 1	R	G	IGHVGMQIEHIIENIVAVTK	IGHVGMQIEHIIENIVAVTK	N-Term(iTRAQ4plex); K20(iTRAQ4plex)	0	0	0	2489.41	0.698927	-0.516786	-0.426536		1		1.33302	0.414696	0.573949		1		44.17		0
KNNYGLLLNENESLFLMVVLWK	1	O76021	O76021	RL1D1_HUMAN	RSL1D1	Ribosomal L1 domain-containing protein 1	R	I	KNNYGLLLNENESLFLMVVLWK	KNNYGLLLNENESLFLMVVLWK	N-Term(iTRAQ4plex); K1(iTRAQ4plex); N11(Asn->Asp); K22(iTRAQ4plex)	0	0	1	3070.72	0.122471	-3.02949	-2.93924		1		1.36886	0.452971	0.612224		1			48.77	1
KNNYGLLLNENESLFLMVVLWK	1	O76021	O76021	RL1D1_HUMAN	RSL1D1	Ribosomal L1 domain-containing protein 1	R	I	KNNYGLLLNENESLFLMVVLWK	KNNYGLLLNENESLFLMVVLWK	N-Term(iTRAQ4plex); K1(iTRAQ4plex); K22(iTRAQ4plex)	0	0	0	3069.73	0.254479	-1.97438	-1.88413		1		2.21899	1.1499	1.30915		1		36.56		1
APLEFGGPLGAAALLLLLPATMFHLLLAAR	2	O76062	O76062	ERG24_HUMAN	TM7SF2	Delta(14)-sterol reductase	R	S	APLEFGGPLGAAALLLLLPATMFHLLLAAR	APLEFGGPLGAAALLLLLPATMFHLLLAAR	N-Term(iTRAQ4plex); M22(Oxidation)	0	0	0	3217.88														44.58	0
LKPTDVGLLAVIANNIITINK	2	O76094	O76094	SRP72_HUMAN	SRP72	Signal recognition particle subunit SRP72	K	D	LKPTDVGLLAVIANNIITINK	LKPTDVGLLAVIANNIITINK	N-Term(iTRAQ4plex); K2(iTRAQ4plex); K21(iTRAQ4plex)	0	0	0	2652.64	0.532119	-0.91018	-0.819931		1		0.944399	-0.0825313	0.0767217		1		34.2	43.47	0
LHWLLVEDAEGPTPLVSGLLAASGLLFTHLVVLTPK	1	O94766	O94766	B3GA3_HUMAN	B3GAT3	Galactosylgalactosylxylosylprotein 3-beta-glucuronosyltransferase 3	R	A	LHWLLVEDAEGPTPLVSGLLAASGLLFTHLVVLTPK	LHWLLVEDAEGPTPLVSGLLAASGLLFTHLVVLTPK	N-Term(iTRAQ4plex); K36(iTRAQ4plex)	0	0	0	4095.34							1.079	0.109691	0.268944		1			44.27	0
DEMEEWSASEAMLFEEALEK	2	O94776	O94776	MTA2_HUMAN	MTA2	Metastasis-associated protein MTA2	R	Y	DEMEEWSASEAMLFEEALEK	DEMEEWSASEAMLFEEALEK	N-Term(iTRAQ4plex); K20(iTRAQ4plex)	0	0	0	2662.21	0.991089	-0.0129128	0.077337		1		1.35645	0.439832	0.599085		1		46.87	59.1	0
AMSTLVPQGGPVLCRDEMEEWSASEAMLFEEALEK	1	O94776	O94776	MTA2_HUMAN	MTA2	Metastasis-associated protein MTA2	K	Y	AMSTLVPQGGPVLCRDEMEEWSASEAMLFEEALEK	AMSTLVPQGGPVLCRDEMEEWSASEAMLFEEALEK	N-Term(iTRAQ4plex); C14(Methylthio); K35(iTRAQ4plex)	0	0	0	4217.98							2.54041	1.34506	1.50431		1		38.29		1
YEQAIQCYTEAISLCPTEK	2	O94826	O94826	TOM70_HUMAN	TOMM70	Mitochondrial import receptor subunit TOM70	K	N	YEQAIQCYTEAISLCPTEK	YEQAIQCYTEAISLCPTEK	N-Term(iTRAQ4plex); C7(Methylthio); C15(Methylthio); K19(iTRAQ4plex)	0	0	0	2570.19	0.763681	-0.388958	-0.298709		1		1.22546	0.293325	0.452578		1		41.8	38.66	0
ILLDQVEEAVADFDECIR	10	O94826	O94826	TOM70_HUMAN	TOMM70	Mitochondrial import receptor subunit TOM70	K	L	ILLDQVEEAVADFDECIR	ILLDQVEEAVADFDECIR	N-Term(iTRAQ4plex); C16(Methylthio)	0	0	0	2268.1	0.512573	-0.96417	-0.87392		4	8.40956	1.33124	0.41277	0.572023		6	14.9918	65.23	100.05	0
ECLEDVTAVCILEGFQNQQSMLLADK	3	O94826	O94826	TOM70_HUMAN	TOMM70	Mitochondrial import receptor subunit TOM70	K	V	ECLEDVTAVCILEGFQNQQSMLLADK	ECLEDVTAVCILEGFQNQQSMLLADK	N-Term(iTRAQ4plex); C2(Methylthio); C10(Methylthio); K26(iTRAQ4plex)	0	0	0	3277.56							2.15716	1.10913	1.26838		3	50.2223	44.02		0
ATDFFGGILMNNTTDVEMAAIDCDK	1	O94855	O94855	SC24D_HUMAN	SEC24D	Protein transport protein Sec24D	R	A	ATDFFGGILMNNTTDVEMAAIDCDK	ATDFFGGILMNNTTDVEMAAIDCDK	N-Term(iTRAQ4plex); C23(Methylthio); K25(iTRAQ4plex)	0	0	0	3026.38							0.930078	-0.104576	0.0546771		1			36.31	0
SIEDFISCLDSAAEACDIMVK	2	O94874	O94874	UFL1_HUMAN	UFL1	E3 UFM1-protein ligase 1	K	R	SIEDFISCLDSAAEACDIMVK	SIEDFISCLDSAAEACDIMVK	N-Term(iTRAQ4plex); C8(Methylthio); C16(Methylthio); K21(iTRAQ4plex)	0	0	0	2640.2	0.319955	-1.64406	-1.55381		1		2.08347	1.05899	1.21824		1		37.67	43.46	0
AVQLTQAMDTSTVGVLLAAK	1	O94979	O94979	SC31A_HUMAN	SEC31A	Protein transport protein Sec31A	K	M	AVQLTQAMDTSTVGVLLAAK	AVQLTQAMDTSTVGVLLAAK	N-Term(iTRAQ4plex); K20(iTRAQ4plex)	0	0	0	2305.3	0.991678	-0.0120567	0.0781931		1		0.923744	-0.114436	0.0448174		1		36.79		0
MADAIILAIAGGQELLAR	5	O94979	O94979	SC31A_HUMAN	SEC31A	Protein transport protein Sec31A	R	T	MADAIILAIAGGQELLAR	MADAIILAIAGGQELLAR	N-Term(iTRAQ4plex)	0	0	0	1970.12	0.221199	-2.17659	-2.08634		1		0.96009	-0.0587578	0.100495		1		61.9	98.16	0
NYSEGLTMHTHIVSTSNFSETSAFMPVLK	1	O94979	O94979	SC31A_HUMAN	SEC31A	Protein transport protein Sec31A	R	V	NYSEGLTMHTHIVSTSNFSETSAFMPVLK	NYSEGLTMHTHIVSTSNFSETSAFMPVLK	N-Term(iTRAQ4plex); K29(iTRAQ4plex)	0	0	0	3516.73	0.211042	-2.2444	-2.15415		1		1.34496	0.427561	0.586814		1			42.73	0
FICIGALYSELLAVSSK	1	O95071	O95071	UBR5_HUMAN	UBR5	E3 ubiquitin-protein ligase UBR5	K	G	FICIGALYSELLAVSSK	FICIGALYSELLAVSSK	N-Term(iTRAQ4plex); C3(Methylthio); K17(iTRAQ4plex)	0	0	0	2148.17	0.261526	-1.93497	-1.84472		1		0.992662	-0.0106258	0.148627		1		48.99		0
LVSTDGFMLNFLWVLQQLSTK	2	O95155	O95155	UBE4B_HUMAN	UBE4B	Ubiquitin conjugation factor E4 B	R	I	LVSTDGFMLNFLWVLQQLSTK	LVSTDGFMLNFLWVLQQLSTK	N-Term(iTRAQ4plex); K21(iTRAQ4plex)	0	0	0	2728.5	0.237361	-2.07485	-1.9846		1		1.31286	0.392718	0.551971		1		60.64	44.63	0
LGLLTWIEEDVFLAVSHSEFSPR	1	O95163	O95163	ELP1_HUMAN	ELP1	Elongator complex protein 1	K	S	LGLLTWIEEDVFLAVSHSEFSPR	LGLLTWIEEDVFLAVSHSEFSPR	N-Term(iTRAQ4plex)	0	0	0	2789.46														52.76	0
VIELVDKEDVHISTSQVAEIVATLEK	2	O95202	O95202	LETM1_HUMAN	LETM1	Mitochondrial proton/calcium exchanger protein	K	E	VIELVDKEDVHISTSQVAEIVATLEK	VIELVDKEDVHISTSQVAEIVATLEK	N-Term(iTRAQ4plex); K7(iTRAQ4plex); K26(iTRAQ4plex)	0	0	0	3297.85	0.682934	-0.550181	-0.459931		1		1.80434	0.85147	1.01072		1		43.61	52.41	1
TVLVALDTVSCLEQGNNSR	1	O95239	O95239	KIF4A_HUMAN	KIF4A	Chromosome-associated kinesin KIF4A	K	T	TVLVALDTVSCLEQGNNSR	TVLVALDTVSCLEQGNNSR	N-Term(iTRAQ4plex); C11(Methylthio)	0	0	0	2209.11							0.943492	-0.0839179	0.0753351		1			42.85	0
TSGIINK	1	O95243	O95243	MBD4_HUMAN	MBD4	Methyl-CpG-binding domain protein 4	K	F	TSGIINK	TSGIINK	N-Term(iTRAQ4plex); K7(iTRAQ4plex)	0	0	0	1020.63	1.54359	0.626289	0.716538		1		1.82828	0.870489	1.02974		1			33.48	0
SLVALSLILSMLLFKPAPIYILDEVDAALDLSHTQNIGQMLR	1	O95347	O95347	SMC2_HUMAN	SMC2	Structural maintenance of chromosomes protein 2	R	T	SLVALSLILSMLLFKPAPIYILDEVDAALDLSHTQnIGQMLR	SLVALSLILSMLLFKPAPIYILDEVDAALDLSHTQnIGQMLR	N-Term(iTRAQ4plex); M11(Oxidation); K15(iTRAQ4plex); N36(Asn->Asp_18O); M40(Oxidation)	1	0	0	4945.74													24.34		0
DVEQLEQLIESHDVVFLLMDTR	1	O95352	O95352	ATG7_HUMAN	ATG7	Ubiquitin-like modifier-activating enzyme ATG7	R	E	DVEQLEQLIESHDVVFLLMDTR	DVEQLEQLIESHDVVFLLMDTR	N-Term(iTRAQ4plex)	0	0	0	2773.43	0.477876	-1.06529	-0.975042		1		0.676497	-0.563845	-0.404592		1			69.81	0
IVLGGFSQGGALSLYTALTCPHPLAGIVALSCWLPLHR	9	O95372	O95372	LYPA2_HUMAN	LYPLA2	Acyl-protein thioesterase 2	R	A	IVLGGFSQGGALSLYTALTCPHPLAGIVALSCWLPLHR	IVLGGFSQGGALSLYTALTCPHPLAGIVALSCWLPLHR	N-Term(iTRAQ4plex); C20(Methylthio); C32(Methylthio)	0	0	0	4168.19	0.157876	-2.66314	-2.57289		1		1.47258	0.55835	0.717603		4	34.171	32.9	62.7	0
SLNFVSTLLQITMSEQLDLPVR	3	O95373	O95373	IPO7_HUMAN	IPO7	Importin-7	K	Q	SLNFVSTLLQITMSEQLDLPVR	SLNFVSTLLQITMSEQLDLPVR	N-Term(iTRAQ4plex)	0	0	0	2648.45							0.900485	-0.151225	0.00802793		1		39.05	52.96	0
SLNFVSTLLQITMSEQLDLPVR	1	O95373	O95373	IPO7_HUMAN	IPO7	Importin-7	K	Q	SLNFVSTLLQITMSEQLDLPVR	SLNFVSTLLQITMSEQLDLPVR	N-Term(iTRAQ4plex); M13(Oxidation)	0	0	0	2664.44	0.625933	-0.675921	-0.585671		1		1.11363	0.155272	0.314525		1		41.83		0
GHVEIPNLSDENSVDEVEISVSLAK	1	O95433	O95433	AHSA1_HUMAN	AHSA1	Activator of 90 kDa heat shock protein ATPase homolog 1	K	D	GHVEIPNLSDENSVDEVEISVSLAK	GHVEIPNLSDENSVDEVEISVSLAK	N-Term(iTRAQ4plex); K25(iTRAQ4plex)	0	0	0	2968.53	0.639463	-0.645066	-0.554816		1		1.56583	0.646931	0.806184		1		43.39		0
NQEACELSNN	4	O95445	O95445	APOM_HUMAN	APOM	Apolipoprotein M	R	-	NQEACELSNN	NQEACELSNN	N-Term(iTRAQ4plex); C5(Methylthio)	0	0	0	1311.54	0.680143	-0.556091	-0.465841		2	19.0469	0.2282	-2.13163	-1.97237		2	3.13131	37.5	54.73	0
WIYHLTEGSTDLR	4	O95445	O95445	APOM_HUMAN	APOM	Apolipoprotein M	K	T	WIYHLTEGSTDLR	WIYHLTEGSTDLR	N-Term(iTRAQ4plex)	0	0	0	1734.89	0.733052	-0.448012	-0.357762		3	6.47777	0.239973	-2.05905	-1.8998		3	1.35958	50.65	47.08	0
KWIYHLTEGSTDLR	1	O95445	O95445	APOM_HUMAN	APOM	Apolipoprotein M	R	T	KWIYHLTEGSTDLR	KWIYHLTEGSTDLR	N-Term(iTRAQ4plex); K1(iTRAQ4plex)	0	0	0	2007.09	0.605897	-0.722854	-0.632605		1		0.332676	-1.58781	-1.42856		1			48.25	1
EFPEVHLGQWYFIAGAAPTK	3	O95445	O95445	APOM_HUMAN	APOM	Apolipoprotein M	K	E	EFPEVHLGQWYFIAGAAPTK	EFPEVHLGQWYFIAGAAPTK	N-Term(iTRAQ4plex); K20(iTRAQ4plex)	0	0	0	2549.35	0.550794	-0.860415	-0.770165		2	45.6212	0.333604	-1.58379	-1.42454		2	16.3082	49.99	61.75	0
SLTSCLDSK	1	O95445	O95445	APOM_HUMAN	APOM	Apolipoprotein M	K	A	SLTSCLDSK	SLTSCLDSK	N-Term(iTRAQ4plex); C5(Methylthio); K9(iTRAQ4plex)	0	0	0	1287.66	0.731374	-0.451318	-0.361068		1		0.436217	-1.19688	-1.03763		1		53.54		0
TELFSSSCPGGIMLNETGQGYQR	2	O95445	O95445	APOM_HUMAN	APOM	Apolipoprotein M	K	F	TELFSSSCPGGIMLnETGQGYQR	TELFSSSCPGGIMLnETGQGYQR	N-Term(iTRAQ4plex); C8(Methylthio); N15(Asn->Asp_18O)	1	1	0	2668.2	1.42967	0.51568	0.60593		2	21.4409	0.478688	-1.06284	-0.903589		2	19.9341		53.77	0
NQEACELSNN	1	O95445	O95445	APOM_HUMAN	APOM	Apolipoprotein M	R	-	NQEACELSNN	NQEACELSNN	N-Term(iTRAQ4plex); N1(Asn->Asp); C5(Methylthio)	0	0	1	1312.52	0.738104	-0.438103	-0.347853		1		0.515627	-0.955599	-0.796346		1			34.94	0
NMVAELSSVFLDSLYSTDTVTQGSQMNGSPKPH	1	O95470	O95470	SGPL1_HUMAN	SGPL1	Sphingosine-1-phosphate lyase 1	R	-	NMVAELSSVFLDSLYSTDTVTQGSQMNGSPKPH	NMVAELSSVFLDSLYSTDTVTQGSQMNGSPKPH	N-Term(iTRAQ4plex); N27(Asn->Asp); K31(iTRAQ4plex)	0	0	1	3829.85														38.05	0
GTVIEVNVSELGLVTQGGK	2	O95478	O95478	NSA2_HUMAN	NSA2	Ribosome biogenesis protein NSA2 homolog	K	V	GTVIEVNVSELGLVTQGGK	GTVIEVNVSELGLVTQGGK	N-Term(iTRAQ4plex); K19(iTRAQ4plex)	0	0	0	2188.24	0.863059	-0.212469	-0.122219		1		0.981873	-0.026391	0.132862		1		59.4	78.2	0
LQVFQALR	1	O95479	O95479	G6PE_HUMAN	H6PD	GDH/6PGL endoplasmic bifunctional protein	K	G	LQVFQALR	LQVFQALR	N-Term(iTRAQ4plex)	0	0	0	1118.68	0.810221	-0.303612	-0.213362		1		0.244981	-2.02926	-1.87001		1			39.23	0
QAVAQILPFR	2	O95479	O95479	G6PE_HUMAN	H6PD	GDH/6PGL endoplasmic bifunctional protein	K	D	QAVAQILPFR	QAVAQILPFR	N-Term(iTRAQ4plex)	0	0	0	1286.77	0.936976	-0.0939156	-0.00366571		1		0.313519	-1.67338	-1.51412		1		39.5	41.59	0
EITTLVSR	1	O95479	O95479	G6PE_HUMAN	H6PD	GDH/6PGL endoplasmic bifunctional protein	R	V	EITTLVSR	EITTLVSR	N-Term(iTRAQ4plex)	0	0	0	1062.63	1.08211	0.113854	0.204103		1		0.401257	-1.3174	-1.15815		1			35.73	0
GSAVVGQYQSYSEQVR	1	O95479	O95479	G6PE_HUMAN	H6PD	GDH/6PGL endoplasmic bifunctional protein	R	R	GSAVVGQYQSYSEQVR	GSAVVGQYQSYSEQVR	N-Term(iTRAQ4plex)	0	0	0	1901.94	0.710669	-0.492751	-0.402501		1		0.411089	-1.28248	-1.12322		1		37.87		0
VHTLCLPVVSTLNDVFLGADVQAISGLLANMAVDR	1	O95486	O95486	SC24A_HUMAN	SEC24A	Protein transport protein Sec24A	R	S	VHTLCLPVVSTLNDVFLGADVQAISGLLANMAVDR	VHTLCLPVVSTLNDVFLGADVQAISGLLANMAVDR	N-Term(iTRAQ4plex); C5(Methylthio)	0	0	0	3842.02							1.7913	0.841006	1.00026		1			63.04	0
TTNLNTCGDSAETASTR	2	O95497	O95497	VNN1_HUMAN	VNN1	Pantetheinase	K	F	TTNLNTCGDSAETASTR	TTNLNTCGDSAETASTR	N-Term(iTRAQ4plex); C7(Methylthio)	0	0	0	1931.85	1.98011	0.985582	1.07583		1		0.946973	-0.0786054	0.0806476		1		61.13	48.72	0
AFHYDMK	2	O95497	O95497	VNN1_HUMAN	VNN1	Pantetheinase	R	T	AFHYDMK	AFHYDMK	N-Term(iTRAQ4plex); K7(iTRAQ4plex)	0	0	0	1199.61	1.75005	0.807399	0.897649		1		1.70464	0.769471	0.928724		1		54.81	39.62	0
LTGVAGNYTVCQK	1	O95497	O95497	VNN1_HUMAN	VNN1	Pantetheinase	K	D	LTGVAGnYTVCQK	LTGVAGnYTVCQK	N-Term(iTRAQ4plex); N7(Asn->Asp_18O); C11(Methylthio); K13(iTRAQ4plex)	1	1	0	1690.86	1.83464	0.875497	0.965747		1		1.71725	0.780102	0.939355		1		44.68		0
EEALALMNR	4	O95497	O95497	VNN1_HUMAN	VNN1	Pantetheinase	R	N	EEALALMNR	EEALALMNR	N-Term(iTRAQ4plex)	0	0	0	1190.63	1.67431	0.743565	0.833814		2	28.5947	1.74805	0.805745	0.964998		2	35.2868	40.06	54.72	0
GTVFFDEFTFVK	6	O95497	O95497	VNN1_HUMAN	VNN1	Pantetheinase	K	L	GTVFFDEFTFVK	GTVFFDEFTFVK	N-Term(iTRAQ4plex); K12(iTRAQ4plex)	0	0	0	1724.91	1.74294	0.801519	0.891769		4	12.5151	2.15241	1.10595	1.2652		4	28.4831	51.37	69.08	0
YQYNTDVVFDSQGK	4	O95497	O95497	VNN1_HUMAN	VNN1	Pantetheinase	R	L	YQYNTDVVFDSQGK	YQYNTDVVFDSQGK	N-Term(iTRAQ4plex); K14(iTRAQ4plex)	0	0	0	1951.96	2.26171	1.17741	1.26766		2	10.5933	2.52013	1.3335	1.49275		2	8.95711	59.53	81.62	0
GTWEELCNSCEMENEVLK	1	O95573	O95573	ACSL3_HUMAN	ACSL3	Long-chain-fatty-acid--CoA ligase 3	K	V	GTWEELCNSCEMENEVLK	GTWEELCNSCEMENEVLK	N-Term(iTRAQ4plex); C7(Methylthio); C10(Methylthio); K18(iTRAQ4plex)	0	0	0	2494.07	0.639942	-0.643986	-0.553736		1		0.931428	-0.102485	0.0567684		1		42.27		0
GAMGFLLMYDIANQESFAAVQDWATQIK	1	O95716	O95716	RAB3D_HUMAN	RAB3D	Ras-related protein Rab-3D	R	T	GAMGFLLMYDIANQESFAAVQDWATQIK	GAMGFLLMYDIANQESFAAVQDWATQIK	N-Term(iTRAQ4plex); K28(iTRAQ4plex)	0	0	0	3406.72	0.190798	-2.38988	-2.29963		1		1.17121	0.228003	0.387256		1			70.52	0
DDYELQEVIGSGATAVVQAAYCAPK	1	O95747	O95747	OXSR1_HUMAN	OXSR1	Serine/threonine-protein kinase OSR1	R	K	DDYELQEVIGSGATAVVQAAYCAPK	DDYELQEVIGSGATAVVQAAYCAPK	N-Term(iTRAQ4plex); C22(Methylthio); K25(iTRAQ4plex)	0	0	0	2932.43	0.480212	-1.05826	-0.968008		1		0.918534	-0.122595	0.0366578		1			50.56	0
NVVFIDMGHSAYQVLVCAFNK	2	O95757	O95757	HS74L_HUMAN	HSPA4L	Heat shock 70 kDa protein 4L	R	G	NVVFIDMGHSAYQVLVCAFNK	NVVFIDMGHSAYQVLVCAFNK	N-Term(iTRAQ4plex); C17(Methylthio); K21(iTRAQ4plex)	0	0	0	2689.36							1.63328	0.707769	0.867022		2	34.7489	39.59		0
IIIENLFYPVTLEVLHQIFSK	2	O95758	O95758	PTBP3_HUMAN	PTBP3	Polypyrimidine tract-binding protein 3	R	F	IIIENLFYPVTLEVLHQIFSK	IIIENLFYPVTLEVLHQIFSK	N-Term(iTRAQ4plex); K21(iTRAQ4plex)	0	0	0	2804.62	0.179413	-2.47864	-2.38839		1		1.30826	0.387649	0.546902		1		30.33	41.14	0
MAIPGASGIPGNSVLLVTNLNPDLITPHGLFILFGVYGDVHR	1	O95758	O95758	PTBP3_HUMAN	PTBP3	Polypyrimidine tract-binding protein 3	R	V	MAIPGASGIPGNSVLLVTNLNPDLITPHGLFILFGVYGDVHR	MAIPGASGIPGNSVLLVTNLNPDLITPHGLFILFGVYGDVHR	N-Term(iTRAQ4plex); M1(Oxidation); N21(Asn->Asp)	0	0	1	4546.46														47.57	0
SGLMIKK	1	O95760	O95760	IL33_HUMAN	IL33	Interleukin-33	R	E	SGLMIKK	SGLMIKK	M4(Oxidation); K7(iTRAQ4plex)	0	0	0	936.565	0.830516	-0.267921	-0.177671		1		0.882092	-0.180999	-0.0217465		1			36.22	1
VFSSSQGVEQVVLGLYIVR	8	O95777	O95777	LSM8_HUMAN	LSM8	U6 snRNA-associated Sm-like protein LSm8	R	G	VFSSSQGVEQVVLGLYIVR	VFSSSQGVEQVVLGLYIVR	N-Term(iTRAQ4plex)	0	0	0	2224.24	0.389633	-1.35981	-1.26956		4	87.8309	1.35161	0.434674	0.593927		5	30.5598	75.6	79.81	0
GDNVAVIGEIDEETDSALDLGNIR	1	O95777	O95777	LSM8_HUMAN	LSM8	U6 snRNA-associated Sm-like protein LSm8	R	A	GDNVAVIGEIDEETDSALDLGNIR	GDNVAVIGEIDEETDSALDLGNIR	N-Term(iTRAQ4plex)	0	0	0	2659.32														55.85	0
NAILFETISLIIHYDSEPNLLVR	2	O95782	O95782	AP2A1_HUMAN	AP2A1	AP-2 complex subunit alpha-1	K	A	NAILFETISLIIHYDSEPNLLVR	NAILFETISLIIHYDSEPNLLVR	N-Term(iTRAQ4plex)	0	0	0	2814.55	0.308104	-1.69851	-1.60826		2	33.5854	1.3053	0.384377	0.54363		2	17.7646		56.28	0
YLALESMCTLASSEFSHEAVK	3	O95782	O95782	AP2A1_HUMAN	AP2A1	AP-2 complex subunit alpha-1	R	T	YLALESMCTLASSEFSHEAVK	YLALESMCTLASSEFSHEAVK	N-Term(iTRAQ4plex); C8(Methylthio); K21(iTRAQ4plex)	0	0	0	2650.28	0.63166	-0.66278	-0.57253		2	54.0199	1.36684	0.450843	0.610096		2	6.84123	58.45	60.5	0
QIGYLFISVLVNSNSELIR	1	O95782	O95782	AP2A1_HUMAN	AP2A1	AP-2 complex subunit alpha-1	K	L	QIGYLFISVLVNSNSELIR	QIGYLFISVLVNSNSELIR	N-Term(iTRAQ4plex)	0	0	0	2309.3							2.6173	1.38808	1.54733		1			40.63	0
YQASTSNTVSK	1	O95810	O95810	CAVN2_HUMAN	CAVIN2	Caveolae-associated protein 2	K	L	YQASTSNTVSK	YQASTSNTVSK	N-Term(iTRAQ4plex); K11(iTRAQ4plex)	0	0	0	1473.78	0.241254	-2.05138	-1.96113		1		0.292138	-1.77528	-1.61603		1			54.07	0
YEGSYALTSEEAER	2	O95810	O95810	CAVN2_HUMAN	CAVIN2	Caveolae-associated protein 2	R	S	YEGSYALTSEEAER	YEGSYALTSEEAER	N-Term(iTRAQ4plex)	0	0	0	1748.81	0.635386	-0.654295	-0.564045		1		0.860009	-0.217576	-0.0583234		1		40.42	57.28	0
SDGDPVQPAVLQVHQTS	3	O95810	O95810	CAVN2_HUMAN	CAVIN2	Caveolae-associated protein 2	R	-	SDGDPVQPAVLQVHQTS	SDGDPVQPAVLQVHQTS	N-Term(iTRAQ4plex)	0	0	0	1921.97	0.710963	-0.492154	-0.401904		2	58.104	1.08998	0.124296	0.283549		2	35.0092	37.2	65.41	0
FQQMDVLEGLNVLVTISGK	1	O95819	O95819	M4K4_HUMAN	MAP4K4	Mitogen-activated protein kinase kinase kinase kinase 4	R	K	FQQMDVLEGLNVLVTISGK	FQQMDVLEGLNVLVTISGK	N-Term(iTRAQ4plex); K19(iTRAQ4plex)	0	0	0	2379.32	0.85897	-0.21932	-0.129071		1		0.749383	-0.416224	-0.256971		1		34.48		0
VHVAESCLEETGGLGVDIVLDAGVR	2	O95825	O95825	QORL1_HUMAN	CRYZL1	Quinone oxidoreductase-like protein 1	K	L	VHVAESCLEETGGLGVDIVLDAGVR	VHVAESCLEETGGLGVDIVLDAGVR	N-Term(iTRAQ4plex); C7(Methylthio)	0	0	0	2728.38	0.394634	-1.34141	-1.25116		1		1.69994	0.76548	0.924733		1		40.53	75.25	0
SITIIGGGFLGSELACALGR	5	O95831	O95831	AIFM1_HUMAN	AIFM1	Apoptosis-inducing factor 1, mitochondrial	K	K	SITIIGGGFLGSELACALGR	SITIIGGGFLGSELACALGR	N-Term(iTRAQ4plex); C16(Methylthio)	0	0	0	2125.13	0.386547	-1.37128	-1.28103		2	152.984	1.2095	0.274413	0.433666		3	9.04245	70.16	102.55	0
IDNSVLVLIVGLSTVGAGAYAYK	10	O95831	O95831	AIFM1_HUMAN	AIFM1	Apoptosis-inducing factor 1, mitochondrial	K	T	IDNSVLVLIVGLSTVGAGAYAYK	IDNSVLVLIVGLSTVGAGAYAYK	N-Term(iTRAQ4plex); K23(iTRAQ4plex)	0	0	0	2611.5	0.362613	-1.4635	-1.37325		4	14.3417	1.25499	0.327673	0.486926		5	49.1023	56.16	83.2	0
KPITVLEILQK	2	O95980	O95980	RECK_HUMAN	RECK	Reversion-inducing cysteine-rich protein with Kazal motifs	K	I	KPITVLEILQK	KPITVLEILQK	N-Term(iTRAQ4plex); K1(iTRAQ4plex); K11(iTRAQ4plex)	0	0	0	1714.12	1.20391	0.267725	0.357975		1		1.38575	0.470672	0.629925		1		40.38	33.44	0
TDSSPGPSQIK	2	O95980	O95980	RECK_HUMAN	RECK	Reversion-inducing cysteine-rich protein with Kazal motifs	R	A	TDSSPGPSQIK	TDSSPGPSQIK	N-Term(iTRAQ4plex); K11(iTRAQ4plex)	0	0	0	1404.76	1.25963	0.332994	0.423244		2	39.1711	1.80224	0.849795	1.00905		2	46.6527		59.15	0
GSTGTQLCK	2	O95998	O95998	I18BP_HUMAN	IL18BP	Interleukin-18-binding protein	R	A	GSTGTQLCK	GSTGTQLCK	N-Term(iTRAQ4plex); C8(Methylthio); K9(iTRAQ4plex)	0	0	0	1228.63	1.43262	0.518656	0.608906		1		1.42863	0.514629	0.673882		1		55.5	44.23	0
ALVLEQLTPALHSTNFSCVLVDPEQVVQR	1	O95998	O95998	I18BP_HUMAN	IL18BP	Interleukin-18-binding protein	K	H	ALVLEQLTPALHSTnFSCVLVDPEQVVQR	ALVLEQLTPALHSTnFSCVLVDPEQVVQR	N-Term(iTRAQ4plex); N15(Asn->Asp_18O); C18(Methylthio)	1	1	0	3399.76	2.69146	1.42839	1.51864		1		3.69141	1.88417	2.04342		1		51.87		0
LGLVPVSEASIIIAVSSAHR	2	O96007	O96007	MOC2B_HUMAN	MOCS2	Molybdopterin synthase catalytic subunit	R	A	LGLVPVSEASIIIAVSSAHR	LGLVPVSEASIIIAVSSAHR	N-Term(iTRAQ4plex)	0	0	0	2163.27	0.857266	-0.222186	-0.131936		1		0.564607	-0.824682	-0.665429		1		38.69	40.94	0
LSVDEVSQLVISPLCGAISLFVGTTR	1	O96007	O96007	MOC2B_HUMAN	MOCS2	Molybdopterin synthase catalytic subunit	K	N	LSVDEVSQLVISPLCGAISLFVGTTR	LSVDEVSQLVISPLCGAISLFVGTTR	N-Term(iTRAQ4plex); C15(Methylthio)	0	0	0	2894.55														35.5	0
GSDFTAAVTLGNPDVLVGSGILVAHYLQSITPCLALGGELVYHR	2	O96008	O96008	TOM40_HUMAN	TOMM40	Mitochondrial import receptor subunit TOM40 homolog	R	R	GSDFTAAVTLGNPDVLVGSGILVAHYLQSITPCLALGGELVYHR	GSDFTAAVTLGNPDVLVGSGILVAHYLQSITPCLALGGELVYHR	N-Term(iTRAQ4plex); N12(Asn->Asp); C33(Methylthio)	0	0	1	4715.47							0.979757	-0.0295039	0.129749		2	104.824		62.15	0
GSDFTAAVTLGNPDVLVGSGILVAHYLQSITPCLALGGELVYHR	5	O96008	O96008	TOM40_HUMAN	TOMM40	Mitochondrial import receptor subunit TOM40 homolog	R	R	GSDFTAAVTLGNPDVLVGSGILVAHYLQSITPCLALGGELVYHR	GSDFTAAVTLGNPDVLVGSGILVAHYLQSITPCLALGGELVYHR	N-Term(iTRAQ4plex); C33(Methylthio)	0	0	0	4714.46							1.19139	0.252642	0.411895		1			72.42	0
KLPPLPLTLALGAFLNHR	2	O96008	O96008	TOM40_HUMAN	TOMM40	Mitochondrial import receptor subunit TOM40 homolog	K	K	KLPPLPLTLALGAFLNHR	KLPPLPLTLALGAFLNHR	N-Term(iTRAQ4plex); K1(iTRAQ4plex)	0	0	0	2259.39	0.569643	-0.811871	-0.721621		1		1.21202	0.277411	0.436664		1		30.07	27.94	1
MNEEQIAAVCLAVLQALSVLHAQGVIHR	2	O96013	O96013	PAK4_HUMAN	PAK4	Serine/threonine-protein kinase PAK 4	R	D	MNEEQIAAVCLAVLQALSVLHAQGVIHR	MNEEQIAAVCLAVLQALSVLHAQGVIHR	N-Term(iTRAQ4plex); C10(Methylthio)	0	0	0	3203.7							1.18156	0.24069	0.399943		2	68.9717		73.3	0
FSSWIGGSILASLGTFQQMWISK	2	O96019	O96019	ACL6A_HUMAN	ACTL6A	Actin-like protein 6A	R	Q	FSSWIGGSILASLGTFQQMWISK	FSSWIGGSILASLGTFQQMWISK	N-Term(iTRAQ4plex); K23(iTRAQ4plex)	0	0	0	2832.5	0.156811	-2.6729	-2.58265		1		1.49903	0.584028	0.743281		1		44.22	63.57	0
IDAASPLEK	2	P00325	P00325	ADH1B_HUMAN	ADH1B	Alcohol dehydrogenase 1B	K	V	IDAASPLEK	IDAASPLEK	N-Term(iTRAQ4plex); K9(iTRAQ4plex)	0	0	0	1231.72	0.396049	-1.33625	-1.246		1		0.149102	-2.74563	-2.58638		1		47.96	43.92	0
IIAVDINK	2	P00325	P00325	ADH1B_HUMAN	ADH1B	Alcohol dehydrogenase 1B	R	D	IIAVDINK	IIAVDINK	N-Term(iTRAQ4plex); K8(iTRAQ4plex)	0	0	0	1173.75	0.323207	-1.62947	-1.53922		1		0.168951	-2.56532	-2.40607		1		54.27	52.27	0
NDLGNPR	1	P00325	P00325	ADH1B_HUMAN	ADH1B	Alcohol dehydrogenase 1B	K	G	nDLGNPR	nDLGNPR	N-Term(iTRAQ4plex); N1(Asn->Asp_18O); N5(Asn->Asp)	1	0	1	933.462													41.27		0
QVVESAYEVIK	2	P00338	P00338	LDHA_HUMAN	LDHA	L-lactate dehydrogenase A chain	K	L	QVVESAYEVIK	QVVESAYEVIK	N-Term(Gln->pyro-Glu); K11(iTRAQ4plex)	0	0	0	1391.75	0.69265	-0.529801	-0.439552		1		0.418692	-1.25604	-1.09678		1		47.02	37.38	0
DYNVTANSK	2	P00338	P00338	LDHA_HUMAN	LDHA	L-lactate dehydrogenase A chain	K	L	DYNVTANSK	DYNVTANSK	N-Term(iTRAQ4plex); N7(Asn->Asp); K9(iTRAQ4plex)	0	0	1	1300.66	0.397408	-1.33131	-1.24106		1		0.563857	-0.826599	-0.667346		1		39.14	52.06	0
DQLIYNLLK	2	P00338	P00338	LDHA_HUMAN	LDHA	L-lactate dehydrogenase A chain	K	E	DQLIYNLLK	DQLIYNLLK	N-Term(iTRAQ4plex); K9(iTRAQ4plex)	0	0	0	1407.85	0.709192	-0.495753	-0.405503		1		0.565285	-0.822951	-0.663698		1		38.12	52.56	0
VTLTSEEEAR	2	P00338	P00338	LDHA_HUMAN	LDHA	L-lactate dehydrogenase A chain	K	L	VTLTSEEEAR	VTLTSEEEAR	N-Term(iTRAQ4plex)	0	0	0	1278.66	0.718747	-0.476444	-0.386194		1		0.582912	-0.77865	-0.619397		1		66.25	38.59	0
LKGYTSWAIGLSVADLAESIMK	5	P00338	P00338	LDHA_HUMAN	LDHA	L-lactate dehydrogenase A chain	K	N	LKGYTSWAIGLSVADLAESIMK	LKGYTSWAIGLSVADLAESIMK	N-Term(iTRAQ4plex); K2(iTRAQ4plex); K22(iTRAQ4plex)	0	0	0	2785.56	0.443861	-1.17182	-1.08157		1		0.77406	-0.369483	-0.21023		2	8.21813	34.71	61.64	1
DLADELALVDVIEDK	3	P00338	P00338	LDHA_HUMAN	LDHA	L-lactate dehydrogenase A chain	K	L	DLADELALVDVIEDK	DLADELALVDVIEDK	N-Term(iTRAQ4plex); K15(iTRAQ4plex)	0	0	0	1946.06	0.834216	-0.261508	-0.171258		2	12.3502	0.895756	-0.158823	0.000430451		2	20.7075	73.16	84.41	0
ITVVGVGAVGMACAISILMK	2	P00338	P00338	LDHA_HUMAN	LDHA	L-lactate dehydrogenase A chain	K	D	ITVVGVGAVGMACAISILMK	ITVVGVGAVGMACAISILMK	N-Term(iTRAQ4plex); M11(Oxidation); C13(Methylthio); K20(iTRAQ4plex)	0	0	0	2283.26	0.379804	-1.39667	-1.30642		1		0.901776	-0.149159	0.0100941		1		87.87	72.36	0
GYTSWAIGLSVADLAESIMK	9	P00338	P00338	LDHA_HUMAN	LDHA	L-lactate dehydrogenase A chain	K	N	GYTSWAIGLSVADLAESIMK	GYTSWAIGLSVADLAESIMK	N-Term(iTRAQ4plex); M19(Oxidation); K20(iTRAQ4plex)	0	0	0	2416.27	0.473402	-1.07886	-0.988612		4	31.5605	1.03154	0.0448006	0.204054		5	14.0388	57.33	65.97	0
ITVVGVGAVGMACAISILMKDLADELALVDVIEDK	1	P00338	P00338	LDHA_HUMAN	LDHA	L-lactate dehydrogenase A chain	K	L	ITVVGVGAVGMACAISILMKDLADELALVDVIEDK	ITVVGVGAVGMACAISILMKDLADELALVDVIEDK	N-Term(iTRAQ4plex); M11(Oxidation); C13(Methylthio); M19(Oxidation); K20(iTRAQ4plex); K35(iTRAQ4plex)	0	0	0	4082.19							1.09998	0.137475	0.296728		1		64.29		1
GLYGIKDDVFLSVPCILGQNGISDLVK	2	P00338	P00338	LDHA_HUMAN	LDHA	L-lactate dehydrogenase A chain	K	V	GLYGIKDDVFLSVPCILGQNGISDLVK	GLYGIKDDVFLSVPCILGQNGISDLVK	N-Term(iTRAQ4plex); K6(iTRAQ4plex); C15(Methylthio); N20(Asn->Asp); K27(iTRAQ4plex)	0	0	1	3342.81	0.0850147	-3.55614	-3.46589		1		1.11814	0.161096	0.320349		2	13.24		71.02	1
GYTSWAIGLSVADLAESIMK	12	P00338	P00338	LDHA_HUMAN	LDHA	L-lactate dehydrogenase A chain	K	N	GYTSWAIGLSVADLAESIMK	GYTSWAIGLSVADLAESIMK	N-Term(iTRAQ4plex); K20(iTRAQ4plex)	0	0	0	2400.27	0.449642	-1.15315	-1.0629		4	10.139	1.25175	0.323942	0.483195		6	16.7804	60.73	107.54	0
LKGYTSWAIGLSVADLAESIMK	2	P00338	P00338	LDHA_HUMAN	LDHA	L-lactate dehydrogenase A chain	K	N	LKGYTSWAIGLSVADLAESIMK	LKGYTSWAIGLSVADLAESIMK	N-Term(iTRAQ4plex); K2(iTRAQ4plex); M21(Oxidation); K22(iTRAQ4plex)	0	0	0	2801.55	0.234703	-2.09109	-2.00084		1		1.25647	0.32938	0.488633		2	5.20909		65.04	1
ITVVGVGAVGMACAISILMKDLADELALVDVIEDK	2	P00338	P00338	LDHA_HUMAN	LDHA	L-lactate dehydrogenase A chain	K	L	ITVVGVGAVGMACAISILMKDLADELALVDVIEDK	ITVVGVGAVGMACAISILMKDLADELALVDVIEDK	N-Term(iTRAQ4plex); C13(Methylthio); M19(Oxidation); K20(iTRAQ4plex); K35(iTRAQ4plex)	0	0	0	4066.2							1.27637	0.352045	0.511298		2	13.7942	42.66	35.82	1
ITVVGVGAVGMACAISILMK	68	P00338	P00338	LDHA_HUMAN	LDHA	L-lactate dehydrogenase A chain	K	D	ITVVGVGAVGMACAISILMK	ITVVGVGAVGMACAISILMK	N-Term(iTRAQ4plex); C13(Methylthio); K20(iTRAQ4plex)	0	0	0	2267.27	0.217234	-2.20268	-2.11243		31	36.768	1.30102	0.37964	0.538893		37	14.9335	95.09	121.28	0
ITVVGVGAVGMACAISILMKDLADELALVDVIEDK	2	P00338	P00338	LDHA_HUMAN	LDHA	L-lactate dehydrogenase A chain	K	L	ITVVGVGAVGMACAISILMKDLADELALVDVIEDK	ITVVGVGAVGMACAISILMKDLADELALVDVIEDK	N-Term(iTRAQ4plex); C13(Methylthio); K20(iTRAQ4plex); K35(iTRAQ4plex)	0	0	0	4050.22													33.51	33.17	1
ILDLIESGK	2	P00352	P00352	AL1A1_HUMAN	ALDH1A1	Retinal dehydrogenase 1	K	K	ILDLIESGK	ILDLIESGK	N-Term(iTRAQ4plex); K9(iTRAQ4plex)	0	0	0	1275.78	1.10844	0.148531	0.238781		1		0.44254	-1.17612	-1.01687		1		43.02	71.37	0
LYSNAYLNDLAGCIK	1	P00352	P00352	AL1A1_HUMAN	ALDH1A1	Retinal dehydrogenase 1	K	T	LYSNAYLNDLAGCIK	LYSNAYLNDLAGCIK	N-Term(iTRAQ4plex); C13(Methylthio); K15(iTRAQ4plex)	0	0	0	1992.01	0.948603	-0.0761238	0.0141261		1		0.5433	-0.880179	-0.720926		1			38.58	0
QAFQIGSPWR	1	P00352	P00352	AL1A1_HUMAN	ALDH1A1	Retinal dehydrogenase 1	R	T	QAFQIGSPWR	QAFQIGSPWR	N-Term(iTRAQ4plex)	0	0	0	1333.71	0.802957	-0.316605	-0.226355		1		0.612777	-0.706565	-0.547312		1			44.38	0
ELGEYGFHEYTEVK	1	P00352	P00352	AL1A1_HUMAN	ALDH1A1	Retinal dehydrogenase 1	R	T	ELGEYGFHEYTEVK	ELGEYGFHEYTEVK	N-Term(iTRAQ4plex); K14(iTRAQ4plex)	0	0	0	1988.98	1.19479	0.25676	0.34701		1		0.881098	-0.182626	-0.0233729		1		50.96		0
VAFTGSTEVGK	3	P00352	P00352	AL1A1_HUMAN	ALDH1A1	Retinal dehydrogenase 1	K	L	VAFTGSTEVGK	VAFTGSTEVGK	N-Term(iTRAQ4plex); K11(iTRAQ4plex)	0	0	0	1383.77	1.274	0.349364	0.439614		1		0.938584	-0.0914418	0.0678112		1		51.58	72.7	0
IFVEESIYDEFVR	2	P00352	P00352	AL1A1_HUMAN	ALDH1A1	Retinal dehydrogenase 1	R	R	IFVEESIYDEFVR	IFVEESIYDEFVR	N-Term(iTRAQ4plex)	0	0	0	1789.91	2.18461	1.12737	1.21762		2	130.997	3.21193	1.68344	1.8427		2	69.4555	37.23	49.32	0
IGPALSCGNTVVVKPAEQTPLTALHVASLIK	2	P00352	P00352	AL1A1_HUMAN	ALDH1A1	Retinal dehydrogenase 1	K	E	IGPALSCGNTVVVKPAEQTPLTALHVASLIK	IGPALSCGNTVVVKPAEQTPLTALHVASLIK	N-Term(iTRAQ4plex); C7(Methylthio); K14(iTRAQ4plex); K31(iTRAQ4plex)	0	0	0	3606.04	2.81514	1.49321	1.58346		1		3.43325	1.77957	1.93883		1		36.17	26.21	0
AITISSALQAGTVWVNCYGVVSAQCPFGGFK	3	P00352	P00352	AL1A1_HUMAN	ALDH1A1	Retinal dehydrogenase 1	K	M	AITISSALQAGTVWVNCYGVVSAQCPFGGFK	AITISSALQAGTVWVNCYGVVSAQCPFGGFK	N-Term(iTRAQ4plex); C17(Methylthio); C25(Methylthio); K31(iTRAQ4plex)	0	0	0	3554.74													53.21	37.73	0
GVFHGIENFINEASYMSILGMTPGFGDK	1	P00367	P00367	DHE3_HUMAN	GLUD1	Glutamate dehydrogenase 1, mitochondrial	R	T	GVFHGIENFINEASYMSILGMTPGFGDK	GVFHGIENFINEASYMSILGMTPGFGDK	N-Term(iTRAQ4plex); M16(Oxidation); M21(Oxidation); K28(iTRAQ4plex)	0	0	0	3351.63							1.39843	0.483806	0.643059		1		51.42		0
NIMVIPDLYLNAGGVTVSYFEWLK	1	P00367	P00367	DHE3_HUMAN	GLUD1	Glutamate dehydrogenase 1, mitochondrial	R	N	NIMVIPDLYLNAGGVTVSYFEWLK	NIMVIPDLYLNAGGVTVSYFEWLK	N-Term(iTRAQ4plex); M3(Oxidation); K24(iTRAQ4plex)	0	0	0	3046.62														39.83	0
SFDSMISTNCTEELENAGVEVLK	3	P00390	P00390	GSHR_HUMAN	GSR	Glutathione reductase, mitochondrial	R	F	SFDSMISTNCTEELENAGVEVLK	SFDSMISTNCTEELENAGVEVLK	N-Term(iTRAQ4plex); C10(Methylthio); K23(iTRAQ4plex)	0	0	0	2850.34							0.821066	-0.28443	-0.125177		1		47.47	51.73	0
VVGIHMQGLGCDEMLQGFAVAVK	2	P00390	P00390	GSHR_HUMAN	GSR	Glutathione reductase, mitochondrial	K	M	VVGIHMQGLGCDEMLQGFAVAVK	VVGIHMQGLGCDEMLQGFAVAVK	N-Term(iTRAQ4plex); C11(Methylthio); K23(iTRAQ4plex)	0	0	0	2736.4	0.507202	-0.979369	-0.889119		1		1.04718	0.0665159	0.225769		1		53.11	51.11	0
LACGVIGIAQ	2	P00441	P00441	SODC_HUMAN	SOD1	Superoxide dismutase [Cu-Zn]	R	-	LACGVIGIAQ	LACGVIGIAQ	N-Term(iTRAQ4plex); C3(Methylthio)	0	0	0	1134.61	1.28201	0.358404	0.448654		1		1.05694	0.0798968	0.23915		1		59.96	40.43	0
DGVADVSIEDSVISLSGDHCIIGR	1	P00441	P00441	SODC_HUMAN	SOD1	Superoxide dismutase [Cu-Zn]	K	T	DGVADVSIEDSVISLSGDHCIIGR	DGVADVSIEDSVISLSGDHCIIGR	N-Term(iTRAQ4plex); C20(Methylthio)	0	0	0	2647.28	0.717196	-0.47956	-0.38931		1		1.15366	0.206217	0.36547		1			58.57	0
HVGDLGNVTADKDGVADVSIEDSVISLSGDHCIIGR	4	P00441	P00441	SODC_HUMAN	SOD1	Superoxide dismutase [Cu-Zn]	R	T	HVGDLGNVTADKDGVADVSIEDSVISLSGDHCIIGR	HVGDLGNVTADKDGVADVSIEDSVISLSGDHCIIGR	N-Term(iTRAQ4plex); K12(iTRAQ4plex); C32(Methylthio)	0	0	0	3997.99	0.357616	-1.48352	-1.39327		3	53.0785	1.17009	0.226621	0.385874		3	6.63869	42.41	71.57	1
GDGPVQGIINFEQK	2	P00441	P00441	SODC_HUMAN	SOD1	Superoxide dismutase [Cu-Zn]	K	E	GDGPVQGIINFEQK	GDGPVQGIINFEQK	N-Term(iTRAQ4plex); K14(iTRAQ4plex)	0	0	0	1789.97	0.940078	-0.0891475	0.00110233		1		1.17979	0.238533	0.397786		1		43.26	51.83	0
AGLQAFFQVQECNK	6	P00450	P00450	CERU_HUMAN	CP	Ceruloplasmin	K	S	AGLQAFFQVQECNK	AGLQAFFQVQECNK	N-Term(iTRAQ4plex); C12(Methylthio); K14(iTRAQ4plex)	0	0	0	1916.96	0.921561	-0.117848	-0.0275978		3	21.3188	0.0821017	-3.60644	-3.44719		3	28.0793	68.26	81.77	0
DIASGLIGPLIICK	4	P00450	P00450	CERU_HUMAN	CP	Ceruloplasmin	K	K	DIASGLIGPLIICK	DIASGLIGPLIICK	N-Term(iTRAQ4plex); C13(Methylthio)	0	0	0	1602.91	0.929126	-0.106053	-0.0158032		2	4.52375	0.0865304	-3.53065	-3.3714		2	92.7619	77.27	78.92	0
EYTDASFTNRK	2	P00450	P00450	CERU_HUMAN	CP	Ceruloplasmin	R	E	EYTDASFTNRK	EYTDASFTNRK	K11(iTRAQ4plex)	0	0	0	1475.73	0.593344	-0.75306	-0.66281		1		0.0877626	-3.51025	-3.351		1		43.77	38.47	1
TYCSEPEK	2	P00450	P00450	CERU_HUMAN	CP	Ceruloplasmin	K	V	TYCSEPEK	TYCSEPEK	N-Term(iTRAQ4plex); C3(Methylthio); K8(iTRAQ4plex)	0	0	0	1290.59	0.785783	-0.347797	-0.257547		2	81.1674	0.110696	-3.17532	-3.01607		2	101.448	41.13		0
MYSVNGYTFGSLPGLSMCAEDR	8	P00450	P00450	CERU_HUMAN	CP	Ceruloplasmin	R	V	MYSVNGYTFGSLPGLSMCAEDR	MYSVNGYTFGSLPGLSMCAEDR	N-Term(iTRAQ4plex); M1(Oxidation); N5(Asn->Asp); M17(Oxidation); C18(Methylthio)	0	0	1	2621.12	1.05056	0.0711569	0.161407		6	22.8328	0.111652	-3.16292	-3.00366		1		38.65	54.87	0
QYTDSTFR	1	P00450	P00450	CERU_HUMAN	CP	Ceruloplasmin	R	V	QYTDSTFR	QYTDSTFR	N-Term(iTRAQ4plex)	0	0	0	1161.57	0.83603	-0.258373	-0.168124		1		0.111954	-3.15902	-2.99976		1			40.85	0
YTVNQCR	1	P00450	P00450	CERU_HUMAN	CP	Ceruloplasmin	K	R	YTVNQCR	YTVNQCR	N-Term(iTRAQ4plex); C6(Methylthio)	0	0	0	1073.5	0.86636	-0.206962	-0.116712		1		0.127865	-2.96731	-2.80806		1			32.03	0
MFTTAPDQVDKEDEDFQESNK	1	P00450	P00450	CERU_HUMAN	CP	Ceruloplasmin	R	M	MFTTAPDQVDKEDEDFQESNK	MFTTAPDQVDKEDEDFQESNK	N-Term(iTRAQ4plex); K11(iTRAQ4plex); K21(iTRAQ4plex)	0	0	0	2906.37	0.641488	-0.640505	-0.550255		1		0.130945	-2.93296	-2.77371		1			41.95	1
LISVDTEHSNIYLQNGPDR	2	P00450	P00450	CERU_HUMAN	CP	Ceruloplasmin	K	I	LISVDTEHSNIYLQNGPDR	LISVDTEHSNIYLQNGPDR	N-Term(iTRAQ4plex)	0	0	0	2315.17	0.907999	-0.139238	-0.0489881		1		0.134538	-2.89391	-2.73466		1		42.56	55.47	0
ELHHLQEQNVSNAFLDKGEFYIGSK	6	P00450	P00450	CERU_HUMAN	CP	Ceruloplasmin	K	Y	ELHHLQEQNVSNAFLDKGEFYIGSK	ELHHLQEQNVSNAFLDKGEFYIGSK	N-Term(iTRAQ4plex); N9(Asn->Asp); N12(Asn->Asp); K17(iTRAQ4plex); K25(iTRAQ4plex)	0	0	2	3337.72	0.929321	-0.105751	-0.0155012		5	19.0141	0.135088	-2.88803	-2.72877		5	47.4139	38.63	43.14	1
NNEGTYYSPNYNPQSR	2	P00450	P00450	CERU_HUMAN	CP	Ceruloplasmin	K	S	NNEGTYYSPNYNPQSR	NNEGTYYSPNYNPQSR	N-Term(iTRAQ4plex); N2(Asn->Asp); N10(Asn->Asp)	0	0	2	2049.89	0.915461	-0.127429	-0.0371796		2	15.7463	0.140663	-2.82968	-2.67043		1			45.41	0
EVGPTNADPVCLAK	10	P00450	P00450	CERU_HUMAN	CP	Ceruloplasmin	K	M	EVGPTNADPVCLAK	EVGPTNADPVCLAK	N-Term(iTRAQ4plex); N6(Asn->Asp); C11(Methylthio); K14(iTRAQ4plex)	0	0	1	1748.88	0.84945	-0.2354	-0.14515		6	23.8717	0.141298	-2.82319	-2.66394		6	23.3664	85.43	87.15	0
ELHHLQEQNVSNAFLDKGEFYIGSK	1	P00450	P00450	CERU_HUMAN	CP	Ceruloplasmin	K	Y	ELHHLQEQNVSNAFLDKGEFYIGSK	ELHHLQEQNVSNAFLDKGEFYIGSK	N9(Asn->Asp); N12(Asn->Asp); K17(iTRAQ4plex); K25(iTRAQ4plex)	0	0	2	3193.62	0.838031	-0.254925	-0.164675		1		0.151128	-2.72616	-2.5669		1		40.35		1
LISVDTEHSNIYLQNGPDR	3	P00450	P00450	CERU_HUMAN	CP	Ceruloplasmin	K	I	LISVDTEHSNIYLQNGPDR	LISVDTEHSNIYLQNGPDR	N-Term(iTRAQ4plex); N10(Asn->Asp); N15(Asn->Asp)	0	0	2	2317.15	0.581137	-0.783049	-0.692799		1		0.151424	-2.72334	-2.56408		1		54.25	44.97	0
IGGSYKK	1	P00450	P00450	CERU_HUMAN	CP	Ceruloplasmin	R	L	IGGSYKK	IGGSYKK	N-Term(iTRAQ4plex); K6(iTRAQ4plex); K7(iTRAQ4plex)	0	0	0	1184.74	0.769577	-0.377862	-0.287612		1		0.152915	-2.7092	-2.54994		1		30.02		1
HYYIAAEEIIWNYAPSGIDIFTK	1	P00450	P00450	CERU_HUMAN	CP	Ceruloplasmin	R	E	HYYIAAEEIIWNYAPSGIDIFTK	HYYIAAEEIIWNYAPSGIDIFTK	N-Term(iTRAQ4plex); N12(Asn->Asp); K23(iTRAQ4plex)	0	0	1	3003.54	0.544777	-0.876262	-0.786012		1		0.154364	-2.69559	-2.53634		1		51.38		0
YTVNQCR	4	P00450	P00450	CERU_HUMAN	CP	Ceruloplasmin	K	R	YTVNQCR	YTVNQCR	N-Term(iTRAQ4plex); N4(Asn->Asp); C6(Methylthio)	0	0	1	1074.48	1.01972	0.0281767	0.118427		3	13.3753	0.160061	-2.64331	-2.48406		3	0.339989	38.23	37.65	0
TYSDHPEK	6	P00450	P00450	CERU_HUMAN	CP	Ceruloplasmin	K	V	TYSDHPEK	TYSDHPEK	N-Term(iTRAQ4plex); K8(iTRAQ4plex)	0	0	0	1264.64	0.79366	-0.333407	-0.243157		6	12.9583	0.160339	-2.6408	-2.48155		6	6.71152	42.29	45.63	0
GEFYIGSK	1	P00450	P00450	CERU_HUMAN	CP	Ceruloplasmin	K	Y	GEFYIGSK	GEFYIGSK	K8(iTRAQ4plex)	0	0	0	1044.55	0.894741	-0.160458	-0.070208		1		0.160598	-2.63847	-2.47922		1			49.54	0
MFTTAPDQVDKEDEDFQESNK	3	P00450	P00450	CERU_HUMAN	CP	Ceruloplasmin	R	M	MFTTAPDQVDKEDEDFQESNK	MFTTAPDQVDKEDEDFQESNK	N-Term(iTRAQ4plex); M1(Oxidation); K11(iTRAQ4plex); K21(iTRAQ4plex)	0	0	0	2922.36	1.06809	0.095027	0.185277		3	31.0526	0.16183	-2.62745	-2.4682		3	25.001		50.09	1
KGSLHANGR	1	P00450	P00450	CERU_HUMAN	CP	Ceruloplasmin	K	Q	KGSLHANGR	KGSLHANGR	N-Term(iTRAQ4plex); K1(iTRAQ4plex); N7(Asn->Asp)	0	0	1	1228.7	0.993576	-0.00929763	0.0809522		1		0.163804	-2.60996	-2.45071		1			35.43	1
EVGPTNADPVCLAK	21	P00450	P00450	CERU_HUMAN	CP	Ceruloplasmin	K	M	EVGPTNADPVCLAK	EVGPTNADPVCLAK	N-Term(iTRAQ4plex); C11(Methylthio); K14(iTRAQ4plex)	0	0	0	1747.89	0.891379	-0.165889	-0.0756391		12	30.7141	0.168908	-2.56569	-2.40643		11	48.0779	57.32	106.72	0
MHSMNGFMYGNQPGLTMCK	2	P00450	P00450	CERU_HUMAN	CP	Ceruloplasmin	K	G	MHSMNGFMYGNQPGLTMCK	MHSMNGFMYGNQPGLTMCK	N-Term(iTRAQ4plex); M4(Oxidation); N5(Asn->Asp); N11(Asn->Asp); M17(Oxidation); C18(Methylthio); K19(iTRAQ4plex)	0	0	2	2515.07	0.73165	-0.450775	-0.360525		1		0.16967	-2.5592	-2.39994		1		31.23	46.08	0
NNEGTYYSPNYNPQSR	1	P00450	P00450	CERU_HUMAN	CP	Ceruloplasmin	K	S	NNEGTYYSPNYNPQSR	NNEGTYYSPNYNPQSR	N-Term(iTRAQ4plex); N1(Asn->Asp); N2(Asn->Asp); N10(Asn->Asp)	0	0	3	2050.89	1.04583	0.0646486	0.154898		1		0.171675	-2.54225	-2.38299		1			45.8	0
VNKDDEEFIESNK	7	P00450	P00450	CERU_HUMAN	CP	Ceruloplasmin	K	M	VNKDDEEFIESNK	VNKDDEEFIESNK	N-Term(iTRAQ4plex); K3(iTRAQ4plex); K13(iTRAQ4plex)	0	0	0	1999.03	0.89598	-0.158462	-0.0682121		6	4.89409	0.173683	-2.52547	-2.36622		6	8.9814	37.13	54.42	1
KALYLQYTDETFR	1	P00450	P00450	CERU_HUMAN	CP	Ceruloplasmin	K	T	KALYLQYTDETFR	KALYLQYTDETFR	N-Term(iTRAQ4plex); K1(iTRAQ4plex)	0	0	0	1936.04	1.03637	0.0515341	0.141784		1		0.176834	-2.49953	-2.34028		1			53.69	1
EVGPTNADPVCLAK	1	P00450	P00450	CERU_HUMAN	CP	Ceruloplasmin	K	M	EVGPTNADPVCLAK	EVGPTNADPVCLAK	N-Term(iTRAQ4plex); C11(Methylthio)	0	0	0	1603.79	0.961545	-0.0565734	0.0336765		1		0.178949	-2.48238	-2.32312		1		47.55		0
VDKDNEDFQESNR	6	P00450	P00450	CERU_HUMAN	CP	Ceruloplasmin	K	M	VDKDNEDFQESNR	VDKDNEDFQESNR	N-Term(iTRAQ4plex); K3(iTRAQ4plex)	0	0	0	1883.9	1.01797	0.0256954	0.115945		5	19.8463	0.180146	-2.47276	-2.31351		5	11.4225	35.88	58.85	1
DNEDFQESNR	5	P00450	P00450	CERU_HUMAN	CP	Ceruloplasmin	K	M	DNEDFQESNR	DNEDFQESNR	N-Term(iTRAQ4plex)	0	0	0	1397.6	0.98162	-0.0267639	0.063486		3	3.35262	0.180332	-2.47127	-2.31202		3	4.18276	43.68	44.2	0
QSEDSTFYLGER	9	P00450	P00450	CERU_HUMAN	CP	Ceruloplasmin	R	T	QSEDSTFYLGER	QSEDSTFYLGER	N-Term(iTRAQ4plex)	0	0	0	1575.74	0.869994	-0.200922	-0.110672		7	8.08357	0.181258	-2.46388	-2.30463		6	24.5159	38.2	60.88	0
ALYLQYTDETFR	14	P00450	P00450	CERU_HUMAN	CP	Ceruloplasmin	K	T	ALYLQYTDETFR	ALYLQYTDETFR	N-Term(iTRAQ4plex)	0	0	0	1663.84	0.937032	-0.0938292	-0.00357937		13	18.661	0.188685	-2.40595	-2.24669		13	34.3982	61.65	75.58	0
DIASGLIGPLIICK	45	P00450	P00450	CERU_HUMAN	CP	Ceruloplasmin	K	K	DIASGLIGPLIICK	DIASGLIGPLIICK	N-Term(iTRAQ4plex); C13(Methylthio); K14(iTRAQ4plex)	0	0	0	1747.01	0.812602	-0.299379	-0.209129		25	17.2909	0.190519	-2.39199	-2.23274		23	40.4148	74.68	83.77	0
MYYSAVDPTKDIFTGLIGPMK	1	P00450	P00450	CERU_HUMAN	CP	Ceruloplasmin	K	I	MYYSAVDPTKDIFTGLIGPMK	MYYSAVDPTKDIFTGLIGPMK	N-Term(iTRAQ4plex); K10(iTRAQ4plex); M20(Oxidation); K21(iTRAQ4plex)	0	0	0	2795.47	0.826127	-0.275564	-0.185314		1		0.190761	-2.39017	-2.23091		1			41.54	1
DNEDFQESNR	3	P00450	P00450	CERU_HUMAN	CP	Ceruloplasmin	K	M	DNEDFQESNR	DNEDFQESNR	N-Term(iTRAQ4plex); N9(Asn->Asp)	0	0	1	1398.59	0.989936	-0.0145921	0.0756578		3	19.8287	0.191668	-2.38332	-2.22407		3	0.200296		44.21	0
TTIEKPVWLGFLGPIIK	13	P00450	P00450	CERU_HUMAN	CP	Ceruloplasmin	R	A	TTIEKPVWLGFLGPIIK	TTIEKPVWLGFLGPIIK	N-Term(iTRAQ4plex); K17(iTRAQ4plex)	0	0	0	2200.34	0.893148	-0.163028	-0.0727786		9	14.2445	0.191696	-2.38311	-2.22386		5	106.489	44.62	34.11	0
RQSEDSTFYLGER	4	P00450	P00450	CERU_HUMAN	CP	Ceruloplasmin	R	T	RQSEDSTFYLGER	RQSEDSTFYLGER	N-Term(iTRAQ4plex)	0	0	0	1731.85	0.718613	-0.476713	-0.386463		3	10.9256	0.193561	-2.36914	-2.20989		2	7.73015		56.53	1
LISVDTEHSNIYLQNGPDR	22	P00450	P00450	CERU_HUMAN	CP	Ceruloplasmin	K	I	LISVDTEHSNIYLQNGPDR	LISVDTEHSNIYLQNGPDR	N-Term(iTRAQ4plex); N15(Asn->Asp)	0	0	1	2316.16	0.904517	-0.144781	-0.0545311		12	11.613	0.194135	-2.36487	-2.20562		12	56.5161	68.39	66.07	0
DDEEFIESNK	5	P00450	P00450	CERU_HUMAN	CP	Ceruloplasmin	K	M	DDEEFIESNK	DDEEFIESNK	N-Term(iTRAQ4plex); K10(iTRAQ4plex)	0	0	0	1513.72	0.738963	-0.436427	-0.346177		3	4.46968	0.194717	-2.36055	-2.2013		3	8.26821	69.91	80.31	0
DLYSGLIGPLIVCR	3	P00450	P00450	CERU_HUMAN	CP	Ceruloplasmin	K	R	DLYSGLIGPLIVCR	DLYSGLIGPLIVCR	N-Term(iTRAQ4plex); C13(Methylthio)	0	0	0	1708.92	0.83512	-0.259945	-0.169695		3	5.37083	0.196314	-2.34876	-2.18951		3	8.47835		56.79	0
VDKDNEDFQESNR	2	P00450	P00450	CERU_HUMAN	CP	Ceruloplasmin	K	M	VDKDNEDFQESNR	VDKDNEDFQESNR	N-Term(iTRAQ4plex); K3(iTRAQ4plex); N5(Asn->Asp)	0	0	1	1884.88	1.01293	0.0185338	0.108784		2	0.985797	0.197779	-2.33804	-2.17878		1			43.01	1
EFYLFPTVFDENESLLLEDNIR	1	P00450	P00450	CERU_HUMAN	CP	Ceruloplasmin	K	M	EFYLFPTVFDENESLLLEDNIR	EFYLFPTVFDENESLLLEDNIR	N-Term(iTRAQ4plex)	0	0	0	2847.42	0.951161	-0.0722384	0.0180115		1		0.199512	-2.32545	-2.1662		1		45.38		0
AGLQAFFQVQECNK	5	P00450	P00450	CERU_HUMAN	CP	Ceruloplasmin	K	S	AGLQAFFQVQECNK	AGLQAFFQVQECNK	N-Term(iTRAQ4plex); C12(Methylthio); N13(Asn->Asp); K14(iTRAQ4plex)	0	0	1	1917.94	0.591074	-0.758589	-0.668339		3	23.5941	0.200707	-2.31684	-2.15759		3	48.0503	63.74	81.46	0
TYYIAAVEVEWDYSPQR	4	P00450	P00450	CERU_HUMAN	CP	Ceruloplasmin	R	E	TYYIAAVEVEWDYSPQR	TYYIAAVEVEWDYSPQR	N-Term(iTRAQ4plex)	0	0	0	2234.09	0.889022	-0.169709	-0.0794592		4	9.48782	0.201248	-2.31295	-2.1537		4	15.3554	45.75	73.55	0
EYTDASFTNRK	1	P00450	P00450	CERU_HUMAN	CP	Ceruloplasmin	R	E	EYTDASFTNRK	EYTDASFTNRK	N-Term(iTRAQ4plex); N9(Asn->Asp); K11(iTRAQ4plex)	0	0	1	1620.81	0.933447	-0.0993604	-0.0091105		1		0.204321	-2.29109	-2.13184		1		39.89		1
EYTDASFTNR	8	P00450	P00450	CERU_HUMAN	CP	Ceruloplasmin	R	K	EYTDASFTNR	EYTDASFTNR	N-Term(iTRAQ4plex); N9(Asn->Asp)	0	0	1	1348.61	0.886874	-0.173199	-0.0829492		5	5.81472	0.205193	-2.28495	-2.1257		5	8.96958	52.08	63.2	0
MHSMNGFMYGNQPGLTMCK	1	P00450	P00450	CERU_HUMAN	CP	Ceruloplasmin	K	G	MHSMNGFMYGNQPGLTMCK	MHSMNGFMYGNQPGLTMCK	N5(Asn->Asp); C18(Methylthio); K19(iTRAQ4plex)	0	0	1	2337.97	0.509942	-0.971595	-0.881345		1		0.205832	-2.28046	-2.12121		1		38.1		0
GAYPLSIEPIGVR	28	P00450	P00450	CERU_HUMAN	CP	Ceruloplasmin	K	F	GAYPLSIEPIGVR	GAYPLSIEPIGVR	N-Term(iTRAQ4plex)	0	0	0	1515.87	0.816642	-0.292225	-0.201975		17	15.0626	0.206067	-2.27881	-2.11956		16	64.4664	59.93	61.29	0
NNEGTYYSPNYNPQSR	1	P00450	P00450	CERU_HUMAN	CP	Ceruloplasmin	K	S	NNEGTYYSPnYNPQSR	NNEGTYYSPnYNPQSR	N-Term(iTRAQ4plex); N2(Asn->Asp); N10(Asn->Asp_18O)	1	0	1	2051.91	0.831234	-0.266673	-0.176423		1		0.210058	-2.25114	-2.09188		1			57.62	0
IYHSHIDAPK	15	P00450	P00450	CERU_HUMAN	CP	Ceruloplasmin	R	D	IYHSHIDAPK	IYHSHIDAPK	N-Term(iTRAQ4plex); K10(iTRAQ4plex)	0	0	0	1468.82	0.853897	-0.227865	-0.137615		9	10.9012	0.21151	-2.2412	-2.08195		9	33.427	76.5	60.69	0
KAEEEHLGILGPQLHADVGDK	3	P00450	P00450	CERU_HUMAN	CP	Ceruloplasmin	R	V	KAEEEHLGILGPQLHADVGDK	KAEEEHLGILGPQLHADVGDK	N-Term(iTRAQ4plex); K1(iTRAQ4plex); K21(iTRAQ4plex)	0	0	0	2688.47	0.687149	-0.541304	-0.451054		3	16.7708	0.21222	-2.23637	-2.07712		2	40.2836	33.71	78.86	1
MYYSAVDPTK	20	P00450	P00450	CERU_HUMAN	CP	Ceruloplasmin	K	D	MYYSAVDPTK	MYYSAVDPTK	N-Term(iTRAQ4plex); K10(iTRAQ4plex)	0	0	0	1462.75	0.94806	-0.0769493	0.0133005		12	24.86	0.212973	-2.23126	-2.07201		12	63.8434	54.99	64.51	0
MYYSAVDPTK	29	P00450	P00450	CERU_HUMAN	CP	Ceruloplasmin	K	D	MYYSAVDPTK	MYYSAVDPTK	N-Term(iTRAQ4plex); M1(Oxidation); K10(iTRAQ4plex)	0	0	0	1478.74	1.01661	0.0237663	0.114016		20	41.0959	0.21398	-2.22445	-2.0652		19	48.9795	64.17	54.04	0
GEFYIGSK	14	P00450	P00450	CERU_HUMAN	CP	Ceruloplasmin	K	Y	GEFYIGSK	GEFYIGSK	N-Term(iTRAQ4plex); K8(iTRAQ4plex)	0	0	0	1188.65	1.00651	0.00936116	0.099611		7	8.31024	0.214328	-2.22211	-2.06286		7	44.5539	54.99	61.17	0
MYSVNGYTFGSLPGLSMCAEDR	8	P00450	P00450	CERU_HUMAN	CP	Ceruloplasmin	R	V	MYSVNGYTFGSLPGLSMCAEDR	MYSVNGYTFGSLPGLSMCAEDR	N-Term(iTRAQ4plex); N5(Asn->Asp); M17(Oxidation); C18(Methylthio)	0	0	1	2605.12	0.86588	-0.20776	-0.11751		7	18.2521	0.214748	-2.21929	-2.06003		6	98.9408	45.38	65.09	0
DIFTGLIGPMK	37	P00450	P00450	CERU_HUMAN	CP	Ceruloplasmin	K	I	DIFTGLIGPMK	DIFTGLIGPMK	N-Term(iTRAQ4plex); M10(Oxidation); K11(iTRAQ4plex)	0	0	0	1495.85	0.910129	-0.135856	-0.0456064		25	16.9896	0.217815	-2.19883	-2.03957		24	36.4116	65.6	55.8	0
WYLFGMGNEVDVHAAFFHGQALTNK	2	P00450	P00450	CERU_HUMAN	CP	Ceruloplasmin	K	N	WYLFGMGNEVDVHAAFFHGQALTNK	WYLFGMGNEVDVHAAFFHGQALTNK	N-Term(iTRAQ4plex); M6(Oxidation); K25(iTRAQ4plex)	0	0	0	3156.56	0.846883	-0.239765	-0.149515		2	27.262	0.21809	-2.197	-2.03775		1			46.78	0
MYYSAVDPTK	9	P00450	P00450	CERU_HUMAN	CP	Ceruloplasmin	K	D	MYYSAVDPTK	MYYSAVDPTK	M1(Oxidation); K10(iTRAQ4plex)	0	0	0	1334.64	0.84874	-0.236606	-0.146356		5	17.9656	0.218653	-2.19329	-2.03403		5	15.0026	56.02	65.67	0
DIFTGLIGPMK	62	P00450	P00450	CERU_HUMAN	CP	Ceruloplasmin	K	I	DIFTGLIGPMK	DIFTGLIGPMK	N-Term(iTRAQ4plex); K11(iTRAQ4plex)	0	0	0	1479.85	0.874264	-0.19386	-0.10361		38	25.0694	0.218882	-2.19178	-2.03252		37	33.6563	60.96	76.9	0
IYHSHIDAPK	8	P00450	P00450	CERU_HUMAN	CP	Ceruloplasmin	R	D	IYHSHIDAPK	IYHSHIDAPK	K10(iTRAQ4plex)	0	0	0	1324.71	0.86541	-0.208544	-0.118294		6	10.6695	0.220651	-2.18016	-2.02091		6	68.4383	60.55	54.9	0
TTIEKPVWLGFLGPIIK	16	P00450	P00450	CERU_HUMAN	CP	Ceruloplasmin	R	A	TTIEKPVWLGFLGPIIK	TTIEKPVWLGFLGPIIK	N-Term(iTRAQ4plex); K5(iTRAQ4plex); K17(iTRAQ4plex)	0	0	0	2344.44	1.00867	0.0124534	0.102703		8	22.1436	0.22124	-2.17632	-2.01706		8	94.9471	33.07	38.91	0
EYTDASFTNR	30	P00450	P00450	CERU_HUMAN	CP	Ceruloplasmin	R	K	EYTDASFTNR	EYTDASFTNR	N-Term(iTRAQ4plex)	0	0	0	1347.63	0.945584	-0.0807229	0.00952694		23	28.7149	0.233921	-2.09591	-1.93665		21	26.6894	46.9	55.71	0
MHSMNGFMYGNQPGLTMCK	18	P00450	P00450	CERU_HUMAN	CP	Ceruloplasmin	K	G	MHSMNGFMYGNQPGLTMCK	MHSMNGFMYGNQPGLTMCK	N-Term(iTRAQ4plex); M4(Oxidation); N5(Asn->Asp); C18(Methylthio); K19(iTRAQ4plex)	0	0	1	2498.07	0.890268	-0.167689	-0.077439		10	18.4882	0.23536	-2.08706	-1.92781		10	35.5699	42.45	46.41	0
KLISVDTEHSNIYLQNGPDR	3	P00450	P00450	CERU_HUMAN	CP	Ceruloplasmin	K	I	KLISVDTEHSNIYLQNGPDR	KLISVDTEHSNIYLQNGPDR	N-Term(iTRAQ4plex); K1(iTRAQ4plex)	0	0	0	2587.37	0.532456	-0.909266	-0.819016		1		0.237674	-2.07295	-1.91369		1		39.19	58.14	1
VNKDDEEFIESNK	2	P00450	P00450	CERU_HUMAN	CP	Ceruloplasmin	K	M	VNKDDEEFIESNK	VNKDDEEFIESNK	N2(Asn->Asp); K3(iTRAQ4plex); K13(iTRAQ4plex)	0	0	1	1855.92	0.762021	-0.392097	-0.301847		2	26.8292	0.241028	-2.05273	-1.89347		2	105.761	38.87	48.76	1
MHSMNGFMYGNQPGLTMCK	2	P00450	P00450	CERU_HUMAN	CP	Ceruloplasmin	K	G	MHSMNGFMYGNQPGLTMCK	MHSMNGFMYGNQPGLTMCK	N-Term(iTRAQ4plex); M4(Oxidation); N5(Asn->Asp); M8(Oxidation); N11(Asn->Asp); M17(Oxidation); C18(Methylthio); K19(iTRAQ4plex)	0	0	2	2531.05	0.693746	-0.52752	-0.437271		2	17.2381	0.242446	-2.04426	-1.88501		2	71.8215	32.32		0
ENLTAPGSDSAVFFEQGTTR	1	P00450	P00450	CERU_HUMAN	CP	Ceruloplasmin	K	I	EnLTAPGSDSAVFFEQGTTR	EnLTAPGSDSAVFFEQGTTR	N-Term(iTRAQ4plex); N2(Asn->Asp_18O)	1	1	0	2274.09	1.02431	0.0346474	0.124897		1		0.250053	-1.99969	-1.84044		1			41.4	0
MYSVNGYTFGSLPGLSMCAEDR	2	P00450	P00450	CERU_HUMAN	CP	Ceruloplasmin	R	V	MYSVNGYTFGSLPGLSMCAEDR	MYSVNGYTFGSLPGLSMCAEDR	N-Term(iTRAQ4plex); N5(Asn->Asp); C18(Methylthio)	0	0	1	2589.12	0.970212	-0.0436273	0.0466225		1		0.251283	-1.99262	-1.83336		1			79.1	0
DIFTGLIGPMK	4	P00450	P00450	CERU_HUMAN	CP	Ceruloplasmin	K	I	DIFTGLIGPMK	DIFTGLIGPMK	K11(iTRAQ4plex)	0	0	0	1335.75	1.17507	0.232753	0.323003		2	17.2601	0.253571	-1.97954	-1.82028		2	43.4403	59.59	46.05	0
TYCSEPEK	2	P00450	P00450	CERU_HUMAN	CP	Ceruloplasmin	K	V	TYCSEPEK	TYCSEPEK	N-Term(iTRAQ4plex); C3(Methylthio)	0	0	0	1146.49	1.11114	0.152043	0.242293		1		0.254929	-1.97183	-1.81258		1		28.39	31.82	0
SVPPSASHVAPTETFTYEWTVPK	15	P00450	P00450	CERU_HUMAN	CP	Ceruloplasmin	R	E	SVPPSASHVAPTETFTYEWTVPK	SVPPSASHVAPTETFTYEWTVPK	N-Term(iTRAQ4plex); K23(iTRAQ4plex)	0	0	0	2819.44	0.974188	-0.0377282	0.0525216		14	34.8124	0.255788	-1.96698	-1.80773		8	62.6519	36.48	66.7	0
MHSMNGFMYGNQPGLTMCK	12	P00450	P00450	CERU_HUMAN	CP	Ceruloplasmin	K	G	MHSMNGFMYGNQPGLTMCK	MHSMNGFMYGNQPGLTMCK	N-Term(iTRAQ4plex); N5(Asn->Asp); C18(Methylthio); K19(iTRAQ4plex)	0	0	1	2482.07	0.891277	-0.166054	-0.0758043		7	37.0195	0.26206	-1.93203	-1.77278		6	54.0538	48.8	68.59	0
VNKDDEEFIESNK	3	P00450	P00450	CERU_HUMAN	CP	Ceruloplasmin	K	M	VNKDDEEFIESNK	VNKDDEEFIESNK	N-Term(iTRAQ4plex); K13(iTRAQ4plex)	0	0	0	1854.93	1.2389	0.309063	0.399312		3	29.19	0.26375	-1.92276	-1.76351		3	84.7614		75.96	1
ELHHLQEQNVSNAFLDK	1	P00450	P00450	CERU_HUMAN	CP	Ceruloplasmin	K	G	ELHHLQEQnVSNAFLDK	ELHHLQEQnVSNAFLDK	N-Term(iTRAQ4plex); N9(Asn->Asp_18O); K17(iTRAQ4plex)	1	1	0	2313.18	0.816365	-0.292714	-0.202465		1		0.265685	-1.91221	-1.75296		1			44.36	0
AEEEHLGILGPQLHADVGDK	5	P00450	P00450	CERU_HUMAN	CP	Ceruloplasmin	K	V	AEEEHLGILGPQLHADVGDK	AEEEHLGILGPQLHADVGDK	K20(iTRAQ4plex)	0	0	0	2272.17	0.73909	-0.436179	-0.345929		3	34.4014	0.266781	-1.90627	-1.74702		3	25.7343	59.73	78.42	0
EHEGAIYPDNTTDFQR	4	P00450	P00450	CERU_HUMAN	CP	Ceruloplasmin	K	A	EHEGAIYPDnTTDFQR	EHEGAIYPDnTTDFQR	N-Term(iTRAQ4plex); N10(Asn->Asp_18O)	1	1	0	2039.93	0.921936	-0.117261	-0.0270113		4	30.8915	0.273174	-1.87211	-1.71286		4	7.16057	39.72	55.97	0
NNEGTYYSPNYNPQSR	4	P00450	P00450	CERU_HUMAN	CP	Ceruloplasmin	K	S	NNEGTYYSPnYNPQSR	NNEGTYYSPnYNPQSR	N-Term(iTRAQ4plex); N10(Asn->Asp_18O)	1	0	0	2050.91	0.965651	-0.0504259	0.039824		4	5.69653	0.281943	-1.82652	-1.66727		4	20.949		45.46	0
HYYIGIIETTWDYASDHGEK	13	P00450	P00450	CERU_HUMAN	CP	Ceruloplasmin	K	K	HYYIGIIETTWDYASDHGEK	HYYIGIIETTWDYASDHGEK	N-Term(iTRAQ4plex); K20(iTRAQ4plex)	0	0	0	2686.3	0.750922	-0.413264	-0.323014		10	13.1977	0.284043	-1.81582	-1.65657		10	87.3619	48.63	83.13	0
FNKNNEGTYYSPNYNPQSR	1	P00450	P00450	CERU_HUMAN	CP	Ceruloplasmin	R	S	FNKNNEGTYYSPNYNPQSR	FNKNNEGTYYSPNYNPQSR	N-Term(iTRAQ4plex); N2(Asn->Asp); K3(iTRAQ4plex); N13(Asn->Asp)	0	0	2	2583.2	1.06345	0.0887523	0.179002		1		0.286082	-1.8055	-1.64625		1			40.85	1
DIASGLIGPLIICKK	2	P00450	P00450	CERU_HUMAN	CP	Ceruloplasmin	K	D	DIASGLIGPLIICKK	DIASGLIGPLIICKK	N-Term(iTRAQ4plex); C13(Methylthio); K15(iTRAQ4plex)	0	0	0	1875.1	0.769442	-0.378116	-0.287866		1		0.308612	-1.69613	-1.53688		1		53.94	68.56	1
MHSMNGFMYGNQPGLTMCK	3	P00450	P00450	CERU_HUMAN	CP	Ceruloplasmin	K	G	MHSMNGFMYGNQPGLTMCK	MHSMNGFMYGNQPGLTMCK	N-Term(iTRAQ4plex); M4(Oxidation); N5(Asn->Asp); N11(Asn->Asp); C18(Methylthio); K19(iTRAQ4plex)	0	0	2	2499.07	1.0487	0.0686041	0.158854		2	14.186	0.311258	-1.68382	-1.52456		2	39.78	41.96	55.57	0
AEEEHLGILGPQLHADVGDK	6	P00450	P00450	CERU_HUMAN	CP	Ceruloplasmin	K	V	AEEEHLGILGPQLHADVGDK	AEEEHLGILGPQLHADVGDK	N-Term(iTRAQ4plex); K20(iTRAQ4plex)	0	0	0	2416.27	0.839895	-0.251719	-0.161469		4	13.8418	0.322196	-1.63399	-1.47474		4	76.3251	44.7	59.62	0
MHSMNGFMYGNQPGLTMCK	10	P00450	P00450	CERU_HUMAN	CP	Ceruloplasmin	K	G	MHSMNGFMYGNQPGLTMCK	MHSMNGFMYGNQPGLTMCK	N-Term(iTRAQ4plex); M1(Oxidation); M4(Oxidation); M8(Oxidation); N11(Asn->Asp); C18(Methylthio); K19(iTRAQ4plex)	0	0	1	2530.06	1.03286	0.0466399	0.13689		10	7.0006	0.33595	-1.57368	-1.41443		8	49.8339	46.46	38.39	0
MHSMNGFMYGNQPGLTMCK	8	P00450	P00450	CERU_HUMAN	CP	Ceruloplasmin	K	G	MHSMNGFMYGNQPGLTMCK	MHSMNGFMYGNQPGLTMCK	N5(Asn->Asp); M8(Oxidation); C18(Methylthio); K19(iTRAQ4plex)	0	0	1	2353.96	0.807847	-0.307847	-0.217597		4	21.196	0.339686	-1.55773	-1.39847		4	18.9064	42.1	44.2	0
MFTTAPDQVDKEDEDFQESNK	1	P00450	P00450	CERU_HUMAN	CP	Ceruloplasmin	R	M	MFTTAPDQVDKEDEDFQESNK	MFTTAPDQVDKEDEDFQESNK	N-Term(iTRAQ4plex); M1(Oxidation); K11(iTRAQ4plex); N20(Asn->Asp); K21(iTRAQ4plex)	0	0	1	2923.36	1.01954	0.0279121	0.118162		1		0.339719	-1.55759	-1.39833		1			37.06	1
ELHHLQEQNVSNAFLDKGEFYIGSK	2	P00450	P00450	CERU_HUMAN	CP	Ceruloplasmin	K	Y	ELHHLQEQnVSNAFLDKGEFYIGSK	ELHHLQEQnVSNAFLDKGEFYIGSK	N-Term(iTRAQ4plex); N9(Asn->Asp_18O); K17(iTRAQ4plex); K25(iTRAQ4plex)	1	1	0	3338.71	1.00718	0.0103255	0.100575		1		0.342333	-1.54653	-1.38728		1		35.7	37.09	1
MHSMNGFMYGNQPGLTMCK	2	P00450	P00450	CERU_HUMAN	CP	Ceruloplasmin	K	G	MHSMNGFMYGNQPGLTMCK	MHSMNGFMYGNQPGLTMCK	M1(Oxidation); M4(Oxidation); N5(Asn->Asp); M8(Oxidation); N11(Asn->Asp); C18(Methylthio); K19(iTRAQ4plex)	0	0	2	2386.96	0.950351	-0.0734682	0.0167816		1		0.350195	-1.51377	-1.35452		1		42.09	28.49	0
MHSMNGFMYGNQPGLTMCK	5	P00450	P00450	CERU_HUMAN	CP	Ceruloplasmin	K	G	MHSMNGFMYGNQPGLTMCK	MHSMNGFMYGNQPGLTMCK	M1(Oxidation); M4(Oxidation); N5(Asn->Asp); M17(Oxidation); C18(Methylthio); K19(iTRAQ4plex)	0	0	1	2385.96	0.705218	-0.503859	-0.413609		3	40.1274	0.350721	-1.51161	-1.35235		3	81.1144	35	38.02	0
ELHHLQEQNVSNAFLDK	4	P00450	P00450	CERU_HUMAN	CP	Ceruloplasmin	K	G	ELHHLQEQNVSNAFLDK	ELHHLQEQNVSNAFLDK	N-Term(iTRAQ4plex); N9(Asn->Asp); N12(Asn->Asp); K17(iTRAQ4plex)	0	0	2	2312.19	0.949278	-0.0750968	0.0151531		2	20.0385	0.35102	-1.51038	-1.35112		2	56.8835	38.74	45.92	0
VDKDNEDFQESNR	10	P00450	P00450	CERU_HUMAN	CP	Ceruloplasmin	K	M	VDKDNEDFQESNR	VDKDNEDFQESNR	N-Term(iTRAQ4plex)	0	0	0	1739.8	0.905151	-0.143769	-0.0535193		6	36.7473	0.35319	-1.50148	-1.34223		5	50.1165	68.86	63.89	1
HYYIAAEEIIWNYAPSGIDIFTK	4	P00450	P00450	CERU_HUMAN	CP	Ceruloplasmin	R	E	HYYIAAEEIIWNYAPSGIDIFTK	HYYIAAEEIIWNYAPSGIDIFTK	N-Term(iTRAQ4plex); K23(iTRAQ4plex)	0	0	0	3002.56	0.769276	-0.378426	-0.288176		3	11.692	0.355137	-1.49355	-1.3343		2	18.842	44.87	45.69	0
MHSMNGFMYGNQPGLTMCK	2	P00450	P00450	CERU_HUMAN	CP	Ceruloplasmin	K	G	MHSMNGFMYGNQPGLTMCK	MHSMNGFMYGNQPGLTMCK	N-Term(iTRAQ4plex); N5(Asn->Asp); N11(Asn->Asp); C18(Methylthio); K19(iTRAQ4plex)	0	0	2	2483.06	0.865924	-0.207688	-0.117438		2	28.4914	0.371296	-1.42936	-1.27011		2	24.0604	39.2	39.88	0
KLISVDTEHSNIYLQNGPDR	5	P00450	P00450	CERU_HUMAN	CP	Ceruloplasmin	K	I	KLISVDTEHSNIYLQNGPDR	KLISVDTEHSNIYLQNGPDR	N-Term(iTRAQ4plex); K1(iTRAQ4plex); N11(Asn->Asp)	0	0	1	2588.35	0.809335	-0.305191	-0.214941		4	12.7194	0.372472	-1.4248	-1.26554		3	67.3622	43.39	61.42	1
MYYSAVDPTK	4	P00450	P00450	CERU_HUMAN	CP	Ceruloplasmin	K	D	MYYSAVDPTK	MYYSAVDPTK	K10(iTRAQ4plex)	0	0	0	1318.65	0.826416	-0.27506	-0.18481		3	14.948	0.373087	-1.42242	-1.26316		3	38.1016	45.94	59.79	0
DIFTGLIGPMK	5	P00450	P00450	CERU_HUMAN	CP	Ceruloplasmin	K	I	DIFTGLIGPMK	DIFTGLIGPMK	M10(Oxidation); K11(iTRAQ4plex)	0	0	0	1351.74	0.828774	-0.27095	-0.1807		3	24.6578	0.385816	-1.37401	-1.21476		3	46.5891	43.52	49.26	0
KAEEEHLGILGPQLHADVGDK	2	P00450	P00450	CERU_HUMAN	CP	Ceruloplasmin	R	V	KAEEEHLGILGPQLHADVGDK	KAEEEHLGILGPQLHADVGDK	N-Term(iTRAQ4plex); K21(iTRAQ4plex)	0	0	0	2544.37	0.89133	-0.165969	-0.0757188		2	17.3707	0.392129	-1.3506	-1.19135		2	4.98156	36.7	57.76	1
EDEDFQESNK	4	P00450	P00450	CERU_HUMAN	CP	Ceruloplasmin	K	M	EDEDFQESNK	EDEDFQESNK	N-Term(iTRAQ4plex); K10(iTRAQ4plex)	0	0	0	1528.7	0.831033	-0.267023	-0.176773		2	67.8316	0.422905	-1.2416	-1.08234		2	90.5604	46.27	63.43	0
MHSMNGFMYGNQPGLTMCK	11	P00450	P00450	CERU_HUMAN	CP	Ceruloplasmin	K	G	MHSMNGFMYGNQPGLTMCK	MHSMNGFMYGNQPGLTMCK	N-Term(iTRAQ4plex); M1(Oxidation); N5(Asn->Asp); M8(Oxidation); C18(Methylthio); K19(iTRAQ4plex)	0	0	1	2514.06	1.00078	0.00111794	0.0913678		9	17.9933	0.429172	-1.22037	-1.06112		7	28.8034	54.04	50	0
ELHHLQEQNVSNAFLDK	1	P00450	P00450	CERU_HUMAN	CP	Ceruloplasmin	K	G	ELHHLQEQnVSNAFLDK	ELHHLQEQnVSNAFLDK	N9(Asn->Asp_18O); K17(iTRAQ4plex)	1	1	0	2169.09	0.943545	-0.0838365	0.00641339		1		0.46146	-1.11572	-0.956471		1		38.02		0
ELHHLQEQNVSNAFLDK	2	P00450	P00450	CERU_HUMAN	CP	Ceruloplasmin	K	G	ELHHLQEQnVSNAFLDK	ELHHLQEQnVSNAFLDK	N9(Asn->Asp_18O); N12(Asn->Asp); K17(iTRAQ4plex)	1	1	1	2170.08	1.07019	0.0978607	0.188111		1		0.483726	-1.04774	-0.888484		1		55.59	62.88	0
EVGPTNADPVCLAK	2	P00450	P00450	CERU_HUMAN	CP	Ceruloplasmin	K	M	EVGPTNADPVCLAK	EVGPTNADPVCLAK	N6(Asn->Asp); C11(Methylthio); K14(iTRAQ4plex)	0	0	1	1604.78	0.879103	-0.185895	-0.0956455		1		0.486917	-1.03825	-0.878999		1		47.18	51.17	0
MHSMNGFMYGNQPGLTMCK	1	P00450	P00450	CERU_HUMAN	CP	Ceruloplasmin	K	G	MHSMNGFMYGNQPGLTMCK	MHSMNGFMYGNQPGLTMCK	N-Term(iTRAQ4plex); M1(Oxidation); M4(Oxidation); N5(Asn->Asp); M8(Oxidation); M17(Oxidation); C18(Methylthio); K19(iTRAQ4plex)	0	0	1	2546.05	1.19866	0.261421	0.351671		1		0.487221	-1.03735	-0.8781		1			29.98	0
MHSMNGFMYGNQPGLTMCK	8	P00450	P00450	CERU_HUMAN	CP	Ceruloplasmin	K	G	MHSMNGFMYGNQPGLTMCK	MHSMNGFMYGNQPGLTMCK	M8(Oxidation); N11(Asn->Asp); M17(Oxidation); C18(Methylthio); K19(iTRAQ4plex)	0	0	1	2369.96	0.888976	-0.169784	-0.0795341		5	15.1351	0.508404	-0.975954	-0.816701		5	35.4333	38.32	41.66	0
HYYIAAEEIIWNYAPSGIDIFTK	7	P00450	P00450	CERU_HUMAN	CP	Ceruloplasmin	R	E	HYYIAAEEIIWNYAPSGIDIFTK	HYYIAAEEIIWNYAPSGIDIFTK	K23(iTRAQ4plex)	0	0	0	2858.45	0.661042	-0.597187	-0.506937		4	14.8555	0.545388	-0.874645	-0.715392		4	18.1173	42.03	41.74	0
KLISVDTEHSNIYLQNGPDR	3	P00450	P00450	CERU_HUMAN	CP	Ceruloplasmin	K	I	KLISVDTEHSNIYLQNGPDR	KLISVDTEHSNIYLQNGPDR	K1(iTRAQ4plex); N16(Asn->Asp)	0	0	1	2444.25	1.06414	0.0896818	0.179932		2	39.768	0.5784	-0.78986	-0.630607		2	6.4605	38.71	42.92	1
GPEEEHLGILGPVIWAEVGDTIR	8	P00450	P00450	CERU_HUMAN	CP	Ceruloplasmin	R	V	GPEEEHLGILGPVIWAEVGDTIR	GPEEEHLGILGPVIWAEVGDTIR	N-Term(iTRAQ4plex)	0	0	0	2631.39	0.945006	-0.0816045	0.00864541		8	36.3576	0.648549	-0.624713	-0.46546		4	15.5736	46.85	71.79	0
HYYIGIIETTWDYASDHGEK	6	P00450	P00450	CERU_HUMAN	CP	Ceruloplasmin	K	K	HYYIGIIETTWDYASDHGEK	HYYIGIIETTWDYASDHGEK	K20(iTRAQ4plex)	0	0	0	2542.2	0.866777	-0.206267	-0.116017		4	8.67106	0.696626	-0.521544	-0.362291		4	50.8379	53.03	76.78	0
SGAGTEDSACIPWAYYSTVDQVK	3	P00450	P00450	CERU_HUMAN	CP	Ceruloplasmin	R	D	SGAGTEDSACIPWAYYSTVDQVK	SGAGTEDSACIPWAYYSTVDQVK	N-Term(iTRAQ4plex); C10(Methylthio); K23(iTRAQ4plex)	0	0	0	2782.29	1.30218	0.380932	0.471182		1		0.706561	-0.501114	-0.341861		2	77.6671		43.48	0
ERGPEEEHLGILGPVIWAEVGDTIR	5	P00450	P00450	CERU_HUMAN	CP	Ceruloplasmin	K	V	ERGPEEEHLGILGPVIWAEVGDTIR	ERGPEEEHLGILGPVIWAEVGDTIR	N-Term(iTRAQ4plex)	0	0	0	2916.53	0.320519	-1.64152	-1.55127		2	62.9142	0.850226	-0.234083	-0.0748295		1		50.35	63.16	1
VYPGEQYTYMLLATEEQSPGEGDGNCVTR	1	P00450	P00450	CERU_HUMAN	CP	Ceruloplasmin	K	I	VYPGEQYTYMLLATEEQSPGEGDGNCVTR	VYPGEQYTYMLLATEEQSPGEGDGNCVTR	N-Term(iTRAQ4plex); N25(Asn->Asp); C26(Methylthio)	0	0	1	3398.51	0.271195	-1.8826	-1.79235		1									40.26	0
SGAGTEDSACIPWAYYSTVDQVK	1	P00450	P00450	CERU_HUMAN	CP	Ceruloplasmin	R	D	SGAGTEDSACIPWAYYSTVDQVK	SGAGTEDSACIPWAYYSTVDQVK	C10(Methylthio); K23(iTRAQ4plex)	0	0	0	2638.19	0.600942	-0.734702	-0.644452		1								40.94		0
EYTDASFTNRK	3	P00450	P00450	CERU_HUMAN	CP	Ceruloplasmin	R	E	EYTDASFTNRK	EYTDASFTNRK	N9(Asn->Asp); K11(iTRAQ4plex)	0	0	1	1476.71	0.648752	-0.62426	-0.53401		2	21.5481							39.61	54.83	1
WYLFGMGNEVDVHAAFFHGQALTNK	2	P00450	P00450	CERU_HUMAN	CP	Ceruloplasmin	K	N	WYLFGMGNEVDVHAAFFHGQALTNK	WYLFGMGNEVDVHAAFFHGQALTNK	N-Term(iTRAQ4plex); K25(iTRAQ4plex)	0	0	0	3140.57	0.726951	-0.46007	-0.36982		1									77	0
VDKDNEDFQESNR	1	P00450	P00450	CERU_HUMAN	CP	Ceruloplasmin	K	M	VDKDNEDFQESNR	VDKDNEDFQESNR	K3(iTRAQ4plex); N12(Asn->Asp)	0	0	1	1740.78	0.864879	-0.209429	-0.119179		1									33.39	1
DDEEFIESNK	2	P00450	P00450	CERU_HUMAN	CP	Ceruloplasmin	K	M	DDEEFIESNK	DDEEFIESNK	K10(iTRAQ4plex)	0	0	0	1369.62	0.899899	-0.152165	-0.0619153		1								32.36	37.64	0
DVDKEFYLFPTVFDENESLLLEDNIR	4	P00450	P00450	CERU_HUMAN	CP	Ceruloplasmin	K	M	DVDKEFYLFPTVFDENESLLLEDNIR	DVDKEFYLFPTVFDENESLLLEDNIR	N-Term(iTRAQ4plex); K4(iTRAQ4plex)	0	0	0	3448.73	0.979978	-0.0291784	0.0610715		3	1.71881								86.42	1
DVDKEFYLFPTVFDENESLLLEDNIR	2	P00450	P00450	CERU_HUMAN	CP	Ceruloplasmin	K	M	DVDKEFYLFPTVFDENESLLLEDNIR	DVDKEFYLFPTVFDENESLLLEDNIR	N-Term(iTRAQ4plex); K4(iTRAQ4plex); N16(Asn->Asp)	0	0	1	3449.73	1.03322	0.0471469	0.137397		2	31.1355								50.08	1
MFTTAPDQVDKEDEDFQESNK	1	P00450	P00450	CERU_HUMAN	CP	Ceruloplasmin	R	M	MFTTAPDQVDKEDEDFQESNK	MFTTAPDQVDKEDEDFQESNK	K11(iTRAQ4plex); K21(iTRAQ4plex)	0	0	0	2762.27	1.49152	0.576785	0.667035		1									37.06	1
ALYLQYTDETFR	3	P00450	P00450	CERU_HUMAN	CP	Ceruloplasmin	K	T	ALYLQYTDETFR	ALYLQYTDETFR		0	0	0	1519.74													66.32	78.24	0
DNEDFQESNR	2	P00450	P00450	CERU_HUMAN	CP	Ceruloplasmin	K	M	DNEDFQESNR	DNEDFQESNR		0	0	0	1253.5													53.7	46.07	0
QSEDSTFYLGER	12	P00450	P00450	CERU_HUMAN	CP	Ceruloplasmin	R	T	QSEDSTFYLGER	QSEDSTFYLGER	N-Term(Gln->pyro-Glu)	0	0	0	1414.61													52.63	68.72	0
EYTDASFTNR	2	P00450	P00450	CERU_HUMAN	CP	Ceruloplasmin	R	K	EYTDASFTNR	EYTDASFTNR	N9(Asn->Asp)	0	0	1	1204.51													50.47	58.81	0
QYTDSTFR	3	P00450	P00450	CERU_HUMAN	CP	Ceruloplasmin	R	V	QYTDSTFR	QYTDSTFR	N-Term(Gln->pyro-Glu)	0	0	0	1000.44													48.81	57.41	0
EYTDASFTNR	10	P00450	P00450	CERU_HUMAN	CP	Ceruloplasmin	R	K	EYTDASFTNR	EYTDASFTNR		0	0	0	1203.53													48.69	40.84	0
QKYTVNQCR	2	P00450	P00450	CERU_HUMAN	CP	Ceruloplasmin	K	R	QKYTVNQCR	QKYTVNQCR	N-Term(Gln->pyro-Glu); C8(Methylthio)	0	0	0	1168.52													46.25	33.68	1
LVYREYTDASFTNR	2	P00450	P00450	CERU_HUMAN	CP	Ceruloplasmin	K	K	LVYREYTDASFTNR	LVYREYTDASFTNR		0	0	0	1734.84													45.82	47.86	1
QYTDSTFR	3	P00450	P00450	CERU_HUMAN	CP	Ceruloplasmin	R	V	QYTDSTFR	QYTDSTFR		0	0	0	1017.46													44.98	40.08	0
GAYPLSIEPIGVR	2	P00450	P00450	CERU_HUMAN	CP	Ceruloplasmin	K	F	GAYPLSIEPIGVR	GAYPLSIEPIGVR		0	0	0	1371.76													44.96	50.17	0
YTVNQCR	1	P00450	P00450	CERU_HUMAN	CP	Ceruloplasmin	K	R	YTVNQCR	YTVNQCR	C6(Methylthio)	0	0	0	929.396													39.02		0
YTVNQCR	2	P00450	P00450	CERU_HUMAN	CP	Ceruloplasmin	K	R	YTVNQCR	YTVNQCR	N4(Asn->Asp); C6(Methylthio)	0	0	1	930.38													31.22		0
KLEFALLFLVFDENESWYLDDNIK	3	P00450	P00450	CERU_HUMAN	CP	Ceruloplasmin	R	T	KLEFALLFLVFDENESWYLDDNIK	KLEFALLFLVFDENESWYLDDNIK		0	0	0	2961.49														64.21	1
LISVDTEHSNIYLQNGPDR	1	P00450	P00450	CERU_HUMAN	CP	Ceruloplasmin	K	I	LISVDTEHSNIYLQNGPDR	LISVDTEHSNIYLQNGPDR	N15(Asn->Asp)	0	0	1	2172.06														63.24	0
GDSVVWYLFSAGNEADVHGIYFSGNTYLWR	1	P00450	P00450	CERU_HUMAN	CP	Ceruloplasmin	K	G	GDSVVWYLFSAGNEADVHGIYFSGNTYLWR	GDSVVWYLFSAGNEADVHGIYFSGNTYLWR		0	0	0	3423.6														54.01	0
ADDKVYPGEQYTYMLLATEEQSPGEGDGNCVTR	1	P00450	P00450	CERU_HUMAN	CP	Ceruloplasmin	R	I	ADDKVYPGEQYTYMLLATEEQSPGEGDGNCVTR	ADDKVYPGEQYTYMLLATEEQSPGEGDGNCVTR	N-Term(iTRAQ4plex); K4(iTRAQ4plex); C30(Methylthio)	0	0	0	3970.8														47.72	1
ADDKVYPGEQYTYMLLATEEQSPGEGDGNCVTR	1	P00450	P00450	CERU_HUMAN	CP	Ceruloplasmin	R	I	ADDKVYPGEQYTYMLLATEEQSPGEGDGNCVTR	ADDKVYPGEQYTYMLLATEEQSPGEGDGNCVTR	N-Term(iTRAQ4plex); K4(iTRAQ4plex); M14(Oxidation); C30(Methylthio)	0	0	0	3986.8														46.05	1
KALYLQYTDETFR	1	P00450	P00450	CERU_HUMAN	CP	Ceruloplasmin	K	T	KALYLQYTDETFR	KALYLQYTDETFR	K1(iTRAQ4plex)	0	0	0	1791.94														44.11	1
MYSVNGYTFGSLPGLSMCAEDR	1	P00450	P00450	CERU_HUMAN	CP	Ceruloplasmin	R	V	MYSVNGYTFGSLPGLSMCAEDR	MYSVNGYTFGSLPGLSMCAEDR	M1(Oxidation); N5(Asn->Asp); M17(Oxidation); C18(Methylthio)	0	0	1	2477.01														36.41	0
EHEGAIYPDNTTDFQR	1	P00450	P00450	CERU_HUMAN	CP	Ceruloplasmin	K	A	EHEGAIYPDnTTDFQR	EHEGAIYPDnTTDFQR	N10(Asn->Asp_18O)	1	1	0	1895.83														36.25	0
ADDKVYPGEQYTYMLLATEEQSPGEGDGNCVTR	1	P00450	P00450	CERU_HUMAN	CP	Ceruloplasmin	R	I	ADDKVYPGEQYTYMLLATEEQSPGEGDGNCVTR	ADDKVYPGEQYTYMLLATEEQSPGEGDGNCVTR	N-Term(iTRAQ4plex); K4(iTRAQ4plex); N29(Asn->Asp); C30(Methylthio)	0	0	1	3971.79														35.07	1
ASEGAEYDDQTSQR	4	P00451	P00451	FA8_HUMAN	F8	Coagulation factor VIII	K	E	ASEGAEYDDQTSQR	ASEGAEYDDQTSQR	N-Term(iTRAQ4plex)	0	0	0	1700.75	1.12241	0.166603	0.256853		2	7.37018	0.546625	-0.871377	-0.712124		2	7.33996	58.31	75.7	0
VGSAMVNAK	2	P00488	P00488	F13A_HUMAN	F13A1	Coagulation factor XIII A chain	R	D	VGSAMVNAK	VGSAMVNAK	N-Term(iTRAQ4plex); M5(Oxidation); K9(iTRAQ4plex)	0	0	0	1180.66	0.283672	-1.81771	-1.72746		1		0.0888693	-3.49217	-3.33292		1		43.47	40.92	0
FQEGQEEER	5	P00488	P00488	F13A_HUMAN	F13A1	Coagulation factor XIII A chain	K	L	FQEGQEEER	FQEGQEEER	N-Term(iTRAQ4plex)	0	0	0	1295.6	0.275541	-1.85966	-1.76941		3	26.5005	0.0983314	-3.3462	-3.18695		2	0.164419	43.36	52.22	0
STVLTIPEIIIK	4	P00488	P00488	F13A_HUMAN	F13A1	Coagulation factor XIII A chain	K	V	STVLTIPEIIIK	STVLTIPEIIIK	N-Term(iTRAQ4plex); K12(iTRAQ4plex)	0	0	0	1615.03	0.247934	-2.01197	-1.92172		2	0.117989	0.0989522	-3.33712	-3.17787		2	14.2837	43.27	64.12	0
VEYVIGR	1	P00488	P00488	F13A_HUMAN	F13A1	Coagulation factor XIII A chain	R	Y	VEYVIGR	VEYVIGR	N-Term(iTRAQ4plex)	0	0	0	979.572	0.226181	-2.14445	-2.0542		1		0.108239	-3.2077	-3.04845		1			33.13	0
LALETALMYGAK	2	P00488	P00488	F13A_HUMAN	F13A1	Coagulation factor XIII A chain	R	K	LALETALMYGAK	LALETALMYGAK	N-Term(iTRAQ4plex); K12(iTRAQ4plex)	0	0	0	1568.9	0.271784	-1.87947	-1.78922		1		0.113094	-3.14441	-2.98516		1		53.66	85.58	0
GTYIPVPIVSELQSGK	8	P00488	P00488	F13A_HUMAN	F13A1	Coagulation factor XIII A chain	K	W	GTYIPVPIVSELQSGK	GTYIPVPIVSELQSGK	N-Term(iTRAQ4plex); K16(iTRAQ4plex)	0	0	0	1976.14	0.299726	-1.73828	-1.64803		4	25.5606	0.116379	-3.1031	-2.94385		4	38.9248	46.91	68.42	0
LIASMSSDSLR	1	P00488	P00488	F13A_HUMAN	F13A1	Coagulation factor XIII A chain	K	H	LIASMSSDSLR	LIASMSSDSLR	N-Term(iTRAQ4plex)	0	0	0	1323.71	0.303103	-1.72212	-1.63187		1		0.122783	-3.02581	-2.86656		1			42.11	0
LSIQSSPK	4	P00488	P00488	F13A_HUMAN	F13A1	Coagulation factor XIII A chain	R	C	LSIQSSPK	LSIQSSPK	N-Term(iTRAQ4plex); K8(iTRAQ4plex)	0	0	0	1147.7	0.397514	-1.33092	-1.24067		2	63.698	0.133065	-2.90979	-2.75054		2	96.5606	55.78	46.09	0
GVNLQEFLNVTSVHLFK	2	P00488	P00488	F13A_HUMAN	F13A1	Coagulation factor XIII A chain	R	E	GVNLQEFLNVTSVHLFK	GVNLQEFLNVTSVHLFK	N-Term(iTRAQ4plex); K17(iTRAQ4plex)	0	0	0	2233.26	0.366572	-1.44783	-1.35758		1		0.15213	-2.71662	-2.55737		1		55.92	62.96	0
CGPASVQAIK	4	P00488	P00488	F13A_HUMAN	F13A1	Coagulation factor XIII A chain	R	H	CGPASVQAIK	CGPASVQAIK	N-Term(iTRAQ4plex); C1(Methylthio); K10(iTRAQ4plex)	0	0	0	1307.71	0.265586	-1.91275	-1.8225		2	38.7936	0.155479	-2.68521	-2.52596		2	14.2281	45.04	67.37	0
ETFDVTLEPLSFK	3	P00488	P00488	F13A_HUMAN	F13A1	Coagulation factor XIII A chain	K	K	ETFDVTLEPLSFK	ETFDVTLEPLSFK	N-Term(iTRAQ4plex); K13(iTRAQ4plex)	0	0	0	1813.99	0.280687	-1.83297	-1.74272		2	15.2198	0.159291	-2.65026	-2.49101		2	9.96712	58.79	83.8	0
VGSAMVNAK	2	P00488	P00488	F13A_HUMAN	F13A1	Coagulation factor XIII A chain	R	D	VGSAMVNAK	VGSAMVNAK	N-Term(iTRAQ4plex); K9(iTRAQ4plex)	0	0	0	1164.67	0.361123	-1.46944	-1.37919		1		0.162864	-2.61826	-2.459		1		64.84	59	0
LALETALMYGAK	5	P00488	P00488	F13A_HUMAN	F13A1	Coagulation factor XIII A chain	R	K	LALETALMYGAK	LALETALMYGAK	N-Term(iTRAQ4plex); M8(Oxidation); K12(iTRAQ4plex)	0	0	0	1584.89	0.413402	-1.27438	-1.18413		3	32.4252	0.165655	-2.59374	-2.43449		3	1.15437	65.49	77.15	0
KPLNTEGVMK	1	P00488	P00488	F13A_HUMAN	F13A1	Coagulation factor XIII A chain	K	S	KPLNTEGVMK	KPLNTEGVMK	N-Term(iTRAQ4plex); K1(iTRAQ4plex); K10(iTRAQ4plex)	0	0	0	1548.92	0.287156	-1.80009	-1.70984		1		0.168856	-2.56613	-2.40688		1			44.66	0
INETRDVLAK	1	P00488	P00488	F13A_HUMAN	F13A1	Coagulation factor XIII A chain	R	Q	INETRDVLAK	INETRDVLAK	K10(iTRAQ4plex)	0	0	0	1302.76	0.290119	-1.78528	-1.69503		1		0.218074	-2.19711	-2.03786		1		41.85		1
KPLNTEGVMK	1	P00488	P00488	F13A_HUMAN	F13A1	Coagulation factor XIII A chain	K	S	KPLNTEGVMK	KPLNTEGVMK	N-Term(iTRAQ4plex); K1(iTRAQ4plex); M9(Oxidation); K10(iTRAQ4plex)	0	0	0	1564.91	0.523812	-0.93288	-0.84263		1		0.379546	-1.39765	-1.2384		1		33.27		0
KDGTHVVENVDATHIGK	1	P00488	P00488	F13A_HUMAN	F13A1	Coagulation factor XIII A chain	K	L	KDGTHVVENVDATHIGK	KDGTHVVENVDATHIGK	N-Term(iTRAQ4plex); K1(iTRAQ4plex); K17(iTRAQ4plex)	0	0	0	2252.24	0.676032	-0.564838	-0.474588		1		0.738403	-0.43752	-0.278267		1			36.77	1
QIGGDGMMDITDTYK	1	P00488	P00488	F13A_HUMAN	F13A1	Coagulation factor XIII A chain	K	F	QIGGDGMMDITDTYK	QIGGDGMMDITDTYK	N-Term(iTRAQ4plex); M7(Oxidation); M8(Oxidation); K15(iTRAQ4plex)	0	0	0	1964.93	0.267376	-1.90306	-1.81281		1									38.28	0
LVFGFLNGR	2	P00491	P00491	PNPH_HUMAN	PNP	Purine nucleoside phosphorylase	R	A	LVFGFLNGR	LVFGFLNGR	N-Term(iTRAQ4plex); N7(Asn->Asp)	0	0	1	1167.66	0.62534	-0.677288	-0.587038		1		1.26988	0.344693	0.503946		1		51.54	58.1	0
VFGFSLITNK	2	P00491	P00491	PNPH_HUMAN	PNP	Purine nucleoside phosphorylase	R	V	VFGFSLITNK	VFGFSLITNK	N-Term(iTRAQ4plex); K10(iTRAQ4plex)	0	0	0	1413.84	0.613969	-0.703761	-0.613511		1		1.27639	0.352074	0.511327		1		46.08	66.75	0
VFHLLGVDTLVVTNAAGGLNPK	3	P00491	P00491	PNPH_HUMAN	PNP	Purine nucleoside phosphorylase	R	F	VFHLLGVDTLVVTNAAGGLNPK	VFHLLGVDTLVVTNAAGGLNPK	N-Term(iTRAQ4plex); K22(iTRAQ4plex)	0	0	0	2523.46	0.683824	-0.548303	-0.458053		2	14.6077	1.62428	0.699797	0.85905		2	65.344	44.93	57.65	0
HFIEQGINVCLCQSYAK	1	P00505	P00505	AATM_HUMAN	GOT2	Aspartate aminotransferase, mitochondrial	R	N	HFIEQGINVCLCQSYAK	HFIEQGINVCLCQSYAK	N-Term(iTRAQ4plex); C10(Methylthio); C12(Methylthio); K17(iTRAQ4plex)	0	0	0	2333.12	0.457429	-1.12838	-1.03813		1		1.18222	0.2415	0.400753		1		36.97		0
NLFAFFDMAYQGFASGDGDKDAWAVR	1	P00505	P00505	AATM_HUMAN	GOT2	Aspartate aminotransferase, mitochondrial	R	H	NLFAFFDMAYQGFASGDGDKDAWAVR	NLFAFFDMAYQGFASGDGDKDAWAVR	N-Term(iTRAQ4plex); K20(iTRAQ4plex)	0	0	0	3187.51	0.591462	-0.757643	-0.667393		1		1.54343	0.626139	0.785392		1			69.43	1
LGDVYVNDAFGTAHR	2	P00558	P00558	PGK1_HUMAN	PGK1	Phosphoglycerate kinase 1	K	A	LGDVYVNDAFGTAHR	LGDVYVNDAFGTAHR	N-Term(iTRAQ4plex); N7(Asn->Asp)	0	0	1	1779.88	0.61648	-0.697874	-0.607624		1		0.415588	-1.26677	-1.10752		1		44.05	45.06	0
DCVGPEVEK	2	P00558	P00558	PGK1_HUMAN	PGK1	Phosphoglycerate kinase 1	K	A	DCVGPEVEK	DCVGPEVEK	N-Term(iTRAQ4plex); C2(Methylthio); K9(iTRAQ4plex)	0	0	0	1309.64	0.474089	-1.07677	-0.986521		1		0.525141	-0.929223	-0.76997		1		49.86	39.04	0
YSLEPVAVELK	1	P00558	P00558	PGK1_HUMAN	PGK1	Phosphoglycerate kinase 1	K	S	YSLEPVAVELK	YSLEPVAVELK	N-Term(iTRAQ4plex); K11(iTRAQ4plex)	0	0	0	1535.89	0.750686	-0.413718	-0.323469		1		0.699031	-0.516572	-0.357319		1		38.45		0
GCITIIGGGDTATCCAK	4	P00558	P00558	PGK1_HUMAN	PGK1	Phosphoglycerate kinase 1	R	W	GCITIIGGGDTATCCAK	GCITIIGGGDTATCCAK	N-Term(iTRAQ4plex); C2(Methylthio); C14(Methylthio); C15(Methylthio); K17(iTRAQ4plex)	0	0	0	2009.89	0.410788	-1.28354	-1.19329		2	38.3928	0.726973	-0.460027	-0.300774		2	26.4062	50.93	60.49	0
FCLDNGAK	1	P00558	P00558	PGK1_HUMAN	PGK1	Phosphoglycerate kinase 1	K	S	FCLDNGAK	FCLDNGAK	N-Term(iTRAQ4plex); C2(Methylthio); N5(Asn->Asp); K8(iTRAQ4plex)	0	0	1	1202.58	0.803678	-0.315311	-0.225061		1		0.776047	-0.365783	-0.20653		1		37.36		0
AAVPSIK	1	P00558	P00558	PGK1_HUMAN	PGK1	Phosphoglycerate kinase 1	K	F	AAVPSIK	AAVPSIK	N-Term(iTRAQ4plex); K7(iTRAQ4plex)	0	0	0	973.628	0.853113	-0.229192	-0.138942		1		0.837459	-0.25591	-0.0966572		1		33.86		0
AGGFLMK	2	P00558	P00558	PGK1_HUMAN	PGK1	Phosphoglycerate kinase 1	K	K	AGGFLMK	AGGFLMK	N-Term(iTRAQ4plex); K7(iTRAQ4plex)	0	0	0	1011.59	0.845571	-0.242002	-0.151753		1		0.967045	-0.0483453	0.110908		1		46.7	40.15	0
VLPGVDALSNI	2	P00558	P00558	PGK1_HUMAN	PGK1	Phosphoglycerate kinase 1	K	-	VLPGVDALSNI	VLPGVDALSNI	N-Term(iTRAQ4plex)	0	0	0	1241.72	0.863647	-0.211486	-0.121237		1		0.986176	-0.0200833	0.13917		1		36.81	58.61	0
IQLINNMLDKVNEMIIGGGMAFTFLK	1	P00558	P00558	PGK1_HUMAN	PGK1	Phosphoglycerate kinase 1	K	V	IQLINNMLDKVNEMIIGGGMAFTFLK	IQLINNMLDKVNEMIIGGGMAFTFLK	N-Term(iTRAQ4plex); N5(Asn->Asp); K10(iTRAQ4plex); K26(iTRAQ4plex)	0	0	1	3343.82	0.180468	-2.47018	-2.37993		1		1.05117	0.0719918	0.231245		1		42.44		1
VNEMIIGGGMAFTFLK	3	P00558	P00558	PGK1_HUMAN	PGK1	Phosphoglycerate kinase 1	K	V	VNEMIIGGGMAFTFLK	VNEMIIGGGMAFTFLK	N-Term(iTRAQ4plex); K16(iTRAQ4plex)	0	0	0	2016.09	0.321731	-1.63607	-1.54582		2	108.23	1.06237	0.0872863	0.246539		2	38.5513	42.92	75.13	0
ALESPERPFLAILGGAK	3	P00558	P00558	PGK1_HUMAN	PGK1	Phosphoglycerate kinase 1	K	V	ALESPERPFLAILGGAK	ALESPERPFLAILGGAK	N-Term(iTRAQ4plex); K17(iTRAQ4plex)	0	0	0	2057.2	0.986834	-0.0191208	0.0711291		2	10.091	1.10143	0.13938	0.298633		2	9.66427	30.94	35.52	0
ITLPVDFVTADKFDENAK	1	P00558	P00558	PGK1_HUMAN	PGK1	Phosphoglycerate kinase 1	K	T	ITLPVDFVTADKFDENAK	ITLPVDFVTADKFDENAK	N-Term(iTRAQ4plex); K12(iTRAQ4plex); K18(iTRAQ4plex)	0	0	0	2455.34	0.897096	-0.156665	-0.0664153		1		1.27197	0.347066	0.506319		1			46.83	1
TGQATVASGIPAGWMGLDCGPESSK	1	P00558	P00558	PGK1_HUMAN	PGK1	Phosphoglycerate kinase 1	K	K	TGQATVASGIPAGWMGLDCGPESSK	TGQATVASGIPAGWMGLDCGPESSK	N-Term(iTRAQ4plex); C19(Methylthio); K25(iTRAQ4plex)	0	0	0	2754.31	1.06063	0.0849214	0.175171		1		1.32516	0.406163	0.565416		1		58.47		0
QIVWNGPVGVFEWEAFAR	2	P00558	P00558	PGK1_HUMAN	PGK1	Phosphoglycerate kinase 1	K	G	QIVWNGPVGVFEWEAFAR	QIVWNGPVGVFEWEAFAR	N-Term(iTRAQ4plex)	0	0	0	2249.16	0.987987	-0.0174358	0.0728141		1		1.43475	0.520803	0.680056		1		46.87	57.58	0
EVQQGEEFER	1	P00568	P00568	KAD1_HUMAN	AK1	Adenylate kinase isoenzyme 1	R	R	EVQQGEEFER	EVQQGEEFER	N-Term(iTRAQ4plex)	0	0	0	1394.67	0.756827	-0.401964	-0.311715		1		1.55293	0.63499	0.794243		1			44.93	0
IIFVVGGPGSGK	1	P00568	P00568	KAD1_HUMAN	AK1	Adenylate kinase isoenzyme 1	K	G	IIFVVGGPGSGK	IIFVVGGPGSGK	N-Term(iTRAQ4plex); K12(iTRAQ4plex)	0	0	0	1418.86	1.76355	0.818482	0.908732		1		1.8028	0.850237	1.00949		1		35.58		0
LAACLEGNCAEGLGTNYR	2	P00734	P00734	THRB_HUMAN	F2	Prothrombin	K	G	LAACLEGNCAEGLGTNYR	LAACLEGNCAEGLGTNYR	N-Term(iTRAQ4plex); C4(Methylthio); N8(Asn->Asp); C9(Methylthio); N16(Asn->Asp)	0	0	2	2092.89	0.726027	-0.461904	-0.371654		2	7.77305	0.13888	-2.84809	-2.68884		2	1.73874		77.43	0
LAACLEGNCAEGLGTNYR	5	P00734	P00734	THRB_HUMAN	F2	Prothrombin	K	G	LAACLEGNCAEGLGTNYR	LAACLEGNCAEGLGTNYR	N-Term(iTRAQ4plex); C4(Methylthio); C9(Methylthio); N16(Asn->Asp)	0	0	1	2091.91	0.718036	-0.477871	-0.387622		3	5.56026	0.223236	-2.16336	-2.00411		3	22.8185	69.95	73.7	0
SEGSSVNLSPPLEQCVPDR	5	P00734	P00734	THRB_HUMAN	F2	Prothrombin	R	G	SEGSSVNLSPPLEQCVPDR	SEGSSVNLSPPLEQCVPDR	N-Term(iTRAQ4plex); N7(Asn->Asp); C15(Methylthio)	0	0	1	2205.03	0.72044	-0.473051	-0.382801		3	13.1982	0.244422	-2.03255	-1.8733		1		66.83	71.09	0
NPDSSTTGPWCYTTDPTVR	7	P00734	P00734	THRB_HUMAN	F2	Prothrombin	R	R	NPDSSTTGPWCYTTDPTVR	NPDSSTTGPWCYTTDPTVR	N-Term(iTRAQ4plex); C11(Methylthio)	0	0	0	2288.01	0.873007	-0.195935	-0.105685		5	16.7974	0.272635	-1.87496	-1.7157		3	32.2889	42.1	84.97	0
ITDNMFCAGYKPDEGK	3	P00734	P00734	THRB_HUMAN	F2	Prothrombin	R	R	ITDNMFCAGYKPDEGK	ITDNMFCAGYKPDEGK	N-Term(iTRAQ4plex); N4(Asn->Asp); C7(Methylthio); K11(iTRAQ4plex); K16(iTRAQ4plex)	0	0	1	2268.07	0.69505	-0.524812	-0.434562		2	36.53	0.284648	-1.81275	-1.6535		2	8.38264	47.66	44.85	0
TFGSGEADCGLRPLFEK	11	P00734	P00734	THRB_HUMAN	F2	Prothrombin	R	K	TFGSGEADCGLRPLFEK	TFGSGEADCGLRPLFEK	N-Term(iTRAQ4plex); C9(Methylthio); K17(iTRAQ4plex)	0	0	0	2161.07	0.909977	-0.136098	-0.0458485		9	25.9853	0.297059	-1.75118	-1.59193		9	17.7976	39.59	58.04	0
SPQELLCGASLISDR	10	P00734	P00734	THRB_HUMAN	F2	Prothrombin	K	W	SPQELLCGASLISDR	SPQELLCGASLISDR	N-Term(iTRAQ4plex); C7(Methylthio)	0	0	0	1778.89	0.8804	-0.183769	-0.0935191		6	24.8837	0.299069	-1.74145	-1.5822		5	25.8472	55.41	59.14	0
GDACEGDSGGPFVMK	17	P00734	P00734	THRB_HUMAN	F2	Prothrombin	R	S	GDACEGDSGGPFVMK	GDACEGDSGGPFVMK	N-Term(iTRAQ4plex); C4(Methylthio); K15(iTRAQ4plex)	0	0	0	1803.8	0.883362	-0.178923	-0.0886729		10	32.5562	0.303213	-1.7216	-1.56234		10	38.8529	59.09	88.33	0
KSPQELLCGASLISDR	7	P00734	P00734	THRB_HUMAN	F2	Prothrombin	R	W	KSPQELLCGASLISDR	KSPQELLCGASLISDR	N-Term(iTRAQ4plex); K1(iTRAQ4plex); C8(Methylthio)	0	0	0	2051.09	0.821308	-0.284006	-0.193756		6	20.8055	0.303981	-1.71795	-1.5587		6	13.9023	57.75	61.68	1
TFGSGEADCGLRPLFEK	2	P00734	P00734	THRB_HUMAN	F2	Prothrombin	R	K	TFGSGEADCGLRPLFEK	TFGSGEADCGLRPLFEK	C9(Methylthio); K17(iTRAQ4plex)	0	0	0	2016.96	0.782454	-0.353921	-0.263671		2	16.4783	0.331504	-1.5929	-1.43365		2	9.80165		45.26	0
ETAASLLQAGYK	4	P00734	P00734	THRB_HUMAN	F2	Prothrombin	R	G	ETAASLLQAGYK	ETAASLLQAGYK	N-Term(iTRAQ4plex)	0	0	0	1395.76	0.568261	-0.815373	-0.725124		2	12.7823	0.335542	-1.57544	-1.41618		2	25.2586	46.75	67.14	0
WYQMGIVSWGEGCDR	11	P00734	P00734	THRB_HUMAN	F2	Prothrombin	R	D	WYQMGIVSWGEGCDR	WYQMGIVSWGEGCDR	N-Term(iTRAQ4plex); M4(Oxidation); C13(Methylthio)	0	0	0	1992.85	0.826531	-0.27486	-0.18461		7	19.5237	0.350173	-1.51386	-1.35461		7	32.8961	50.3	64.32	0
RGDACEGDSGGPFVMK	3	P00734	P00734	THRB_HUMAN	F2	Prothrombin	K	S	RGDACEGDSGGPFVMK	RGDACEGDSGGPFVMK	N-Term(iTRAQ4plex); C5(Methylthio); K16(iTRAQ4plex)	0	0	0	1959.89	1.01253	0.017965	0.108215		2	0.547261	0.356502	-1.48802	-1.32877		2	10.8714	35.95	85.5	1
SEGSSVNLSPPLEQCVPDR	15	P00734	P00734	THRB_HUMAN	F2	Prothrombin	R	G	SEGSSVNLSPPLEQCVPDR	SEGSSVNLSPPLEQCVPDR	N-Term(iTRAQ4plex); C15(Methylthio)	0	0	0	2204.05	0.973308	-0.039031	0.0512188		6	17.367	0.358641	-1.47939	-1.32014		5	15.578	67.62	79.16	0
WYQMGIVSWGEGCDR	3	P00734	P00734	THRB_HUMAN	F2	Prothrombin	R	D	WYQMGIVSWGEGCDR	WYQMGIVSWGEGCDR	N-Term(iTRAQ4plex); C13(Methylthio)	0	0	0	1976.86	0.978086	-0.0319669	0.058283		3	2.3244	0.362211	-1.4651	-1.30584		3	47.8205	37.38	66.22	0
VTGWGNLK	1	P00734	P00734	THRB_HUMAN	F2	Prothrombin	R	E	VTGWGNLK	VTGWGNLK	K8(iTRAQ4plex)	0	0	0	1018.58	0.785255	-0.348767	-0.258517		1		0.366335	-1.44876	-1.28951		1		38.84		0
ENLDRDIALMK	1	P00734	P00734	THRB_HUMAN	F2	Prothrombin	R	L	ENLDRDIALMK	ENLDRDIALMK	N-Term(iTRAQ4plex); M10(Oxidation); K11(iTRAQ4plex)	0	0	0	1621.88	0.757896	-0.399929	-0.309679		1		0.379994	-1.39595	-1.2367		1			45.88	1
GHVNITR	2	P00734	P00734	THRB_HUMAN	F2	Prothrombin	R	S	GHVnITR	GHVnITR	N-Term(iTRAQ4plex); N4(Asn->Asp_18O)	1	1	0	943.532	0.993475	-0.00944515	0.0808047		1		0.383428	-1.38297	-1.22372		1		36.3	33.88	0
KPVAFSDYIHPVCLPDR	12	P00734	P00734	THRB_HUMAN	F2	Prothrombin	K	E	KPVAFSDYIHPVCLPDR	KPVAFSDYIHPVCLPDR	N-Term(iTRAQ4plex); K1(iTRAQ4plex); C13(Methylthio)	0	0	0	2291.19	0.935514	-0.0961683	-0.00591844		10	13.5086	0.38455	-1.37876	-1.2195		10	28.3791	38.32	55.37	0
VTGWGNLK	22	P00734	P00734	THRB_HUMAN	F2	Prothrombin	R	E	VTGWGNLK	VTGWGNLK	N-Term(iTRAQ4plex); K8(iTRAQ4plex)	0	0	0	1162.68	1.01493	0.0213762	0.111626		13	23.7981	0.391399	-1.35329	-1.19403		13	26.0533	54.24	59.55	0
ELLESYIDGR	19	P00734	P00734	THRB_HUMAN	F2	Prothrombin	R	I	ELLESYIDGR	ELLESYIDGR	N-Term(iTRAQ4plex)	0	0	0	1338.7	1.01656	0.0236894	0.113939		12	11.9288	0.393868	-1.34422	-1.18496		12	8.34344	56.12	53.86	0
GDACEGDSGGPFVMK	28	P00734	P00734	THRB_HUMAN	F2	Prothrombin	R	S	GDACEGDSGGPFVMK	GDACEGDSGGPFVMK	N-Term(iTRAQ4plex); C4(Methylthio); M14(Oxidation); K15(iTRAQ4plex)	0	0	0	1819.79	0.961065	-0.0572934	0.0329565		14	39.2678	0.403836	-1.30816	-1.14891		14	20.1705	70.78	80.94	0
HQDFNSAVQLVENFCR	12	P00734	P00734	THRB_HUMAN	F2	Prothrombin	K	N	HQDFNSAVQLVENFCR	HQDFNSAVQLVENFCR	N-Term(iTRAQ4plex); N5(Asn->Asp); N13(Asn->Asp); C15(Methylthio)	0	0	2	2098.95	0.912192	-0.13259	-0.0423402		8	25.9043	0.403947	-1.30776	-1.14851		8	11.6215	62.79	67.54	0
GQPSVLQVVNLPIVERPVCK	17	P00734	P00734	THRB_HUMAN	F2	Prothrombin	K	D	GQPSVLQVVNLPIVERPVCK	GQPSVLQVVNLPIVERPVCK	N-Term(iTRAQ4plex); C19(Methylthio); K20(iTRAQ4plex)	0	0	0	2509.43	0.875369	-0.192036	-0.101786		16	15.7849	0.407666	-1.29454	-1.13529		16	37.2912	39.41	51.45	0
ITDNMFCAGYKPDEGK	2	P00734	P00734	THRB_HUMAN	F2	Prothrombin	R	R	ITDNMFCAGYKPDEGK	ITDNMFCAGYKPDEGK	M5(Oxidation); C7(Methylthio); K11(iTRAQ4plex); K16(iTRAQ4plex)	0	0	0	2138.98	0.846113	-0.241078	-0.150828		1		0.409512	-1.28802	-1.12877		1		48.58	49.51	0
ITDNMFCAGYKPDEGK	2	P00734	P00734	THRB_HUMAN	F2	Prothrombin	R	R	ITDNMFCAGYKPDEGK	ITDNMFCAGYKPDEGK	N-Term(iTRAQ4plex); C7(Methylthio); K11(iTRAQ4plex); K16(iTRAQ4plex)	0	0	0	2267.09	1.03868	0.0547535	0.145003		2	11.3526	0.414253	-1.27142	-1.11216		2	4.53163		55.98	0
ETWTANVGK	29	P00734	P00734	THRB_HUMAN	F2	Prothrombin	K	G	ETWTANVGK	ETWTANVGK	N-Term(iTRAQ4plex); K9(iTRAQ4plex)	0	0	0	1293.7	1.09924	0.136511	0.226761		16	36.269	0.451714	-1.14652	-0.987264		16	30.7691	73.2	67.32	0
GDACEGDSGGPFVMK	2	P00734	P00734	THRB_HUMAN	F2	Prothrombin	R	S	GDACEGDSGGPFVMK	GDACEGDSGGPFVMK	C4(Methylthio); K15(iTRAQ4plex)	0	0	0	1659.69	1.01113	0.0159615	0.106211		1		0.455504	-1.13446	-0.975211		1		50.25	50.82	0
ETWTANVGK	4	P00734	P00734	THRB_HUMAN	F2	Prothrombin	K	G	ETWTANVGK	ETWTANVGK	K9(iTRAQ4plex)	0	0	0	1149.6	0.761009	-0.394014	-0.303764		2	38.1249	0.456543	-1.13118	-0.971925		2	1.37072	50.17	47.52	0
ETAASLLQAGYK	17	P00734	P00734	THRB_HUMAN	F2	Prothrombin	R	G	ETAASLLQAGYK	ETAASLLQAGYK	N-Term(iTRAQ4plex); K12(iTRAQ4plex)	0	0	0	1539.86	1.01384	0.019823	0.110073		10	36.6464	0.461554	-1.11543	-0.956177		10	19.5207	76.99	83.9	0
LAVTTHGLPCLAWASAQAK	2	P00734	P00734	THRB_HUMAN	F2	Prothrombin	R	A	LAVTTHGLPCLAWASAQAK	LAVTTHGLPCLAWASAQAK	C10(Methylthio); K19(iTRAQ4plex)	0	0	0	2128.12	0.760476	-0.395025	-0.304775		2	24.4114	0.462355	-1.11293	-0.953674		2	26.8106	45.25		0
LKKPVAFSDYIHPVCLPDR	1	P00734	P00734	THRB_HUMAN	F2	Prothrombin	K	E	LKKPVAFSDYIHPVCLPDR	LKKPVAFSDYIHPVCLPDR	N-Term(iTRAQ4plex); K2(iTRAQ4plex); K3(iTRAQ4plex); C15(Methylthio)	0	0	0	2676.47	0.751844	-0.411496	-0.321246		1		0.463831	-1.10833	-0.949075		1			45.63	1
VIDQFGE	1	P00734	P00734	THRB_HUMAN	F2	Prothrombin	K	-	VIDQFGE	VIDQFGE	N-Term(iTRAQ4plex)	0	0	0	951.491	1.15988	0.213976	0.304225		1		0.469882	-1.08963	-0.930376		1			35.05	0
LAVTTHGLPCLAWASAQAK	11	P00734	P00734	THRB_HUMAN	F2	Prothrombin	R	A	LAVTTHGLPCLAWASAQAK	LAVTTHGLPCLAWASAQAK	N-Term(iTRAQ4plex); C10(Methylthio); K19(iTRAQ4plex)	0	0	0	2272.22	0.891551	-0.16561	-0.0753603		6	20.813	0.474574	-1.0753	-0.916042		6	20.3478	53.32	80.26	0
VTGWGNLK	6	P00734	P00734	THRB_HUMAN	F2	Prothrombin	R	E	VTGWGNLK	VTGWGNLK	N-Term(iTRAQ4plex); N6(Asn->Asp); K8(iTRAQ4plex)	0	0	1	1163.67	1.15117	0.203106	0.293356		5	43.2032	0.500984	-0.997165	-0.837912		5	31.1614	51.43	36.28	0
KSPQELLCGASLISDR	4	P00734	P00734	THRB_HUMAN	F2	Prothrombin	R	W	KSPQELLCGASLISDR	KSPQELLCGASLISDR	K1(iTRAQ4plex); C8(Methylthio)	0	0	0	1906.99	0.738966	-0.436421	-0.346171		3	55.9212	0.562342	-0.830481	-0.671228		3	12.3515	42.93	70.06	1
HQDFNSAVQLVENFCR	10	P00734	P00734	THRB_HUMAN	F2	Prothrombin	K	N	HQDFNSAVQLVENFCR	HQDFNSAVQLVENFCR	N-Term(iTRAQ4plex); N5(Asn->Asp); C15(Methylthio)	0	0	1	2097.98	0.947281	-0.0781354	0.0121145		9	43.3113	0.575369	-0.79744	-0.638187		8	61.6824	53.32	64.39	0
DKLAACLEGNCAEGLGTNYR	1	P00734	P00734	THRB_HUMAN	F2	Prothrombin	R	G	DKLAACLEGNCAEGLGTNYR	DKLAACLEGNCAEGLGTNYR	N-Term(iTRAQ4plex); K2(iTRAQ4plex); C6(Methylthio); N10(Asn->Asp); C11(Methylthio)	0	0	1	2479.13	0.62229	-0.684341	-0.594091		1		0.576624	-0.794297	-0.635044		1			63.78	1
HQDFNSAVQLVENFCR	7	P00734	P00734	THRB_HUMAN	F2	Prothrombin	K	N	HQDFNSAVQLVENFCR	HQDFNSAVQLVENFCR	N-Term(iTRAQ4plex); C15(Methylthio)	0	0	0	2096.97	0.913096	-0.131161	-0.0409112		4	31.4645	0.583816	-0.776414	-0.617161		4	4.84737	43.67	62.27	0
ETWTANVGK	6	P00734	P00734	THRB_HUMAN	F2	Prothrombin	K	G	ETWTANVGK	ETWTANVGK	N-Term(iTRAQ4plex); N6(Asn->Asp); K9(iTRAQ4plex)	0	0	1	1294.68	0.93782	-0.0926168	-0.00236697		3	32.0663	0.614942	-0.701477	-0.542224		3	2.36751	61.72	59.89	0
LAACLEGNCAEGLGTNYR	2	P00734	P00734	THRB_HUMAN	F2	Prothrombin	K	G	LAACLEGNCAEGLGTNYR	LAACLEGNCAEGLGTNYR	N-Term(iTRAQ4plex); C4(Methylthio); C9(Methylthio)	0	0	0	2090.92	0.806876	-0.309581	-0.219331		1		0.6193	-0.691291	-0.532038		1		42.43	41.09	0
GQPSVLQVVNLPIVERPVCK	1	P00734	P00734	THRB_HUMAN	F2	Prothrombin	K	D	GQPSVLQVVNLPIVERPVCK	GQPSVLQVVNLPIVERPVCK	N-Term(iTRAQ4plex); C19(Methylthio)	0	0	0	2365.32	0.560261	-0.835829	-0.745579		1		0.639539	-0.644897	-0.485644		1			36.75	0
ENLDRDIALMK	1	P00734	P00734	THRB_HUMAN	F2	Prothrombin	R	L	ENLDRDIALMK	ENLDRDIALMK	N-Term(iTRAQ4plex); N2(Asn->Asp); K11(iTRAQ4plex)	0	0	1	1606.87	1.15485	0.207704	0.297954		1		0.670794	-0.576058	-0.416805		1			39.35	1
RGDACEGDSGGPFVMK	4	P00734	P00734	THRB_HUMAN	F2	Prothrombin	K	S	RGDACEGDSGGPFVMK	RGDACEGDSGGPFVMK	N-Term(iTRAQ4plex); C5(Methylthio); M15(Oxidation); K16(iTRAQ4plex)	0	0	0	1975.89	1.0112	0.0160619	0.106312		2	71.6287	0.697716	-0.519287	-0.360034		2	91.8567	33.89	53.61	1
ELLESYIDGR	4	P00734	P00734	THRB_HUMAN	F2	Prothrombin	R	I	ELLESYIDGR	ELLESYIDGR		0	0	0	1194.6													55.63	57.06	0
NPDSSTTGPWCYTTDPTVR	1	P00734	P00734	THRB_HUMAN	F2	Prothrombin	R	R	NPDSSTTGPWCYTTDPTVR	NPDSSTTGPWCYTTDPTVR	C11(Methylthio)	0	0	0	2143.9														106.5	0
HQDFNSAVQLVENFCR	1	P00734	P00734	THRB_HUMAN	F2	Prothrombin	K	N	HQDFNSAVQLVENFCR	HQDFNSAVQLVENFCR	C15(Methylthio)	0	0	0	1952.87														84.69	0
WYQMGIVSWGEGCDR	1	P00734	P00734	THRB_HUMAN	F2	Prothrombin	R	D	WYQMGIVSWGEGCDR	WYQMGIVSWGEGCDR	C13(Methylthio)	0	0	0	1832.75														57.98	0
HQDFNSAVQLVENFCR	2	P00734	P00734	THRB_HUMAN	F2	Prothrombin	K	N	HQDFNSAVQLVENFCR	HQDFNSAVQLVENFCR	N5(Asn->Asp); C15(Methylthio)	0	0	1	1953.88														44.4	0
SEGSSVNLSPPLEQCVPDR	1	P00734	P00734	THRB_HUMAN	F2	Prothrombin	R	G	SEGSSVNLSPPLEQCVPDR	SEGSSVNLSPPLEQCVPDR	C15(Methylthio)	0	0	0	2059.94														43.33	0
GQPSVLQVVNLPIVERPVCK	1	P00734	P00734	THRB_HUMAN	F2	Prothrombin	K	D	GQPSVLQVVNLPIVERPVCK	GQPSVLQVVNLPIVERPVCK	N-Term(iTRAQ4plex); N10(Asn->Asp); C19(Methylthio); K20(iTRAQ4plex)	0	0	1	2510.41														34.02	0
VSVHPDYR	1	P00736	P00736	C1R_HUMAN	C1R	Complement C1r subcomponent	R	Q	VSVHPDYR	VSVHPDYR	N-Term(iTRAQ4plex)	0	0	0	1116.59	0.527828	-0.921861	-0.831611		1		0.0586983	-4.09054	-3.93128		1		36.39		0
EHEAQSNASLDVFLGHTNVEELMK	2	P00736	P00736	C1R_HUMAN	C1R	Complement C1r subcomponent	K	L	EHEAQSNASLDVFLGHTNVEELMK	EHEAQSNASLDVFLGHTNVEELMK	N-Term(iTRAQ4plex); N7(Asn->Asp); N18(Asn->Asp); K24(iTRAQ4plex)	0	0	2	2988.47	0.793979	-0.332827	-0.242577		2	66.5817	0.0595149	-4.07061	-3.91135		1			51.31	0
VLNYVDWIK	4	P00736	P00736	C1R_HUMAN	C1R	Complement C1r subcomponent	K	K	VLNYVDWIK	VLNYVDWIK	N-Term(iTRAQ4plex); N3(Asn->Asp); K9(iTRAQ4plex)	0	0	1	1438.82	0.422584	-1.24269	-1.15244		2	56.8048	0.0691105	-3.85495	-3.6957		2	12.5949	37.94	73.9	0
YTTTMGVNTYK	4	P00736	P00736	C1R_HUMAN	C1R	Complement C1r subcomponent	R	A	YTTTMGVNTYK	YTTTMGVNTYK	N-Term(iTRAQ4plex); K11(iTRAQ4plex)	0	0	0	1566.81	0.543352	-0.880042	-0.789792		2	49.4265	0.0763573	-3.71109	-3.55184		2	51.9282	50.18	74.24	0
DYFIATCK	3	P00736	P00736	C1R_HUMAN	C1R	Complement C1r subcomponent	R	Q	DYFIATCK	DYFIATCK	N-Term(iTRAQ4plex); C7(Methylthio); K8(iTRAQ4plex)	0	0	0	1294.65	0.503562	-0.989759	-0.899509		2	63.2242	0.0770085	-3.69884	-3.53959		2	31.0399	37.61	53.99	0
GLTLHLK	2	P00736	P00736	C1R_HUMAN	C1R	Complement C1r subcomponent	R	F	GLTLHLK	GLTLHLK	N-Term(iTRAQ4plex); K7(iTRAQ4plex)	0	0	0	1069.7	0.456998	-1.12974	-1.03949		1		0.0785663	-3.66995	-3.51069		1		43.72	37.09	0
NIGEFCGK	10	P00736	P00736	C1R_HUMAN	C1R	Complement C1r subcomponent	K	Q	NIGEFCGK	NIGEFCGK	N-Term(iTRAQ4plex); C6(Methylthio); K8(iTRAQ4plex)	0	0	0	1201.59	0.404251	-1.30668	-1.21643		6	14.6757	0.0800458	-3.64303	-3.48378		6	50.3547	54.78	54.42	0
GYGFYTK	7	P00736	P00736	C1R_HUMAN	C1R	Complement C1r subcomponent	R	V	GYGFYTK	GYGFYTK	N-Term(iTRAQ4plex); K7(iTRAQ4plex)	0	0	0	1123.61	0.547255	-0.869714	-0.779464		4	48.9586	0.0848539	-3.55888	-3.39962		4	61.2645	41.34	40.1	0
YTTEIIK	5	P00736	P00736	C1R_HUMAN	C1R	Complement C1r subcomponent	R	C	YTTEIIK	YTTEIIK	N-Term(iTRAQ4plex); K7(iTRAQ4plex)	0	0	0	1155.69	0.445554	-1.16633	-1.07608		4	10.0046	0.0859433	-3.54047	-3.38122		4	27.4042	42.55	41.03	0
YTTTMGVNTYK	6	P00736	P00736	C1R_HUMAN	C1R	Complement C1r subcomponent	R	A	YTTTMGVNTYK	YTTTMGVNTYK	N-Term(iTRAQ4plex); M5(Oxidation); N8(Asn->Asp); K11(iTRAQ4plex)	0	0	1	1583.79	0.422477	-1.24306	-1.15281		4	49.7278	0.0875358	-3.51398	-3.35473		4	30.6293	65.73	61.46	0
ESEQGVYTCTAQGIWK	3	P00736	P00736	C1R_HUMAN	C1R	Complement C1r subcomponent	R	N	ESEQGVYTCTAQGIWK	ESEQGVYTCTAQGIWK	N-Term(iTRAQ4plex); C9(Methylthio); K16(iTRAQ4plex)	0	0	0	2134.03	0.424567	-1.23594	-1.14569		2	10.2813	0.0901909	-3.47087	-3.31162		1		49.94	80.6	0
YTTTMGVNTYK	4	P00736	P00736	C1R_HUMAN	C1R	Complement C1r subcomponent	R	A	YTTTMGVNTYK	YTTTMGVNTYK	N-Term(iTRAQ4plex); N8(Asn->Asp); K11(iTRAQ4plex)	0	0	1	1567.79	0.441786	-1.17858	-1.08833		2	18.4842	0.0954445	-3.38919	-3.22994		2	8.13098	42.26	80.6	0
NLPNGDFR	4	P00736	P00736	C1R_HUMAN	C1R	Complement C1r subcomponent	R	Y	NLPNGDFR	NLPNGDFR	N-Term(iTRAQ4plex); N4(Asn->Asp)	0	0	1	1077.54	0.499181	-1.00236	-0.912114		4	14.7707	0.100184	-3.31928	-3.16002		4	27.0784	44.66	38.71	0
VLNYVDWIK	8	P00736	P00736	C1R_HUMAN	C1R	Complement C1r subcomponent	K	K	VLNYVDWIK	VLNYVDWIK	N-Term(iTRAQ4plex); K9(iTRAQ4plex)	0	0	0	1437.84	0.420465	-1.24994	-1.15969		5	89.124	0.101776	-3.29653	-3.13728		5	39.1925	38.97	65.59	0
SYPPDLR	1	P00736	P00736	C1R_HUMAN	C1R	Complement C1r subcomponent	R	C	SYPPDLR	SYPPDLR	N-Term(iTRAQ4plex)	0	0	0	991.533	0.517082	-0.951536	-0.861286		1		0.111906	-3.15964	-3.00039		1		35.09		0
EFMSQGNK	6	P00736	P00736	C1R_HUMAN	C1R	Complement C1r subcomponent	K	M	EFMSQGNK	EFMSQGNK	N-Term(iTRAQ4plex); M3(Oxidation); K8(iTRAQ4plex)	0	0	0	1244.62	0.349247	-1.51768	-1.42743		3	31.8581	0.114207	-3.13028	-2.97102		3	59.311	41.08	44.85	0
MDVFSQNMFCAGHPSLK	2	P00736	P00736	C1R_HUMAN	C1R	Complement C1r subcomponent	R	Q	MDVFSQNMFCAGHPSLK	MDVFSQNMFCAGHPSLK	N-Term(iTRAQ4plex); M8(Oxidation); C10(Methylthio); K17(iTRAQ4plex)	0	0	0	2262.04	0.296113	-1.75578	-1.66553		1		0.117188	-3.0931	-2.93385		1		71.91	52.06	0
FCGQLGSPLGNPPGK	7	P00736	P00736	C1R_HUMAN	C1R	Complement C1r subcomponent	R	K	FCGQLGSPLGNPPGK	FCGQLGSPLGNPPGK	N-Term(iTRAQ4plex); C2(Methylthio); K15(iTRAQ4plex)	0	0	0	1805.93	0.539733	-0.889682	-0.799432		5	25.7344	0.12019	-3.05661	-2.89736		4	40.1041	37.28	84.14	0
YTTTMGVNTYK	5	P00736	P00736	C1R_HUMAN	C1R	Complement C1r subcomponent	R	A	YTTTMGVNTYK	YTTTMGVNTYK	N-Term(iTRAQ4plex); M5(Oxidation); K11(iTRAQ4plex)	0	0	0	1582.8	0.561411	-0.832872	-0.742622		4	25.2294	0.137875	-2.85857	-2.69931		4	92.3552	40.44	57.2	0
EHEAQSNASLDVFLGHTNVEELMK	1	P00736	P00736	C1R_HUMAN	C1R	Complement C1r subcomponent	K	L	EHEAQSnASLDVFLGHTNVEELMK	EHEAQSnASLDVFLGHTNVEELMK	N-Term(iTRAQ4plex); N7(Asn->Asp_18O); M23(Oxidation); K24(iTRAQ4plex)	1	1	0	3005.47	0.462602	-1.11216	-1.02191		1		0.138606	-2.85094	-2.69169		1			70.89	0
MDVFSQNMFCAGHPSLK	1	P00736	P00736	C1R_HUMAN	C1R	Complement C1r subcomponent	R	Q	MDVFSQNMFCAGHPSLK	MDVFSQNMFCAGHPSLK	N-Term(iTRAQ4plex); M1(Oxidation); M8(Oxidation); C10(Methylthio); K17(iTRAQ4plex)	0	0	0	2278.04	0.370049	-1.43421	-1.34396		1		0.142455	-2.81142	-2.65217		1		59.27		0
IQYYCHEPYYK	4	P00736	P00736	C1R_HUMAN	C1R	Complement C1r subcomponent	R	M	IQYYCHEPYYK	IQYYCHEPYYK	C5(Methylthio); K11(iTRAQ4plex)	0	0	0	1696.76	0.521452	-0.939393	-0.849143		2	37.676	0.153199	-2.70652	-2.54727		2	145.88	36.79	42.21	0
IQYYCHEPYYK	2	P00736	P00736	C1R_HUMAN	C1R	Complement C1r subcomponent	R	M	IQYYCHEPYYK	IQYYCHEPYYK	N-Term(iTRAQ4plex); C5(Methylthio); K11(iTRAQ4plex)	0	0	0	1840.86	0.663378	-0.592096	-0.501846		2	28.8402	0.165131	-2.59831	-2.43906		2	45.1033		41.92	0
LVFQQFDLEPSEGCFYDYVK	1	P00736	P00736	C1R_HUMAN	C1R	Complement C1r subcomponent	K	I	LVFQQFDLEPSEGCFYDYVK	LVFQQFDLEPSEGCFYDYVK	N-Term(iTRAQ4plex); C14(Methylthio); K20(iTRAQ4plex)	0	0	0	2761.32	0.491532	-1.02464	-0.934394		1		0.181267	-2.46381	-2.30456		1			62.11	0
EFMSQGNK	4	P00736	P00736	C1R_HUMAN	C1R	Complement C1r subcomponent	K	M	EFMSQGNK	EFMSQGNK	N-Term(iTRAQ4plex); K8(iTRAQ4plex)	0	0	0	1228.63	0.818523	-0.288905	-0.198655		3	22.5341	0.185977	-2.42681	-2.26755		3	22.7836	42.19	38.76	0
MDVFSQNMFCAGHPSLK	4	P00736	P00736	C1R_HUMAN	C1R	Complement C1r subcomponent	R	Q	MDVFSQNMFCAGHPSLK	MDVFSQNMFCAGHPSLK	N-Term(iTRAQ4plex); C10(Methylthio); K17(iTRAQ4plex)	0	0	0	2246.05	0.384326	-1.3796	-1.28935		2	55.7094	0.189304	-2.40122	-2.24197		2	103.345	45.8	62.52	0
VLNYVDWIK	1	P00736	P00736	C1R_HUMAN	C1R	Complement C1r subcomponent	K	K	VLNYVDWIK	VLNYVDWIK	K9(iTRAQ4plex)	0	0	0	1293.73	0.442948	-1.17479	-1.08454		1		0.202522	-2.30385	-2.14459		1			46.52	0
YTTTMGVNTYK	1	P00736	P00736	C1R_HUMAN	C1R	Complement C1r subcomponent	R	A	YTTTMGVNTYK	YTTTMGVNTYK	M5(Oxidation); K11(iTRAQ4plex)	0	0	0	1438.7	0.465752	-1.10237	-1.01212		1		0.217927	-2.19809	-2.03883		1			50.86	0
FCGQLGSPLGNPPGK	1	P00736	P00736	C1R_HUMAN	C1R	Complement C1r subcomponent	R	K	FCGQLGSPLGNPPGK	FCGQLGSPLGNPPGK	C2(Methylthio); K15(iTRAQ4plex)	0	0	0	1661.83	0.683947	-0.548044	-0.457794		1		0.222204	-2.17004	-2.01079		1			64.85	0
QDACQGDSGGVFAVR	2	P00736	P00736	C1R_HUMAN	C1R	Complement C1r subcomponent	K	D	QDACQGDSGGVFAVR	QDACQGDSGGVFAVR	N-Term(iTRAQ4plex); C4(Methylthio)	0	0	0	1699.77	0.586446	-0.769929	-0.679679		2	37.1601	0.240575	-2.05544	-1.89619		1			90.1	0
EFMSQGNK	1	P00736	P00736	C1R_HUMAN	C1R	Complement C1r subcomponent	K	M	EFMSQGNK	EFMSQGNK	K8(iTRAQ4plex)	0	0	0	1084.52	0.700091	-0.514385	-0.424135		1		0.380286	-1.39484	-1.23559		1		35.71		0
YTTEIIK	1	P00736	P00736	C1R_HUMAN	C1R	Complement C1r subcomponent	R	C	YTTEIIK	YTTEIIK	K7(iTRAQ4plex)	0	0	0	1011.59	0.414326	-1.27116	-1.18091		1		0.439535	-1.18595	-1.0267		1		35.04		0
DYFIATCK	1	P00736	P00736	C1R_HUMAN	C1R	Complement C1r subcomponent	R	Q	DYFIATCK	DYFIATCK	C7(Methylthio); K8(iTRAQ4plex)	0	0	0	1150.54	0.755932	-0.403672	-0.313422		1		0.492757	-1.02105	-0.861799		1			42.28	0
QRPPDLDTSSNAVDLLFFTDESGDSR	7	P00736	P00736	C1R_HUMAN	C1R	Complement C1r subcomponent	K	G	QRPPDLDTSSNAVDLLFFTDESGDSR	QRPPDLDTSSNAVDLLFFTDESGDSR	N-Term(iTRAQ4plex)	0	0	0	3026.45	0.707709	-0.498772	-0.408522		4	61.711	0.644661	-0.633387	-0.474134		2	84.4444	44.8	77.07	0
QGYQLIEGNQVLHSFTAVCQDDGTWHR	1	P00736	P00736	C1R_HUMAN	C1R	Complement C1r subcomponent	K	A	QGYQLIEGNQVLHSFTAVCQDDGTWHR	QGYQLIEGNQVLHSFTAVCQDDGTWHR	N-Term(iTRAQ4plex); N9(Asn->Asp); C19(Methylthio)	0	0	1	3293.54	0.342431	-1.54611	-1.45586		1									52.49	0
EHEAQSNASLDVFLGHTNVEELMK	1	P00736	P00736	C1R_HUMAN	C1R	Complement C1r subcomponent	K	L	EHEAQSNASLDVFLGHTNVEELMK	EHEAQSNASLDVFLGHTNVEELMK	N-Term(iTRAQ4plex); N7(Asn->Asp); N18(Asn->Asp); M23(Oxidation); K24(iTRAQ4plex)	0	0	2	3004.47	0.408712	-1.29084	-1.20059		1									43.7	0
QGYQLIEGNQVLHSFTAVCQDDGTWHR	2	P00736	P00736	C1R_HUMAN	C1R	Complement C1r subcomponent	K	A	QGYQLIEGNQVLHSFTAVCQDDGTWHR	QGYQLIEGNQVLHSFTAVCQDDGTWHR	N-Term(iTRAQ4plex); C19(Methylthio)	0	0	0	3292.54	0.444484	-1.1698	-1.07955		2	1.91609								50.52	0
QRPPDLDTSSNAVDLLFFTDESGDSR	2	P00736	P00736	C1R_HUMAN	C1R	Complement C1r subcomponent	K	G	QRPPDLDTSSNAVDLLFFTDESGDSR	QRPPDLDTSSNAVDLLFFTDESGDSR	N-Term(iTRAQ4plex); N11(Asn->Asp)	0	0	1	3027.43	0.479958	-1.05902	-0.96877		1								35.12	62.97	0
NLPNGDFR	1	P00736	P00736	C1R_HUMAN	C1R	Complement C1r subcomponent	R	Y	NLPNGDFR	NLPNGDFR	N4(Asn->Asp)	0	0	1	933.442													30.09		0
QDACQGDSGGVFAVR	1	P00736	P00736	C1R_HUMAN	C1R	Complement C1r subcomponent	K	D	QDACQGDSGGVFAVR	QDACQGDSGGVFAVR	C4(Methylthio)	0	0	0	1555.66														61.25	0
QRPPDLDTSSNAVDLLFFTDESGDSR	2	P00736	P00736	C1R_HUMAN	C1R	Complement C1r subcomponent	K	G	QRPPDLDTSSNAVDLLFFTDESGDSR	QRPPDLDTSSNAVDLLFFTDESGDSR	N-Term(Gln->pyro-Glu)	0	0	0	2865.32														52.59	0
VSVHPDYR	2	P00736	P00736	C1R_HUMAN	C1R	Complement C1r subcomponent	R	Q	VSVHPDYR	VSVHPDYR		0	0	0	972.489														39.19	0
QGYQLIEGNQVLHSFTAVCQDDGTWHR	1	P00736	P00736	C1R_HUMAN	C1R	Complement C1r subcomponent	K	A	QGYQLIEGNQVLHSFTAVCQDDGTWHR	QGYQLIEGNQVLHSFTAVCQDDGTWHR	N-Term(Gln->pyro-Glu); N9(Asn->Asp); C19(Methylthio)	0	0	1	3132.41														35.33	0
VTSIQDWVQK	1	P00738	P00738	HPT_HUMAN	HP	Haptoglobin	K	T	VTSIQDWVQK	VTSIQDWVQK	K10(iTRAQ4plex)	0	0	0	1347.74	0.340864	-1.55273	-1.46248		1		0.734901	-0.444378	-0.285125		1			59.82	0
TEGDGVYTLNNEK	5	P00738	P00738	HPT_HUMAN	HP	Haptoglobin	R	Q	TEGDGVYTLNNEK	TEGDGVYTLNNEK	N11(Asn->Asp); K13(iTRAQ4plex)	0	0	1	1584.75	0.4673	-1.09758	-1.00733		3	4.7763	0.749832	-0.41536	-0.256107		3	22.5034	46.14	77.31	0
VVLHPNYSQVDIGLIK	2	P00738	P00738	HPT_HUMAN	HP	Haptoglobin	K	L	VVLHPnYSQVDIGLIK	VVLHPnYSQVDIGLIK	N6(Asn->Asp_18O); K16(iTRAQ4plex)	1	1	0	1942.1							1.58583	0.665242	0.824495		1		32.81	58.87	0
VVLHPNYSQVDIGLIK	4	P00738	P00738	HPT_HUMAN	HP	Haptoglobin	K	L	VVLHPnYSQVDIGLIK	VVLHPnYSQVDIGLIK	N-Term(iTRAQ4plex); N6(Asn->Asp_18O); K16(iTRAQ4plex)	1	1	0	2086.2	0.413713	-1.2733	-1.18305		2	51.4356	1.5977	0.675999	0.835252		2	2.50084	53.21	58.28	0
TEGDGVYTLNNEK	4	P00738	P00738	HPT_HUMAN	HP	Haptoglobin	R	Q	TEGDGVYTLNNEK	TEGDGVYTLNNEK	K13(iTRAQ4plex)	0	0	0	1583.77	0.595354	-0.748181	-0.657932		3	34.5888	1.66161	0.732583	0.891836		3	84.2712	47.35	86.83	0
SPVGVQPILNEHTFCAGMSK	4	P00738	P00738	HPT_HUMAN	HP	Haptoglobin	K	Y	SPVGVQPILNEHTFCAGMSK	SPVGVQPILNEHTFCAGMSK	N-Term(iTRAQ4plex); N10(Asn->Asp); C15(Methylthio); M18(Oxidation); K20(iTRAQ4plex)	0	0	1	2466.21	0.627826	-0.671564	-0.581314		4	31.0998	1.69423	0.760626	0.919879		4	30.3923	49.51		0
SPVGVQPILNEHTFCAGMSK	6	P00738	P00738	HPT_HUMAN	HP	Haptoglobin	K	Y	SPVGVQPILNEHTFCAGMSK	SPVGVQPILNEHTFCAGMSK	N-Term(iTRAQ4plex); N10(Asn->Asp); C15(Methylthio); K20(iTRAQ4plex)	0	0	1	2450.22	0.46107	-1.11694	-1.02669		4	31.8655	1.8477	0.885732	1.04498		4	19.0028	45.58	64.45	0
SPVGVQPILNEHTFCAGMSK	6	P00738	P00738	HPT_HUMAN	HP	Haptoglobin	K	Y	SPVGVQPILNEHTFCAGMSK	SPVGVQPILNEHTFCAGMSK	N-Term(iTRAQ4plex); C15(Methylthio); K20(iTRAQ4plex)	0	0	0	2449.22	0.512329	-0.964858	-0.874608		4	15.2536	1.87113	0.903911	1.06316		4	43.1893	44.29	61.21	0
SPVGVQPILNEHTFCAGMSK	7	P00738	P00738	HPT_HUMAN	HP	Haptoglobin	K	Y	SPVGVQPILNEHTFCAGMSK	SPVGVQPILNEHTFCAGMSK	N-Term(iTRAQ4plex); C15(Methylthio); M18(Oxidation); K20(iTRAQ4plex)	0	0	0	2465.22	0.464991	-1.10473	-1.01448		6	32.9353	1.90783	0.931932	1.09119		6	18.8816	52.19	56.18	0
YVMLPVADQDQCIR	6	P00738	P00738	HPT_HUMAN	HP	Haptoglobin	K	H	YVMLPVADQDQCIR	YVMLPVADQDQCIR	N-Term(iTRAQ4plex); M3(Oxidation); C12(Methylthio)	0	0	0	1856.88	0.593528	-0.752612	-0.662362		4	61.3311	1.99084	0.993377	1.15263		4	5.8525	60.41	71.41	0
TEGDGVYTLNNEK	18	P00738	P00738	HPT_HUMAN	HP	Haptoglobin	R	Q	TEGDGVYTLNNEK	TEGDGVYTLNNEK	N-Term(iTRAQ4plex); N11(Asn->Asp); K13(iTRAQ4plex)	0	0	1	1728.86	0.534997	-0.902397	-0.812147		12	49.3425	2.11867	1.08316	1.24241		12	30.2918	54.33	71.67	0
YVMLPVADQDQCIR	7	P00738	P00738	HPT_HUMAN	HP	Haptoglobin	K	H	YVMLPVADQDQCIR	YVMLPVADQDQCIR	N-Term(iTRAQ4plex); C12(Methylthio)	0	0	0	1840.89	0.550392	-0.861469	-0.771219		3	30.7749	2.20044	1.13779	1.29704		4	33.8905	66.25	69.39	0
TEGDGVYTLNNEK	6	P00738	P00738	HPT_HUMAN	HP	Haptoglobin	R	Q	TEGDGVYTLNNEK	TEGDGVYTLNNEK	N-Term(iTRAQ4plex); N10(Asn->Asp); N11(Asn->Asp); K13(iTRAQ4plex)	0	0	2	1729.84	0.469428	-1.09102	-1.00077		3	6.39948	2.24515	1.16681	1.32606		3	1.51322	42.74	69.29	0
HYEGSTVPEK	4	P00738	P00738	HPT_HUMAN	HP	Haptoglobin	R	K	HYEGSTVPEK	HYEGSTVPEK	N-Term(iTRAQ4plex); K10(iTRAQ4plex)	0	0	0	1434.75	0.534894	-0.902676	-0.812426		3	32.3529	2.4181	1.27387	1.43313		3	27.9298	56.34	46.88	0
HYEGSTVPEK	3	P00738	P00738	HPT_HUMAN	HP	Haptoglobin	R	K	HYEGSTVPEK	HYEGSTVPEK	K10(iTRAQ4plex)	0	0	0	1290.65	0.513568	-0.961373	-0.871123		2	10.6813	2.42548	1.27827	1.43752		2	13.4708	40.16	56.29	0
VVLHPNYSQVDIGLIK	2	P00738	P00738	HPT_HUMAN	HP	Haptoglobin	K	L	VVLHPNYSQVDIGLIK	VVLHPNYSQVDIGLIK	N-Term(iTRAQ4plex); K16(iTRAQ4plex)	0	0	0	2083.22	1.04782	0.0673957	0.157646		1		2.4744	1.30708	1.46633		1		29.76	51.52	0
TEGDGVYTLNNEK	12	P00738	P00738	HPT_HUMAN	HP	Haptoglobin	R	Q	TEGDGVYTLNNEK	TEGDGVYTLNNEK	N-Term(iTRAQ4plex); K13(iTRAQ4plex)	0	0	0	1727.87	0.555559	-0.847988	-0.757738		6	21.2119	2.50259	1.32342	1.48268		6	11.6802	51.63	93.09	0
VTSIQDWVQK	16	P00738	P00738	HPT_HUMAN	HP	Haptoglobin	K	T	VTSIQDWVQK	VTSIQDWVQK	N-Term(iTRAQ4plex); K10(iTRAQ4plex)	0	0	0	1491.84	0.624481	-0.679271	-0.589021		11	14.5019	2.64636	1.40401	1.56326		11	44.039	88.5	76.82	0
DYAEVGR	4	P00738	P00738	HPT_HUMAN	HP	Haptoglobin	K	V	DYAEVGR	DYAEVGR	N-Term(iTRAQ4plex)	0	0	0	953.481	0.565548	-0.822277	-0.732028		2	40.3811	2.82269	1.49707	1.65633		2	4.22239	35.26	38.04	0
DYAEVGR	2	P00738	P00738	HPT_HUMAN	HP	Haptoglobin	K	V	DYAEVGR	DYAEVGR		0	0	0	809.378													30.58	32.04	0
TEGDGVYTLNNEK	1	P00738	P00738	HPT_HUMAN	HP	Haptoglobin	R	Q	TEGDGVYTLNNEK	TEGDGVYTLNNEK	N10(Asn->Asp); N11(Asn->Asp); K13(iTRAQ4plex)	0	0	2	1585.73														59.66	0
YVMLPVADQDQCIR	1	P00738	P00738	HPT_HUMAN	HP	Haptoglobin	K	H	YVMLPVADQDQCIR	YVMLPVADQDQCIR	C12(Methylthio)	0	0	0	1696.79														49.39	0
YVMLPVADQDQCIR	2	P00738	P00738	HPT_HUMAN	HP	Haptoglobin	K	H	YVMLPVADQDQCIR	YVMLPVADQDQCIR	M3(Oxidation); C12(Methylthio)	0	0	0	1712.78														46.89	0
VGYVSGWGQSDNFK	2	P00739	P00739	HPTR_HUMAN	HPR	Haptoglobin-related protein	R	L	VGYVSGWGQSDNFK	VGYVSGWGQSDNFK	N-Term(iTRAQ4plex); K14(iTRAQ4plex)	0	0	0	1831.92	0.580931	-0.783561	-0.693311		1		0.655617	-0.609074	-0.449821		1		42.02	68.55	0
VVLHPNYHQVDIGLIK	3	P00739	P00739	HPTR_HUMAN	HPR	Haptoglobin-related protein	K	L	VVLHPNYHQVDIGLIK	VVLHPNYHQVDIGLIK	N-Term(iTRAQ4plex); K16(iTRAQ4plex)	0	0	0	2133.24	0.604104	-0.727131	-0.636881		2	6.94616	0.832116	-0.265144	-0.105891		2	7.56884	35.17	31.02	0
SCAVAEYGVYVK	8	P00739;P00738	P00739	HPTR_HUMAN	HPR	Haptoglobin-related protein	K	V	SCAVAEYGVYVK	SCAVAEYGVYVK	N-Term(iTRAQ4plex); C2(Methylthio); K12(iTRAQ4plex)	0	0	0	1622.82													74.04	78.81	0
DIAPTLTLYVGK	13	P00739;P00738	P00739	HPTR_HUMAN	HPR	Haptoglobin-related protein	K	K	DIAPTLTLYVGK	DIAPTLTLYVGK	N-Term(iTRAQ4plex); K12(iTRAQ4plex)	0	0	0	1578.93													67.23	85.72	0
TEGDGVYTLNDK	7	P00739;P00738	P00739	HPTR_HUMAN	HPR	Haptoglobin-related protein	R	K	TEGDGVYTLNDK	TEGDGVYTLNDK	N-Term(iTRAQ4plex); K12(iTRAQ4plex)	0	0	0	1599.81													67.03	77.69	0
ILGGHLDAK	7	P00739;P00738	P00739	HPTR_HUMAN	HPR	Haptoglobin-related protein	R	G	ILGGHLDAK	ILGGHLDAK	N-Term(iTRAQ4plex); K9(iTRAQ4plex)	0	0	0	1211.74													63.62	58.57	0
TEGDGVYTLNDK	5	P00739;P00738	P00739	HPTR_HUMAN	HPR	Haptoglobin-related protein	R	K	TEGDGVYTLNDK	TEGDGVYTLNDK	N-Term(iTRAQ4plex); N10(Asn->Asp); K12(iTRAQ4plex)	0	0	1	1600.79													60.99	74.14	0
VMPICLPSK	7	P00739;P00738	P00739	HPTR_HUMAN	HPR	Haptoglobin-related protein	R	N	VMPICLPSK	VMPICLPSK	N-Term(iTRAQ4plex); M2(Oxidation); C5(Methylthio); K9(iTRAQ4plex)	0	0	0	1337.72													59.76	50.08	0
ILGGHLDAK	2	P00739;P00738	P00739	HPTR_HUMAN	HPR	Haptoglobin-related protein	R	G	ILGGHLDAK	ILGGHLDAK	K9(iTRAQ4plex)	0	0	0	1067.63													57.73	58.27	0
VMPICLPSK	16	P00739;P00738	P00739	HPTR_HUMAN	HPR	Haptoglobin-related protein	R	N	VMPICLPSK	VMPICLPSK	N-Term(iTRAQ4plex); C5(Methylthio); K9(iTRAQ4plex)	0	0	0	1321.73													56.94	71.11	0
VMPICLPSK	1	P00739;P00738	P00739	HPTR_HUMAN	HPR	Haptoglobin-related protein	R	N	VMPICLPSK	VMPICLPSK	M2(Oxidation); C5(Methylthio); K9(iTRAQ4plex)	0	0	0	1193.62													56.17		0
QLVEIEK	7	P00739;P00738	P00739	HPTR_HUMAN	HPR	Haptoglobin-related protein	K	V	QLVEIEK	QLVEIEK	N-Term(iTRAQ4plex); K7(iTRAQ4plex)	0	0	0	1146.7													54.72	43.27	0
KQLVEIEK	4	P00739;P00738	P00739	HPTR_HUMAN	HPR	Haptoglobin-related protein	K	V	KQLVEIEK	KQLVEIEK	N-Term(iTRAQ4plex); K1(iTRAQ4plex); K8(iTRAQ4plex)	0	0	0	1418.89													46.77	41.77	1
QLVEIEK	1	P00739;P00738	P00739	HPTR_HUMAN	HPR	Haptoglobin-related protein	K	V	QLVEIEK	QLVEIEK	N-Term(Gln->pyro-Glu); K7(iTRAQ4plex)	0	0	0	985.566													45.89		0
TEGDGVYTLNDK	3	P00739;P00738	P00739	HPTR_HUMAN	HPR	Haptoglobin-related protein	R	K	TEGDGVYTLNDK	TEGDGVYTLNDK	N10(Asn->Asp); K12(iTRAQ4plex)	0	0	1	1456.69													41.16	57.13	0
NLFLNHSENATAK	1	P00739;P00738	P00739	HPTR_HUMAN	HPR	Haptoglobin-related protein	K	D	NLFLnHSENATAK	NLFLnHSENATAK	N-Term(iTRAQ4plex); N5(Asn->Asp_18O); K13(iTRAQ4plex)	1	1	0	1749.93													41.05		0
VMPICLPSK	1	P00739;P00738	P00739	HPTR_HUMAN	HPR	Haptoglobin-related protein	R	N	VMPICLPSK	VMPICLPSK	C5(Methylthio); K9(iTRAQ4plex)	0	0	0	1177.63													40.31		0
DIAPTLTLYVGK	2	P00739;P00738	P00739	HPTR_HUMAN	HPR	Haptoglobin-related protein	K	K	DIAPTLTLYVGK	DIAPTLTLYVGK	K12(iTRAQ4plex)	0	0	0	1434.83													39.62	49.94	0
GSFPWQAK	1	P00739;P00738	P00739	HPTR_HUMAN	HPR	Haptoglobin-related protein	K	M	GSFPWQAK	GSFPWQAK	K8(iTRAQ4plex)	0	0	0	1064.57													38.88		0
NLFLNHSENATAK	2	P00739;P00738	P00739	HPTR_HUMAN	HPR	Haptoglobin-related protein	K	D	NLFLnHSENATAK	NLFLnHSENATAK	N5(Asn->Asp_18O); N9(Asn->Asp); K13(iTRAQ4plex)	1	1	1	1606.81													37.56	57.3	0
GSFPWQAK	8	P00739;P00738	P00739	HPTR_HUMAN	HPR	Haptoglobin-related protein	K	M	GSFPWQAK	GSFPWQAK	N-Term(iTRAQ4plex); K8(iTRAQ4plex)	0	0	0	1208.67													36.37	44.18	0
MVSHHNLTTGATLINEQWLLTTAK	1	P00739;P00738	P00739	HPTR_HUMAN	HPR	Haptoglobin-related protein	K	N	MVSHHnLTTGATLINEQWLLTTAK	MVSHHnLTTGATLINEQWLLTTAK	N-Term(iTRAQ4plex); N6(Asn->Asp_18O); K24(iTRAQ4plex)	1	1	0	2970.57													34.98		0
QLVEIEK	2	P00739;P00738	P00739	HPTR_HUMAN	HPR	Haptoglobin-related protein	K	V	QLVEIEK	QLVEIEK	K7(iTRAQ4plex)	0	0	0	1002.6													34.55	38.59	0
MVSHHNLTTGATLINEQWLLTTAK	1	P00739;P00738	P00739	HPTR_HUMAN	HPR	Haptoglobin-related protein	K	N	MVSHHNLTTGATLINEQWLLTTAK	MVSHHNLTTGATLINEQWLLTTAK	N-Term(iTRAQ4plex); N6(Asn->Asp); N15(Asn->Asp); K24(iTRAQ4plex)	0	0	2	2969.58														37.46	0
IIPHHNYNAAINK	1	P00740	P00740	FA9_HUMAN	F9	Coagulation factor IX	R	Y	IIPHHNYNAAINK	IIPHHNYNAAINK	K13(iTRAQ4plex)	0	0	0	1648.9	0.923358	-0.115038	-0.0247878		1		0.202264	-2.30569	-2.14644		1		38.67		0
WIVTAAHCVETGVK	9	P00740	P00740	FA9_HUMAN	F9	Coagulation factor IX	K	I	WIVTAAHCVETGVK	WIVTAAHCVETGVK	N-Term(iTRAQ4plex); C8(Methylthio); K14(iTRAQ4plex)	0	0	0	1847.98	1.09748	0.134193	0.224443		5	10.8115	0.27216	-1.87747	-1.71822		5	53.394	85.01	65.05	0
VDAFCGGSIVNEK	5	P00740	P00740	FA9_HUMAN	F9	Coagulation factor IX	K	W	VDAFCGGSIVNEK	VDAFCGGSIVNEK	N-Term(iTRAQ4plex); C5(Methylthio); N11(Asn->Asp); K13(iTRAQ4plex)	0	0	1	1673.81	0.830177	-0.26851	-0.17826		3	10.8764	0.274302	-1.86616	-1.70691		3	20.484	57.66	61.1	0
VDAFCGGSIVNEK	5	P00740	P00740	FA9_HUMAN	F9	Coagulation factor IX	K	W	VDAFCGGSIVNEK	VDAFCGGSIVNEK	N-Term(iTRAQ4plex); C5(Methylthio); K13(iTRAQ4plex)	0	0	0	1672.83	1.09213	0.12714	0.21739		3	4.86091	0.295681	-1.75789	-1.59864		3	0.294015	65.73	77.36	0
VVCSCTEGYR	1	P00740	P00740	FA9_HUMAN	F9	Coagulation factor IX	K	L	VVCSCTEGYR	VVCSCTEGYR	N-Term(iTRAQ4plex); C3(Methylthio); C5(Methylthio)	0	0	0	1352.56	0.650716	-0.619901	-0.529651		1		0.30797	-1.69914	-1.53988		1			34.03	0
IIPHHNYNAAINK	2	P00740	P00740	FA9_HUMAN	F9	Coagulation factor IX	R	Y	IIPHHNYNAAINK	IIPHHNYNAAINK	N-Term(iTRAQ4plex); K13(iTRAQ4plex)	0	0	0	1793.01	0.793965	-0.332852	-0.242602		2	11.2323	0.30849	-1.6967	-1.53745		2	12.0505		53.25	0
IIPHHNYNAAINK	4	P00740	P00740	FA9_HUMAN	F9	Coagulation factor IX	R	Y	IIPHHNYNAAINK	IIPHHNYNAAINK	N-Term(iTRAQ4plex); N6(Asn->Asp); K13(iTRAQ4plex)	0	0	1	1793.99	0.852465	-0.230287	-0.140037		3	15.0286	0.346282	-1.52998	-1.37073		3	13.7862	47.16	44.28	0
ITVVAGEHNIEETEHTEQK	2	P00740	P00740	FA9_HUMAN	F9	Coagulation factor IX	K	R	ITVVAGEHNIEETEHTEQK	ITVVAGEHNIEETEHTEQK	N-Term(iTRAQ4plex); K19(iTRAQ4plex)	0	0	0	2452.26	1.15477	0.207601	0.297851		1		0.365436	-1.45231	-1.29306		1		45.94	47.91	0
VSVSQTSK	4	P00740	P00740	FA9_HUMAN	F9	Coagulation factor IX	R	L	VSVSQTSK	VSVSQTSK	N-Term(iTRAQ4plex); K8(iTRAQ4plex)	0	0	0	1123.65	1.23111	0.299961	0.39021		2	26.7606	0.380918	-1.39245	-1.2332		2	19.2068	55.58	47.16	0
EYTNIFLK	3	P00740	P00740	FA9_HUMAN	F9	Coagulation factor IX	K	F	EYTNIFLK	EYTNIFLK	N-Term(iTRAQ4plex); K8(iTRAQ4plex)	0	0	0	1315.75	1.47788	0.563524	0.653774		2	31.2299	0.53444	-0.9039	-0.744647		2	43.1493	38.56	37.76	0
SALVLQYLRVPLVDR	1	P00740	P00740	FA9_HUMAN	F9	Coagulation factor IX	R	A	SALVLQYLRVPLVDR	SALVLQYLRVPLVDR		0	0	0	1742.03														33.34	1
ACIPTGPYPCGK	1	P00742	P00742	FA10_HUMAN	F10	Coagulation factor X	K	Q	ACIPTGPYPCGK	ACIPTGPYPCGK	N-Term(iTRAQ4plex); C2(Methylthio); C10(Methylthio); K12(iTRAQ4plex)	0	0	0	1586.75	0.847664	-0.238436	-0.148186		1		0.206875	-2.27317	-2.11392		1			46.81	0
ETYDFDIAVLR	1	P00742	P00742	FA10_HUMAN	F10	Coagulation factor X	K	L	ETYDFDIAVLR	ETYDFDIAVLR	N-Term(iTRAQ4plex)	0	0	0	1485.77	1.10923	0.149559	0.239809		1		0.26733	-1.9033	-1.74405		1		51.82		0
DGDQCETSPCQNQGK	2	P00742	P00742	FA10_HUMAN	F10	Coagulation factor X	K	C	DGDQCETSPCQNQGK	DGDQCETSPCQNQGK	N-Term(iTRAQ4plex); C5(Methylthio); C10(Methylthio); K15(iTRAQ4plex)	0	0	0	1989.8	0.630097	-0.666355	-0.576105		1		0.27815	-1.84606	-1.68681		1		60.48	30.2	0
NTEQEEGGEAVHEVEVVIK	4	P00742	P00742	FA10_HUMAN	F10	Coagulation factor X	R	H	NTEQEEGGEAVHEVEVVIK	NTEQEEGGEAVHEVEVVIK	N-Term(iTRAQ4plex); K19(iTRAQ4plex)	0	0	0	2384.22	0.979404	-0.0300244	0.0602254		2	46.7693	0.28638	-1.804	-1.64474		2	2.2142	48.67	64.29	0
TNEFWNK	1	P00742	P00742	FA10_HUMAN	F10	Coagulation factor X	K	Y	TNEFWNK	TNEFWNK	N-Term(iTRAQ4plex); K7(iTRAQ4plex)	0	0	0	1226.64	1.06081	0.085172	0.175422		1		0.312852	-1.67645	-1.5172		1		44.3		0
MNVAPACLPER	2	P00742	P00742	FA10_HUMAN	F10	Coagulation factor X	R	D	MNVAPACLPER	MNVAPACLPER	N-Term(iTRAQ4plex); M1(Oxidation); C7(Methylthio)	0	0	0	1406.67	1.16393	0.219007	0.309257		1		0.339073	-1.56033	-1.40108		1		35.64	35.22	0
DWAESTLMTQK	4	P00742	P00742	FA10_HUMAN	F10	Coagulation factor X	R	T	DWAESTLMTQK	DWAESTLMTQK	N-Term(iTRAQ4plex); K11(iTRAQ4plex)	0	0	0	1597.81	0.980375	-0.0285949	0.0616549		3	12.0592	0.367535	-1.44404	-1.28479		3	14.5168	46.35	82.27	0
VGDRNTEQEEGGEAVHEVEVVIK	1	P00742	P00742	FA10_HUMAN	F10	Coagulation factor X	R	H	VGDRNTEQEEGGEAVHEVEVVIK	VGDRNTEQEEGGEAVHEVEVVIK	N-Term(iTRAQ4plex); K23(iTRAQ4plex)	0	0	0	2811.44	0.819605	-0.287	-0.19675		1		0.377331	-1.4061	-1.24684		1		48.24		1
TGIVSGFGR	1	P00742	P00742	FA10_HUMAN	F10	Coagulation factor X	K	T	TGIVSGFGR	TGIVSGFGR	N-Term(iTRAQ4plex)	0	0	0	1037.58	1.23781	0.307789	0.398039		1		0.381613	-1.38982	-1.23057		1			47.25	0
MNVAPACLPER	1	P00742	P00742	FA10_HUMAN	F10	Coagulation factor X	R	D	MNVAPACLPER	MNVAPACLPER	N-Term(iTRAQ4plex); C7(Methylthio)	0	0	0	1390.68	1.12396	0.168591	0.25884		1		0.384128	-1.38034	-1.22109		1		34.72		0
QEDACQGDSGGPHVTR	4	P00742	P00742	FA10_HUMAN	F10	Coagulation factor X	K	F	QEDACQGDSGGPHVTR	QEDACQGDSGGPHVTR	N-Term(iTRAQ4plex); C5(Methylthio)	0	0	0	1846.79	1.19498	0.25699	0.34724		2	37.4701	0.395342	-1.33883	-1.17957		2	40.636	77.31	76.05	0
IVGGQECK	5	P00742	P00742	FA10_HUMAN	F10	Coagulation factor X	R	D	IVGGQECK	IVGGQECK	N-Term(iTRAQ4plex); C7(Methylthio); K8(iTRAQ4plex)	0	0	0	1167.61	1.3501	0.433062	0.523311		3	23.162	0.400371	-1.32059	-1.16134		3	8.67677	46.8	41.62	0
MLEVPYVDR	1	P00742	P00742	FA10_HUMAN	F10	Coagulation factor X	K	N	MLEVPYVDR	MLEVPYVDR	N-Term(iTRAQ4plex)	0	0	0	1265.67	1.42891	0.514912	0.605162		1		0.419935	-1.25176	-1.09251		1			47.3	0
GYTLADNGK	8	P00742	P00742	FA10_HUMAN	F10	Coagulation factor X	R	A	GYTLADNGK	GYTLADNGK	N-Term(iTRAQ4plex); N7(Asn->Asp); K9(iTRAQ4plex)	0	0	1	1227.64	1.20982	0.274792	0.365042		5	22.0204	0.73931	-0.435749	-0.276497		5	24.472	61.31	49.92	0
DWAESTLMTQK	4	P00742	P00742	FA10_HUMAN	F10	Coagulation factor X	R	T	DWAESTLMTQK	DWAESTLMTQK	N-Term(iTRAQ4plex); M8(Oxidation); K11(iTRAQ4plex)	0	0	0	1613.81	1.35165	0.434717	0.524967		2	22.0902	0.75511	-0.405242	-0.245989		2	40.0196	50.51	59.47	0
QEDACQGDSGGPHVTR	4	P00742	P00742	FA10_HUMAN	F10	Coagulation factor X	K	F	QEDACQGDSGGPHVTR	QEDACQGDSGGPHVTR	N-Term(Gln->pyro-Glu); C5(Methylthio)	0	0	0	1685.66													56.49	70.6	0
GDSGGPLVCGGVLEGVVTSGSR	4	P00746	P00746	CFAD_HUMAN	CFD	Complement factor D	K	V	GDSGGPLVCGGVLEGVVTSGSR	GDSGGPLVCGGVLEGVVTSGSR	N-Term(iTRAQ4plex); C9(Methylthio)	0	0	0	2193.08	0.850309	-0.233941	-0.143691		1		0.656995	-0.606045	-0.446792		1		38.36	84.61	0
LMCAESNR	2	P00746	P00746	CFAD_HUMAN	CFD	Complement factor D	R	R	LMCAESNR	LMCAESNR	N-Term(iTRAQ4plex); M2(Oxidation); C3(Methylthio)	0	0	0	1129.5	0.716444	-0.481073	-0.390823		2	54.2337	0.680645	-0.555025	-0.395772		2	53.8872	31.24		0
VDRDVAPGTLCDVAGWGIVNHAGR	1	P00746	P00746	CFAD_HUMAN	CFD	Complement factor D	R	R	VDRDVAPGTLCDVAGWGIVNHAGR	VDRDVAPGTLCDVAGWGIVNHAGR	N-Term(iTRAQ4plex); C11(Methylthio); N20(Asn->Asp)	0	0	1	2669.3	0.365275	-1.45295	-1.3627		1		0.696364	-0.522085	-0.362832		1			51.28	1
VQVLLGAHSLSQPEPSK	8	P00746	P00746	CFAD_HUMAN	CFD	Complement factor D	K	R	VQVLLGAHSLSQPEPSK	VQVLLGAHSLSQPEPSK	N-Term(iTRAQ4plex); K17(iTRAQ4plex)	0	0	0	2078.19	0.695266	-0.524363	-0.434113		5	4.04725	0.721716	-0.470498	-0.311245		5	23.9002	81.83	86.34	0
LMCAESNR	1	P00746	P00746	CFAD_HUMAN	CFD	Complement factor D	R	R	LMCAESNR	LMCAESNR	N-Term(iTRAQ4plex); C3(Methylthio)	0	0	0	1113.5	0.703252	-0.507886	-0.417636		1		0.780896	-0.356798	-0.197545		1			33.07	0
RPDSLQHVLLPVLDR	3	P00746	P00746	CFAD_HUMAN	CFD	Complement factor D	R	A	RPDSLQHVLLPVLDR	RPDSLQHVLLPVLDR	N-Term(iTRAQ4plex)	0	0	0	1902.11	0.687618	-0.540321	-0.450071		1		0.781117	-0.35639	-0.197137		1		34.85	54.06	0
VDRDVAPGTLCDVAGWGIVNHAGR	1	P00746	P00746	CFAD_HUMAN	CFD	Complement factor D	R	R	VDRDVAPGTLCDVAGWGIVNHAGR	VDRDVAPGTLCDVAGWGIVNHAGR	N-Term(iTRAQ4plex); C11(Methylthio)	0	0	0	2668.32	0.994434	-0.00805202	0.0821978		1		0.823139	-0.280791	-0.121538		1			48.65	1
AVPHPDSQPDTIDHDLLLLQLSEK	1	P00746	P00746	CFAD_HUMAN	CFD	Complement factor D	R	A	AVPHPDSQPDTIDHDLLLLQLSEK	AVPHPDSQPDTIDHDLLLLQLSEK	N-Term(iTRAQ4plex); K24(iTRAQ4plex)	0	0	0	2969.58	0.954705	-0.0668731	0.0233767		1		0.915118	-0.12797	0.0312833		1		35.9		0
TKNGITCQK	1	P00747	P00747	PLMN_HUMAN	PLG	Plasminogen	K	W	TKNGITCQK	TKNGITCQK	N-Term(iTRAQ4plex); K2(iTRAQ4plex); N3(Asn->Asp); C7(Methylthio); K9(iTRAQ4plex)	0	0	1	1471.8	0.235562	-2.08582	-1.99557		1		0.0163998	-5.93017	-5.77092		1			36.91	1
WEYCNLK	2	P00747	P00747	PLMN_HUMAN	PLG	Plasminogen	R	K	WEYCNLK	WEYCNLK	N-Term(iTRAQ4plex); C4(Methylthio); K7(iTRAQ4plex)	0	0	0	1289.63	0.146226	-2.77373	-2.68348		2	87.4912	0.0291011	-5.10278	-4.94353		2	78.6109	46.71		0
WEYCNLK	4	P00747	P00747	PLMN_HUMAN	PLG	Plasminogen	R	K	WEYCNLK	WEYCNLK	N-Term(iTRAQ4plex); C4(Methylthio); N5(Asn->Asp); K7(iTRAQ4plex)	0	0	1	1290.61	0.231629	-2.11011	-2.01986		3	40.9882	0.0330581	-4.91885	-4.7596		3	18.0607	44.45	34.77	0
YEFLNGR	10	P00747	P00747	PLMN_HUMAN	PLG	Plasminogen	R	V	YEFLNGR	YEFLNGR	N-Term(iTRAQ4plex); N5(Asn->Asp)	0	0	1	1043.53	0.260677	-1.93967	-1.84942		5	15.1624	0.0336751	-4.89217	-4.73292		5	35.4792	37.93	39.52	0
NLDENYCR	6	P00747	P00747	PLMN_HUMAN	PLG	Plasminogen	K	N	NLDENYCR	NLDENYCR	N-Term(iTRAQ4plex); C7(Methylthio)	0	0	0	1216.52	0.271377	-1.88163	-1.79138		4	20.8241	0.0340138	-4.87773	-4.71848		4	45.0978	44.34	31.58	0
APWCHTTNSQVR	1	P00747	P00747	PLMN_HUMAN	PLG	Plasminogen	R	W	APWCHTTNSQVR	APWCHTTNSQVR	N-Term(iTRAQ4plex); C4(Methylthio); N8(Asn->Asp)	0	0	1	1590.73	0.220932	-2.17833	-2.08808		1		0.0358155	-4.80327	-4.64402		1			43.88	0
CEEDEEFTCR	6	P00747	P00747	PLMN_HUMAN	PLG	Plasminogen	K	A	CEEDEEFTCR	CEEDEEFTCR	N-Term(iTRAQ4plex); C1(Methylthio); C9(Methylthio)	0	0	0	1496.53	0.261512	-1.93505	-1.8448		4	26.5273	0.0371875	-4.74904	-4.58978		3	22.3204	46.86	48.25	0
WELCDIPR	4	P00747	P00747	PLMN_HUMAN	PLG	Plasminogen	R	C	WELCDIPR	WELCDIPR	N-Term(iTRAQ4plex); C4(Methylthio)	0	0	0	1221.59	0.259208	-1.94782	-1.85757		3	8.24837	0.0373837	-4.74145	-4.58219		2	30.2271	45.41	39.61	0
NGITCQK	2	P00747	P00747	PLMN_HUMAN	PLG	Plasminogen	K	W	NGITCQK	NGITCQK	N1(Asn->Asp); N-Term(iTRAQ4plex); C5(Methylthio); K7(iTRAQ4plex)	0	0	1	1098.56	0.246492	-2.02039	-1.93014		2	133.305	0.0388849	-4.68465	-4.52539		2	105.88	43.03		0
NLDENYCR	8	P00747	P00747	PLMN_HUMAN	PLG	Plasminogen	K	N	NLDENYCR	NLDENYCR	N-Term(iTRAQ4plex); N5(Asn->Asp); C7(Methylthio)	0	0	1	1217.51	0.270805	-1.88467	-1.79442		4	14.2295	0.0419379	-4.5756	-4.41635		4	23.1477	42.6	36.06	0
CTTPPPSSGPTYQCLK	4	P00747	P00747	PLMN_HUMAN	PLG	Plasminogen	R	G	CTTPPPSSGPTYQCLK	CTTPPPSSGPTYQCLK	N-Term(iTRAQ4plex); C1(Methylthio); C14(Methylthio); K16(iTRAQ4plex)	0	0	0	2059.96	0.20779	-2.2668	-2.17655		3	56.5028	0.0436123	-4.51912	-4.35987		1		46.95	48.24	0
VIPACLPSPNYVVADR	3	P00747	P00747	PLMN_HUMAN	PLG	Plasminogen	K	T	VIPACLPSPNYVVADR	VIPACLPSPNYVVADR	N-Term(iTRAQ4plex); C5(Methylthio)	0	0	0	1903.99	0.279605	-1.83854	-1.74829		2	17.5603	0.0506763	-4.30254	-4.14329		1		42.57	45.79	0
AFQYHSK	1	P00747	P00747	PLMN_HUMAN	PLG	Plasminogen	R	E	AFQYHSK	AFQYHSK	N-Term(iTRAQ4plex); K7(iTRAQ4plex)	0	0	0	1168.64	0.214939	-2.218	-2.12775		1		0.0548955	-4.18717	-4.02791		1		37.98		0
HSIFTPETNPR	5	P00747	P00747	PLMN_HUMAN	PLG	Plasminogen	R	A	HSIFTPETNPR	HSIFTPETNPR	N-Term(iTRAQ4plex)	0	0	0	1442.75	0.254111	-1.97647	-1.88622		5	40.5237	0.0599103	-4.06105	-3.9018		5	85.0879		47.15	0
KDIALLK	2	P00747	P00747	PLMN_HUMAN	PLG	Plasminogen	R	L	KDIALLK	KDIALLK	N-Term(iTRAQ4plex); K1(iTRAQ4plex); K7(iTRAQ4plex)	0	0	0	1232.84	0.325283	-1.62023	-1.52998		1		0.0602625	-4.05259	-3.89334		1		41.52	41.28	1
TPENFPCK	6	P00747	P00747	PLMN_HUMAN	PLG	Plasminogen	R	N	TPENFPCK	TPENFPCK	N-Term(iTRAQ4plex); C7(Methylthio); K8(iTRAQ4plex)	0	0	0	1269.63	0.390838	-1.35536	-1.26511		5	29.1363	0.0604036	-4.04922	-3.88997		5	58.7305	44.55	37.76	0
KQLGAGSIEECAAK	1	P00747	P00747	PLMN_HUMAN	PLG	Plasminogen	K	C	KQLGAGSIEECAAK	KQLGAGSIEECAAK	N-Term(iTRAQ4plex); K1(iTRAQ4plex); C11(Methylthio); K14(iTRAQ4plex)	0	0	0	1883.02	0.23989	-2.05955	-1.9693		1		0.0677337	-3.88398	-3.72473		1			60.64	1
DVVLFEK	4	P00747	P00747	PLMN_HUMAN	PLG	Plasminogen	R	K	DVVLFEK	DVVLFEK	N-Term(iTRAQ4plex); K7(iTRAQ4plex)	0	0	0	1137.68	0.307012	-1.70364	-1.61339		4	38.7987	0.0693221	-3.85054	-3.69129		4	43.1449	40.51		0
QLGAGSIEECAAK	2	P00747	P00747	PLMN_HUMAN	PLG	Plasminogen	K	C	QLGAGSIEECAAK	QLGAGSIEECAAK	N-Term(Gln->pyro-Glu); C10(Methylthio); K13(iTRAQ4plex)	0	0	0	1449.68	0.22312	-2.16411	-2.07386		1		0.0796613	-3.64998	-3.49072		1		57.13	66.04	0
TPENFPCK	1	P00747	P00747	PLMN_HUMAN	PLG	Plasminogen	R	N	TPENFPCK	TPENFPCK	N-Term(iTRAQ4plex); N4(Asn->Asp); C7(Methylthio); K8(iTRAQ4plex)	0	0	1	1270.61	0.282352	-1.82443	-1.73418		1		0.0868694	-3.52501	-3.36576		1			38.33	0
CQSWSSMTPHR	6	P00747	P00747	PLMN_HUMAN	PLG	Plasminogen	K	H	CQSWSSMTPHR	CQSWSSMTPHR	N-Term(iTRAQ4plex); C1(Methylthio)	0	0	0	1509.65	0.38434	-1.37954	-1.28929		4	36.31	0.0890783	-3.48878	-3.32953		4	51.1666	39.95	53.94	0
QLGAGSIEECAAK	10	P00747	P00747	PLMN_HUMAN	PLG	Plasminogen	K	C	QLGAGSIEECAAK	QLGAGSIEECAAK	N-Term(iTRAQ4plex); C10(Methylthio); K13(iTRAQ4plex)	0	0	0	1610.81	0.297437	-1.74935	-1.6591		6	19.7208	0.0917725	-3.44579	-3.28654		6	36.046	95.46	86.73	0
VYLSECK	7	P00747	P00747	PLMN_HUMAN	PLG	Plasminogen	K	T	VYLSECK	VYLSECK	N-Term(iTRAQ4plex); C6(Methylthio); K7(iTRAQ4plex)	0	0	0	1175.61	0.379525	-1.39773	-1.30748		5	12.9905	0.0922918	-3.43765	-3.2784		5	60.491	49.51	48.45	0
CQSWSSMTPHR	3	P00747	P00747	PLMN_HUMAN	PLG	Plasminogen	K	H	CQSWSSMTPHR	CQSWSSMTPHR	N-Term(iTRAQ4plex); C1(Methylthio); M7(Oxidation)	0	0	0	1525.65	0.401982	-1.3148	-1.22455		2	17.5337	0.0943135	-3.40639	-3.24714		2	97.872	35.13	37.73	0
DVVLFEK	1	P00747	P00747	PLMN_HUMAN	PLG	Plasminogen	R	K	DVVLFEK	DVVLFEK	K7(iTRAQ4plex)	0	0	0	993.576	0.28614	-1.80521	-1.71496		1		0.0961532	-3.37852	-3.21927		1		35.96		0
EAQLPVIENK	8	P00747	P00747	PLMN_HUMAN	PLG	Plasminogen	K	V	EAQLPVIENK	EAQLPVIENK	N-Term(iTRAQ4plex); K10(iTRAQ4plex)	0	0	0	1428.83	0.26817	-1.89878	-1.80853		6	144.889	0.0988603	-3.33846	-3.17921		4	643.86	53.33	54.36	0
RWELCDIPR	3	P00747	P00747	PLMN_HUMAN	PLG	Plasminogen	K	C	RWELCDIPR	RWELCDIPR	N-Term(iTRAQ4plex); C5(Methylthio)	0	0	0	1377.69	0.329022	-1.60374	-1.51349		2	44.0768	0.100654	-3.31252	-3.15327		2	152.316	38.41	40.67	1
LFLEPTR	4	P00747	P00747	PLMN_HUMAN	PLG	Plasminogen	R	K	LFLEPTR	LFLEPTR	N-Term(iTRAQ4plex)	0	0	0	1019.6	0.364942	-1.45426	-1.36401		4	18.2077	0.103071	-3.27829	-3.11903		4	29.7114		49.7	0
KSSIIIR	1	P00747	P00747	PLMN_HUMAN	PLG	Plasminogen	R	M	KSSIIIR	KSSIIIR	N-Term(iTRAQ4plex); K1(iTRAQ4plex)	0	0	0	1104.74	0.330487	-1.59733	-1.50708		1		0.103495	-3.27237	-3.11312		1			26.75	1
EQQCVIMAENR	6	P00747	P00747	PLMN_HUMAN	PLG	Plasminogen	K	K	EQQCVIMAENR	EQQCVIMAENR	N-Term(iTRAQ4plex); C4(Methylthio); M7(Oxidation)	0	0	0	1526.69	0.345029	-1.53521	-1.44496		4	21.3506	0.110428	-3.17882	-3.01957		4	36.1717	38.05	81.57	0
TMSGLECQAWDSQSPHAHGYIPSK	2	P00747	P00747	PLMN_HUMAN	PLG	Plasminogen	K	F	TMSGLECQAWDSQSPHAHGYIPSK	TMSGLECQAWDSQSPHAHGYIPSK	N-Term(iTRAQ4plex); C7(Methylthio); K24(iTRAQ4plex)	0	0	0	2964.37	0.392116	-1.35065	-1.2604		2	38.8914	0.113465	-3.13969	-2.98043		2	225.264	42.42	70.83	0
FGMHFCGGTLISPEWVLTAAHCLEK	2	P00747	P00747	PLMN_HUMAN	PLG	Plasminogen	R	S	FGMHFCGGTLISPEWVLTAAHCLEK	FGMHFCGGTLISPEWVLTAAHCLEK	N-Term(iTRAQ4plex); C6(Methylthio); C22(Methylthio); K25(iTRAQ4plex)	0	0	0	3127.49	0.245978	-2.0234	-1.93315		2	27.2985	0.113684	-3.13689	-2.97764		2	48.6459	57.32	48.12	0
VIPACLPSPNYVVADR	5	P00747	P00747	PLMN_HUMAN	PLG	Plasminogen	K	T	VIPACLPSPNYVVADR	VIPACLPSPNYVVADR	N-Term(iTRAQ4plex); C5(Methylthio); N10(Asn->Asp)	0	0	1	1904.97	0.271443	-1.88128	-1.79103		4	13.4571	0.118078	-3.08219	-2.92293		3	62.8799	52.21	50.14	0
TECFITGWGETQGTFGAGLLK	2	P00747	P00747	PLMN_HUMAN	PLG	Plasminogen	R	E	TECFITGWGETQGTFGAGLLK	TECFITGWGETQGTFGAGLLK	N-Term(iTRAQ4plex); C3(Methylthio); K21(iTRAQ4plex)	0	0	0	2550.26	0.497869	-1.00616	-0.915913		1		0.123139	-3.02164	-2.86239		1			56.74	0
QLGAGSIEECAAK	2	P00747	P00747	PLMN_HUMAN	PLG	Plasminogen	K	C	QLGAGSIEECAAK	QLGAGSIEECAAK	C10(Methylthio); K13(iTRAQ4plex)	0	0	0	1466.71	0.411321	-1.28166	-1.19141		1		0.128299	-2.96242	-2.80317		1		43.28	90.16	0
EQQCVIMAENR	4	P00747	P00747	PLMN_HUMAN	PLG	Plasminogen	K	K	EQQCVIMAENR	EQQCVIMAENR	N-Term(iTRAQ4plex); C4(Methylthio)	0	0	0	1510.69	0.357717	-1.48311	-1.39286		2	8.41853	0.13084	-2.93413	-2.77488		2	50.3059	47.42	61.71	0
FSPATHPSEGLEENYCR	3	P00747	P00747	PLMN_HUMAN	PLG	Plasminogen	R	N	FSPATHPSEGLEENYCR	FSPATHPSEGLEENYCR	N-Term(iTRAQ4plex); N14(Asn->Asp); C16(Methylthio)	0	0	1	2127.92	0.408896	-1.29019	-1.19994		2	20.1089	0.142725	-2.80869	-2.64944		2	24.975	64.44	42.22	0
VILGAHQEVNLEPHVQEIEVSR	33	P00747	P00747	PLMN_HUMAN	PLG	Plasminogen	K	L	VILGAHQEVNLEPHVQEIEVSR	VILGAHQEVNLEPHVQEIEVSR	N-Term(iTRAQ4plex)	0	0	0	2640.42	0.302476	-1.72511	-1.63486		23	36.4171	0.14528	-2.7831	-2.62384		14	75.7171	56.31	64.5	0
VILGAHQEVNLEPHVQEIEVSR	3	P00747	P00747	PLMN_HUMAN	PLG	Plasminogen	K	L	VILGAHQEVNLEPHVQEIEVSR	VILGAHQEVNLEPHVQEIEVSR	N-Term(iTRAQ4plex); N10(Asn->Asp)	0	0	1	2641.41	0.321884	-1.63539	-1.54514		2	3.99743	0.158496	-2.65748	-2.49823		2	221.486	35.13	52.36	0
LSSPAVITDK	16	P00747	P00747	PLMN_HUMAN	PLG	Plasminogen	K	V	LSSPAVITDK	LSSPAVITDK	N-Term(iTRAQ4plex); K10(iTRAQ4plex)	0	0	0	1318.78	0.407836	-1.29394	-1.20369		10	44.2025	0.159764	-2.64599	-2.48673		10	147.389	79.72	67.94	0
TPENYPNAGLTMNYCR	1	P00747	P00747	PLMN_HUMAN	PLG	Plasminogen	K	N	TPENYPNAGLTMNYCR	TPENYPNAGLTMNYCR	N-Term(iTRAQ4plex); N4(Asn->Asp); N7(Asn->Asp); M12(Oxidation); C15(Methylthio)	0	0	2	2051.88	0.312783	-1.67677	-1.58652		1		0.170773	-2.54985	-2.3906		1			33.39	0
TMSGLECQAWDSQSPHAHGYIPSK	3	P00747	P00747	PLMN_HUMAN	PLG	Plasminogen	K	F	TMSGLECQAWDSQSPHAHGYIPSK	TMSGLECQAWDSQSPHAHGYIPSK	N-Term(iTRAQ4plex); M2(Oxidation); C7(Methylthio); K24(iTRAQ4plex)	0	0	0	2980.37	0.43404	-1.2041	-1.11385		2	72.6581	0.189012	-2.40345	-2.2442		2	358.143	34.52	45.74	0
FSPATHPSEGLEENYCR	4	P00747	P00747	PLMN_HUMAN	PLG	Plasminogen	R	N	FSPATHPSEGLEENYCR	FSPATHPSEGLEENYCR	N-Term(iTRAQ4plex); C16(Methylthio)	0	0	0	2126.94	0.295881	-1.75691	-1.66666		4	30.0508	0.210979	-2.24483	-2.08558		3	136.139		51.09	0
FGMHFCGGTLISPEWVLTAAHCLEK	1	P00747	P00747	PLMN_HUMAN	PLG	Plasminogen	R	S	FGMHFCGGTLISPEWVLTAAHCLEK	FGMHFCGGTLISPEWVLTAAHCLEK	N-Term(iTRAQ4plex); M3(Oxidation); C6(Methylthio); C22(Methylthio); K25(iTRAQ4plex)	0	0	0	3143.49	0.253454	-1.9802	-1.88995		1		0.223897	-2.15909	-1.99984		1		36.15		0
EAQLPVIENK	3	P00747	P00747	PLMN_HUMAN	PLG	Plasminogen	K	V	EAQLPVIENK	EAQLPVIENK	K10(iTRAQ4plex)	0	0	0	1284.73	0.450564	-1.1502	-1.05995		2	46.2933	0.227684	-2.13489	-1.97564		2	12.727	49.68	42.66	0
VQSTELCAGHLAGGTDSCQGDSGGPLVCFEK	4	P00747	P00747	PLMN_HUMAN	PLG	Plasminogen	R	D	VQSTELCAGHLAGGTDSCQGDSGGPLVCFEK	VQSTELCAGHLAGGTDSCQGDSGGPLVCFEK	N-Term(iTRAQ4plex); C7(Methylthio); C18(Methylthio); C28(Methylthio); K31(iTRAQ4plex)	0	0	0	3492.53	0.247628	-2.01376	-1.92351		2	28.6056	0.237493	-2.07405	-1.91479		2	5.60432	42.36	53.24	0
EQQCVIMAENR	1	P00747	P00747	PLMN_HUMAN	PLG	Plasminogen	K	K	EQQCVIMAENR	EQQCVIMAENR	N-Term(iTRAQ4plex); C4(Methylthio); M7(Oxidation); N10(Asn->Asp)	0	0	1	1527.67	0.32673	-1.61383	-1.52358		1		0.286816	-1.8018	-1.64255		1			65.36	0
GNVAVTVSGHTCQHWSAQTPHTHNR	2	P00747	P00747	PLMN_HUMAN	PLG	Plasminogen	R	T	GNVAVTVSGHTCQHWSAQTPHTHNR	GNVAVTVSGHTCQHWSAQTPHTHNR	N-Term(iTRAQ4plex); C12(Methylthio)	0	0	0	2915.37	0.296743	-1.75271	-1.66246		1		0.2959	-1.75682	-1.59757		1		45.57	40.14	0
LSSPAVITDK	1	P00747	P00747	PLMN_HUMAN	PLG	Plasminogen	K	V	LSSPAVITDK	LSSPAVITDK	K10(iTRAQ4plex)	0	0	0	1174.68	0.796034	-0.329098	-0.238848		1		0.308613	-1.69613	-1.53688		1		36.92		0
ATTVTGTPCQDWAAQEPHR	16	P00747	P00747	PLMN_HUMAN	PLG	Plasminogen	R	H	ATTVTGTPCQDWAAQEPHR	ATTVTGTPCQDWAAQEPHR	N-Term(iTRAQ4plex); C9(Methylthio)	0	0	0	2259.04	0.403953	-1.30774	-1.21749		11	38.9879	0.314892	-1.66707	-1.50782		8	47.4721	53.65	69.77	0
TPENYPNAGLTMNYCR	1	P00747	P00747	PLMN_HUMAN	PLG	Plasminogen	K	N	TPENYPNAGLTMNYCR	TPENYPNAGLTMNYCR	N-Term(iTRAQ4plex); N4(Asn->Asp); N7(Asn->Asp); C15(Methylthio)	0	0	2	2035.89	0.51337	-0.961929	-0.871679		1		0.323187	-1.62956	-1.47031		1			38.89	0
TMSGLECQAWDSQSPHAHGYIPSK	2	P00747	P00747	PLMN_HUMAN	PLG	Plasminogen	K	F	TMSGLECQAWDSQSPHAHGYIPSK	TMSGLECQAWDSQSPHAHGYIPSK	C7(Methylthio); K24(iTRAQ4plex)	0	0	0	2820.26	0.528434	-0.920205	-0.829955		2	16.3656	0.345583	-1.5329	-1.37364		2	46.9598	34.91	67.2	0
KQLGAGSIEECAAK	1	P00747	P00747	PLMN_HUMAN	PLG	Plasminogen	K	C	KQLGAGSIEECAAK	KQLGAGSIEECAAK	K1(iTRAQ4plex); C11(Methylthio); K14(iTRAQ4plex)	0	0	0	1738.91	0.462346	-1.11296	-1.02271		1		0.493439	-1.01906	-0.859804		1		51.98		1
NPDGDVGGPWCYTTNPR	1	P00747	P00747	PLMN_HUMAN	PLG	Plasminogen	R	K	NPDGDVGGPWCYTTnPR	NPDGDVGGPWCYTTnPR	N-Term(iTRAQ4plex); C11(Methylthio); N15(Asn->Asp_18O)	1	0	0	2041.9	0.198552	-2.33241	-2.24216		1									39.58	0
NPDNDPQGPWCYTTDPEK	2	P00747	P00747	PLMN_HUMAN	PLG	Plasminogen	R	R	NPDNDPQGPWCYTTDPEK	NPDNDPQGPWCYTTDPEK	N-Term(iTRAQ4plex); C11(Methylthio); K18(iTRAQ4plex)	0	0	0	2411.06	0.272806	-1.87405	-1.7838		2	9.47694								48.11	0
VIPACLPSPNYVVADR	2	P00747	P00747	PLMN_HUMAN	PLG	Plasminogen	K	T	VIPACLPSPNYVVADR	VIPACLPSPNYVVADR	C5(Methylthio)	0	0	0	1759.89													80.59	41.98	0
YEFLNGR	5	P00747	P00747	PLMN_HUMAN	PLG	Plasminogen	R	V	YEFLNGR	YEFLNGR	N5(Asn->Asp)	0	0	1	899.426													48.23	35.66	0
LFLEPTR	2	P00747	P00747	PLMN_HUMAN	PLG	Plasminogen	R	K	LFLEPTR	LFLEPTR		0	0	0	875.498													40.42		0
WELCDIPR	2	P00747	P00747	PLMN_HUMAN	PLG	Plasminogen	R	C	WELCDIPR	WELCDIPR	C4(Methylthio)	0	0	0	1077.48													36.49	32.7	0
FVTWIEGVMRNN	1	P00747	P00747	PLMN_HUMAN	PLG	Plasminogen	R	-	FVTWIEGVMRNN	FVTWIEGVMRNN	M9(Oxidation)	0	0	0	1481.72														54.54	1
FSPATHPSEGLEENYCR	1	P00747	P00747	PLMN_HUMAN	PLG	Plasminogen	R	N	FSPATHPSEGLEENYCR	FSPATHPSEGLEENYCR	N14(Asn->Asp); C16(Methylthio)	0	0	1	1983.84														41.97	0
CSGTEASVVAPPPVVLLPDVETPSEEDCMFGNGK	1	P00747	P00747	PLMN_HUMAN	PLG	Plasminogen	K	G	CSGTEASVVAPPPVVLLPDVETPSEEDCMFGNGK	CSGTEASVVAPPPVVLLPDVETPSEEDCMFGNGK	C1(Methylthio); N-Term(iTRAQ4plex); C28(Methylthio); M29(Oxidation); N32(Asn->Asp); K34(iTRAQ4plex)	0	0	1	3871.77														36.95	0
GRPGPQPWCATTPNFDQDQR	2	P00748	P00748	FA12_HUMAN	F12	Coagulation factor XII	K	W	GRPGPQPWCATTPNFDQDQR	GRPGPQPWCATTPNFDQDQR	N-Term(iTRAQ4plex); C9(Methylthio); N14(Asn->Asp)	0	0	1	2462.11	0.46489	-1.10504	-1.01479		1		0.190689	-2.3907	-2.23145		1		41.38	47.64	0
WGYCLEPK	2	P00748	P00748	FA12_HUMAN	F12	Coagulation factor XII	R	K	WGYCLEPK	WGYCLEPK	N-Term(iTRAQ4plex); C4(Methylthio); K8(iTRAQ4plex)	0	0	0	1329.66	1.06699	0.0935493	0.183799		2	77.2271	0.35138	-1.5089	-1.34964		2	64.3267		48.77	0
LTLQGIISWGSGCGDR	4	P00748	P00748	FA12_HUMAN	F12	Coagulation factor XII	R	N	LTLQGIISWGSGCGDR	LTLQGIISWGSGCGDR	N-Term(iTRAQ4plex); C13(Methylthio)	0	0	0	1852.92	1.14444	0.194646	0.284896		3	6.62708	0.37755	-1.40526	-1.24601		3	24.7181	58.11	61.48	0
LHEAFSPVSYQHDLALLR	4	P00748	P00748	FA12_HUMAN	F12	Coagulation factor XII	R	L	LHEAFSPVSYQHDLALLR	LHEAFSPVSYQHDLALLR	N-Term(iTRAQ4plex)	0	0	0	2240.19	1.24842	0.320108	0.410358		4	10.1771	0.444546	-1.16959	-1.01034		4	12.0424	40.78	85	0
VVGGLVALR	10	P00748	P00748	FA12_HUMAN	F12	Coagulation factor XII	R	G	VVGGLVALR	VVGGLVALR	N-Term(iTRAQ4plex)	0	0	0	1027.67	1.18085	0.239828	0.330078		5	50.6549	0.454724	-1.13694	-0.977682		5	24.831	44.75	68.69	0
TNPCLHGGR	2	P00748	P00748	FA12_HUMAN	F12	Coagulation factor XII	R	C	TNPCLHGGR	TNPCLHGGR	N-Term(iTRAQ4plex); C4(Methylthio)	0	0	0	1144.55	0.898889	-0.153785	-0.0635354		1		0.455495	-1.13449	-0.975239		1		33.91	33.16	0
TTLSGAPCQPWASEATYR	3	P00748	P00748	FA12_HUMAN	F12	Coagulation factor XII	R	N	TTLSGAPCQPWASEATYR	TTLSGAPCQPWASEATYR	N-Term(iTRAQ4plex); C8(Methylthio)	0	0	0	2128.99	1.31388	0.393832	0.484082		3	10.4665	0.467715	-1.0963	-0.937045		2	5.20862		66.08	0
ASCYDGR	2	P00748	P00748	FA12_HUMAN	F12	Coagulation factor XII	K	G	ASCYDGR	ASCYDGR	N-Term(iTRAQ4plex); C3(Methylthio)	0	0	0	961.4	1.2602	0.333651	0.423901		2	59.8297	0.469762	-1.09	-0.930745		2	64.6208	31.31		0
RLTLQGIISWGSGCGDR	3	P00748	P00748	FA12_HUMAN	F12	Coagulation factor XII	R	N	RLTLQGIISWGSGCGDR	RLTLQGIISWGSGCGDR	N-Term(iTRAQ4plex); C14(Methylthio)	0	0	0	2009.02	0.9373	-0.0934179	-0.00316801		3	78.162	0.627817	-0.671584	-0.512331		3	23.4429		46.59	1
CLEVEGHR	3	P00748	P00748	FA12_HUMAN	F12	Coagulation factor XII	R	L	CLEVEGHR	CLEVEGHR	N-Term(iTRAQ4plex); C1(Methylthio)	0	0	0	1132.54	1.49353	0.578728	0.668978		2	2.25184	0.825164	-0.277247	-0.117994		2	19.543	44.56	43.3	0
VVGGLVALR	4	P00748	P00748	FA12_HUMAN	F12	Coagulation factor XII	R	G	VVGGLVALR	VVGGLVALR		0	0	0	883.572													58.72	53.86	0
LHEAFSPVSYQHDLALLR	1	P00748	P00748	FA12_HUMAN	F12	Coagulation factor XII	R	L	LHEAFSPVSYQHDLALLR	LHEAFSPVSYQHDLALLR		0	0	0	2096.1														86.55	0
FLCTGGVSPYADPNTCR	4	P00751	P00751	CFAB_HUMAN	CFB	Complement factor B	R	G	FLCTGGVSPYADPNTCR	FLCTGGVSPYADPNTCR	N-Term(iTRAQ4plex); C3(Methylthio); C16(Methylthio)	0	0	0	2036.88	0.875984	-0.191023	-0.100773		4	39.4313	0.261812	-1.9334	-1.77415		4	23.6939	34.68	68.46	0
FLCTGGVSPYADPNTCR	1	P00751	P00751	CFAB_HUMAN	CFB	Complement factor B	R	G	FLCTGGVSPYADPNTCR	FLCTGGVSPYADPNTCR	N-Term(iTRAQ4plex); C3(Methylthio); N14(Asn->Asp); C16(Methylthio)	0	0	1	2037.86	0.983128	-0.0245487	0.0657012		1		0.289588	-1.78793	-1.62867		1			53.28	0
RDLEIEVVLFHPNYNINGK	1	P00751	P00751	CFAB_HUMAN	CFB	Complement factor B	K	K	RDLEIEVVLFHPNYNINGK	RDLEIEVVLFHPNYNINGK	N-Term(iTRAQ4plex); N17(Asn->Asp); K19(iTRAQ4plex)	0	0	1	2559.37	0.724111	-0.465717	-0.375467		1		0.316824	-1.65825	-1.49899		1			39.89	1
DLEIEVVLFHPNYNINGKK	1	P00751	P00751	CFAB_HUMAN	CFB	Complement factor B	R	E	DLEIEVVLFHPNYNINGKK	DLEIEVVLFHPNYNINGKK	N16(Asn->Asp); K18(iTRAQ4plex); K19(iTRAQ4plex)	0	0	1	2531.37	0.586442	-0.76994	-0.679691		1		0.468977	-1.09241	-0.933159		1			60.36	1
IVLDPSGSMNIYLVLDGSDSIGASNFTGAK	1	P00751	P00751	CFAB_HUMAN	CFB	Complement factor B	K	K	IVLDPSGSMNIYLVLDGSDSIGASNFTGAK	IVLDPSGSMNIYLVLDGSDSIGASNFTGAK	N-Term(iTRAQ4plex); N10(Asn->Asp); N25(Asn->Asp); K30(iTRAQ4plex)	0	0	2	3331.7	0.811885	-0.300652	-0.210402		1		0.491808	-1.02383	-0.864579		1		39.04		0
KCLVNLIEK	1	P00751	P00751	CFAB_HUMAN	CFB	Complement factor B	K	V	KCLVNLIEK	KCLVNLIEK	N-Term(iTRAQ4plex); K1(iTRAQ4plex); C2(Methylthio); K9(iTRAQ4plex)	0	0	0	1537.91	1.03453	0.0489704	0.13922		1		0.529771	-0.916558	-0.757305		1		30.32		1
QLNEINYEDHK	2	P00751	P00751	CFAB_HUMAN	CFB	Complement factor B	K	L	QLNEINYEDHK	QLNEINYEDHK	N-Term(Gln->pyro-Glu); N3(Asn->Asp); N6(Asn->Asp); K11(iTRAQ4plex)	0	0	2	1531.7	1.13763	0.186033	0.276282		2	5.42511	0.542446	-0.882447	-0.723194		2	20.7773		44.11	0
DAQYAPGYDKVK	2	P00751	P00751	CFAB_HUMAN	CFB	Complement factor B	R	D	DAQYAPGYDKVK	DAQYAPGYDKVK	N-Term(iTRAQ4plex); K12(iTRAQ4plex)	0	0	0	1642.86	0.927142	-0.109138	-0.0188885		1		0.636479	-0.651815	-0.492562		1		46.91	58.22	1
DAQYAPGYDK	5	P00751	P00751	CFAB_HUMAN	CFB	Complement factor B	R	V	DAQYAPGYDK	DAQYAPGYDK	N-Term(iTRAQ4plex)	0	0	0	1271.6	1.02066	0.0295066	0.119757		4	41.3706	0.651144	-0.618951	-0.459698		4	17.4568	36.06	54.72	0
DFHINLFQVLPWLK	2	P00751	P00751	CFAB_HUMAN	CFB	Complement factor B	R	E	DFHINLFQVLPWLK	DFHINLFQVLPWLK	K14(iTRAQ4plex)	0	0	0	1914.08	1.97353	0.980781	1.07103		2	17.0634	0.664585	-0.589474	-0.430221		2	23.432	40.85		0
HVIILMTDGLHNMGGDPITVIDEIR	1	P00751	P00751	CFAB_HUMAN	CFB	Complement factor B	R	D	HVIILMTDGLHNMGGDPITVIDEIR	HVIILMTDGLHNMGGDPITVIDEIR	N-Term(iTRAQ4plex); N12(Asn->Asp)	0	0	1	2904.51	0.846005	-0.241262	-0.151012		1		0.691444	-0.532316	-0.373063		1			56.92	0
EELLPAQDIK	5	P00751	P00751	CFAB_HUMAN	CFB	Complement factor B	K	A	EELLPAQDIK	EELLPAQDIK	K10(iTRAQ4plex)	0	0	0	1299.73	1.02998	0.0426168	0.132867		3	0.609193	0.730081	-0.453871	-0.294618		3	3.81911	63.12	44.76	0
CLVNLIEK	6	P00751	P00751	CFAB_HUMAN	CFB	Complement factor B	K	V	CLVNLIEK	CLVNLIEK	C1(Methylthio); K8(iTRAQ4plex)	0	0	0	1121.62	1.30033	0.378878	0.469128		4	16.7532	0.749225	-0.416529	-0.257276		4	13.0005	40.58	43.26	0
CLVNLIEK	5	P00751	P00751	CFAB_HUMAN	CFB	Complement factor B	K	V	CLVNLIEK	CLVNLIEK	N-Term(iTRAQ4plex); C1(Methylthio); N4(Asn->Asp); K8(iTRAQ4plex)	0	0	1	1266.7	1.18899	0.249741	0.339991		3	15.6346	0.757865	-0.399987	-0.240734		3	25.1007	66.52	44.9	0
TCQVNGR	3	P00751	P00751	CFAB_HUMAN	CFB	Complement factor B	R	W	TCQVNGR	TCQVNGR	N-Term(iTRAQ4plex); C2(Methylthio); N5(Asn->Asp)	0	0	1	968.441	1.29336	0.371119	0.461369		2	4.90042	0.76164	-0.392818	-0.233565		2	1.07789	31.49	41.66	0
LPPTTTCQQQK	11	P00751	P00751	CFAB_HUMAN	CFB	Complement factor B	R	E	LPPTTTCQQQK	LPPTTTCQQQK	N-Term(iTRAQ4plex); C7(Methylthio); K11(iTRAQ4plex)	0	0	0	1578.82	1.54291	0.625651	0.715901		10	15.8966	0.789859	-0.340333	-0.18108		10	31.5543	38.19	49.27	0
ALFVSEEEK	3	P00751	P00751	CFAB_HUMAN	CFB	Complement factor B	K	K	ALFVSEEEK	ALFVSEEEK	K9(iTRAQ4plex)	0	0	0	1195.63	1.15352	0.206037	0.296287		2	15.5644	0.791588	-0.337179	-0.177926		2	1.81031	49.94	46.23	0
DLLYIGK	23	P00751	P00751	CFAB_HUMAN	CFB	Complement factor B	R	D	DLLYIGK	DLLYIGK	N-Term(iTRAQ4plex); K7(iTRAQ4plex)	0	0	0	1109.68	1.36608	0.450042	0.540292		12	5.82706	0.794164	-0.332492	-0.173239		12	8.56944	52.01	49.7	0
EKLQDEDLGFL	5	P00751	P00751	CFAB_HUMAN	CFB	Complement factor B	K	-	EKLQDEDLGFL	EKLQDEDLGFL	N-Term(iTRAQ4plex); K2(iTRAQ4plex)	0	0	0	1594.85	1.05384	0.0756533	0.165903		4	29.0481	0.799748	-0.322383	-0.16313		4	21.6328	47.47	60.07	1
IVLDPSGSMNIYLVLDGSDSIGASNFTGAK	1	P00751	P00751	CFAB_HUMAN	CFB	Complement factor B	K	K	IVLDPSGSMNIYLVLDGSDSIGASnFTGAK	IVLDPSGSMNIYLVLDGSDSIGASnFTGAK	N-Term(iTRAQ4plex); N25(Asn->Asp_18O); K30(iTRAQ4plex)	1	1	0	3332.7	1.21036	0.275438	0.365688		1		0.807706	-0.308098	-0.148845		1		38.51		0
FIQVGVISWGVVDVCK	22	P00751	P00751	CFAB_HUMAN	CFB	Complement factor B	R	N	FIQVGVISWGVVDVCK	FIQVGVISWGVVDVCK	N-Term(iTRAQ4plex); C15(Methylthio); K16(iTRAQ4plex)	0	0	0	2083.13	1.26283	0.336665	0.426915		11	30.1968	0.812484	-0.299589	-0.140336		11	10.7027	73.37	85.59	0
QLNEINYEDHK	10	P00751	P00751	CFAB_HUMAN	CFB	Complement factor B	K	L	QLNEINYEDHK	QLNEINYEDHK	N-Term(Gln->pyro-Glu); N6(Asn->Asp); K11(iTRAQ4plex)	0	0	1	1530.72	1.22689	0.295004	0.385254		7	10.1663	0.815208	-0.294759	-0.135506		7	10.0062	59.55	43.43	0
KEAGIPEFYDYDVALIK	2	P00751	P00751	CFAB_HUMAN	CFB	Complement factor B	K	L	KEAGIPEFYDYDVALIK	KEAGIPEFYDYDVALIK	K1(iTRAQ4plex); K17(iTRAQ4plex)	0	0	0	2259.21	1.7617	0.816964	0.907214		2	46.5959	0.827564	-0.273057	-0.113804		2	34.3201		59.84	1
ISVIRPSK	10	P00751	P00751	CFAB_HUMAN	CFB	Complement factor B	K	G	ISVIRPSK	ISVIRPSK	N-Term(iTRAQ4plex); K8(iTRAQ4plex)	0	0	0	1187.77	1.255	0.327692	0.417942		5	15.533	0.827816	-0.272619	-0.113366		5	11.0332	44.24	49.88	0
QLNEINYEDHK	9	P00751	P00751	CFAB_HUMAN	CFB	Complement factor B	K	L	QLNEINYEDHK	QLNEINYEDHK	N-Term(iTRAQ4plex); N3(Asn->Asp); N6(Asn->Asp); K11(iTRAQ4plex)	0	0	2	1692.83	1.26891	0.343594	0.433844		5	17.9415	0.832009	-0.265329	-0.106076		5	38.6483	52.07	67.93	0
DAQYAPGYDK	40	P00751	P00751	CFAB_HUMAN	CFB	Complement factor B	R	V	DAQYAPGYDK	DAQYAPGYDK	N-Term(iTRAQ4plex); K10(iTRAQ4plex)	0	0	0	1415.7	1.10543	0.144612	0.234862		23	42.6456	0.833418	-0.262889	-0.103636		23	40.5946	52.17	64.05	0
ALFVSEEEK	10	P00751	P00751	CFAB_HUMAN	CFB	Complement factor B	K	K	ALFVSEEEK	ALFVSEEEK	N-Term(iTRAQ4plex); K9(iTRAQ4plex)	0	0	0	1339.73	1.09156	0.126389	0.216638		6	19.6034	0.84149	-0.248982	-0.0897286		6	33.4811	48.54	57.26	0
YGLVTYATYPK	4	P00751	P00751	CFAB_HUMAN	CFB	Complement factor B	R	I	YGLVTYATYPK	YGLVTYATYPK	K11(iTRAQ4plex)	0	0	0	1419.76	1.33717	0.419186	0.509436		2	25.4076	0.847212	-0.239205	-0.0799524		2	37.6184	52.83	54.74	0
HVIILMTDGLHNMGGDPITVIDEIR	3	P00751	P00751	CFAB_HUMAN	CFB	Complement factor B	R	D	HVIILMTDGLHNMGGDPITVIDEIR	HVIILMTDGLHNMGGDPITVIDEIR	N-Term(iTRAQ4plex); M6(Oxidation); N12(Asn->Asp); M13(Oxidation)	0	0	1	2936.5	1.33305	0.414735	0.504985		3	10.1883	0.859295	-0.218774	-0.0595213		3	38.8078	45.25	40.62	0
EDYLDVYVFGVGPLVNQVNINALASK	4	P00751	P00751	CFAB_HUMAN	CFB	Complement factor B	R	K	EDYLDVYVFGVGPLVNQVNINALASK	EDYLDVYVFGVGPLVNQVNINALASK	N-Term(iTRAQ4plex); N21(Asn->Asp); K26(iTRAQ4plex)	0	0	1	3126.66	1.76325	0.818239	0.908488		3	7.3353	0.860113	-0.217401	-0.0581483		3	49.1879	43.73		0
DLLYIGK	8	P00751	P00751	CFAB_HUMAN	CFB	Complement factor B	R	D	DLLYIGK	DLLYIGK	K7(iTRAQ4plex)	0	0	0	965.578	1.22207	0.289322	0.379572		5	36.1942	0.876923	-0.189478	-0.0302254		5	32.7976	38.33	47.97	0
DNEQHVFK	4	P00751	P00751	CFAB_HUMAN	CFB	Complement factor B	K	V	DNEQHVFK	DNEQHVFK	N-Term(iTRAQ4plex); K8(iTRAQ4plex)	0	0	0	1304.68	1.30556	0.384673	0.474923		3	3.64164	0.884956	-0.176323	-0.0170698		3	9.3745	36.81	43.26	0
VSVGGEK	14	P00751	P00751	CFAB_HUMAN	CFB	Complement factor B	K	R	VSVGGEK	VSVGGEK	N-Term(iTRAQ4plex); K7(iTRAQ4plex)	0	0	0	963.57	1.56438	0.645594	0.735843		9	27.6106	0.886622	-0.173609	-0.0143557		9	25.9469	45.2	38.17	0
GDSGGPLIVHK	17	P00751	P00751	CFAB_HUMAN	CFB	Complement factor B	R	R	GDSGGPLIVHK	GDSGGPLIVHK	N-Term(iTRAQ4plex); K11(iTRAQ4plex)	0	0	0	1367.79	1.48693	0.572339	0.662588		14	22.4488	0.891508	-0.165681	-0.00642808		14	15.0333	55.27	62.88	0
QLNEINYEDHK	21	P00751	P00751	CFAB_HUMAN	CFB	Complement factor B	K	L	QLNEINYEDHK	QLNEINYEDHK	N-Term(Gln->pyro-Glu); K11(iTRAQ4plex)	0	0	0	1529.73	1.39998	0.485406	0.575656		11	41.6956	0.894098	-0.161495	-0.00224234		11	33.3409	64.36	58.88	0
FIQVGVISWGVVDVCKNQK	2	P00751	P00751	CFAB_HUMAN	CFB	Complement factor B	R	R	FIQVGVISWGVVDVCKNQK	FIQVGVISWGVVDVCKNQK	C15(Methylthio); K16(iTRAQ4plex); K19(iTRAQ4plex)	0	0	0	2453.33	1.21719	0.283557	0.373807		2	10.3056	0.904112	-0.145427	0.0138259		2	1.12755		43.27	1
HVIILMTDGLHNMGGDPITVIDEIR	15	P00751	P00751	CFAB_HUMAN	CFB	Complement factor B	R	D	HVIILMTDGLHNMGGDPITVIDEIR	HVIILMTDGLHNMGGDPITVIDEIR	N-Term(iTRAQ4plex); M6(Oxidation)	0	0	0	2919.52	1.50641	0.591111	0.681361		13	38.8926	0.910756	-0.134863	0.0243898		13	33.6995	52.88	60.81	0
QLNEINYEDHK	23	P00751	P00751	CFAB_HUMAN	CFB	Complement factor B	K	L	QLNEINYEDHK	QLNEINYEDHK	N-Term(iTRAQ4plex); N3(Asn->Asp); K11(iTRAQ4plex)	0	0	1	1691.84	1.46404	0.549957	0.640207		15	35.3145	0.92109	-0.118587	0.0406664		15	18.6837	81.61	60	0
VSEADSSNADWVTK	24	P00751	P00751	CFAB_HUMAN	CFB	Complement factor B	K	Q	VSEADSSNADWVTK	VSEADSSNADWVTK	N-Term(iTRAQ4plex); K14(iTRAQ4plex)	0	0	0	1796.89	1.46774	0.553595	0.643845		16	22.498	0.925272	-0.11205	0.0472032		16	34.0095	98.74	88.31	0
DFHINLFQVLPWLK	6	P00751	P00751	CFAB_HUMAN	CFB	Complement factor B	R	E	DFHINLFQVLPWLK	DFHINLFQVLPWLK	N-Term(iTRAQ4plex); K14(iTRAQ4plex)	0	0	0	2058.18	1.34508	0.42769	0.51794		4	18.9829	0.931188	-0.102855	0.056398		4	16.4705	38.15	88.27	0
LQDEDLGFL	7	P00751	P00751	CFAB_HUMAN	CFB	Complement factor B	K	-	LQDEDLGFL	LQDEDLGFL	N-Term(iTRAQ4plex)	0	0	0	1193.62	1.61482	0.69137	0.78162		6	8.24285	0.934622	-0.0975453	0.0617076		6	29.6904	64.06	41.13	0
VSEADSSNADWVTK	8	P00751	P00751	CFAB_HUMAN	CFB	Complement factor B	K	Q	VSEADSSNADWVTK	VSEADSSNADWVTK	N-Term(iTRAQ4plex); N8(Asn->Asp); K14(iTRAQ4plex)	0	0	1	1797.87	1.40602	0.491616	0.581866		6	16.2693	0.944053	-0.0830605	0.0761924		6	36.5089	68.18	98.64	0
ISVIRPSK	4	P00751	P00751	CFAB_HUMAN	CFB	Complement factor B	K	G	ISVIRPSK	ISVIRPSK	K8(iTRAQ4plex)	0	0	0	1043.67	1.59312	0.671856	0.762106		2	27.7698	0.947379	-0.0779858	0.0812672		2	28.1803	44.54	43.8	0
EDYLDVYVFGVGPLVNQVNINALASK	2	P00751	P00751	CFAB_HUMAN	CFB	Complement factor B	R	K	EDYLDVYVFGVGPLVNQVNINALASK	EDYLDVYVFGVGPLVNQVNINALASK	N-Term(iTRAQ4plex); K26(iTRAQ4plex)	0	0	0	3125.68	2.10176	1.0716	1.16185		2	8.31125	0.950905	-0.0726267	0.0866263		2	3.21541	36.37		0
ALFVSEEEKK	7	P00751	P00751	CFAB_HUMAN	CFB	Complement factor B	K	L	ALFVSEEEKK	ALFVSEEEKK	N-Term(iTRAQ4plex); K9(iTRAQ4plex); K10(iTRAQ4plex)	0	0	0	1611.93	1.29581	0.373849	0.464099		6	10.1527	0.955318	-0.0659466	0.0933063		6	6.07654	70.48	69.74	1
HVIILMTDGLHNMGGDPITVIDEIR	11	P00751	P00751	CFAB_HUMAN	CFB	Complement factor B	R	D	HVIILMTDGLHNMGGDPITVIDEIR	HVIILMTDGLHNMGGDPITVIDEIR	N-Term(iTRAQ4plex); M6(Oxidation); M13(Oxidation)	0	0	0	2935.51	1.39795	0.48331	0.57356		9	20.2764	0.960524	-0.0581062	0.101147		9	13.3294	56.3	48.56	0
QLNEINYEDHK	30	P00751	P00751	CFAB_HUMAN	CFB	Complement factor B	K	L	QLNEINYEDHK	QLNEINYEDHK	N-Term(iTRAQ4plex); K11(iTRAQ4plex)	0	0	0	1690.86	1.43866	0.52473	0.61498		19	25.6962	0.967207	-0.0481031	0.11115		19	20.5179	78.65	61.15	0
KDNEQHVFK	1	P00751	P00751	CFAB_HUMAN	CFB	Complement factor B	K	V	KDNEQHVFK	KDNEQHVFK	N-Term(iTRAQ4plex); K1(iTRAQ4plex); K9(iTRAQ4plex)	0	0	0	1576.88	1.65505	0.726879	0.817129		1		0.967862	-0.0471266	0.112126		1			41.7	1
FIQVGVISWGVVDVCK	1	P00751	P00751	CFAB_HUMAN	CFB	Complement factor B	R	N	FIQVGVISWGVVDVCK	FIQVGVISWGVVDVCK	C15(Methylthio); K16(iTRAQ4plex)	0	0	0	1939.03	1.27396	0.349325	0.439575		1		0.979235	-0.0302737	0.128979		1		37.34		0
DLEIEVVLFHPNYNINGK	9	P00751	P00751	CFAB_HUMAN	CFB	Complement factor B	R	K	DLEIEVVLFHPNYNINGK	DLEIEVVLFHPNYNINGK	N-Term(iTRAQ4plex); N16(Asn->Asp); K18(iTRAQ4plex)	0	0	1	2403.28	1.64208	0.715528	0.805778		5	10.3691	0.98349	-0.0240178	0.135235		5	1.37506	73.14	55.83	0
CLVNLIEK	30	P00751	P00751	CFAB_HUMAN	CFB	Complement factor B	K	V	CLVNLIEK	CLVNLIEK	N-Term(iTRAQ4plex); C1(Methylthio); K8(iTRAQ4plex)	0	0	0	1265.72	1.48528	0.570734	0.660984		16	22.9616	0.985643	-0.0208626	0.13839		16	21.063	52.62	58.87	0
STGSWSTLK	45	P00751	P00751	CFAB_HUMAN	CFB	Complement factor B	R	T	STGSWSTLK	STGSWSTLK	N-Term(iTRAQ4plex); K9(iTRAQ4plex)	0	0	0	1254.69	1.54687	0.629355	0.719604		25	37.1179	0.994087	-0.00855605	0.150697		25	20.3043	67.66	71.02	0
EAGIPEFYDYDVALIK	15	P00751	P00751	CFAB_HUMAN	CFB	Complement factor B	K	L	EAGIPEFYDYDVALIK	EAGIPEFYDYDVALIK	N-Term(iTRAQ4plex); K16(iTRAQ4plex)	0	0	0	2131.11	1.15168	0.20374	0.29399		12	20.6247	1.00145	0.00209473	0.161348		12	21.7608	55.24	69.45	0
KDNEQHVFK	2	P00751	P00751	CFAB_HUMAN	CFB	Complement factor B	K	V	KDNEQHVFK	KDNEQHVFK	N-Term(iTRAQ4plex); K9(iTRAQ4plex)	0	0	0	1432.78	1.60708	0.684445	0.774695		1		1.00595	0.00855475	0.167808		1		53.11	41.74	1
VSVGGEK	2	P00751	P00751	CFAB_HUMAN	CFB	Complement factor B	K	R	VSVGGEK	VSVGGEK	K7(iTRAQ4plex)	0	0	0	819.469	1.83151	0.873033	0.963283		1		1.00669	0.00961373	0.168867		1		43.62	36.26	0
HVIILMTDGLHNMGGDPITVIDEIR	1	P00751	P00751	CFAB_HUMAN	CFB	Complement factor B	R	D	HVIILMTDGLHNMGGDPITVIDEIR	HVIILMTDGLHNMGGDPITVIDEIR	N-Term(iTRAQ4plex); N12(Asn->Asp); M13(Oxidation)	0	0	1	2920.5	1.21387	0.279616	0.369866		1		1.01629	0.0233081	0.182561		1			40.72	0
YGLVTYATYPK	17	P00751	P00751	CFAB_HUMAN	CFB	Complement factor B	R	I	YGLVTYATYPK	YGLVTYATYPK	N-Term(iTRAQ4plex); K11(iTRAQ4plex)	0	0	0	1563.86	1.4617	0.547643	0.637893		9	29.6161	1.01811	0.0259002	0.185153		9	24.5666	53.7	65.07	0
DLEIEVVLFHPNYNINGK	3	P00751	P00751	CFAB_HUMAN	CFB	Complement factor B	R	K	DLEIEVVLFHPNYNINGK	DLEIEVVLFHPNYNINGK	N-Term(iTRAQ4plex); N14(Asn->Asp); N16(Asn->Asp); K18(iTRAQ4plex)	0	0	2	2404.26	1.4893	0.574638	0.664888		2	9.99866	1.02796	0.039779	0.199032		2	4.59505	57.36	52.49	0
EAGIPEFYDYDVALIK	1	P00751	P00751	CFAB_HUMAN	CFB	Complement factor B	K	L	EAGIPEFYDYDVALIK	EAGIPEFYDYDVALIK	K16(iTRAQ4plex)	0	0	0	1987.02	1.31864	0.399052	0.489302		1		1.02975	0.0422983	0.201551		1			55.53	0
DLEIEVVLFHPNYNINGK	2	P00751	P00751	CFAB_HUMAN	CFB	Complement factor B	R	K	DLEIEVVLFHPNYNINGK	DLEIEVVLFHPNYNINGK	N12(Asn->Asp); K18(iTRAQ4plex)	0	0	1	2259.19	1.36776	0.451819	0.542069		1		1.03215	0.0456478	0.204901		1		41.55	53.27	0
ALFVSEEEKK	5	P00751	P00751	CFAB_HUMAN	CFB	Complement factor B	K	L	ALFVSEEEKK	ALFVSEEEKK	K9(iTRAQ4plex); K10(iTRAQ4plex)	0	0	0	1467.83	1.47296	0.558716	0.648966		4	23.5495	1.03841	0.0543826	0.213636		4	27.8842	42.67	64.91	1
LEDSVTYHCSR	1	P00751	P00751	CFAB_HUMAN	CFB	Complement factor B	R	G	LEDSVTYHCSR	LEDSVTYHCSR	N-Term(iTRAQ4plex); C9(Methylthio)	0	0	0	1499.67	1.22604	0.294007	0.384257		1		1.05062	0.0712396	0.230493		1			34.07	0
DLEIEVVLFHPNYNINGKK	5	P00751	P00751	CFAB_HUMAN	CFB	Complement factor B	R	E	DLEIEVVLFHPNYNINGKK	DLEIEVVLFHPNYNINGKK	N-Term(iTRAQ4plex); N12(Asn->Asp); K18(iTRAQ4plex); K19(iTRAQ4plex)	0	0	1	2675.47	1.56561	0.646721	0.736971		3	3.9575	1.06624	0.0925282	0.251781		3	8.56488	33.96	39.3	1
VSEADSSNADWVTK	9	P00751	P00751	CFAB_HUMAN	CFB	Complement factor B	K	Q	VSEADSSNADWVTK	VSEADSSNADWVTK	K14(iTRAQ4plex)	0	0	0	1652.79	1.54206	0.624856	0.715105		5	37.689	1.11656	0.159057	0.31831		5	6.30805	63.48	129.73	0
HVIILMTDGLHNMGGDPITVIDEIR	11	P00751	P00751	CFAB_HUMAN	CFB	Complement factor B	R	D	HVIILMTDGLHNMGGDPITVIDEIR	HVIILMTDGLHNMGGDPITVIDEIR	N-Term(iTRAQ4plex)	0	0	0	2903.52	1.70871	0.772909	0.863159		8	27.797	1.14711	0.198007	0.35726		8	12.0735	53.89	67.72	0
KIVLDPSGSMNIYLVLDGSDSIGASNFTGAK	1	P00751	P00751	CFAB_HUMAN	CFB	Complement factor B	R	K	KIVLDPSGSMNIYLVLDGSDSIGASNFTGAK	KIVLDPSGSMNIYLVLDGSDSIGASNFTGAK	K1(iTRAQ4plex); N-Term(iTRAQ4plex); M10(Oxidation); N11(Asn->Asp); N26(Asn->Asp); K31(iTRAQ4plex)	0	0	2	3619.89	1.32077	0.401384	0.491634		1		1.1497	0.201255	0.360508		1			35.34	1
QLNEINYEDHK	3	P00751	P00751	CFAB_HUMAN	CFB	Complement factor B	K	L	QLNEINYEDHK	QLNEINYEDHK	N3(Asn->Asp); K11(iTRAQ4plex)	0	0	1	1547.74	1.20252	0.266062	0.356312		3	52.7178	1.15276	0.205097	0.36435		3	12.4163	41.76	45.92	0
EELLPAQDIK	29	P00751	P00751	CFAB_HUMAN	CFB	Complement factor B	K	A	EELLPAQDIK	EELLPAQDIK	N-Term(iTRAQ4plex); K10(iTRAQ4plex)	0	0	0	1443.83	1.69764	0.763535	0.853784		16	34.2785	1.16788	0.223888	0.383141		16	17.5456	58.46	50.79	0
EVYIKNGDK	4	P00751	P00751	CFAB_HUMAN	CFB	Complement factor B	K	K	EVYIKNGDK	EVYIKNGDK	N-Term(iTRAQ4plex); K5(iTRAQ4plex); N6(Asn->Asp); K9(iTRAQ4plex)	0	0	1	1498.85	1.59197	0.670811	0.761061		3	24.0581	1.2084	0.273094	0.432347		3	36.6197	47.2	48.3	1
VSEADSSNADWVTK	3	P00751	P00751	CFAB_HUMAN	CFB	Complement factor B	K	Q	VSEADSSNADWVTK	VSEADSSNADWVTK	N8(Asn->Asp); K14(iTRAQ4plex)	0	0	1	1653.78	1.64718	0.720001	0.810251		2	40.5242	1.22239	0.289709	0.448962		2	62.0923	44.98	115.48	0
KDNEQHVFK	1	P00751	P00751	CFAB_HUMAN	CFB	Complement factor B	K	V	KDNEQHVFK	KDNEQHVFK	N-Term(iTRAQ4plex); N3(Asn->Asp); K9(iTRAQ4plex)	0	0	1	1433.76	1.39383	0.479051	0.5693		1		1.22269	0.290057	0.44931		1			37.19	1
QLNEINYEDHK	3	P00751	P00751	CFAB_HUMAN	CFB	Complement factor B	K	L	QLNEINYEDHK	QLNEINYEDHK	K11(iTRAQ4plex)	0	0	0	1546.76	1.22212	0.289389	0.379639		3	25.5574	1.23558	0.305188	0.464441		3	43.6579		53.72	0
KEAGIPEFYDYDVALIK	2	P00751	P00751	CFAB_HUMAN	CFB	Complement factor B	K	L	KEAGIPEFYDYDVALIK	KEAGIPEFYDYDVALIK	N-Term(iTRAQ4plex); K1(iTRAQ4plex); K17(iTRAQ4plex)	0	0	0	2403.32	1.51796	0.602136	0.692386		2	9.0263	1.44698	0.533041	0.692294		2	61.4376		66.89	1
EDYLDVYVFGVGPLVNQVNINALASK	2	P00751	P00751	CFAB_HUMAN	CFB	Complement factor B	R	K	EDYLDVYVFGVGPLVNQVNINALASK	EDYLDVYVFGVGPLVNQVNINALASK	N-Term(iTRAQ4plex); N19(Asn->Asp); N21(Asn->Asp); K26(iTRAQ4plex)	0	0	2	3127.64	2.74798	1.45837	1.54862		2	28.6344	1.7371	0.79668	0.955933		2	9.69847	41.23		0
STGSWSTLK	1	P00751	P00751	CFAB_HUMAN	CFB	Complement factor B	R	T	STGSWSTLK	STGSWSTLK	N-Term(iTRAQ4plex)	0	0	0	1110.59													39.02		0
FLCTGGVSPYADPNTCR	1	P00751	P00751	CFAB_HUMAN	CFB	Complement factor B	R	G	FLCTGGVSPYADPNTCR	FLCTGGVSPYADPNTCR	C3(Methylthio); C16(Methylthio)	0	0	0	1892.78														49.62	0
TCQVNGR	1	P00751	P00751	CFAB_HUMAN	CFB	Complement factor B	R	W	TCQVNGR	TCQVNGR	C2(Methylthio); N5(Asn->Asp)	0	0	1	824.339														35.76	0
ASPDWGYDDKNGPEQWSK	1	P00915	P00915	CAH1_HUMAN	CA1	Carbonic anhydrase 1	M	L	ASPDWGYDDKNGPEQWSK	ASPDWGYDDKNGPEQWSK	N-Term(Acetyl); K10(iTRAQ4plex); N11(Asn->Asp); K18(iTRAQ4plex)	0	0	1	2411.1	0.367164	-1.4455	-1.35525		1		0.487448	-1.03668	-0.877426		1			40.25	1
HDTSLKPISVSYNPATAK	1	P00915	P00915	CAH1_HUMAN	CA1	Carbonic anhydrase 1	K	E	HDTSLKPISVSYNPATAK	HDTSLKPISVSYNPATAK	N-Term(iTRAQ4plex); K6(iTRAQ4plex); K18(iTRAQ4plex)	0	0	0	2361.32	0.404592	-1.30546	-1.21521		1		0.649872	-0.621772	-0.462519		1			34.89	0
EIINVGHSFHVNFEDNDNR	6	P00915	P00915	CAH1_HUMAN	CA1	Carbonic anhydrase 1	K	S	EIINVGHSFHVNFEDNDNR	EIINVGHSFHVNFEDNDNR	N-Term(iTRAQ4plex); N16(Asn->Asp)	0	0	1	2401.12	0.550613	-0.860889	-0.770639		3	7.02706	0.686015	-0.543687	-0.384434		3	8.53879	44.91	53.2	0
NGPEQWSK	1	P00915	P00915	CAH1_HUMAN	CA1	Carbonic anhydrase 1	K	L	NGPEQWSK	NGPEQWSK	N-Term(iTRAQ4plex); N1(Asn->Asp); K8(iTRAQ4plex)	0	0	1	1234.63	0.46233	-1.11301	-1.02276		1		0.696318	-0.522183	-0.36293		1		41.44		0
LYPIANGNNQSPVDIK	4	P00915	P00915	CAH1_HUMAN	CA1	Carbonic anhydrase 1	K	T	LYPIANGNNQSPVDIK	LYPIANGNNQSPVDIK	N-Term(iTRAQ4plex); N6(Asn->Asp); N8(Asn->Asp); K16(iTRAQ4plex)	0	0	2	2033.08	0.446863	-1.1621	-1.07185		3	16.4981	0.701534	-0.511415	-0.352162		3	8.89187	37.76	110.47	0
SLLSNVEGDNAVPMQHNNRPTQPLK	1	P00915	P00915	CAH1_HUMAN	CA1	Carbonic anhydrase 1	R	G	SLLSNVEGDNAVPMQHNNRPTQPLK	SLLSNVEGDNAVPMQHNNRPTQPLK	N-Term(iTRAQ4plex); K25(iTRAQ4plex)	0	0	0	3047.59	0.420562	-1.24961	-1.15936		1		0.722576	-0.468778	-0.309525		1			52.14	0
ESISVSSEQLAQFR	5	P00915	P00915	CAH1_HUMAN	CA1	Carbonic anhydrase 1	K	S	ESISVSSEQLAQFR	ESISVSSEQLAQFR	N-Term(iTRAQ4plex)	0	0	0	1724.89	0.551246	-0.859233	-0.768983		2	46.3839	0.744474	-0.425708	-0.266455		3	49.2307	74.2	100.04	0
EIINVGHSFHVNFEDNDNR	3	P00915	P00915	CAH1_HUMAN	CA1	Carbonic anhydrase 1	K	S	EIINVGHSFHVNFEDNDNR	EIINVGHSFHVNFEDNDNR	N-Term(iTRAQ4plex)	0	0	0	2400.15	0.583206	-0.777922	-0.687672		2	16.6044	0.753553	-0.408218	-0.248965		2	9.25995	47.08	73.87	0
GGPFSDSYR	5	P00915	P00915	CAH1_HUMAN	CA1	Carbonic anhydrase 1	K	L	GGPFSDSYR	GGPFSDSYR	N-Term(iTRAQ4plex)	0	0	0	1129.54	0.555848	-0.847237	-0.756987		3	8.11803	0.756627	-0.402346	-0.243093		3	30.0267	52.93	48.27	0
HDTSLKPISVSYNPATAK	1	P00915	P00915	CAH1_HUMAN	CA1	Carbonic anhydrase 1	K	E	HDTSLKPISVSYNPATAK	HDTSLKPISVSYNPATAK	K6(iTRAQ4plex); K18(iTRAQ4plex)	0	0	0	2217.21	0.565931	-0.821301	-0.731051		1		0.760044	-0.395844	-0.236591		1			50.03	0
YSAELHVAHWNSAK	3	P00915	P00915	CAH1_HUMAN	CA1	Carbonic anhydrase 1	K	Y	YSAELHVAHWNSAK	YSAELHVAHWNSAK	N-Term(iTRAQ4plex); K14(iTRAQ4plex)	0	0	0	1901	0.50105	-0.996973	-0.906723		2	16.4654	0.772888	-0.371669	-0.212416		2	26.3114	47.5	79.56	0
LYPIANGNNQSPVDIK	3	P00915	P00915	CAH1_HUMAN	CA1	Carbonic anhydrase 1	K	T	LYPIANGNNQSPVDIK	LYPIANGNNQSPVDIK	N-Term(iTRAQ4plex); N6(Asn->Asp); K16(iTRAQ4plex)	0	0	1	2032.09	0.435018	-1.20085	-1.1106		2	26.4196	0.779475	-0.359424	-0.200171		2	9.12226	39.92	60.37	0
ADGLAVIGVLMK	8	P00915	P00915	CAH1_HUMAN	CA1	Carbonic anhydrase 1	K	V	ADGLAVIGVLMK	ADGLAVIGVLMK	N-Term(iTRAQ4plex); K12(iTRAQ4plex)	0	0	0	1474.89	0.57534	-0.797513	-0.707263		4	22.3274	0.780713	-0.357136	-0.197883		4	41.0628	61.08	89.26	0
YSSLAEAASK	6	P00915	P00915	CAH1_HUMAN	CA1	Carbonic anhydrase 1	K	A	YSSLAEAASK	YSSLAEAASK	N-Term(iTRAQ4plex); K10(iTRAQ4plex)	0	0	0	1314.72	0.637969	-0.648442	-0.558192		3	62.6513	0.83571	-0.258927	-0.0996736		3	67.7045	77.18	69.2	0
NGPEQWSK	2	P00915	P00915	CAH1_HUMAN	CA1	Carbonic anhydrase 1	K	L	NGPEQWSK	NGPEQWSK	N-Term(iTRAQ4plex); K8(iTRAQ4plex)	0	0	0	1233.65	0.577397	-0.792364	-0.702114		1		0.853289	-0.228894	-0.0696413		1		36.63	42.7	0
YSAELHVAHWNSAK	4	P00915	P00915	CAH1_HUMAN	CA1	Carbonic anhydrase 1	K	Y	YSAELHVAHWNSAK	YSAELHVAHWNSAK	N-Term(iTRAQ4plex); N11(Asn->Asp); K14(iTRAQ4plex)	0	0	1	1901.98	0.679452	-0.557557	-0.467308		3	14.8416	0.993243	-0.00978097	0.149472		3	0.792549	60.24	62.58	0
VLDALQAIK	6	P00915	P00915	CAH1_HUMAN	CA1	Carbonic anhydrase 1	K	T	VLDALQAIK	VLDALQAIK	N-Term(iTRAQ4plex); K9(iTRAQ4plex)	0	0	0	1258.8	0.752884	-0.409501	-0.319251		4	7.22958	1.05412	0.0760339	0.235287		4	7.73037	46.35	56.8	0
ASPDWGYDDK	3	P00915	P00915	CAH1_HUMAN	CA1	Carbonic anhydrase 1	M	N	ASPDWGYDDK	ASPDWGYDDK	N-Term(Acetyl); K10(iTRAQ4plex)	0	0	0	1339.59	0.775613	-0.366592	-0.276342		2	61.1406	1.06519	0.0911146	0.250368		2	13.4117	48.74	45.75	0
ADGLAVIGVLMK	5	P00915	P00915	CAH1_HUMAN	CA1	Carbonic anhydrase 1	K	V	ADGLAVIGVLMK	ADGLAVIGVLMK	N-Term(iTRAQ4plex); M11(Oxidation); K12(iTRAQ4plex)	0	0	0	1490.89	0.866266	-0.207118	-0.116868		2	23.242	1.18044	0.239329	0.398582		2	3.53203	66.87	66.68	0
YAAELHLVHWNTK	1	P00918	P00918	CAH2_HUMAN	CA2	Carbonic anhydrase 2	K	Y	YAAELHLVHWNTK	YAAELHLVHWNTK	N-Term(iTRAQ4plex); K13(iTRAQ4plex)	0	0	0	1870.02	0.370281	-1.43331	-1.34306		1		0.668475	-0.581054	-0.421801		1		45.16		0
AVQQPDGLAVLGIFLK	6	P00918	P00918	CAH2_HUMAN	CA2	Carbonic anhydrase 2	K	V	AVQQPDGLAVLGIFLK	AVQQPDGLAVLGIFLK	N-Term(iTRAQ4plex); K16(iTRAQ4plex)	0	0	0	1957.17	0.514421	-0.958979	-0.868729		3	37.0682	0.814858	-0.295379	-0.136126		3	39.4705	47.19	51.11	0
GGPLDGTYR	1	P00918	P00918	CAH2_HUMAN	CA2	Carbonic anhydrase 2	K	L	GGPLDGTYR	GGPLDGTYR	N-Term(iTRAQ4plex)	0	0	0	1079.56	0.628185	-0.670739	-0.580489		1		0.865082	-0.209091	-0.0498377		1		39.15		0
VVDVLDSIK	4	P00918	P00918	CAH2_HUMAN	CA2	Carbonic anhydrase 2	K	T	VVDVLDSIK	VVDVLDSIK	N-Term(iTRAQ4plex); K9(iTRAQ4plex)	0	0	0	1275.78	0.514478	-0.958818	-0.868568		2	66.4845	0.920913	-0.118863	0.0403899		2	60.4969	63.46	68.35	0
QSPVDIDTHTAK	3	P00918	P00918	CAH2_HUMAN	CA2	Carbonic anhydrase 2	R	Y	QSPVDIDTHTAK	QSPVDIDTHTAK	N-Term(iTRAQ4plex); K12(iTRAQ4plex)	0	0	0	1599.86	0.569969	-0.811044	-0.720794		2	1.81239	0.936162	-0.0951699	0.064083		2	8.53922	53.23	67.63	0
EPISVSSEQVLK	6	P00918	P00918	CAH2_HUMAN	CA2	Carbonic anhydrase 2	K	F	EPISVSSEQVLK	EPISVSSEQVLK	N-Term(iTRAQ4plex); K12(iTRAQ4plex)	0	0	0	1603.92	0.703333	-0.50772	-0.41747		3	43.2668	0.961911	-0.0560241	0.103229		3	62.8682	40.64	65.2	0
QSPVDIDTHTAK	4	P00918	P00918	CAH2_HUMAN	CA2	Carbonic anhydrase 2	R	Y	QSPVDIDTHTAK	QSPVDIDTHTAK	N-Term(Gln->pyro-Glu); K12(iTRAQ4plex)	0	0	0	1438.73	0.532895	-0.908076	-0.817826		2	47.1651	0.98141	-0.0270716	0.132181		2	53.9007	67.86	56.67	0
YDPSLKPLSVSYDQATSLR	2	P00918	P00918	CAH2_HUMAN	CA2	Carbonic anhydrase 2	K	I	YDPSLKPLSVSYDQATSLR	YDPSLKPLSVSYDQATSLR	N-Term(iTRAQ4plex); K6(iTRAQ4plex)	0	0	0	2428.3	0.658288	-0.60321	-0.51296		1		1.14658	0.197339	0.356592		1		48.02	42.15	0
ILNNGHAFNVEFDDSQDK	1	P00918	P00918	CAH2_HUMAN	CA2	Carbonic anhydrase 2	R	A	ILNNGHAFNVEFDDSQDK	ILNNGHAFNVEFDDSQDK	N-Term(iTRAQ4plex); N4(Asn->Asp); K18(iTRAQ4plex)	0	0	1	2352.13	0.495054	-1.01434	-0.924092		1		1.24592	0.317216	0.476469		1			50.62	0
NPWSMDENLMHISYEAGILENPK	1	P00966	P00966	ASSY_HUMAN	ASS1	Argininosuccinate synthase	K	N	NPWSMDENLMHISYEAGILENPK	NPWSMDENLMHISYEAGILENPK	N-Term(iTRAQ4plex); K23(iTRAQ4plex)	0	0	0	2976.45							0.828205	-0.271941	-0.112688		1			54.28	0
GSVVLAYSGGLDTSCILVWLKEQGYDVIAYLANIGQK	1	P00966	P00966	ASSY_HUMAN	ASS1	Argininosuccinate synthase	K	E	GSVVLAYSGGLDTSCILVWLKEQGYDVIAYLANIGQK	GSVVLAYSGGLDTSCILVWLKEQGYDVIAYLANIGQK	N-Term(iTRAQ4plex); C15(Methylthio); K21(iTRAQ4plex); N33(Asn->Asp); K37(iTRAQ4plex)	0	0	1	4423.37							0.875405	-0.191977	-0.0327237		1		36.01		1
GSVVLAYSGGLDTSCILVWLK	8	P00966	P00966	ASSY_HUMAN	ASS1	Argininosuccinate synthase	K	E	GSVVLAYSGGLDTSCILVWLK	GSVVLAYSGGLDTSCILVWLK	N-Term(iTRAQ4plex); C15(Methylthio); K21(iTRAQ4plex)	0	0	0	2515.36	0.167831	-2.57492	-2.48467		4	43.9898	1.34139	0.423725	0.582978		5	3.08658	68.25	42.53	0
GSVVLAYSGGLDTSCILVWLKEQGYDVIAYLANIGQK	4	P00966	P00966	ASSY_HUMAN	ASS1	Argininosuccinate synthase	K	E	GSVVLAYSGGLDTSCILVWLKEQGYDVIAYLANIGQK	GSVVLAYSGGLDTSCILVWLKEQGYDVIAYLANIGQK	N-Term(iTRAQ4plex); C15(Methylthio); K21(iTRAQ4plex); K37(iTRAQ4plex)	0	0	0	4422.35							1.83592	0.876506	1.03576		3	15.0185	55.27		1
VWELSKANSR	1	P01008	P01008	ANT3_HUMAN	SERPINC1	Antithrombin-III	R	F	VWELSKANSR	VWELSKANSR	K6(iTRAQ4plex)	0	0	0	1333.73	0.981608	-0.0267804	0.0634695		1		0.486945	-1.03817	-0.878917		1			41.68	1
LGACNDTLQQLMEVFK	2	P01008	P01008	ANT3_HUMAN	SERPINC1	Antithrombin-III	K	F	LGACnDTLQQLMEVFK	LGACnDTLQQLMEVFK	C4(Methylthio); N5(Asn->Asp_18O); M12(Oxidation); K16(iTRAQ4plex)	1	1	0	2018.96	0.993972	-0.00872338	0.0815265		1		0.671236	-0.575109	-0.415856		1		40.42	67.94	0
RVWELSK	1	P01008	P01008	ANT3_HUMAN	SERPINC1	Antithrombin-III	R	A	RVWELSK	RVWELSK	K7(iTRAQ4plex)	0	0	0	1061.62	0.825288	-0.27703	-0.18678		1		0.703727	-0.506913	-0.34766		1		37.59		1
ATEDEGSEQKIPEATNR	2	P01008	P01008	ANT3_HUMAN	SERPINC1	Antithrombin-III	K	R	ATEDEGSEQKIPEATNR	ATEDEGSEQKIPEATNR	N-Term(iTRAQ4plex)	0	0	0	2018.98	1.01882	0.0269025	0.117152		2	21.1689	0.71283	-0.48837	-0.329117		2	1.67511	50.84		1
NDNDNIFLSPLSISTAFAMTK	2	P01008	P01008	ANT3_HUMAN	SERPINC1	Antithrombin-III	K	L	NDNDNIFLSPLSISTAFAMTK	NDNDNIFLSPLSISTAFAMTK	N-Term(iTRAQ4plex); N3(Asn->Asp); M19(Oxidation); K21(iTRAQ4plex)	0	0	1	2604.32	0.558089	-0.841434	-0.751184		1		0.715691	-0.482592	-0.323339		1		42.09	61.19	0
GDDITMVLILPKPEK	1	P01008	P01008	ANT3_HUMAN	SERPINC1	Antithrombin-III	K	S	GDDITMVLILPKPEK	GDDITMVLILPKPEK	N-Term(iTRAQ4plex); M6(Oxidation); K15(iTRAQ4plex)	0	0	0	1973.12	0.90065	-0.150961	-0.0607116		1		0.724204	-0.465533	-0.30628		1		46.69		0
NDNDNIFLSPLSISTAFAMTK	5	P01008	P01008	ANT3_HUMAN	SERPINC1	Antithrombin-III	K	L	NDNDNIFLSPLSISTAFAMTK	NDNDNIFLSPLSISTAFAMTK	N-Term(iTRAQ4plex); N3(Asn->Asp); K21(iTRAQ4plex)	0	0	1	2588.31	0.847434	-0.238827	-0.148577		3	21.4551	0.724645	-0.464653	-0.3054		3	0.343368	54.2	48.06	0
FATTFYQHLADSK	7	P01008	P01008	ANT3_HUMAN	SERPINC1	Antithrombin-III	R	N	FATTFYQHLADSK	FATTFYQHLADSK	K13(iTRAQ4plex)	0	0	0	1672.84	0.748853	-0.417245	-0.326995		6	42.5795	0.776876	-0.364243	-0.20499		6	89.4748	39.47	73.68	0
RVAEGTQVLELPFK	2	P01008	P01008	ANT3_HUMAN	SERPINC1	Antithrombin-III	R	G	RVAEGTQVLELPFK	RVAEGTQVLELPFK	K14(iTRAQ4plex)	0	0	0	1731	0.895947	-0.158514	-0.0682646		2	0.413244	0.821294	-0.284029	-0.124776		2	6.16398	35.67	36.91	1
VANPCVK	17	P01008	P01008	ANT3_HUMAN	SERPINC1	Antithrombin-III	R	-	VANPCVK	VANPCVK	N-Term(iTRAQ4plex); C5(Methylthio); K7(iTRAQ4plex)	0	0	0	1064.58	0.859573	-0.218308	-0.128058		16	26.3121	0.94236	-0.0856497	0.0736033		16	22.7303	56.54	41.19	0
TSDQIHFFFAK	12	P01008	P01008	ANT3_HUMAN	SERPINC1	Antithrombin-III	K	L	TSDQIHFFFAK	TSDQIHFFFAK	K11(iTRAQ4plex)	0	0	0	1484.77	0.963489	-0.0536592	0.0365907		8	31.2058	0.956312	-0.0644469	0.0948061		8	25.6581	55.09	71.16	0
RVAEGTQVLELPFK	3	P01008	P01008	ANT3_HUMAN	SERPINC1	Antithrombin-III	R	G	RVAEGTQVLELPFK	RVAEGTQVLELPFK	N-Term(iTRAQ4plex); K14(iTRAQ4plex)	0	0	0	1875.09	1.09866	0.135741	0.225991		3	1.63258	0.978538	-0.0312995	0.127953		3	29.5613		38.7	1
NDNDNIFLSPLSISTAFAMTK	3	P01008	P01008	ANT3_HUMAN	SERPINC1	Antithrombin-III	K	L	NDNDNIFLSPLSISTAFAMTK	NDNDNIFLSPLSISTAFAMTK	N-Term(iTRAQ4plex); M19(Oxidation); K21(iTRAQ4plex)	0	0	0	2603.33	0.819489	-0.287203	-0.196954		2	39.5048	0.979328	-0.0301353	0.129118		2	25.8814		63.77	0
GDDITMVLILPKPEK	16	P01008	P01008	ANT3_HUMAN	SERPINC1	Antithrombin-III	K	S	GDDITMVLILPKPEK	GDDITMVLILPKPEK	N-Term(iTRAQ4plex); M6(Oxidation); K12(iTRAQ4plex); K15(iTRAQ4plex)	0	0	0	2117.23	0.943236	-0.0843089	0.00594097		12	21.6427	0.990853	-0.0132574	0.145996		12	6.83341	48.43	62.27	0
ADGESCSASMMYQEGK	43	P01008	P01008	ANT3_HUMAN	SERPINC1	Antithrombin-III	K	F	ADGESCSASMMYQEGK	ADGESCSASMMYQEGK	N-Term(iTRAQ4plex); C6(Methylthio); M11(Oxidation); K16(iTRAQ4plex)	0	0	0	2043.83	0.899593	-0.152655	-0.0624055		22	25.9314	1.01736	0.0248329	0.184086		22	24.4907	66.63	81.02	0
ADGESCSASMMYQEGK	15	P01008	P01008	ANT3_HUMAN	SERPINC1	Antithrombin-III	K	F	ADGESCSASMMYQEGK	ADGESCSASMMYQEGK	N-Term(iTRAQ4plex); C6(Methylthio); M10(Oxidation); M11(Oxidation); K16(iTRAQ4plex)	0	0	0	2059.83	1.1921	0.2535	0.34375		11	44.6444	1.05762	0.0808213	0.240074		11	53.3314	58.18	58.99	0
ITDVIPSEAINELTVLVLVNTIYFK	3	P01008	P01008	ANT3_HUMAN	SERPINC1	Antithrombin-III	R	G	ITDVIPSEAINELTVLVLVNTIYFK	ITDVIPSEAINELTVLVLVNTIYFK	N-Term(iTRAQ4plex); K25(iTRAQ4plex)	0	0	0	3092.78	0.513684	-0.961048	-0.870798		3	52.767	1.06919	0.0965118	0.255765		3	12.435		38.28	0
GDDITMVLILPKPEK	2	P01008	P01008	ANT3_HUMAN	SERPINC1	Antithrombin-III	K	S	GDDITMVLILPKPEK	GDDITMVLILPKPEK	N-Term(iTRAQ4plex); K15(iTRAQ4plex)	0	0	0	1957.12	0.995851	-0.00599779	0.0842521		1		1.08208	0.11381	0.273063		1		59.07	35.42	0
AFLEVNEEGSEAAASTAVVIAGR	74	P01008	P01008	ANT3_HUMAN	SERPINC1	Antithrombin-III	K	S	AFLEVNEEGSEAAASTAVVIAGR	AFLEVNEEGSEAAASTAVVIAGR	N-Term(iTRAQ4plex)	0	0	0	2435.25	1.04212	0.0595217	0.149772		34	34.8289	1.10312	0.141587	0.30084		33	57.5272	83.19	120.46	0
EQLQDMGLVDLFSPEK	6	P01008	P01008	ANT3_HUMAN	SERPINC1	Antithrombin-III	K	S	EQLQDMGLVDLFSPEK	EQLQDMGLVDLFSPEK	K16(iTRAQ4plex)	0	0	0	1993.01	1.24161	0.312207	0.402457		4	27.7963	1.10927	0.149612	0.308865		4	10.2762	47.82	97.09	0
VAEGTQVLELPFK	47	P01008	P01008	ANT3_HUMAN	SERPINC1	Antithrombin-III	R	G	VAEGTQVLELPFK	VAEGTQVLELPFK	N-Term(iTRAQ4plex); K13(iTRAQ4plex)	0	0	0	1718.99	1.11595	0.158271	0.248521		29	21.5827	1.19952	0.262463	0.421716		29	29.1864	68.53	93.91	0
NDNDNIFLSPLSISTAFAMTK	1	P01008	P01008	ANT3_HUMAN	SERPINC1	Antithrombin-III	K	L	NDNDNIFLSPLSISTAFAMTK	NDNDNIFLSPLSISTAFAMTK	N-Term(iTRAQ4plex); N1(Asn->Asp); N3(Asn->Asp); K21(iTRAQ4plex)	0	0	2	2589.3	1.24096	0.311462	0.401712		1		1.19965	0.262609	0.421862		1		41.15		0
AFLEVNEEGSEAAASTAVVIAGR	21	P01008	P01008	ANT3_HUMAN	SERPINC1	Antithrombin-III	K	S	AFLEVNEEGSEAAASTAVVIAGR	AFLEVNEEGSEAAASTAVVIAGR	N-Term(iTRAQ4plex); N6(Asn->Asp)	0	0	1	2436.24	0.94658	-0.0792031	0.0110467		10	30.4493	1.20239	0.265907	0.42516		11	28.6748	87.71	100.17	0
FSPENTR	2	P01008	P01008	ANT3_HUMAN	SERPINC1	Antithrombin-III	K	K	FSPENTR	FSPENTR	N-Term(iTRAQ4plex); N5(Asn->Asp)	0	0	1	995.492	0.982779	-0.0250608	0.065189		2	26.6197	1.20868	0.273431	0.432684		2	27.0026		37.96	0
LGACNDTLQQLMEVFK	2	P01008	P01008	ANT3_HUMAN	SERPINC1	Antithrombin-III	K	F	LGACnDTLQQLMEVFK	LGACnDTLQQLMEVFK	N-Term(iTRAQ4plex); C4(Methylthio); N5(Asn->Asp_18O); M12(Oxidation); K16(iTRAQ4plex)	1	1	0	2163.06	0.980262	-0.0287608	0.0614891		1		1.23078	0.299572	0.458825		1		56.12	60.53	0
ADGESCSASMMYQEGK	22	P01008	P01008	ANT3_HUMAN	SERPINC1	Antithrombin-III	K	F	ADGESCSASMMYQEGK	ADGESCSASMMYQEGK	N-Term(iTRAQ4plex); C6(Methylthio); K16(iTRAQ4plex)	0	0	0	2027.84	1.11126	0.152202	0.242452		11	39.5649	1.23376	0.303063	0.462316		11	53.6032	78.02	97.04	0
ATEDEGSEQKIPEATNR	5	P01008	P01008	ANT3_HUMAN	SERPINC1	Antithrombin-III	K	R	ATEDEGSEQKIPEATNR	ATEDEGSEQKIPEATNR	N-Term(iTRAQ4plex); K10(iTRAQ4plex)	0	0	0	2163.06	0.872585	-0.196632	-0.106382		4	20.7376	1.23844	0.308526	0.467779		4	20.4735	63.56	76.98	1
IPEATNR	1	P01008	P01008	ANT3_HUMAN	SERPINC1	Antithrombin-III	K	R	IPEATNR	IPEATNR	N-Term(iTRAQ4plex)	0	0	0	944.528	1.08249	0.114349	0.204599		1		1.25427	0.326844	0.486097		1		36.37		0
FSPENTR	2	P01008	P01008	ANT3_HUMAN	SERPINC1	Antithrombin-III	K	K	FSPENTR	FSPENTR	N-Term(iTRAQ4plex)	0	0	0	994.506	1.1377	0.186121	0.276371		2	14.498	1.25671	0.329653	0.488906		2	8.54608		40.91	0
ADGESCSASMMYQEGK	4	P01008	P01008	ANT3_HUMAN	SERPINC1	Antithrombin-III	K	F	ADGESCSASMMYQEGK	ADGESCSASMMYQEGK	C6(Methylthio); K16(iTRAQ4plex)	0	0	0	1883.74	0.950369	-0.0734408	0.0168091		2	14.3921	1.26022	0.333678	0.492931		2	10.4006	39.34	95.95	0
EQLQDMGLVDLFSPEK	43	P01008	P01008	ANT3_HUMAN	SERPINC1	Antithrombin-III	K	S	EQLQDMGLVDLFSPEK	EQLQDMGLVDLFSPEK	N-Term(iTRAQ4plex); K16(iTRAQ4plex)	0	0	0	2137.11	1.09568	0.131829	0.222079		27	46.2232	1.26057	0.334076	0.493329		27	39.1483	81.35	94.17	0
SKLPGIVAEGR	14	P01008	P01008	ANT3_HUMAN	SERPINC1	Antithrombin-III	K	D	SKLPGIVAEGR	SKLPGIVAEGR	N-Term(iTRAQ4plex); K2(iTRAQ4plex)	0	0	0	1414.86	1.09635	0.132713	0.222963		9	15.796	1.26087	0.334417	0.49367		9	19.2008	56.6	43.68	1
SKLPGIVAEGR	4	P01008	P01008	ANT3_HUMAN	SERPINC1	Antithrombin-III	K	D	SKLPGIVAEGR	SKLPGIVAEGR	N-Term(iTRAQ4plex)	0	0	0	1270.76	0.914252	-0.129336	-0.0390857		2	38.3079	1.27133	0.346336	0.505589		2	43.3065	39.56	54.9	1
GDDITMVLILPKPEK	27	P01008	P01008	ANT3_HUMAN	SERPINC1	Antithrombin-III	K	S	GDDITMVLILPKPEK	GDDITMVLILPKPEK	N-Term(iTRAQ4plex); K12(iTRAQ4plex); K15(iTRAQ4plex)	0	0	0	2101.23	0.940972	-0.087777	0.0024729		15	44.7709	1.27274	0.347937	0.50719		15	31.9321	59.93	63.76	0
LQPLDFKENAEQSR	2	P01008	P01008	ANT3_HUMAN	SERPINC1	Antithrombin-III	K	A	LQPLDFKENAEQSR	LQPLDFKENAEQSR	K7(iTRAQ4plex)	0	0	0	1818.95	1.11973	0.163146	0.253396		2	16.1365	1.28797	0.3651	0.524353		2	24.027	43.45	38.62	1
FDTISEK	6	P01008	P01008	ANT3_HUMAN	SERPINC1	Antithrombin-III	K	T	FDTISEK	FDTISEK	K7(iTRAQ4plex)	0	0	0	983.517	1.14333	0.193238	0.283488		4	35.2074	1.29524	0.37322	0.532473		4	52.9713	50.26	50.98	0
DDLYVSDAFHK	71	P01008	P01008	ANT3_HUMAN	SERPINC1	Antithrombin-III	R	A	DDLYVSDAFHK	DDLYVSDAFHK	N-Term(iTRAQ4plex); K11(iTRAQ4plex)	0	0	0	1597.81	1.07264	0.101164	0.191414		40	32.7059	1.30586	0.385	0.544253		40	30.9213	57.33	70.12	0
LQPLDFKENAEQSR	1	P01008	P01008	ANT3_HUMAN	SERPINC1	Antithrombin-III	K	A	LQPLDFKENAEQSR	LQPLDFKENAEQSR	N-Term(iTRAQ4plex); K7(iTRAQ4plex); N9(Asn->Asp)	0	0	1	1964.03	0.886319	-0.174102	-0.0838517		1		1.31444	0.394446	0.553699		1			43.25	1
ANRPFLVFIR	9	P01008	P01008	ANT3_HUMAN	SERPINC1	Antithrombin-III	K	E	ANRPFLVFIR	ANRPFLVFIR	N-Term(iTRAQ4plex)	0	0	0	1376.83	1.20407	0.267925	0.358175		8	36.1881	1.32719	0.408374	0.567627		8	24.2285	33.19	42.75	0
IEDGFSLK	12	P01008	P01008	ANT3_HUMAN	SERPINC1	Antithrombin-III	R	E	IEDGFSLK	IEDGFSLK	K8(iTRAQ4plex)	0	0	0	1052.57	1.2547	0.327338	0.417588		6	30.7078	1.33816	0.420251	0.579504		6	29.1745	52.86	63.41	0
LGACNDTLQQLMEVFK	3	P01008	P01008	ANT3_HUMAN	SERPINC1	Antithrombin-III	K	F	LGACNDTLQQLMEVFK	LGACNDTLQQLMEVFK	N-Term(iTRAQ4plex); C4(Methylthio); N5(Asn->Asp); K16(iTRAQ4plex)	0	0	1	2145.07	0.974441	-0.0373528	0.0528971		2	21.1743	1.34038	0.422637	0.58189		2	0.442823	49.58	51.84	0
RVWELSK	3	P01008	P01008	ANT3_HUMAN	SERPINC1	Antithrombin-III	R	A	RVWELSK	RVWELSK	N-Term(iTRAQ4plex); K7(iTRAQ4plex)	0	0	0	1205.72	1.22587	0.293807	0.384057		3	13.8664	1.35192	0.435008	0.594261		3	17.3045	39.53		1
IPEATNR	1	P01008	P01008	ANT3_HUMAN	SERPINC1	Antithrombin-III	K	R	IPEATNR	IPEATNR	N-Term(iTRAQ4plex); N6(Asn->Asp)	0	0	1	945.513	1.16879	0.225011	0.315261		1		1.35907	0.442625	0.601878		1			44.16	0
ADGESCSASMMYQEGK	6	P01008	P01008	ANT3_HUMAN	SERPINC1	Antithrombin-III	K	F	ADGESCSASMMYQEGK	ADGESCSASMMYQEGK	C6(Methylthio); M10(Oxidation); M11(Oxidation); K16(iTRAQ4plex)	0	0	0	1915.73	1.17356	0.230889	0.321139		3	58.3298	1.38883	0.473869	0.633122		3	1.98767	47.07	87.67	0
DDLYVSDAFHK	5	P01008	P01008	ANT3_HUMAN	SERPINC1	Antithrombin-III	R	A	DDLYVSDAFHK	DDLYVSDAFHK	K11(iTRAQ4plex)	0	0	0	1453.71	1.08444	0.116945	0.207195		3	0.636965	1.40512	0.490697	0.64995		3	23.2706	60.38	52.79	0
LQPLDFKENAEQSR	2	P01008	P01008	ANT3_HUMAN	SERPINC1	Antithrombin-III	K	A	LQPLDFKENAEQSR	LQPLDFKENAEQSR	N-Term(iTRAQ4plex); K7(iTRAQ4plex)	0	0	0	1963.05	1.09683	0.133342	0.223591		2	8.5068	1.41293	0.498688	0.657941		2	6.17489		43.6	1
VAEGTQVLELPFK	4	P01008	P01008	ANT3_HUMAN	SERPINC1	Antithrombin-III	R	G	VAEGTQVLELPFK	VAEGTQVLELPFK	K13(iTRAQ4plex)	0	0	0	1574.89	1.07899	0.109687	0.199937		3	29.2895	1.41656	0.502392	0.661645		3	22.5371	84.11	76.49	0
EVPLNTIIFMGR	1	P01008	P01008	ANT3_HUMAN	SERPINC1	Antithrombin-III	R	V	EVPLNTIIFMGR	EVPLNTIIFMGR	N-Term(iTRAQ4plex); N5(Asn->Asp)	0	0	1	1534.84	1.85603	0.892221	0.98247		1		1.42279	0.508721	0.667974		1		37.94		0
FATTFYQHLADSK	56	P01008	P01008	ANT3_HUMAN	SERPINC1	Antithrombin-III	R	N	FATTFYQHLADSK	FATTFYQHLADSK	N-Term(iTRAQ4plex); K13(iTRAQ4plex)	0	0	0	1816.95	1.13137	0.178067	0.268317		40	20.1858	1.42898	0.514983	0.674236		40	15.8434	67.74	74.51	0
LQPLDFK	29	P01008	P01008	ANT3_HUMAN	SERPINC1	Antithrombin-III	K	E	LQPLDFK	LQPLDFK	N-Term(iTRAQ4plex); K7(iTRAQ4plex)	0	0	0	1148.69	1.23037	0.299096	0.389346		25	27.5553	1.45267	0.538705	0.697958		25	28.8329	43.12	43.78	0
LGACNDTLQQLMEVFK	1	P01008	P01008	ANT3_HUMAN	SERPINC1	Antithrombin-III	K	F	LGACnDTLQQLMEVFK	LGACnDTLQQLMEVFK	N-Term(iTRAQ4plex); C4(Methylthio); N5(Asn->Asp_18O); K16(iTRAQ4plex)	1	1	0	2147.07	0.986673	-0.0193563	0.0708936		1		1.45974	0.545711	0.704964		1		41.45		0
ADGESCSASMMYQEGK	8	P01008	P01008	ANT3_HUMAN	SERPINC1	Antithrombin-III	K	F	ADGESCSASMMYQEGK	ADGESCSASMMYQEGK	C6(Methylthio); M10(Oxidation); K16(iTRAQ4plex)	0	0	0	1899.73	1.03847	0.0544616	0.144711		3	48.2302	1.49026	0.575565	0.734818		3	25.5459	62.84	90.64	0
KATEDEGSEQK	11	P01008	P01008	ANT3_HUMAN	SERPINC1	Antithrombin-III	K	I	KATEDEGSEQK	KATEDEGSEQK	N-Term(iTRAQ4plex); K1(iTRAQ4plex); K11(iTRAQ4plex)	0	0	0	1653.86	1.15543	0.208428	0.298678		7	16.8144	1.50124	0.586159	0.745412		7	8.57244	72.87	63.35	1
ANRPFLVFIR	1	P01008	P01008	ANT3_HUMAN	SERPINC1	Antithrombin-III	K	E	ANRPFLVFIR	ANRPFLVFIR	N-Term(iTRAQ4plex); N2(Asn->Asp)	0	0	1	1377.81	1.95361	0.966142	1.05639		1		1.50646	0.591162	0.750415		1		39.08		0
LPGIVAEGR	13	P01008	P01008	ANT3_HUMAN	SERPINC1	Antithrombin-III	K	D	LPGIVAEGR	LPGIVAEGR	N-Term(iTRAQ4plex)	0	0	0	1055.63	1.36118	0.444861	0.53511		11	17.8693	1.51271	0.597135	0.756388		11	15.6504	46.5	41.35	0
FDTISEK	27	P01008	P01008	ANT3_HUMAN	SERPINC1	Antithrombin-III	K	T	FDTISEK	FDTISEK	N-Term(iTRAQ4plex); K7(iTRAQ4plex)	0	0	0	1127.62	1.36173	0.445439	0.535689		19	21.4597	1.51417	0.598527	0.75778		19	23.4065	42.09	45.34	0
LQPLDFK	3	P01008	P01008	ANT3_HUMAN	SERPINC1	Antithrombin-III	K	E	LQPLDFK	LQPLDFK	K7(iTRAQ4plex)	0	0	0	1004.59	1.39627	0.481578	0.571828		3	20.6979	1.51502	0.599333	0.758586		3	35.4114	40.54		0
TSDQIHFFFAK	16	P01008	P01008	ANT3_HUMAN	SERPINC1	Antithrombin-III	K	L	TSDQIHFFFAK	TSDQIHFFFAK	N-Term(iTRAQ4plex); K11(iTRAQ4plex)	0	0	0	1628.87	1.13905	0.187833	0.278083		13	34.4584	1.523	0.606913	0.766166		13	22.1577	63.11	61.31	0
EQLQDMGLVDLFSPEK	33	P01008	P01008	ANT3_HUMAN	SERPINC1	Antithrombin-III	K	S	EQLQDMGLVDLFSPEK	EQLQDMGLVDLFSPEK	N-Term(iTRAQ4plex); M6(Oxidation); K16(iTRAQ4plex)	0	0	0	2153.1	1.19294	0.254516	0.344766		19	49.4273	1.54085	0.623729	0.782982		19	30.7438	69.89	72.55	0
IEDGFSLK	46	P01008	P01008	ANT3_HUMAN	SERPINC1	Antithrombin-III	R	E	IEDGFSLK	IEDGFSLK	N-Term(iTRAQ4plex); K8(iTRAQ4plex)	0	0	0	1196.68	1.31896	0.399402	0.489652		25	48.8048	1.55384	0.635835	0.795087		25	40.3416	54.43	50.24	0
ATEDEGSEQKIPEATNR	1	P01008	P01008	ANT3_HUMAN	SERPINC1	Antithrombin-III	K	R	ATEDEGSEQKIPEATNR	ATEDEGSEQKIPEATNR	N-Term(iTRAQ4plex); K10(iTRAQ4plex); N16(Asn->Asp)	0	0	1	2164.06	1.18404	0.243716	0.333965		1		1.5649	0.646066	0.805319		1		49.82		1
VANPCVK	3	P01008	P01008	ANT3_HUMAN	SERPINC1	Antithrombin-III	R	-	VANPCVK	VANPCVK	C5(Methylthio); K7(iTRAQ4plex)	0	0	0	920.481	1.3968	0.482128	0.572378		2	1.47044	1.60661	0.684017	0.84327		2	15.9411	42.52	35.88	0
SLTFNETYQDISELVYGAK	2	P01008	P01008	ANT3_HUMAN	SERPINC1	Antithrombin-III	K	L	SLTFnETYQDISELVYGAK	SLTFnETYQDISELVYGAK	N-Term(iTRAQ4plex); N5(Asn->Asp_18O); K19(iTRAQ4plex)	1	1	0	2469.25	1.83419	0.875144	0.965394		1		2.01811	1.01301	1.17226		1		39.5	63.31	0
SLTFNETYQDISELVYGAK	2	P01008	P01008	ANT3_HUMAN	SERPINC1	Antithrombin-III	K	L	SLTFnETYQDISELVYGAK	SLTFnETYQDISELVYGAK	N5(Asn->Asp_18O); K19(iTRAQ4plex)	1	1	0	2325.15	1.83635	0.87684	0.96709		1		2.3091	1.20733	1.36658		1		49.75	97.33	0
ATEDEGSEQK	7	P01008	P01008	ANT3_HUMAN	SERPINC1	Antithrombin-III	K	I	ATEDEGSEQK	ATEDEGSEQK	N-Term(iTRAQ4plex); K10(iTRAQ4plex)	0	0	0	1381.67	2.6552	1.40882	1.49907		5	19.4926	2.36979	1.24476	1.40401		5	53.8521	44.15	47.8	0
AFLEVNEEGSEAAASTAVVIAGR	5	P01008	P01008	ANT3_HUMAN	SERPINC1	Antithrombin-III	K	S	AFLEVNEEGSEAAASTAVVIAGR	AFLEVNEEGSEAAASTAVVIAGR		0	0	0	2291.15													64.32	42.97	0
LPGIVAEGR	2	P01008	P01008	ANT3_HUMAN	SERPINC1	Antithrombin-III	K	D	LPGIVAEGR	LPGIVAEGR		0	0	0	911.532													59.81	31.78	0
ITDVIPSEAINELTVLVLVNTIYFK	12	P01008	P01008	ANT3_HUMAN	SERPINC1	Antithrombin-III	R	G	ITDVIPSEAINELTVLVLVNTIYFK	ITDVIPSEAINELTVLVLVNTIYFK		0	0	0	2804.58													38.23	54.73	0
FSPENTR	3	P01008	P01008	ANT3_HUMAN	SERPINC1	Antithrombin-III	K	K	FSPENTR	FSPENTR		0	0	0	850.405													35.28		0
QINDYVEK	1	P01009	P01009	A1AT_HUMAN	SERPINA1	Alpha-1-antitrypsin	K	G	QINDYVEK	QINDYVEK	N-Term(Gln->pyro-Glu); K8(iTRAQ4plex)	0	0	0	1135.57	0.965776	-0.0502398	0.0400101		1		1.12544	0.170495	0.329748		1		42.68		0
TLNQPDSQLQLTTGNGLFLSEGLK	5	P01009	P01009	A1AT_HUMAN	SERPINA1	Alpha-1-antitrypsin	R	L	TLNQPDSQLQLTTGNGLFLSEGLK	TLNQPDSQLQLTTGNGLFLSEGLK	N-Term(iTRAQ4plex); N15(Asn->Asp); K24(iTRAQ4plex)	0	0	1	2863.53	0.241712	-2.04864	-1.95839		1		1.31259	0.392419	0.551672		1		42.63	70.34	0
GTEAAGAMFLEAIPMSIPPEVK	2	P01009	P01009	A1AT_HUMAN	SERPINA1	Alpha-1-antitrypsin	K	F	GTEAAGAMFLEAIPMSIPPEVK	GTEAAGAMFLEAIPMSIPPEVK	N-Term(iTRAQ4plex); M8(Oxidation); K22(iTRAQ4plex)	0	0	0	2563.34	1.54756	0.629993	0.720243		2	19.2252	1.39404	0.479268	0.638521		2	51.9137	42.66		0
FNKPFVFLMIEQNTK	1	P01009	P01009	A1AT_HUMAN	SERPINA1	Alpha-1-antitrypsin	K	S	FNKPFVFLMIEQNTK	FNKPFVFLMIEQNTK	N-Term(iTRAQ4plex); K3(iTRAQ4plex); K15(iTRAQ4plex)	0	0	0	2288.29	0.498577	-1.00411	-0.913862		1		1.54759	0.630022	0.789275		1			35.38	0
SPLFMGK	1	P01009	P01009	A1AT_HUMAN	SERPINA1	Alpha-1-antitrypsin	K	V	SPLFMGK	SPLFMGK	N-Term(iTRAQ4plex); K7(iTRAQ4plex)	0	0	0	1067.61	1.11881	0.161963	0.252213		1		1.8175	0.861953	1.02121		1		35.17		0
AVLTIDEK	2	P01009	P01009	A1AT_HUMAN	SERPINA1	Alpha-1-antitrypsin	K	G	AVLTIDEK	AVLTIDEK	K8(iTRAQ4plex)	0	0	0	1032.6	0.895661	-0.158975	-0.0687253		1		1.89966	0.925739	1.08499		1		38.5	44.14	0
LQHLENELTHDIITK	1	P01009	P01009	A1AT_HUMAN	SERPINA1	Alpha-1-antitrypsin	K	F	LQHLENELTHDIITK	LQHLENELTHDIITK	K15(iTRAQ4plex)	0	0	0	1948.06	1.31424	0.394231	0.484481		1		1.9139	0.936512	1.09577		1		61.15		0
LYHSEAFTVNFGDTEEAK	1	P01009	P01009	A1AT_HUMAN	SERPINA1	Alpha-1-antitrypsin	K	K	LYHSEAFTVNFGDTEEAK	LYHSEAFTVNFGDTEEAK	K18(iTRAQ4plex)	0	0	0	2202.05	1.34576	0.428424	0.518674		1		1.97782	0.983913	1.14317		1		49.47		0
FNKPFVFLMIEQNTK	1	P01009	P01009	A1AT_HUMAN	SERPINA1	Alpha-1-antitrypsin	K	S	FNKPFVFLMIEQNTK	FNKPFVFLMIEQNTK	N-Term(iTRAQ4plex); K3(iTRAQ4plex); N13(Asn->Asp); K15(iTRAQ4plex)	0	0	1	2289.26	1.11429	0.156125	0.246375		1		2.21181	1.14523	1.30448		1			39.08	0
FLENEDRR	1	P01009	P01009	A1AT_HUMAN	SERPINA1	Alpha-1-antitrypsin	K	S	FLENEDRR	FLENEDRR	N-Term(iTRAQ4plex)	0	0	0	1222.63	1.1873	0.247686	0.337936		1		2.42929	1.28054	1.43979		1			38.98	1
LQHLENELTHDIITK	10	P01009	P01009	A1AT_HUMAN	SERPINA1	Alpha-1-antitrypsin	K	F	LQHLENELTHDIITK	LQHLENELTHDIITK	N-Term(iTRAQ4plex); K15(iTRAQ4plex)	0	0	0	2092.16	1.26506	0.339208	0.429458		6	39.04	2.47986	1.31026	1.46951		6	36.8818	67.77	50.04	0
GTEAAGAMFLEAIPMSIPPEVK	2	P01009	P01009	A1AT_HUMAN	SERPINA1	Alpha-1-antitrypsin	K	F	GTEAAGAMFLEAIPMSIPPEVK	GTEAAGAMFLEAIPMSIPPEVK	N-Term(iTRAQ4plex); K22(iTRAQ4plex)	0	0	0	2547.35	1.00112	0.00162016	0.09187		1		2.56576	1.35939	1.51864		1		45.8	43.47	0
KQINDYVEK	1	P01009	P01009	A1AT_HUMAN	SERPINA1	Alpha-1-antitrypsin	K	G	KQINDYVEK	KQINDYVEK	N-Term(iTRAQ4plex); K1(iTRAQ4plex); N4(Asn->Asp); K9(iTRAQ4plex)	0	0	1	1569.89	1.31905	0.399501	0.489751		1		2.70769	1.43706	1.59631		1		45.09		1
LQHLENELTHDIITK	2	P01009	P01009	A1AT_HUMAN	SERPINA1	Alpha-1-antitrypsin	K	F	LQHLENELTHDIITK	LQHLENELTHDIITK	N-Term(iTRAQ4plex); N6(Asn->Asp); K15(iTRAQ4plex)	0	0	1	2093.15	1.31623	0.396415	0.486665		1		2.91608	1.54403	1.70329		1		35.05	60.31	0
LYHSEAFTVNFGDTEEAK	13	P01009	P01009	A1AT_HUMAN	SERPINA1	Alpha-1-antitrypsin	K	K	LYHSEAFTVNFGDTEEAK	LYHSEAFTVNFGDTEEAK	N-Term(iTRAQ4plex); K18(iTRAQ4plex)	0	0	0	2346.14	1.41675	0.502586	0.592836		8	47.8994	3.15698	1.65854	1.8178		8	71.0152	53.32	69.3	0
FLEDVKK	1	P01009	P01009	A1AT_HUMAN	SERPINA1	Alpha-1-antitrypsin	K	L	FLEDVKK	FLEDVKK	N-Term(iTRAQ4plex); K6(iTRAQ4plex); K7(iTRAQ4plex)	0	0	0	1310.8	1.22493	0.2927	0.382949		1		3.17587	1.66715	1.82641		1		43.2		1
ELDRDTVFALVNYIFFK	3	P01009	P01009	A1AT_HUMAN	SERPINA1	Alpha-1-antitrypsin	K	G	ELDRDTVFALVNYIFFK	ELDRDTVFALVNYIFFK	N-Term(iTRAQ4plex); K17(iTRAQ4plex)	0	0	0	2378.3	1.30581	0.384946	0.475196		2	71.054	3.23063	1.69182	1.85107		2	33.8013		56.51	1
SVLGQLGITK	2	P01009	P01009	A1AT_HUMAN	SERPINA1	Alpha-1-antitrypsin	K	V	SVLGQLGITK	SVLGQLGITK	K10(iTRAQ4plex)	0	0	0	1159.71	2.0606	1.04306	1.13331		1		3.25047	1.70065	1.8599		1		52.48	55.98	0
LGMFNIQHCK	2	P01009	P01009	A1AT_HUMAN	SERPINA1	Alpha-1-antitrypsin	R	K	LGMFNIQHCK	LGMFNIQHCK	N-Term(iTRAQ4plex); C9(Methylthio); K10(iTRAQ4plex)	0	0	0	1524.77	1.72704	0.788298	0.878548		2	39.37	3.7517	1.90754	2.0668		2	85.113	43.55	39.98	0
LYHSEAFTVNFGDTEEAK	4	P01009	P01009	A1AT_HUMAN	SERPINA1	Alpha-1-antitrypsin	K	K	LYHSEAFTVNFGDTEEAK	LYHSEAFTVNFGDTEEAK	N-Term(iTRAQ4plex); N10(Asn->Asp); K18(iTRAQ4plex)	0	0	1	2347.13	1.55553	0.637403	0.727652		2	16.6201	3.7934	1.92349	2.08274		2	16.8284	50.96	63.02	0
QINDYVEK	8	P01009	P01009	A1AT_HUMAN	SERPINA1	Alpha-1-antitrypsin	K	G	QINDYVEK	QINDYVEK	N-Term(iTRAQ4plex); N3(Asn->Asp); K8(iTRAQ4plex)	0	0	1	1297.69	1.65704	0.728612	0.818862		4	13.8404	3.93234	1.97539	2.13464		4	31.7727	55.54	58.86	0
FLENEDRR	1	P01009	P01009	A1AT_HUMAN	SERPINA1	Alpha-1-antitrypsin	K	S	FLENEDRR	FLENEDRR	N-Term(iTRAQ4plex); N4(Asn->Asp)	0	0	1	1223.61	1.44771	0.533771	0.624021		1		3.95331	1.98306	2.14231		1			39.69	1
DTEEEDFHVDQVTTVK	8	P01009	P01009	A1AT_HUMAN	SERPINA1	Alpha-1-antitrypsin	K	V	DTEEEDFHVDQVTTVK	DTEEEDFHVDQVTTVK	N-Term(iTRAQ4plex); K16(iTRAQ4plex)	0	0	0	2180.06	1.58896	0.66808	0.75833		4	25.8199	3.95545	1.98384	2.14309		4	9.6153	66.07	93.03	0
TDTSHHDQDHPTFNK	1	P01009	P01009	A1AT_HUMAN	SERPINA1	Alpha-1-antitrypsin	K	I	TDTSHHDQDHPTFNK	TDTSHHDQDHPTFNK	N-Term(iTRAQ4plex); K15(iTRAQ4plex)	0	0	0	2067.97	1.99103	0.993515	1.08376		1		4.05236	2.01876	2.17801		1		39.01		0
QINDYVEK	7	P01009	P01009	A1AT_HUMAN	SERPINA1	Alpha-1-antitrypsin	K	G	QINDYVEK	QINDYVEK	N-Term(iTRAQ4plex); K8(iTRAQ4plex)	0	0	0	1296.7	1.83908	0.878984	0.969233		4	6.4192	4.10816	2.03849	2.19774		4	75.0319	55.47	62.3	0
AVLTIDEK	12	P01009	P01009	A1AT_HUMAN	SERPINA1	Alpha-1-antitrypsin	K	G	AVLTIDEK	AVLTIDEK	N-Term(iTRAQ4plex); K8(iTRAQ4plex)	0	0	0	1176.71	1.86715	0.900841	0.991091		6	29.1374	4.14671	2.05197	2.21122		6	47.7335	67.86	60.07	0
LSSWVLLMK	4	P01009	P01009	A1AT_HUMAN	SERPINA1	Alpha-1-antitrypsin	K	Y	LSSWVLLMK	LSSWVLLMK	N-Term(iTRAQ4plex); M8(Oxidation); K9(iTRAQ4plex)	0	0	0	1380.81	1.78105	0.832727	0.922977		2	40.1529	4.14707	2.05209	2.21134		2	63.537	59.81	56.41	0
SPLFMGK	4	P01009	P01009	A1AT_HUMAN	SERPINA1	Alpha-1-antitrypsin	K	V	SPLFMGK	SPLFMGK	N-Term(iTRAQ4plex); M5(Oxidation); K7(iTRAQ4plex)	0	0	0	1083.61	1.7442	0.802566	0.892816		4	54.8621	4.20955	2.07367	2.23292		4	80.5248	39.72		0
VFSNGADLSGVTEEAPLK	7	P01009	P01009	A1AT_HUMAN	SERPINA1	Alpha-1-antitrypsin	K	L	VFSNGADLSGVTEEAPLK	VFSNGADLSGVTEEAPLK	N-Term(iTRAQ4plex); N4(Asn->Asp); K18(iTRAQ4plex)	0	0	1	2123.11	2.03135	1.02244	1.11269		3	18.1675	4.41998	2.14404	2.30329		3	6.66263	69.24	64.77	0
YLGNATAIFFLPDEGK	2	P01009	P01009	A1AT_HUMAN	SERPINA1	Alpha-1-antitrypsin	K	L	YLGnATAIFFLPDEGK	YLGnATAIFFLPDEGK	N-Term(iTRAQ4plex); N4(Asn->Asp_18O); K16(iTRAQ4plex)	1	1	0	2047.09	1.75333	0.8101	0.90035		1		4.67442	2.22479	2.38404		1		46.49	59.45	0
FNKPFVFLMIEQNTK	2	P01009	P01009	A1AT_HUMAN	SERPINA1	Alpha-1-antitrypsin	K	S	FNKPFVFLMIEQNTK	FNKPFVFLMIEQNTK	N-Term(iTRAQ4plex); K3(iTRAQ4plex); M9(Oxidation); K15(iTRAQ4plex)	0	0	0	2304.28	1.91084	0.934208	1.02446		2	18.3932	4.73864	2.24447	2.40373		2	22.8553		36.51	0
KLSSWVLLMK	2	P01009	P01009	A1AT_HUMAN	SERPINA1	Alpha-1-antitrypsin	K	Y	KLSSWVLLMK	KLSSWVLLMK	N-Term(iTRAQ4plex); K1(iTRAQ4plex); M9(Oxidation); K10(iTRAQ4plex)	0	0	0	1653.01	1.38399	0.468829	0.559078		1		4.892	2.29042	2.44968		1		27.94	37.79	1
LSITGTYDLK	10	P01009	P01009	A1AT_HUMAN	SERPINA1	Alpha-1-antitrypsin	K	S	LSITGTYDLK	LSITGTYDLK	N-Term(iTRAQ4plex); K10(iTRAQ4plex)	0	0	0	1398.8	1.98571	0.989657	1.07991		6	28.0475	5.50132	2.45978	2.61903		6	35.8405	92.01	76.08	0
LSSWVLLMK	6	P01009	P01009	A1AT_HUMAN	SERPINA1	Alpha-1-antitrypsin	K	Y	LSSWVLLMK	LSSWVLLMK	N-Term(iTRAQ4plex); K9(iTRAQ4plex)	0	0	0	1364.82	2.42826	1.27992	1.37017		4	57.6384	5.74126	2.52137	2.68062		4	51.0095	59.89	60.51	0
KLSSWVLLMK	2	P01009	P01009	A1AT_HUMAN	SERPINA1	Alpha-1-antitrypsin	K	Y	KLSSWVLLMK	KLSSWVLLMK	N-Term(iTRAQ4plex); K1(iTRAQ4plex); K10(iTRAQ4plex)	0	0	0	1637.02	1.79603	0.844809	0.935059		1		5.9389	2.5702	2.72945		1		35.56	38.58	1
LGMFNIQHCK	1	P01009	P01009	A1AT_HUMAN	SERPINA1	Alpha-1-antitrypsin	R	K	LGMFNIQHCK	LGMFNIQHCK	N-Term(iTRAQ4plex); M3(Oxidation); C9(Methylthio); K10(iTRAQ4plex)	0	0	0	1540.77	2.37421	1.24745	1.3377		1		6.09172	2.60685	2.7661		1		44.03		0
SVLGQLGITK	8	P01009	P01009	A1AT_HUMAN	SERPINA1	Alpha-1-antitrypsin	K	V	SVLGQLGITK	SVLGQLGITK	N-Term(iTRAQ4plex); K10(iTRAQ4plex)	0	0	0	1303.82	2.19974	1.13733	1.22758		5	96.7936	6.83936	2.77386	2.93311		5	112.32	61.38	71.31	0
VFSNGADLSGVTEEAPLK	2	P01009	P01009	A1AT_HUMAN	SERPINA1	Alpha-1-antitrypsin	K	L	VFSNGADLSGVTEEAPLK	VFSNGADLSGVTEEAPLK	N4(Asn->Asp); K18(iTRAQ4plex)	0	0	1	1979.01	3.3279	1.73461	1.82486		1		6.99084	2.80547	2.96472		1		51.66	74.43	0
VVNPTQK	3	P01009	P01009	A1AT_HUMAN	SERPINA1	Alpha-1-antitrypsin	K	-	VVNPTQK	VVNPTQK	N-Term(iTRAQ4plex); K7(iTRAQ4plex)	0	0	0	1073.65	3.31118	1.72735	1.8176		2	29.9854	8.20705	3.03686	3.19612		2	30.3047	46.19	37.23	0
ELDRDTVFALVNYIFFK	22	P01009	P01009	A1AT_HUMAN	SERPINA1	Alpha-1-antitrypsin	K	G	ELDRDTVFALVNYIFFK	ELDRDTVFALVNYIFFK		0	0	0	2090.1													36.11	59.72	1
NLAVSQVVHK	2	P01011	P01011	AACT_HUMAN	SERPINA3	Alpha-1-antichymotrypsin	R	A	nLAVSQVVHK	nLAVSQVVHK	N1(Asn->Asp_18O); K10(iTRAQ4plex)	1	0	0	1241.73	0.566505	-0.819839	-0.729589		1		0.426783	-1.22843	-1.06917		1		42.4	34.84	0
GTHVDLGLASANVDFAFSLYK	1	P01011	P01011	AACT_HUMAN	SERPINA3	Alpha-1-antichymotrypsin	R	Q	GTHVDLGLASANVDFAFSLYK	GTHVDLGLASANVDFAFSLYK	K21(iTRAQ4plex)	0	0	0	2369.22	0.790653	-0.338883	-0.248633		1		0.498878	-1.00324	-0.843989		1		62.84		0
TLNQSSDELQLSMGNAMFVK	2	P01011	P01011	AACT_HUMAN	SERPINA3	Alpha-1-antichymotrypsin	R	E	TLNQSSDELQLSMGNAMFVK	TLNQSSDELQLSMGNAMFVK	N-Term(iTRAQ4plex); M17(Oxidation); K20(iTRAQ4plex)	0	0	0	2517.26	0.576462	-0.794702	-0.704452		2	2.95794	0.564585	-0.824738	-0.665485		2	16.7407	40.69	45.21	0
DLDSQTMMVLVNYIFFK	1	P01011	P01011	AACT_HUMAN	SERPINA3	Alpha-1-antichymotrypsin	K	A	DLDSQTMMVLVNYIFFK	DLDSQTMMVLVNYIFFK	N-Term(iTRAQ4plex); M7(Oxidation); M8(Oxidation); N12(Asn->Asp); K17(iTRAQ4plex)	0	0	1	2385.19	0.807015	-0.309333	-0.219083		1		0.590035	-0.761127	-0.601874		1		38.94		0
NVIFSPLSISTALAFLSLGAHNTTLTEILK	1	P01011	P01011	AACT_HUMAN	SERPINA3	Alpha-1-antichymotrypsin	K	G	NVIFSPLSISTALAFLSLGAHNTTLTEILK	NVIFSPLSISTALAFLSLGAHNTTLTEILK	N-Term(iTRAQ4plex); N1(Asn->Asp); N22(Asn->Asp); K30(iTRAQ4plex)	0	0	2	3461.96	1.28614	0.363046	0.453296		1		0.606909	-0.720447	-0.561194		1			29.25	0
LYGSEAFATDFQDSAAAK	14	P01011	P01011	AACT_HUMAN	SERPINA3	Alpha-1-antichymotrypsin	R	K	LYGSEAFATDFQDSAAAK	LYGSEAFATDFQDSAAAK	K18(iTRAQ4plex)	0	0	0	2035.97	0.8871	-0.172832	-0.0825821		7	50.0162	0.660477	-0.598421	-0.439168		7	27.7044	60.26	93.31	0
DYNLNDILLQLGIEEAFTSK	7	P01011	P01011	AACT_HUMAN	SERPINA3	Alpha-1-antichymotrypsin	R	A	DYNLNDILLQLGIEEAFTSK	DYNLNDILLQLGIEEAFTSK	N-Term(iTRAQ4plex); N5(Asn->Asp); K20(iTRAQ4plex)	0	0	1	2585.36	1.16451	0.219728	0.309978		4	23.7209	0.660805	-0.597704	-0.438451		4	23.7539	53.53	64.7	0
TLNQSSDELQLSMGNAMFVK	2	P01011	P01011	AACT_HUMAN	SERPINA3	Alpha-1-antichymotrypsin	R	E	TLnQSSDELQLSMGNAMFVK	TLnQSSDELQLSMGNAMFVK	N3(Asn->Asp_18O); K20(iTRAQ4plex)	1	1	0	2360.15	1.02938	0.0417822	0.132032		1		0.686045	-0.543625	-0.384372		1		38.52	56.02	0
DLDSQTMMVLVNYIFFK	3	P01011	P01011	AACT_HUMAN	SERPINA3	Alpha-1-antichymotrypsin	K	A	DLDSQTMMVLVNYIFFK	DLDSQTMMVLVNYIFFK	N-Term(iTRAQ4plex); M7(Oxidation); M8(Oxidation); K17(iTRAQ4plex)	0	0	0	2384.21	1.1854	0.245371	0.335621		2	9.80911	0.715193	-0.483595	-0.324342		2	37.8466	62.98	49.48	0
RLYGSEAFATDFQDSAAAK	19	P01011	P01011	AACT_HUMAN	SERPINA3	Alpha-1-antichymotrypsin	K	K	RLYGSEAFATDFQDSAAAK	RLYGSEAFATDFQDSAAAK	N-Term(iTRAQ4plex); K19(iTRAQ4plex)	0	0	0	2336.18	0.794779	-0.331374	-0.241124		17	42.8897	0.716528	-0.480905	-0.321652		17	33.2969	40.21	84.08	1
DLDSQTMMVLVNYIFFK	2	P01011	P01011	AACT_HUMAN	SERPINA3	Alpha-1-antichymotrypsin	K	A	DLDSQTMMVLVNYIFFK	DLDSQTMMVLVNYIFFK	N-Term(iTRAQ4plex); K17(iTRAQ4plex)	0	0	0	2352.23	1.14606	0.196683	0.286933		2	27.9059	0.735298	-0.4436	-0.284347		2	30.6031		44.9	0
DLDSQTMMVLVNYIFFK	5	P01011	P01011	AACT_HUMAN	SERPINA3	Alpha-1-antichymotrypsin	K	A	DLDSQTMMVLVNYIFFK	DLDSQTMMVLVNYIFFK	N-Term(iTRAQ4plex); M8(Oxidation); K17(iTRAQ4plex)	0	0	0	2368.22	1.10367	0.142305	0.232555		4	12.005	0.753479	-0.408361	-0.249108		4	46.1667	50.73	46.78	0
MEEVEAMLLPETLK	2	P01011	P01011	AACT_HUMAN	SERPINA3	Alpha-1-antichymotrypsin	K	R	MEEVEAMLLPETLK	MEEVEAMLLPETLK	K14(iTRAQ4plex)	0	0	0	1776.92	1.08626	0.119371	0.20962		1		0.7936	-0.333516	-0.174263		1		46.57	53.09	0
DEELSCTVVELK	32	P01011	P01011	AACT_HUMAN	SERPINA3	Alpha-1-antichymotrypsin	R	Y	DEELSCTVVELK	DEELSCTVVELK	N-Term(iTRAQ4plex); C6(Methylthio); K12(iTRAQ4plex)	0	0	0	1698.85	1.0791	0.109831	0.200081		20	40.2274	0.820025	-0.286261	-0.127008		20	36.7041	78.33	112.71	0
ADLSGITGAR	8	P01011	P01011	AACT_HUMAN	SERPINA3	Alpha-1-antichymotrypsin	K	N	ADLSGITGAR	ADLSGITGAR	N-Term(iTRAQ4plex)	0	0	0	1104.61	1.01897	0.0271184	0.117368		4	23.2191	0.834722	-0.260633	-0.10138		4	20.94	57.5	59.49	0
EQLSLLDR	29	P01011	P01011	AACT_HUMAN	SERPINA3	Alpha-1-antichymotrypsin	K	F	EQLSLLDR	EQLSLLDR	N-Term(iTRAQ4plex)	0	0	0	1117.63	0.985413	-0.0211992	0.0690506		18	23.4371	0.836858	-0.256945	-0.0976925		18	23.0398	45.88	50.74	0
DLDSQTMMVLVNYIFFK	1	P01011	P01011	AACT_HUMAN	SERPINA3	Alpha-1-antichymotrypsin	K	A	DLDSQTMMVLVNYIFFK	DLDSQTMMVLVNYIFFK	N-Term(iTRAQ4plex); M8(Oxidation); N12(Asn->Asp); K17(iTRAQ4plex)	0	0	1	2369.2	0.949649	-0.0745345	0.0157154		1		0.844063	-0.244577	-0.0853238		1		41.91		0
LINDYVK	36	P01011	P01011	AACT_HUMAN	SERPINA3	Alpha-1-antichymotrypsin	K	N	LINDYVK	LINDYVK	N-Term(iTRAQ4plex); K7(iTRAQ4plex)	0	0	0	1152.68	1.10324	0.141748	0.231998		19	9.42425	0.854292	-0.227199	-0.0679463		19	7.44288	55.03	61.52	0
WEMPFDPQDTHQSR	11	P01011	P01011	AACT_HUMAN	SERPINA3	Alpha-1-antichymotrypsin	K	F	WEMPFDPQDTHQSR	WEMPFDPQDTHQSR	N-Term(iTRAQ4plex); M3(Oxidation)	0	0	0	1933.86	0.946819	-0.0788395	0.0114104		9	18.5804	0.858901	-0.219436	-0.0601833		9	18.6274	39.05	47.31	0
DYNLNDILLQLGIEEAFTSK	7	P01011	P01011	AACT_HUMAN	SERPINA3	Alpha-1-antichymotrypsin	R	A	DYNLNDILLQLGIEEAFTSK	DYNLNDILLQLGIEEAFTSK	K20(iTRAQ4plex)	0	0	0	2440.27	0.904877	-0.144206	-0.0539558		3	46.153	0.860235	-0.217198	-0.057945		3	90.8806	52.3	116.03	0
DLDSQTMMVLVNYIFFK	1	P01011	P01011	AACT_HUMAN	SERPINA3	Alpha-1-antichymotrypsin	K	A	DLDSQTMMVLVNYIFFK	DLDSQTMMVLVNYIFFK	M7(Oxidation); M8(Oxidation); K17(iTRAQ4plex)	0	0	0	2240.11	1.02714	0.0386389	0.128889		1		0.864302	-0.210393	-0.0511401		1			42.48	0
LINDYVK	22	P01011	P01011	AACT_HUMAN	SERPINA3	Alpha-1-antichymotrypsin	K	N	LINDYVK	LINDYVK	N-Term(iTRAQ4plex); N3(Asn->Asp); K7(iTRAQ4plex)	0	0	1	1153.67	1.10071	0.138435	0.228685		12	38.7065	0.8679	-0.204399	-0.0451464		12	51.256	55.07	55.65	0
AVLDVFEEGTEASAATAVK	4	P01011	P01011	AACT_HUMAN	SERPINA3	Alpha-1-antichymotrypsin	K	I	AVLDVFEEGTEASAATAVK	AVLDVFEEGTEASAATAVK	K19(iTRAQ4plex)	0	0	0	2052.06	0.573457	-0.802243	-0.711993		3	17.872	0.870975	-0.199297	-0.0400445		3	20.9428	65.76	53.05	0
LYGSEAFATDFQDSAAAKK	2	P01011	P01011	AACT_HUMAN	SERPINA3	Alpha-1-antichymotrypsin	R	L	LYGSEAFATDFQDSAAAKK	LYGSEAFATDFQDSAAAKK	N-Term(iTRAQ4plex); K19(iTRAQ4plex)	0	0	0	2308.17	1.2014	0.26472	0.35497		1		0.892025	-0.164845	-0.00559154		1		69.45	71.49	1
LINDYVK	4	P01011	P01011	AACT_HUMAN	SERPINA3	Alpha-1-antichymotrypsin	K	N	LINDYVK	LINDYVK	K7(iTRAQ4plex)	0	0	0	1008.58	1.17838	0.236807	0.327057		2	27.0378	0.89588	-0.158622	0.000630795		2	47.3399	43.99	41.39	0
MEEVEAMLLPETLK	13	P01011	P01011	AACT_HUMAN	SERPINA3	Alpha-1-antichymotrypsin	K	R	MEEVEAMLLPETLK	MEEVEAMLLPETLK	N-Term(iTRAQ4plex); M1(Oxidation); M7(Oxidation); K14(iTRAQ4plex)	0	0	0	1953.01	1.11553	0.157735	0.247985		9	38.9645	0.904151	-0.145364	0.0138893		9	16.2246	57.62	68.29	0
DYNLNDILLQLGIEEAFTSK	13	P01011	P01011	AACT_HUMAN	SERPINA3	Alpha-1-antichymotrypsin	R	A	DYNLNDILLQLGIEEAFTSK	DYNLNDILLQLGIEEAFTSK	N-Term(iTRAQ4plex); K20(iTRAQ4plex)	0	0	0	2584.38	0.950596	-0.0730957	0.0171542		9	42.9606	0.908092	-0.13909	0.0201628		9	26.1911	55.22	58.52	0
KLINDYVK	6	P01011	P01011	AACT_HUMAN	SERPINA3	Alpha-1-antichymotrypsin	K	N	KLINDYVK	KLINDYVK	N-Term(iTRAQ4plex); K1(iTRAQ4plex); N4(Asn->Asp); K8(iTRAQ4plex)	0	0	1	1425.87	1.09512	0.131095	0.221345		4	3.59006	0.909553	-0.136771	0.0224818		4	10.5586	44.11	47.62	1
LINDYVK	5	P01011	P01011	AACT_HUMAN	SERPINA3	Alpha-1-antichymotrypsin	K	N	LINDYVK	LINDYVK	N3(Asn->Asp); K7(iTRAQ4plex)	0	0	1	1009.57	1.22909	0.297592	0.387842		3	4.7303	0.909831	-0.13633	0.0229228		3	5.622	51.74	46.58	0
MEEVEAMLLPETLK	18	P01011	P01011	AACT_HUMAN	SERPINA3	Alpha-1-antichymotrypsin	K	R	MEEVEAMLLPETLK	MEEVEAMLLPETLK	N-Term(iTRAQ4plex); M7(Oxidation); K14(iTRAQ4plex)	0	0	0	1937.02	1.14402	0.194115	0.284365		14	21.4869	0.91049	-0.135285	0.0239676		14	34.7154	63.98	88.61	0
EIGELYLPK	39	P01011	P01011	AACT_HUMAN	SERPINA3	Alpha-1-antichymotrypsin	R	F	EIGELYLPK	EIGELYLPK	N-Term(iTRAQ4plex); K9(iTRAQ4plex)	0	0	0	1349.79	1.04893	0.0689167	0.159167		24	25.0356	0.912993	-0.131324	0.0279285		24	36.922	49.52	61.27	0
FNRPFLMIIVPTDTQNIFFMSK	2	P01011	P01011	AACT_HUMAN	SERPINA3	Alpha-1-antichymotrypsin	R	V	FNRPFLMIIVPTDTQNIFFMSK	FNRPFLMIIVPTDTQNIFFMSK	M7(Oxidation); M20(Oxidation); K22(iTRAQ4plex)	0	0	0	2835.47	1.06064	0.0849313	0.175181		1		0.922614	-0.116201	0.0430516		1			50.71	0
RLYGSEAFATDFQDSAAAK	2	P01011	P01011	AACT_HUMAN	SERPINA3	Alpha-1-antichymotrypsin	K	K	RLYGSEAFATDFQDSAAAK	RLYGSEAFATDFQDSAAAK	K19(iTRAQ4plex)	0	0	0	2192.07	1.06042	0.0846306	0.17488		2	23.2206	0.923276	-0.115166	0.0440865		2	27.2318		75.43	1
ITDLIKDLDSQTMMVLVNYIFFK	1	P01011	P01011	AACT_HUMAN	SERPINA3	Alpha-1-antichymotrypsin	K	A	ITDLIKDLDSQTMMVLVNYIFFK	ITDLIKDLDSQTMMVLVNYIFFK	N-Term(iTRAQ4plex); K6(iTRAQ4plex); M13(Oxidation); M14(Oxidation); K23(iTRAQ4plex)	0	0	0	3211.74	1.63037	0.705199	0.795449		1		0.966459	-0.0492202	0.110033		1			75.22	1
KLINDYVK	14	P01011	P01011	AACT_HUMAN	SERPINA3	Alpha-1-antichymotrypsin	K	N	KLINDYVK	KLINDYVK	N-Term(iTRAQ4plex); K1(iTRAQ4plex); K8(iTRAQ4plex)	0	0	0	1424.88	1.13076	0.177296	0.267546		8	20.8573	0.969447	-0.0447665	0.114486		8	23.9836	44.11	37.51	1
DEELSCTVVELK	3	P01011	P01011	AACT_HUMAN	SERPINA3	Alpha-1-antichymotrypsin	R	Y	DEELSCTVVELK	DEELSCTVVELK	C6(Methylthio); K12(iTRAQ4plex)	0	0	0	1554.75	0.966816	-0.0486866	0.0415633		3	17.3762	0.971045	-0.0423904	0.116863		3	2.09695		66.37	0
LYGSEAFATDFQDSAAAK	152	P01011	P01011	AACT_HUMAN	SERPINA3	Alpha-1-antichymotrypsin	R	K	LYGSEAFATDFQDSAAAK	LYGSEAFATDFQDSAAAK	N-Term(iTRAQ4plex); K18(iTRAQ4plex)	0	0	0	2180.08	1.07671	0.106623	0.196873		80	23.4581	0.973361	-0.0389525	0.120301		80	23.5226	81.66	101.3	0
NLAVSQVVHK	34	P01011	P01011	AACT_HUMAN	SERPINA3	Alpha-1-antichymotrypsin	R	A	NLAVSQVVHK	NLAVSQVVHK	N-Term(iTRAQ4plex); K10(iTRAQ4plex)	0	0	0	1382.83	1.18287	0.242294	0.332544		17	6.7445	0.989581	-0.0151108	0.144142		17	12.2463	78.11	65.9	0
TLNQSSDELQLSMGNAMFVK	5	P01011	P01011	AACT_HUMAN	SERPINA3	Alpha-1-antichymotrypsin	R	E	TLnQSSDELQLSMGNAMFVK	TLnQSSDELQLSMGNAMFVK	N-Term(iTRAQ4plex); N3(Asn->Asp_18O); M13(Oxidation); M17(Oxidation); K20(iTRAQ4plex)	1	1	0	2536.24	1.35431	0.437559	0.527809		4	16.4676	0.990035	-0.0144483	0.144805		4	27.8737	41.86	46.08	0
NLAVSQVVHK	7	P01011	P01011	AACT_HUMAN	SERPINA3	Alpha-1-antichymotrypsin	R	A	NLAVSQVVHK	NLAVSQVVHK	N-Term(iTRAQ4plex); N1(Asn->Asp); K10(iTRAQ4plex)	0	0	1	1383.82	1.19532	0.257391	0.347641		4	12.6764	0.99062	-0.0135957	0.145657		4	12.7056	72.46	58.37	0
MEEVEAMLLPETLK	5	P01011	P01011	AACT_HUMAN	SERPINA3	Alpha-1-antichymotrypsin	K	R	MEEVEAMLLPETLK	MEEVEAMLLPETLK	M7(Oxidation); K14(iTRAQ4plex)	0	0	0	1792.92	1.14545	0.195914	0.286163		3	1.72316	0.997278	-0.0039317	0.155321		3	0.627288	68.27	70.21	0
NLAVSQVVHK	6	P01011	P01011	AACT_HUMAN	SERPINA3	Alpha-1-antichymotrypsin	R	A	NLAVSQVVHK	NLAVSQVVHK	N-Term(iTRAQ4plex)	0	0	0	1238.73	0.968323	-0.046439	0.0438109		4	13.6667	1.01358	0.0194566	0.17871		4	14.895	52.93	52.07	0
ITDLIKDLDSQTMMVLVNYIFFK	2	P01011	P01011	AACT_HUMAN	SERPINA3	Alpha-1-antichymotrypsin	K	A	ITDLIKDLDSQTMMVLVNYIFFK	ITDLIKDLDSQTMMVLVNYIFFK	N-Term(iTRAQ4plex); K6(iTRAQ4plex); M13(Oxidation); K23(iTRAQ4plex)	0	0	0	3195.74	1.09163	0.126484	0.216734		2	16.6119	1.01424	0.0204054	0.179658		2	54.8464	36.31		1
TLNQSSDELQLSMGNAMFVK	3	P01011	P01011	AACT_HUMAN	SERPINA3	Alpha-1-antichymotrypsin	R	E	TLnQSSDELQLSMGNAMFVK	TLnQSSDELQLSMGNAMFVK	N-Term(iTRAQ4plex); N3(Asn->Asp_18O); N15(Asn->Asp); K20(iTRAQ4plex)	1	1	1	2505.23	1.18402	0.243689	0.333939		2	36.8542	1.01591	0.0227721	0.182025		2	85.8896	49.44	78.49	0
KLINDYVK	2	P01011	P01011	AACT_HUMAN	SERPINA3	Alpha-1-antichymotrypsin	K	N	KLINDYVK	KLINDYVK	N-Term(iTRAQ4plex); N4(Asn->Asp); K8(iTRAQ4plex)	0	0	1	1281.76	1.16976	0.226218	0.316468		1		1.03019	0.0429138	0.202167		1		41.12	41.91	1
ITLLSALVETR	51	P01011	P01011	AACT_HUMAN	SERPINA3	Alpha-1-antichymotrypsin	K	T	ITLLSALVETR	ITLLSALVETR	N-Term(iTRAQ4plex)	0	0	0	1359.83	1.12469	0.169529	0.259779		35	33.0166	1.03874	0.0548408	0.214094		35	28.2316	66.92	70.73	0
FNRPFLMIIVPTDTQNIFFMSK	2	P01011	P01011	AACT_HUMAN	SERPINA3	Alpha-1-antichymotrypsin	R	V	FNRPFLMIIVPTDTQNIFFMSK	FNRPFLMIIVPTDTQNIFFMSK	M7(Oxidation); K22(iTRAQ4plex)	0	0	0	2819.48	0.772139	-0.373067	-0.282817		1		1.0557	0.0782005	0.237453		1			43.47	0
MEEVEAMLLPETLK	1	P01011	P01011	AACT_HUMAN	SERPINA3	Alpha-1-antichymotrypsin	K	R	MEEVEAMLLPETLK	MEEVEAMLLPETLK	M1(Oxidation); M7(Oxidation); K14(iTRAQ4plex)	0	0	0	1808.91	1.04202	0.0593836	0.149633		1		1.06113	0.085596	0.244849		1			100.81	0
YTGNASALFILPDQDK	2	P01011	P01011	AACT_HUMAN	SERPINA3	Alpha-1-antichymotrypsin	K	M	YTGnASALFILPDQDK	YTGnASALFILPDQDK	N-Term(iTRAQ4plex); N4(Asn->Asp_18O); K16(iTRAQ4plex)	1	1	0	2044.07	1.3848	0.469676	0.559926		1		1.0928	0.128031	0.287284		1		51.7	70.33	0
AVLDVFEEGTEASAATAVK	107	P01011	P01011	AACT_HUMAN	SERPINA3	Alpha-1-antichymotrypsin	K	I	AVLDVFEEGTEASAATAVK	AVLDVFEEGTEASAATAVK	N-Term(iTRAQ4plex); K19(iTRAQ4plex)	0	0	0	2196.16	1.08207	0.113799	0.204048		61	28.6468	1.0977	0.134486	0.293739		61	37.8404	106.43	115.71	0
TLNQSSDELQLSMGNAMFVK	10	P01011	P01011	AACT_HUMAN	SERPINA3	Alpha-1-antichymotrypsin	R	E	TLnQSSDELQLSMGNAMFVK	TLnQSSDELQLSMGNAMFVK	N-Term(iTRAQ4plex); N3(Asn->Asp_18O); M17(Oxidation); K20(iTRAQ4plex)	1	1	0	2520.24	1.10033	0.137932	0.228182		9	21.5639	1.101	0.138817	0.29807		9	23.5525	37.47	69.6	0
TLNQSSDELQLSMGNAMFVK	2	P01011	P01011	AACT_HUMAN	SERPINA3	Alpha-1-antichymotrypsin	R	E	TLnQSSDELQLSMGNAMFVK	TLnQSSDELQLSMGNAMFVK	N-Term(iTRAQ4plex); N3(Asn->Asp_18O); K20(iTRAQ4plex)	1	1	0	2504.24	1.04073	0.0576025	0.147852		2	22.346	1.1155	0.157686	0.316939		2	4.13159		46.21	0
WEMPFDPQDTHQSR	9	P01011	P01011	AACT_HUMAN	SERPINA3	Alpha-1-antichymotrypsin	K	F	WEMPFDPQDTHQSR	WEMPFDPQDTHQSR	N-Term(iTRAQ4plex)	0	0	0	1917.87	1.02743	0.039047	0.129297		7	21.5293	1.12107	0.16488	0.324133		7	20.1329	41.43	50.26	0
GKITDLIK	2	P01011	P01011	AACT_HUMAN	SERPINA3	Alpha-1-antichymotrypsin	R	D	GKITDLIK	GKITDLIK	N-Term(iTRAQ4plex); K2(iTRAQ4plex); K8(iTRAQ4plex)	0	0	0	1319.86	1.30342	0.382297	0.472547		2	12.7855	1.15072	0.202542	0.361795		2	3.85016	30.46	25.5	1
TLNQSSDELQLSMGNAMFVK	2	P01011	P01011	AACT_HUMAN	SERPINA3	Alpha-1-antichymotrypsin	R	E	TLNQSSDELQLSMGNAMFVK	TLNQSSDELQLSMGNAMFVK	N-Term(iTRAQ4plex); M13(Oxidation); M17(Oxidation); K20(iTRAQ4plex)	0	0	0	2533.25	0.954882	-0.0666054	0.0236445		2	86.2087	1.16161	0.21612	0.375373		2	24.5311		54.07	0
NLAVSQVVHKAVLDVFEEGTEASAATAVK	1	P01011	P01011	AACT_HUMAN	SERPINA3	Alpha-1-antichymotrypsin	R	I	NLAVSQVVHKAVLDVFEEGTEASAATAVK	NLAVSQVVHKAVLDVFEEGTEASAATAVK	N-Term(iTRAQ4plex); K10(iTRAQ4plex); K29(iTRAQ4plex)	0	0	0	3415.87	0.492271	-1.02248	-0.932226		1		1.16701	0.222819	0.382072		1		32.05		1
FNRPFLMIIVPTDTQNIFFMSK	13	P01011	P01011	AACT_HUMAN	SERPINA3	Alpha-1-antichymotrypsin	R	V	FNRPFLMIIVPTDTQNIFFMSK	FNRPFLMIIVPTDTQNIFFMSK	N-Term(iTRAQ4plex); M7(Oxidation); K22(iTRAQ4plex)	0	0	0	2963.58	1.23191	0.300897	0.391147		8	38.9004	1.22136	0.288494	0.447747		10	42.0747	38.91	82.88	0
FNRPFLMIIVPTDTQNIFFMSK	14	P01011	P01011	AACT_HUMAN	SERPINA3	Alpha-1-antichymotrypsin	R	V	FNRPFLMIIVPTDTQNIFFMSK	FNRPFLMIIVPTDTQNIFFMSK	N-Term(iTRAQ4plex); M7(Oxidation); M20(Oxidation); K22(iTRAQ4plex)	0	0	0	2979.57	1.05171	0.0727358	0.162986		12	42.0655	1.24054	0.310972	0.470225		12	35.5689		70.73	0
MEEVEAMLLPETLK	11	P01011	P01011	AACT_HUMAN	SERPINA3	Alpha-1-antichymotrypsin	K	R	MEEVEAMLLPETLK	MEEVEAMLLPETLK	N-Term(iTRAQ4plex); K14(iTRAQ4plex)	0	0	0	1921.03	1.26099	0.334559	0.424809		9	46.2412	1.25483	0.327491	0.486744		9	8.30883	80.63	82.8	0
GTHVDLGLASANVDFAFSLYK	14	P01011	P01011	AACT_HUMAN	SERPINA3	Alpha-1-antichymotrypsin	R	Q	GTHVDLGLASANVDFAFSLYK	GTHVDLGLASANVDFAFSLYK	N-Term(iTRAQ4plex); K21(iTRAQ4plex)	0	0	0	2513.33	1.02136	0.0304847	0.120735		6	30.384	1.38802	0.473025	0.632278		6	18.9136	70.49	96.36	0
FNRPFLMIIVPTDTQNIFFMSK	4	P01011	P01011	AACT_HUMAN	SERPINA3	Alpha-1-antichymotrypsin	R	V	FNRPFLMIIVPTDTQNIFFMSK	FNRPFLMIIVPTDTQNIFFMSK	N-Term(iTRAQ4plex); K22(iTRAQ4plex)	0	0	0	2947.58	1.12878	0.17476	0.26501		3	6.22129	1.44116	0.527233	0.686486		3	3.40155		50.18	0
APDKNVIFSPLSISTALAFLSLGAHNTTLTEILK	1	P01011	P01011	AACT_HUMAN	SERPINA3	Alpha-1-antichymotrypsin	K	G	APDKNVIFSPLSISTALAFLSLGAHNTTLTEILK	APDKNVIFSPLSISTALAFLSLGAHNTTLTEILK	N-Term(iTRAQ4plex); K4(iTRAQ4plex); N5(Asn->Asp); N26(Asn->Asp); K34(iTRAQ4plex)	0	0	2	4017.26	0.74822	-0.418465	-0.328215		1									63.81	1
YTGNASALFILPDQDKMEEVEAMLLPETLK	1	P01011	P01011	AACT_HUMAN	SERPINA3	Alpha-1-antichymotrypsin	K	R	YTGnASALFILPDQDKMEEVEAMLLPETLK	YTGnASALFILPDQDKMEEVEAMLLPETLK	N-Term(iTRAQ4plex); N4(Asn->Asp_18O); K16(iTRAQ4plex); M23(Oxidation); K30(iTRAQ4plex)	1	1	0	3817.98	2.2089	1.14333	1.23358		1									43.71	1
ITLLSALVETR	4	P01011	P01011	AACT_HUMAN	SERPINA3	Alpha-1-antichymotrypsin	K	T	ITLLSALVETR	ITLLSALVETR		0	0	0	1215.73													59.96	82.12	0
EQLSLLDR	5	P01011	P01011	AACT_HUMAN	SERPINA3	Alpha-1-antichymotrypsin	K	F	EQLSLLDR	EQLSLLDR		0	0	0	973.531													46.76	39.9	0
WEMPFDPQDTHQSR	1	P01011	P01011	AACT_HUMAN	SERPINA3	Alpha-1-antichymotrypsin	K	F	WEMPFDPQDTHQSR	WEMPFDPQDTHQSR		0	0	0	1773.76														58.96	0
TLNQSSDELQLSMGNAMFVK	1	P01011	P01011	AACT_HUMAN	SERPINA3	Alpha-1-antichymotrypsin	R	E	TLNQSSDELQLSMGNAMFVK	TLNQSSDELQLSMGNAMFVK	N3(Asn->Asp); M13(Oxidation); N15(Asn->Asp); K20(iTRAQ4plex)	0	0	2	2375.14														46.37	0
TIVRFNRPFLMIIVPTDTQNIFFMSK	1	P01011	P01011	AACT_HUMAN	SERPINA3	Alpha-1-antichymotrypsin	R	V	TIVRFNRPFLMIIVPTDTQNIFFMSK	TIVRFNRPFLMIIVPTDTQNIFFMSK	N6(Asn->Asp)	0	0	1	3129.68														44.87	1
FNRPFLMIIVPTDTQNIFFMSK	1	P01011	P01011	AACT_HUMAN	SERPINA3	Alpha-1-antichymotrypsin	R	V	FNRPFLMIIVPTDTQNIFFMSK	FNRPFLMIIVPTDTQNIFFMSK	N-Term(iTRAQ4plex); N2(Asn->Asp); M7(Oxidation); M20(Oxidation)	0	0	1	2836.47														38.28	0
TIVRFNRPFLMIIVPTDTQNIFFMSK	1	P01011	P01011	AACT_HUMAN	SERPINA3	Alpha-1-antichymotrypsin	R	V	TIVRFNRPFLMIIVPTDTQNIFFMSK	TIVRFNRPFLMIIVPTDTQNIFFMSK	N6(Asn->Asp); N20(Asn->Asp); M24(Oxidation)	0	0	2	3146.67														37.5	1
DPTFIPAPIQAK	1	P01019	P01019	ANGT_HUMAN	AGT	Angiotensinogen	K	T	DPTFIPAPIQAK	DPTFIPAPIQAK	N-Term(iTRAQ4plex)	0	0	0	1441.82	0.976684	-0.0340358	0.0562141		1		0.907397	-0.140194	0.0190589		1		39.76		0
VANPLSTA	2	P01019	P01019	ANGT_HUMAN	AGT	Angiotensinogen	R	-	VANPLSTA	VANPLSTA	N-Term(iTRAQ4plex)	0	0	0	916.522	0.937414	-0.093242	-0.00299215		2	58.6505	1.00604	0.00868905	0.167942		2	2.06259	38.93		0
AAMVGMLANFLGFR	3	P01019	P01019	ANGT_HUMAN	AGT	Angiotensinogen	R	I	AAMVGMLANFLGFR	AAMVGMLANFLGFR	N-Term(iTRAQ4plex)	0	0	0	1641.87	0.795434	-0.330185	-0.239935		2	25.6583	1.09084	0.125446	0.284699		2	8.64655	44.41	62.19	0
LQAILGVPWK	4	P01019	P01019	ANGT_HUMAN	AGT	Angiotensinogen	R	D	LQAILGVPWK	LQAILGVPWK	K10(iTRAQ4plex)	0	0	0	1268.79	1.20332	0.267019	0.357269		2	13.0894	1.16791	0.223925	0.383178		2	16.9074	67.82	48.68	0
FMQAVTGWK	7	P01019	P01019	ANGT_HUMAN	AGT	Angiotensinogen	R	T	FMQAVTGWK	FMQAVTGWK	M2(Oxidation); K9(iTRAQ4plex)	0	0	0	1227.63	1.22622	0.294215	0.384464		4	2.64856	1.22301	0.290441	0.449694		4	22.8483	46.42	56.58	0
TSPVDEK	11	P01019	P01019	ANGT_HUMAN	AGT	Angiotensinogen	K	A	TSPVDEK	TSPVDEK	N-Term(iTRAQ4plex); K7(iTRAQ4plex)	0	0	0	1063.59	1.07702	0.107041	0.19729		10	65.2029	1.37768	0.462245	0.621498		10	55.5729	44.18	37.9	0
AAMVGMLANFLGFR	2	P01019	P01019	ANGT_HUMAN	AGT	Angiotensinogen	R	I	AAMVGMLAnFLGFR	AAMVGMLAnFLGFR	N-Term(iTRAQ4plex); M3(Oxidation); N9(Asn->Asp_18O)	1	0	0	1660.85	1.05443	0.0764698	0.16672		1		1.38927	0.474325	0.633578		1		36.93	44.57	0
ALQDQLVLVAAK	8	P01019	P01019	ANGT_HUMAN	AGT	Angiotensinogen	K	L	ALQDQLVLVAAK	ALQDQLVLVAAK	N-Term(iTRAQ4plex)	0	0	0	1412.86	0.983426	-0.0241114	0.0661385		4	16.935	1.38987	0.474951	0.634204		4	11.7437	61.63	61.52	0
ADSQAQLLLSTVVGVFTAPGLHLK	23	P01019	P01019	ANGT_HUMAN	AGT	Angiotensinogen	R	Q	ADSQAQLLLSTVVGVFTAPGLHLK	ADSQAQLLLSTVVGVFTAPGLHLK	N-Term(iTRAQ4plex); K24(iTRAQ4plex)	0	0	0	2753.58	1.25669	0.329625	0.419875		8	43.7752	1.43894	0.525005	0.684258		8	50.0039	48.56	72.45	0
FMQAVTGWK	26	P01019	P01019	ANGT_HUMAN	AGT	Angiotensinogen	R	T	FMQAVTGWK	FMQAVTGWK	N-Term(iTRAQ4plex); M2(Oxidation); K9(iTRAQ4plex)	0	0	0	1371.73	1.27672	0.352447	0.442697		17	26.7523	1.49273	0.577949	0.737202		17	22.3226	59.72	66.29	0
DPTFIPAPIQAK	25	P01019	P01019	ANGT_HUMAN	AGT	Angiotensinogen	K	T	DPTFIPAPIQAK	DPTFIPAPIQAK	N-Term(iTRAQ4plex); K12(iTRAQ4plex)	0	0	0	1585.92	0.999331	-0.000966126	0.0892837		14	28.7681	1.51574	0.600022	0.759275		14	57.2387	66.14	58	0
AAMVGMLANFLGFR	17	P01019	P01019	ANGT_HUMAN	AGT	Angiotensinogen	R	I	AAMVGMLANFLGFR	AAMVGMLANFLGFR	N-Term(iTRAQ4plex); M3(Oxidation); M6(Oxidation)	0	0	0	1673.86	1.23128	0.300162	0.390412		10	39.9385	1.52408	0.607943	0.767196		11	52.0661	58.5	62.48	0
AAMVGMLANFLGFR	8	P01019	P01019	ANGT_HUMAN	AGT	Angiotensinogen	R	I	AAMVGMLANFLGFR	AAMVGMLANFLGFR	N-Term(iTRAQ4plex); M6(Oxidation)	0	0	0	1657.87	1.15499	0.207883	0.298133		6	26.1857	1.53052	0.614021	0.773274		6	17.2095	60.93	67.56	0
TIHLTMPQLVLQGSYDLQDLLAQAELPAILHTELNLQK	3	P01019	P01019	ANGT_HUMAN	AGT	Angiotensinogen	R	L	TIHLTMPQLVLQGSYDLQDLLAQAELPAILHTELNLQK	TIHLTMPQLVLQGSYDLQDLLAQAELPAILHTELNLQK	N-Term(iTRAQ4plex); M6(Oxidation); K38(iTRAQ4plex)	0	0	0	4572.5							1.5556	0.637475	0.796728		1			37.46	0
VGEVLNSIFFELEADER	4	P01019	P01019	ANGT_HUMAN	AGT	Angiotensinogen	R	E	VGEVLNSIFFELEADER	VGEVLNSIFFELEADER	N-Term(iTRAQ4plex)	0	0	0	2111.08	1.50378	0.588594	0.678844		2	1.47988	1.65101	0.723348	0.882601		2	2.47962	55.17	76.95	0
LQAILGVPWK	22	P01019	P01019	ANGT_HUMAN	AGT	Angiotensinogen	R	D	LQAILGVPWK	LQAILGVPWK	N-Term(iTRAQ4plex); K10(iTRAQ4plex)	0	0	0	1412.89	1.24652	0.317907	0.408157		15	18.5513	1.66242	0.733281	0.892534		15	47.3436	71.64	65.01	0
VEGLTFQQNSLNWMK	7	P01019	P01019	ANGT_HUMAN	AGT	Angiotensinogen	K	K	VEGLTFQQNSLNWMK	VEGLTFQQNSLNWMK	N-Term(iTRAQ4plex); N9(Asn->Asp); K15(iTRAQ4plex)	0	0	1	2084.07	1.32365	0.404521	0.494771		4	3.7856	1.67527	0.744394	0.903647		4	9.04918	60.3	81.84	0
SLDFTELDVAAEK	23	P01019	P01019	ANGT_HUMAN	AGT	Angiotensinogen	R	I	SLDFTELDVAAEK	SLDFTELDVAAEK	N-Term(iTRAQ4plex); K13(iTRAQ4plex)	0	0	0	1725.91	1.22724	0.295414	0.385664		14	33.6267	1.6884	0.755654	0.914907		14	34.1837	71.34	117.15	0
ALQDQLVLVAAK	27	P01019	P01019	ANGT_HUMAN	AGT	Angiotensinogen	K	L	ALQDQLVLVAAK	ALQDQLVLVAAK	N-Term(iTRAQ4plex); K12(iTRAQ4plex)	0	0	0	1556.96	1.29309	0.370827	0.461077		13	36.4197	1.71655	0.779515	0.938768		13	37.3406	79.16	109.33	0
FMQAVTGWK	5	P01019	P01019	ANGT_HUMAN	AGT	Angiotensinogen	R	T	FMQAVTGWK	FMQAVTGWK	K9(iTRAQ4plex)	0	0	0	1211.64	1.37647	0.460972	0.551222		3	44.7361	1.75781	0.813781	0.973034		3	23.923	51.1	48.68	0
FMQAVTGWK	33	P01019	P01019	ANGT_HUMAN	AGT	Angiotensinogen	R	T	FMQAVTGWK	FMQAVTGWK	N-Term(iTRAQ4plex); K9(iTRAQ4plex)	0	0	0	1355.74	1.34191	0.424283	0.514533		19	23.7098	1.81916	0.863272	1.02252		19	25.1204	65.11	72.82	0
VEGLTFQQNSLNWMK	1	P01019	P01019	ANGT_HUMAN	AGT	Angiotensinogen	K	K	VEGLTFQQNSLNWMK	VEGLTFQQNSLNWMK	N-Term(iTRAQ4plex); N9(Asn->Asp); M14(Oxidation); K15(iTRAQ4plex)	0	0	1	2100.07	1.31507	0.395137	0.485387		1		1.82321	0.866484	1.02574		1		46.75		0
ADSQAQLLLSTVVGVFTAPGLHLK	4	P01019	P01019	ANGT_HUMAN	AGT	Angiotensinogen	R	Q	ADSQAQLLLSTVVGVFTAPGLHLK	ADSQAQLLLSTVVGVFTAPGLHLK	K24(iTRAQ4plex)	0	0	0	2609.48	0.825555	-0.276564	-0.186314		1		1.83623	0.876744	1.036		2	28.4965	30.8	99.93	0
AAMVGMLANFLGFR	1	P01019	P01019	ANGT_HUMAN	AGT	Angiotensinogen	R	I	AAMVGMLANFLGFR	AAMVGMLANFLGFR	N-Term(iTRAQ4plex); N9(Asn->Asp)	0	0	1	1642.86	1.16249	0.217213	0.307463		1		1.86058	0.895755	1.05501		1			69.8	0
LDTEDKLR	1	P01019	P01019	ANGT_HUMAN	AGT	Angiotensinogen	K	A	LDTEDKLR	LDTEDKLR	K6(iTRAQ4plex)	0	0	0	1133.63	1.5056	0.590341	0.68059		1		1.8616	0.896544	1.0558		1		38.34		1
LQAILGVPWKDK	4	P01019	P01019	ANGT_HUMAN	AGT	Angiotensinogen	R	N	LQAILGVPWKDK	LQAILGVPWKDK	N-Term(iTRAQ4plex); K10(iTRAQ4plex); K12(iTRAQ4plex)	0	0	0	1800.11	1.24538	0.316589	0.406838		3	4.77586	1.98244	0.987274	1.14653		3	32.7997	43.86	28.09	1
SLDFTELDVAAEK	3	P01019	P01019	ANGT_HUMAN	AGT	Angiotensinogen	R	I	SLDFTELDVAAEK	SLDFTELDVAAEK	N-Term(iTRAQ4plex)	0	0	0	1581.81	1.44492	0.530985	0.621235		2	16.0413	2.23857	1.16258	1.32183		2	14.3559	47.02	78.38	0
VEGLTFQQNSLNWMK	2	P01019	P01019	ANGT_HUMAN	AGT	Angiotensinogen	K	K	VEGLTFQQNSLNWMK	VEGLTFQQNSLNWMK	N-Term(iTRAQ4plex); K15(iTRAQ4plex)	0	0	0	2083.09	1.79205	0.841608	0.931858		1		2.50155	1.32282	1.48208		1		39.29	55.19	0
VLSALQAVQGLLVAQGR	2	P01019	P01019	ANGT_HUMAN	AGT	Angiotensinogen	K	A	VLSALQAVQGLLVAQGR	VLSALQAVQGLLVAQGR	N-Term(iTRAQ4plex)	0	0	0	1867.12	2.59033	1.37314	1.46339		1		2.94976	1.5606	1.71985		1		62.86	49.46	0
AAMVGMLANFLGFR	4	P01019	P01019	ANGT_HUMAN	AGT	Angiotensinogen	R	I	AAMVGMLANFLGFR	AAMVGMLANFLGFR	M3(Oxidation); M6(Oxidation)	0	0	0	1529.76													58.94	76.26	0
AAMVGMLANFLGFR	2	P01019	P01019	ANGT_HUMAN	AGT	Angiotensinogen	R	I	AAMVGMLANFLGFR	AAMVGMLANFLGFR	M6(Oxidation)	0	0	0	1513.77													48.75	74.08	0
ADSQAQLLLSTVVGVFTAPGLHLK	2	P01019	P01019	ANGT_HUMAN	AGT	Angiotensinogen	R	Q	ADSQAQLLLSTVVGVFTAPGLHLK	ADSQAQLLLSTVVGVFTAPGLHLK		0	0	0	2465.37													37.65	57.38	0
VYIHPFHLVIHNESTCEQLAK	1	P01019	P01019	ANGT_HUMAN	AGT	Angiotensinogen	R	A	VYIHPFHLVIHnESTCEQLAK	VYIHPFHLVIHnESTCEQLAK	N-Term(iTRAQ4plex); N12(Asn->Asp_18O); C16(Methylthio); K21(iTRAQ4plex)	1	1	0	2815.44													36.52		0
TIHLTMPQLVLQGSYDLQDLLAQAELPAILHTELNLQK	1	P01019	P01019	ANGT_HUMAN	AGT	Angiotensinogen	R	L	TIHLTMPQLVLQGSYDLQDLLAQAELPAILHTELNLQK	TIHLTMPQLVLQGSYDLQDLLAQAELPAILHTELNLQK	K38(iTRAQ4plex)	0	0	0	4412.4														70.54	0
TIHLTMPQLVLQGSYDLQDLLAQAELPAILHTELNLQK	2	P01019	P01019	ANGT_HUMAN	AGT	Angiotensinogen	R	L	TIHLTMPQLVLQGSYDLQDLLAQAELPAILHTELNLQK	TIHLTMPQLVLQGSYDLQDLLAQAELPAILHTELNLQK	M6(Oxidation); N35(Asn->Asp)	0	0	1	4285.29														68.15	0
AAMVGMLANFLGFR	1	P01019	P01019	ANGT_HUMAN	AGT	Angiotensinogen	R	I	AAMVGMLANFLGFR	AAMVGMLANFLGFR		0	0	0	1497.77														65.99	0
IYGMHSELWGVVHGATVLSPTAVFGTLASLYLGALDHTADR	1	P01019	P01019	ANGT_HUMAN	AGT	Angiotensinogen	R	L	IYGMHSELWGVVHGATVLSPTAVFGTLASLYLGALDHTADR	IYGMHSELWGVVHGATVLSPTAVFGTLASLYLGALDHTADR	N-Term(iTRAQ4plex)	0	0	0	4470.29														56.96	0
VEGLTFQQNSLNWMKK	1	P01019	P01019	ANGT_HUMAN	AGT	Angiotensinogen	K	L	VEGLTFQQNSLNWMKK	VEGLTFQQNSLNWMKK	N-Term(iTRAQ4plex); N9(Asn->Asp); M14(Oxidation)	0	0	1	2084.07														48.14	1
TIHLTMPQLVLQGSYDLQDLLAQAELPAILHTELNLQK	1	P01019	P01019	ANGT_HUMAN	AGT	Angiotensinogen	R	L	TIHLTMPQLVLQGSYDLQDLLAQAELPAILHTELNLQK	TIHLTMPQLVLQGSYDLQDLLAQAELPAILHTELNLQK	M6(Oxidation)	0	0	0	4284.3														45.21	0
TIHLTMPQLVLQGSYDLQDLLAQAELPAILHTELNLQK	1	P01019	P01019	ANGT_HUMAN	AGT	Angiotensinogen	R	L	TIHLTMPQLVLQGSYDLQDLLAQAELPAILHTELNLQK	TIHLTMPQLVLQGSYDLQDLLAQAELPAILHTELNLQK	N-Term(iTRAQ4plex); N35(Asn->Asp); K38(iTRAQ4plex)	0	0	1	4557.51														31	0
TIHLTMPQLVLQGSYDLQDLLAQAELPAILHTELNLQK	1	P01019	P01019	ANGT_HUMAN	AGT	Angiotensinogen	R	L	TIHLTMPQLVLQGSYDLQDLLAQAELPAILHTELNLQK	TIHLTMPQLVLQGSYDLQDLLAQAELPAILHTELNLQK	N-Term(iTRAQ4plex); K38(iTRAQ4plex)	0	0	0	4556.51														27.35	0
KLSFYYLIMAK	1	P01023	P01023	A2MG_HUMAN	A2M	Alpha-2-macroglobulin	K	G	KLSFYYLIMAK	KLSFYYLIMAK	K1(iTRAQ4plex); K11(iTRAQ4plex)	0	0	0	1664.97	0.424793	-1.23517	-1.14492		1		0.297157	-1.7507	-1.59145		1		41.09		1
TEVSSNHVLIYLDK	1	P01023	P01023	A2MG_HUMAN	A2M	Alpha-2-macroglobulin	R	V	TEVSSNHVLIYLDK	TEVSSNHVLIYLDK	K14(iTRAQ4plex)	0	0	0	1761.95	0.553709	-0.8528	-0.76255		1		0.346406	-1.52947	-1.37021		1			64.91	0
IAQWQSFQLEGGLK	3	P01023	P01023	A2MG_HUMAN	A2M	Alpha-2-macroglobulin	R	Q	IAQWQSFQLEGGLK	IAQWQSFQLEGGLK	K14(iTRAQ4plex)	0	0	0	1748.94	0.521755	-0.938555	-0.848305		2	3.32559	0.356645	-1.48744	-1.32819		2	29.2893	37.84	92.62	0
KYSDASDCHGEDSQAFCEK	1	P01023	P01023	A2MG_HUMAN	A2M	Alpha-2-macroglobulin	R	F	KYSDASDCHGEDSQAFCEK	KYSDASDCHGEDSQAFCEK	N-Term(iTRAQ4plex); K1(iTRAQ4plex); C8(Methylthio); C17(Methylthio); K19(iTRAQ4plex)	0	0	0	2644.11	0.698468	-0.517734	-0.427484		1		0.360809	-1.47069	-1.31144		1			38.69	1
DMYSFLEDMGLK	5	P01023	P01023	A2MG_HUMAN	A2M	Alpha-2-macroglobulin	K	A	DMYSFLEDMGLK	DMYSFLEDMGLK	N-Term(iTRAQ4plex); K12(iTRAQ4plex)	0	0	0	1736.85	0.473046	-1.07995	-0.989697		3	1.14368	0.389364	-1.36081	-1.20155		3	22.7457	54.85	92.97	0
YDVENCLANK	3	P01023	P01023	A2MG_HUMAN	A2M	Alpha-2-macroglobulin	K	V	YDVENCLANK	YDVENCLANK	N-Term(iTRAQ4plex); C6(Methylthio); K10(iTRAQ4plex)	0	0	0	1502.72	1.0344	0.0487929	0.139043		3	19.8045	0.396667	-1.334	-1.17475		3	36.8001	41.71		0
VVSMDENFHPLNELIPLVYIQDPK	1	P01023	P01023	A2MG_HUMAN	A2M	Alpha-2-macroglobulin	R	G	VVSMDENFHPLNELIPLVYIQDPK	VVSMDENFHPLNELIPLVYIQDPK	N-Term(iTRAQ4plex); N12(Asn->Asp); K24(iTRAQ4plex)	0	0	1	3099.63	0.588565	-0.764726	-0.674476		1		0.417433	-1.26038	-1.10113		1			39.73	0
AAQVTIQSSGTFSSK	2	P01023	P01023	A2MG_HUMAN	A2M	Alpha-2-macroglobulin	K	F	AAQVTIQSSGTFSSK	AAQVTIQSSGTFSSK	K15(iTRAQ4plex)	0	0	0	1655.87	0.604083	-0.727182	-0.636932		1		0.443801	-1.17202	-1.01276		1		40.02	126.61	0
LLLQQVSLPELPGEYSMK	6	P01023	P01023	A2MG_HUMAN	A2M	Alpha-2-macroglobulin	R	V	LLLQQVSLPELPGEYSMK	LLLQQVSLPELPGEYSMK	N-Term(iTRAQ4plex); M17(Oxidation); K18(iTRAQ4plex)	0	0	0	2349.3	0.674961	-0.567123	-0.476874		5	24.086	0.448927	-1.15545	-0.996195		5	6.72122	41.33	64.12	0
YSDASDCHGEDSQAFCEK	4	P01023	P01023	A2MG_HUMAN	A2M	Alpha-2-macroglobulin	K	F	YSDASDCHGEDSQAFCEK	YSDASDCHGEDSQAFCEK	N-Term(iTRAQ4plex); C7(Methylthio); C16(Methylthio); K18(iTRAQ4plex)	0	0	0	2371.92	0.772101	-0.373139	-0.282889		2	64.2915	0.461083	-1.1169	-0.957648		2	23.3056	51.92	42.71	0
SLGNVNFTVSAEALESQELCGTEVPSVPEHGR	1	P01023	P01023	A2MG_HUMAN	A2M	Alpha-2-macroglobulin	K	K	SLGNVnFTVSAEALESQELCGTEVPSVPEHGR	SLGNVnFTVSAEALESQELCGTEVPSVPEHGR	N-Term(iTRAQ4plex); N6(Asn->Asp_18O); C20(Methylthio)	1	1	0	3549.67	0.63664	-0.651451	-0.561201		1		0.466391	-1.10039	-0.941136		1			45.24	0
SSSNEEVMFLTVQVK	3	P01023	P01023	A2MG_HUMAN	A2M	Alpha-2-macroglobulin	K	G	SSSNEEVMFLTVQVK	SSSNEEVMFLTVQVK	N-Term(iTRAQ4plex); M8(Oxidation); K15(iTRAQ4plex)	0	0	0	2002.04	0.731622	-0.450829	-0.360579		2	80.006	0.467168	-1.09799	-0.938733		2	81.5778	73.19	69.81	0
TEVSSNHVLIYLDK	7	P01023	P01023	A2MG_HUMAN	A2M	Alpha-2-macroglobulin	R	V	TEVSSNHVLIYLDK	TEVSSNHVLIYLDK	N-Term(iTRAQ4plex); N6(Asn->Asp); K14(iTRAQ4plex)	0	0	1	1907.03	0.721065	-0.471798	-0.381548		4	13.4141	0.495747	-1.01232	-0.853071		4	26.1979	44.37	45.85	0
VTGEGCVYLQTSLK	4	P01023	P01023	A2MG_HUMAN	A2M	Alpha-2-macroglobulin	K	Y	VTGEGCVYLQTSLK	VTGEGCVYLQTSLK	N-Term(iTRAQ4plex); C6(Methylthio); K14(iTRAQ4plex)	0	0	0	1831.96	0.730359	-0.453323	-0.363073		2	67.6178	0.526465	-0.92559	-0.766337		2	64.5053	71.33	100.87	0
DMYSFLEDMGLK	5	P01023	P01023	A2MG_HUMAN	A2M	Alpha-2-macroglobulin	K	A	DMYSFLEDMGLK	DMYSFLEDMGLK	N-Term(iTRAQ4plex); M2(Oxidation); M9(Oxidation); K12(iTRAQ4plex)	0	0	0	1768.84	0.733193	-0.447736	-0.357486		3	6.88377	0.53031	-0.915091	-0.755838		3	15.2541	43.1	79.07	0
FEVQVTVPK	5	P01023	P01023	A2MG_HUMAN	A2M	Alpha-2-macroglobulin	K	I	FEVQVTVPK	FEVQVTVPK	N-Term(iTRAQ4plex); K9(iTRAQ4plex)	0	0	0	1334.79	0.790522	-0.339123	-0.248873		4	75.4558	0.530439	-0.914741	-0.755488		4	68.55	37.6	60.08	0
SLNEEAVK	4	P01023	P01023	A2MG_HUMAN	A2M	Alpha-2-macroglobulin	K	K	SLNEEAVK	SLNEEAVK	K8(iTRAQ4plex)	0	0	0	1033.57	0.822716	-0.281534	-0.191284		2	55.0691	0.536553	-0.898208	-0.738955		2	45.6382	53.5	40.04	0
ETTFNSLLCPSGGEVSEELSLK	1	P01023	P01023	A2MG_HUMAN	A2M	Alpha-2-macroglobulin	K	L	ETTFNSLLCPSGGEVSEELSLK	ETTFNSLLCPSGGEVSEELSLK	N-Term(iTRAQ4plex); N5(Asn->Asp); C9(Methylthio); K22(iTRAQ4plex)	0	0	1	2675.3	0.87475	-0.193058	-0.102808		1		0.542979	-0.881033	-0.72178		1		43.17		0
VTAAPQSVCALR	5	P01023	P01023	A2MG_HUMAN	A2M	Alpha-2-macroglobulin	R	A	VTAAPQSVCALR	VTAAPQSVCALR	N-Term(iTRAQ4plex); C9(Methylthio)	0	0	0	1405.74	0.875664	-0.191551	-0.101301		3	14.1531	0.54597	-0.873107	-0.713854		3	39.7235	51.04	49.1	0
VGFYESDVMGR	5	P01023	P01023	A2MG_HUMAN	A2M	Alpha-2-macroglobulin	R	G	VGFYESDVMGR	VGFYESDVMGR	N-Term(iTRAQ4plex)	0	0	0	1403.67	0.920641	-0.119289	-0.0290388		4	6.42215	0.553999	-0.852045	-0.692792		4	30.7096	42.22	58.93	0
TGTHGLLVK	5	P01023	P01023	A2MG_HUMAN	A2M	Alpha-2-macroglobulin	R	Q	TGTHGLLVK	TGTHGLLVK	N-Term(iTRAQ4plex); K9(iTRAQ4plex)	0	0	0	1213.75	0.813742	-0.297357	-0.207107		4	9.08406	0.568586	-0.814549	-0.655296		4	11.6855	46.23	35.65	0
TEVSSNHVLIYLDK	10	P01023	P01023	A2MG_HUMAN	A2M	Alpha-2-macroglobulin	R	V	TEVSSNHVLIYLDK	TEVSSNHVLIYLDK	N-Term(iTRAQ4plex); K14(iTRAQ4plex)	0	0	0	1906.05	0.792778	-0.33501	-0.24476		6	11.198	0.569689	-0.811753	-0.6525		6	10.0075	53.88	71.86	0
FSGQLNSHGCFYQQVK	1	P01023	P01023	A2MG_HUMAN	A2M	Alpha-2-macroglobulin	K	T	FSGQLNSHGCFYQQVK	FSGQLNSHGCFYQQVK	N-Term(iTRAQ4plex); C10(Methylthio); K16(iTRAQ4plex)	0	0	0	2177.05	0.902978	-0.147238	-0.056988		1		0.572106	-0.805644	-0.646391		1			42.96	0
ALLAYAFALAGNQDKR	1	P01023	P01023	A2MG_HUMAN	A2M	Alpha-2-macroglobulin	K	K	ALLAYAFALAGNQDKR	ALLAYAFALAGNQDKR	N-Term(iTRAQ4plex); N12(Asn->Asp); K15(iTRAQ4plex)	0	0	1	2011.14	0.521933	-0.938064	-0.847814		1		0.590172	-0.760793	-0.60154		1			39.01	1
SASNMAIVDVK	4	P01023	P01023	A2MG_HUMAN	A2M	Alpha-2-macroglobulin	R	M	SASNMAIVDVK	SASNMAIVDVK	N-Term(iTRAQ4plex); N4(Asn->Asp); M5(Oxidation); K11(iTRAQ4plex)	0	0	1	1439.77	0.690641	-0.533992	-0.443742		2	11.9928	0.593807	-0.751933	-0.59268		2	31.1086	49.41	59.14	0
VGFYESDVMGR	2	P01023	P01023	A2MG_HUMAN	A2M	Alpha-2-macroglobulin	R	G	VGFYESDVMGR	VGFYESDVMGR	N-Term(iTRAQ4plex); M9(Oxidation)	0	0	0	1419.67	0.914897	-0.128318	-0.0380684		2	6.46204	0.601674	-0.732947	-0.573694		2	19.6262		62.27	0
DLKPAIVK	2	P01023	P01023	A2MG_HUMAN	A2M	Alpha-2-macroglobulin	R	V	DLKPAIVK	DLKPAIVK	N-Term(iTRAQ4plex); K8(iTRAQ4plex)	0	0	0	1171.76	0.831292	-0.266573	-0.176323		2	37.716	0.605632	-0.723486	-0.564233		2	17.7984	31.93		0
LSFYYLIMAK	6	P01023	P01023	A2MG_HUMAN	A2M	Alpha-2-macroglobulin	K	G	LSFYYLIMAK	LSFYYLIMAK	N-Term(iTRAQ4plex); K10(iTRAQ4plex)	0	0	0	1536.87	0.984639	-0.0223327	0.0679171		4	44.1862	0.613844	-0.704056	-0.544803		4	46.2364	51.55	90.43	0
LLLQQVSLPELPGEYSMK	7	P01023	P01023	A2MG_HUMAN	A2M	Alpha-2-macroglobulin	R	V	LLLQQVSLPELPGEYSMK	LLLQQVSLPELPGEYSMK	N-Term(iTRAQ4plex); K18(iTRAQ4plex)	0	0	0	2333.3	0.921261	-0.118318	-0.0280686		4	64.951	0.61555	-0.700052	-0.540799		4	24.9003	52.74	51.49	0
MCPQLQQYEMHGPEGLR	12	P01023	P01023	A2MG_HUMAN	A2M	Alpha-2-macroglobulin	K	V	MCPQLQQYEMHGPEGLR	MCPQLQQYEMHGPEGLR	N-Term(iTRAQ4plex); M1(Oxidation); C2(Methylthio)	0	0	0	2222.99	0.720888	-0.472154	-0.381904		9	19.8717	0.617553	-0.695366	-0.536113		9	11.4136	42.47	53.87	0
FQVDNNNR	5	P01023	P01023	A2MG_HUMAN	A2M	Alpha-2-macroglobulin	K	L	FQVDNNNR	FQVDNNNR	N-Term(iTRAQ4plex); N6(Asn->Asp)	0	0	1	1151.56	0.794017	-0.332758	-0.242509		3	20.7766	0.621937	-0.685159	-0.525906		3	30.6278	50.4	43.89	0
SASNMAIVDVK	10	P01023	P01023	A2MG_HUMAN	A2M	Alpha-2-macroglobulin	R	M	SASNMAIVDVK	SASNMAIVDVK	N-Term(iTRAQ4plex); K11(iTRAQ4plex)	0	0	0	1422.79	0.838785	-0.253627	-0.163377		5	11.6258	0.622505	-0.683842	-0.524589		5	23.1428	64.55	71.68	0
VSVQLEASPAFLAVPVEK	16	P01023	P01023	A2MG_HUMAN	A2M	Alpha-2-macroglobulin	R	E	VSVQLEASPAFLAVPVEK	VSVQLEASPAFLAVPVEK	N-Term(iTRAQ4plex); K18(iTRAQ4plex)	0	0	0	2172.25	0.980741	-0.0280561	0.0621937		8	27.9679	0.625917	-0.675957	-0.516704		8	43.5069	83.4	79.58	0
FEVQVTVPK	2	P01023	P01023	A2MG_HUMAN	A2M	Alpha-2-macroglobulin	K	I	FEVQVTVPK	FEVQVTVPK	K9(iTRAQ4plex)	0	0	0	1190.69	0.939633	-0.0898311	0.000418727		2	14.1213	0.627238	-0.672916	-0.513663		2	6.10964		41.08	0
SSSNEEVMFLTVQVK	5	P01023	P01023	A2MG_HUMAN	A2M	Alpha-2-macroglobulin	K	G	SSSNEEVMFLTVQVK	SSSNEEVMFLTVQVK	N-Term(iTRAQ4plex); K15(iTRAQ4plex)	0	0	0	1986.05	0.916108	-0.12641	-0.0361601		3	19.9012	0.630818	-0.664703	-0.50545		3	13.8422	51.89	79.05	0
DMYSFLEDMGLK	10	P01023	P01023	A2MG_HUMAN	A2M	Alpha-2-macroglobulin	K	A	DMYSFLEDMGLK	DMYSFLEDMGLK	N-Term(iTRAQ4plex); M2(Oxidation); K12(iTRAQ4plex)	0	0	0	1752.84	0.948157	-0.0768016	0.0134482		7	51.1545	0.633461	-0.658672	-0.499419		7	31.6184	53.11	67.55	0
NALFCLESAWK	2	P01023	P01023	A2MG_HUMAN	A2M	Alpha-2-macroglobulin	R	T	NALFCLESAWK	NALFCLESAWK	N1(Asn->Asp); N-Term(iTRAQ4plex); C5(Methylthio); K11(iTRAQ4plex)	0	0	1	1616.81	0.822054	-0.282695	-0.192445		1		0.636362	-0.65208	-0.492827		1		46.52	69.21	0
AVDQSVLLMKPDAELSASSVYNLLPEK	8	P01023	P01023	A2MG_HUMAN	A2M	Alpha-2-macroglobulin	R	D	AVDQSVLLMKPDAELSASSVYNLLPEK	AVDQSVLLMKPDAELSASSVYNLLPEK	N-Term(iTRAQ4plex); M9(Oxidation); K10(iTRAQ4plex); K27(iTRAQ4plex)	0	0	0	3365.83	0.631988	-0.66203	-0.57178		5	16.2239	0.640198	-0.64341	-0.484157		4	24.4286	43.36	64.45	0
DLTGFPGPLNDQDNEDCINR	6	P01023	P01023	A2MG_HUMAN	A2M	Alpha-2-macroglobulin	K	H	DLTGFPGPLNDQDNEDCINR	DLTGFPGPLNDQDNEDCINR	N-Term(iTRAQ4plex); N14(Asn->Asp); C17(Methylthio)	0	0	1	2424.06	1.04353	0.0614755	0.151725		4	13.1455	0.645234	-0.632105	-0.472852		4	4.25774	45.24	54.06	0
VDLSFSPSQSLPASHAHLR	2	P01023	P01023	A2MG_HUMAN	A2M	Alpha-2-macroglobulin	K	V	VDLSFSPSQSLPASHAHLR	VDLSFSPSQSLPASHAHLR	N-Term(iTRAQ4plex)	0	0	0	2193.15	0.886013	-0.1746	-0.0843497		2	20.2722	0.655313	-0.609743	-0.45049		2	2.09274	49.07	91.15	0
HYDGSYSTFGER	3	P01023	P01023	A2MG_HUMAN	A2M	Alpha-2-macroglobulin	K	Y	HYDGSYSTFGER	HYDGSYSTFGER	N-Term(iTRAQ4plex)	0	0	0	1562.7	0.843451	-0.245624	-0.155374		3	3.1626	0.655737	-0.608811	-0.449558		3	0.432498	39.35	36.62	0
HNVYINGITYTPVSSTNEK	8	P01023	P01023	A2MG_HUMAN	A2M	Alpha-2-macroglobulin	R	D	HNVYINGITYTPVSSTNEK	HNVYINGITYTPVSSTNEK	N-Term(iTRAQ4plex); N2(Asn->Asp); N6(Asn->Asp); K19(iTRAQ4plex)	0	0	2	2427.23	0.943011	-0.0846534	0.00559643		6	19.7749	0.6572	-0.605595	-0.446342		6	31.7594	63.01	49.67	0
SLNEEAVK	12	P01023	P01023	A2MG_HUMAN	A2M	Alpha-2-macroglobulin	K	K	SLNEEAVK	SLNEEAVK	N-Term(iTRAQ4plex); K8(iTRAQ4plex)	0	0	0	1177.67	0.912163	-0.132636	-0.0423862		8	34.301	0.658918	-0.601828	-0.442575		8	23.9589	46.57	47.97	0
GPTQEFK	7	P01023	P01023	A2MG_HUMAN	A2M	Alpha-2-macroglobulin	K	K	GPTQEFK	GPTQEFK	N-Term(iTRAQ4plex); K7(iTRAQ4plex)	0	0	0	1094.61	0.916371	-0.125996	-0.0357457		6	46.7625	0.662708	-0.593554	-0.434301		6	55.9192	43.27	39.2	0
NALFCLESAWK	2	P01023	P01023	A2MG_HUMAN	A2M	Alpha-2-macroglobulin	R	T	NALFCLESAWK	NALFCLESAWK	C5(Methylthio); K11(iTRAQ4plex)	0	0	0	1471.72	0.678735	-0.55908	-0.46883		1		0.664182	-0.590349	-0.431096		1		47.68	63.1	0
NEDSLVFVQTDK	2	P01023	P01023	A2MG_HUMAN	A2M	Alpha-2-macroglobulin	K	S	NEDSLVFVQTDK	NEDSLVFVQTDK	K12(iTRAQ4plex)	0	0	0	1538.78	1.12914	0.175226	0.265476		1		0.668708	-0.580551	-0.421298		1		50.44	49.18	0
DMYSFLEDMGLK	2	P01023	P01023	A2MG_HUMAN	A2M	Alpha-2-macroglobulin	K	A	DMYSFLEDMGLK	DMYSFLEDMGLK	M2(Oxidation); K12(iTRAQ4plex)	0	0	0	1608.74	0.81514	-0.29488	-0.20463		1		0.674459	-0.568198	-0.408945		1		35.79	88.09	0
DLTGFPGPLNDQDNEDCINR	8	P01023	P01023	A2MG_HUMAN	A2M	Alpha-2-macroglobulin	K	H	DLTGFPGPLNDQDNEDCINR	DLTGFPGPLNDQDNEDCINR	N-Term(iTRAQ4plex); N10(Asn->Asp); N14(Asn->Asp); C17(Methylthio)	0	0	2	2425.04	0.909263	-0.137231	-0.0469809		6	31.5049	0.677275	-0.562186	-0.402933		6	18.8264	41.12	76.57	0
TAQEGDHGSHVYTK	3	P01023	P01023	A2MG_HUMAN	A2M	Alpha-2-macroglobulin	K	A	TAQEGDHGSHVYTK	TAQEGDHGSHVYTK	K14(iTRAQ4plex)	0	0	0	1673.8	0.774609	-0.36846	-0.27821		2	18.6274	0.691342	-0.532528	-0.373275		2	6.0483	44.93	76.15	0
AAQVTIQSSGTFSSK	17	P01023	P01023	A2MG_HUMAN	A2M	Alpha-2-macroglobulin	K	F	AAQVTIQSSGTFSSK	AAQVTIQSSGTFSSK	N-Term(iTRAQ4plex); K15(iTRAQ4plex)	0	0	0	1799.97	0.837487	-0.255862	-0.165612		13	31.1034	0.693266	-0.528519	-0.369266		13	24.6691	65.32	83.39	0
SASNMAIVDVK	4	P01023	P01023	A2MG_HUMAN	A2M	Alpha-2-macroglobulin	R	M	SASNMAIVDVK	SASNMAIVDVK	N-Term(iTRAQ4plex); N4(Asn->Asp); K11(iTRAQ4plex)	0	0	1	1423.77	0.934307	-0.0980313	-0.00778141		3	36.1682	0.693648	-0.527725	-0.368472		3	18.4468	58.82	58.59	0
NEDSLVFVQTDK	7	P01023	P01023	A2MG_HUMAN	A2M	Alpha-2-macroglobulin	K	S	NEDSLVFVQTDK	NEDSLVFVQTDK	N-Term(iTRAQ4plex); N1(Asn->Asp); K12(iTRAQ4plex)	0	0	1	1683.87	0.677989	-0.560666	-0.470416		4	53.8769	0.693882	-0.527238	-0.367985		4	23.6519	59.82	77.84	0
ETTFNSLLCPSGGEVSEELSLK	3	P01023	P01023	A2MG_HUMAN	A2M	Alpha-2-macroglobulin	K	L	ETTFNSLLCPSGGEVSEELSLK	ETTFNSLLCPSGGEVSEELSLK	N-Term(iTRAQ4plex); C9(Methylthio); K22(iTRAQ4plex)	0	0	0	2674.32	1.36178	0.445497	0.535747		2	13.6391	0.697636	-0.519455	-0.360202		2	71.3887	56.4	53.42	0
VVSMDENFHPLNELIPLVYIQDPK	1	P01023	P01023	A2MG_HUMAN	A2M	Alpha-2-macroglobulin	R	G	VVSMDENFHPLNELIPLVYIQDPK	VVSMDENFHPLNELIPLVYIQDPK	N-Term(iTRAQ4plex); M4(Oxidation); K24(iTRAQ4plex)	0	0	0	3114.64	0.843648	-0.245287	-0.155037		1		0.699717	-0.515157	-0.355904		1			37.17	0
FSGQLNSHGCFYQQVK	5	P01023	P01023	A2MG_HUMAN	A2M	Alpha-2-macroglobulin	K	T	FSGQLNSHGCFYQQVK	FSGQLNSHGCFYQQVK	N-Term(iTRAQ4plex); N6(Asn->Asp); C10(Methylthio); K16(iTRAQ4plex)	0	0	1	2178.03	1.01201	0.0172176	0.107467		4	2.89896	0.703723	-0.50692	-0.347667		4	19.0159	36.6	65.85	0
LLIYAVLPTGDVIGDSAK	12	P01023	P01023	A2MG_HUMAN	A2M	Alpha-2-macroglobulin	R	Y	LLIYAVLPTGDVIGDSAK	LLIYAVLPTGDVIGDSAK	N-Term(iTRAQ4plex); K18(iTRAQ4plex)	0	0	0	2133.24	0.951635	-0.0715193	0.0187305		6	54.4481	0.710755	-0.492575	-0.333322		6	41.457	100.25	69.23	0
TAQEGDHGSHVYTK	5	P01023	P01023	A2MG_HUMAN	A2M	Alpha-2-macroglobulin	K	A	TAQEGDHGSHVYTK	TAQEGDHGSHVYTK	N-Term(iTRAQ4plex); K14(iTRAQ4plex)	0	0	0	1817.9	0.967013	-0.0483922	0.0418577		4	11.8194	0.710804	-0.492477	-0.333224		4	5.68435	90.22	59.3	0
NEDSLVFVQTDK	12	P01023	P01023	A2MG_HUMAN	A2M	Alpha-2-macroglobulin	K	S	NEDSLVFVQTDK	NEDSLVFVQTDK	N-Term(iTRAQ4plex); K12(iTRAQ4plex)	0	0	0	1682.88	1.05597	0.0785711	0.168821		6	50.1854	0.713677	-0.486657	-0.327404		6	42.2202	68.59	90.01	0
LVHVEEPHTETVR	8	P01023	P01023	A2MG_HUMAN	A2M	Alpha-2-macroglobulin	R	K	LVHVEEPHTETVR	LVHVEEPHTETVR	N-Term(iTRAQ4plex)	0	0	0	1689.9	0.91856	-0.122554	-0.0323037		7	25.5834	0.716184	-0.481598	-0.322345		7	30.7757	43.29	48.82	0
SASNMAIVDVK	1	P01023	P01023	A2MG_HUMAN	A2M	Alpha-2-macroglobulin	R	M	SASNMAIVDVK	SASNMAIVDVK	K11(iTRAQ4plex)	0	0	0	1278.68	0.966966	-0.0484624	0.0417875		1		0.717119	-0.479716	-0.320463		1			75.38	0
ALLAYAFALAGNQDK	2	P01023	P01023	A2MG_HUMAN	A2M	Alpha-2-macroglobulin	K	R	ALLAYAFALAGNQDK	ALLAYAFALAGNQDK	N-Term(iTRAQ4plex); N12(Asn->Asp); K15(iTRAQ4plex)	0	0	1	1855.02	0.747525	-0.419807	-0.329557		2	46.8032	0.718169	-0.477604	-0.318351		2	42.2168	73.85		0
QFSFPLSSEPFQGSYK	2	P01023	P01023	A2MG_HUMAN	A2M	Alpha-2-macroglobulin	K	V	QFSFPLSSEPFQGSYK	QFSFPLSSEPFQGSYK	N-Term(Gln->pyro-Glu); K16(iTRAQ4plex)	0	0	0	1975.96	1.23682	0.306635	0.396885		2	39.0963	0.718509	-0.476923	-0.31767		2	40.9403		49.1	0
QQNAQGGFSSTQDTVVALHALSK	13	P01023	P01023	A2MG_HUMAN	A2M	Alpha-2-macroglobulin	K	Y	QQNAQGGFSSTQDTVVALHALSK	QQNAQGGFSSTQDTVVALHALSK	N-Term(iTRAQ4plex); K23(iTRAQ4plex)	0	0	0	2675.4	1.0009	0.00130011	0.09155		7	28.7216	0.72072	-0.472489	-0.313236		7	19.41	67.57	90.61	0
SASNMAIVDVK	4	P01023	P01023	A2MG_HUMAN	A2M	Alpha-2-macroglobulin	R	M	SASNMAIVDVK	SASNMAIVDVK	M5(Oxidation); K11(iTRAQ4plex)	0	0	0	1294.68	0.846656	-0.240152	-0.149902		2	2.94965	0.729699	-0.454626	-0.295373		2	0.0152115	50.14	63.71	0
QTVSWAVTPK	16	P01023	P01023	A2MG_HUMAN	A2M	Alpha-2-macroglobulin	R	S	QTVSWAVTPK	QTVSWAVTPK	N-Term(iTRAQ4plex); K10(iTRAQ4plex)	0	0	0	1404.81	0.78781	-0.34408	-0.25383		10	47.9128	0.738076	-0.43816	-0.278907		10	18.6523	64.85	75.8	0
MCPQLQQYEMHGPEGLR	6	P01023	P01023	A2MG_HUMAN	A2M	Alpha-2-macroglobulin	K	V	MCPQLQQYEMHGPEGLR	MCPQLQQYEMHGPEGLR	N-Term(iTRAQ4plex); C2(Methylthio)	0	0	0	2206.99	0.944073	-0.083029	0.00722086		4	14.1378	0.752505	-0.410227	-0.250974		4	17.0873	37.08	55.2	0
KLSFYYLIMAK	2	P01023	P01023	A2MG_HUMAN	A2M	Alpha-2-macroglobulin	K	G	KLSFYYLIMAK	KLSFYYLIMAK	N-Term(iTRAQ4plex); K1(iTRAQ4plex); M9(Oxidation); K11(iTRAQ4plex)	0	0	0	1825.07	0.955874	-0.0651076	0.0251423		2	11.2568	0.754676	-0.406071	-0.246818		2	13.281		36.64	1
YDVENCLANK	2	P01023	P01023	A2MG_HUMAN	A2M	Alpha-2-macroglobulin	K	V	YDVENCLANK	YDVENCLANK	C6(Methylthio); K10(iTRAQ4plex)	0	0	0	1358.62	0.9216	-0.117788	-0.0275378		1		0.755571	-0.404361	-0.245108		1		51.94	48.73	0
LHTEAQIQEEGTVVELTGR	27	P01023	P01023	A2MG_HUMAN	A2M	Alpha-2-macroglobulin	K	Q	LHTEAQIQEEGTVVELTGR	LHTEAQIQEEGTVVELTGR	N-Term(iTRAQ4plex)	0	0	0	2254.18	1.02769	0.0394102	0.12966		15	26.3615	0.759659	-0.396576	-0.237323		15	42.3383	53.42	106.82	0
DTVIKPLLVEPEGLEK	5	P01023	P01023	A2MG_HUMAN	A2M	Alpha-2-macroglobulin	K	E	DTVIKPLLVEPEGLEK	DTVIKPLLVEPEGLEK	N-Term(iTRAQ4plex); K5(iTRAQ4plex); K16(iTRAQ4plex)	0	0	0	2212.32	0.984774	-0.0221358	0.0681141		4	17.6919	0.759856	-0.396201	-0.236948		4	2.01904	39.44	52.71	0
QFSFPLSSEPFQGSYK	7	P01023	P01023	A2MG_HUMAN	A2M	Alpha-2-macroglobulin	K	V	QFSFPLSSEPFQGSYK	QFSFPLSSEPFQGSYK	N-Term(iTRAQ4plex); K16(iTRAQ4plex)	0	0	0	2137.09	0.832001	-0.265342	-0.175092		6	10.5769	0.761114	-0.393816	-0.234563		6	21.1143	52.04	67.77	0
HNVYINGITYTPVSSTNEK	8	P01023	P01023	A2MG_HUMAN	A2M	Alpha-2-macroglobulin	R	D	HNVYINGITYTPVSSTNEK	HNVYINGITYTPVSSTNEK	N-Term(iTRAQ4plex); N6(Asn->Asp); K19(iTRAQ4plex)	0	0	1	2426.25	1.04721	0.0665523	0.156802		6	14.8349	0.763321	-0.389639	-0.230386		6	30.6187	53.48	56.2	0
SASNMAIVDVK	4	P01023	P01023	A2MG_HUMAN	A2M	Alpha-2-macroglobulin	R	M	SASNMAIVDVK	SASNMAIVDVK	N-Term(iTRAQ4plex); M5(Oxidation); K11(iTRAQ4plex)	0	0	0	1438.78	1.0011	0.0015897	0.0918396		2	122.36	0.765313	-0.385879	-0.226626		2	118.279	60.41	50.45	0
KDTVIKPLLVEPEGLEK	4	P01023	P01023	A2MG_HUMAN	A2M	Alpha-2-macroglobulin	R	E	KDTVIKPLLVEPEGLEK	KDTVIKPLLVEPEGLEK	K1(iTRAQ4plex); K6(iTRAQ4plex); K17(iTRAQ4plex)	0	0	0	2340.41	0.833885	-0.262079	-0.171829		2	20.123	0.771292	-0.374651	-0.215398		2	32.2631	38.19	27.16	1
SIYKPGQTVK	4	P01023	P01023	A2MG_HUMAN	A2M	Alpha-2-macroglobulin	K	F	SIYKPGQTVK	SIYKPGQTVK	N-Term(iTRAQ4plex); K4(iTRAQ4plex); K10(iTRAQ4plex)	0	0	0	1552.94	1.07799	0.10835	0.1986		2	32.4709	0.772362	-0.372651	-0.213398		2	26.904	50.62	36.4	0
LSFYYLIMAK	2	P01023	P01023	A2MG_HUMAN	A2M	Alpha-2-macroglobulin	K	G	LSFYYLIMAK	LSFYYLIMAK	N-Term(iTRAQ4plex); M8(Oxidation); K10(iTRAQ4plex)	0	0	0	1552.87	1.0012	0.00173341	0.0919833		1		0.773393	-0.370727	-0.211474		1		45.1	63.05	0
ALLAYAFALAGNQDK	9	P01023	P01023	A2MG_HUMAN	A2M	Alpha-2-macroglobulin	K	R	ALLAYAFALAGNQDK	ALLAYAFALAGNQDK	N-Term(iTRAQ4plex); K15(iTRAQ4plex)	0	0	0	1854.04	0.791103	-0.338063	-0.247813		6	33.9517	0.780328	-0.357847	-0.198594		6	36.6955	79.42	77.71	0
NALFCLESAWK	7	P01023	P01023	A2MG_HUMAN	A2M	Alpha-2-macroglobulin	R	T	NALFCLESAWK	NALFCLESAWK	N-Term(iTRAQ4plex); C5(Methylthio); K11(iTRAQ4plex)	0	0	0	1615.82	0.882996	-0.179522	-0.0892717		3	51.8226	0.798758	-0.324169	-0.164916		3	24.2309	53.41	82.37	0
KLSFYYLIMAK	3	P01023	P01023	A2MG_HUMAN	A2M	Alpha-2-macroglobulin	K	G	KLSFYYLIMAK	KLSFYYLIMAK	N-Term(iTRAQ4plex); K1(iTRAQ4plex); K11(iTRAQ4plex)	0	0	0	1809.07	0.966053	-0.0498251	0.0404248		3	46.4293	0.799443	-0.322933	-0.16368		3	48.553	35.02	48.91	1
LPPNVVEESAR	7	P01023	P01023	A2MG_HUMAN	A2M	Alpha-2-macroglobulin	K	A	LPPNVVEESAR	LPPNVVEESAR	N-Term(iTRAQ4plex)	0	0	0	1354.75	0.935253	-0.096571	-0.00632116		5	17.7518	0.801092	-0.31996	-0.160707		5	14.8848	61.34	51.27	0
TEHPFTVEEFVLPK	1	P01023	P01023	A2MG_HUMAN	A2M	Alpha-2-macroglobulin	R	F	TEHPFTVEEFVLPK	TEHPFTVEEFVLPK	K14(iTRAQ4plex)	0	0	0	1816.96	1.37779	0.462351	0.552601		1		0.802456	-0.317506	-0.158253		1			51.52	0
YDVENCLANK	9	P01023	P01023	A2MG_HUMAN	A2M	Alpha-2-macroglobulin	K	V	YDVENCLANK	YDVENCLANK	N-Term(iTRAQ4plex); N5(Asn->Asp); C6(Methylthio); K10(iTRAQ4plex)	0	0	1	1503.7	0.991905	-0.0117264	0.0785234		6	41.9744	0.802971	-0.31658	-0.157327		6	37.5697	58.43	68.8	0
HNVYINGITYTPVSSTNEK	2	P01023	P01023	A2MG_HUMAN	A2M	Alpha-2-macroglobulin	R	D	HNVYINGITYTPVSSTNEK	HNVYINGITYTPVSSTNEK	N6(Asn->Asp); K19(iTRAQ4plex)	0	0	1	2282.14	0.673209	-0.570875	-0.480625		2	43.3993	0.806091	-0.310985	-0.151732		2	33.4428	64.32		0
FQVDNNNR	3	P01023	P01023	A2MG_HUMAN	A2M	Alpha-2-macroglobulin	K	L	FQVDNNNR	FQVDNNNR	N-Term(iTRAQ4plex); N5(Asn->Asp); N6(Asn->Asp)	0	0	2	1152.54	0.958421	-0.0612679	0.028982		2	16.9443	0.807005	-0.30935	-0.150097		2	34.3704	47.16	35.73	0
TGKAAQVTIQSSGTFSSK	2	P01023	P01023	A2MG_HUMAN	A2M	Alpha-2-macroglobulin	R	F	TGKAAQVTIQSSGTFSSK	TGKAAQVTIQSSGTFSSK	K3(iTRAQ4plex); K18(iTRAQ4plex)	0	0	0	2086.14	0.993524	-0.00937399	0.0808759		1		0.814469	-0.296068	-0.136815		1		61.9	56.01	1
TEHPFTVEEFVLPK	5	P01023	P01023	A2MG_HUMAN	A2M	Alpha-2-macroglobulin	R	F	TEHPFTVEEFVLPK	TEHPFTVEEFVLPK	N-Term(iTRAQ4plex); K14(iTRAQ4plex)	0	0	0	1961.06	1.00135	0.00194962	0.0921995		5	5.74774	0.822201	-0.282437	-0.123184		5	3.49637	45.08	63.11	0
KDTVIKPLLVEPEGLEK	1	P01023	P01023	A2MG_HUMAN	A2M	Alpha-2-macroglobulin	R	E	KDTVIKPLLVEPEGLEK	KDTVIKPLLVEPEGLEK	N-Term(iTRAQ4plex); K1(iTRAQ4plex); K6(iTRAQ4plex); K17(iTRAQ4plex)	0	0	0	2484.51	0.828016	-0.27227	-0.18202		1		0.833703	-0.262394	-0.103141		1		47.06		1
QQNAQGGFSSTQDTVVALHALSK	4	P01023	P01023	A2MG_HUMAN	A2M	Alpha-2-macroglobulin	K	Y	QQNAQGGFSSTQDTVVALHALSK	QQNAQGGFSSTQDTVVALHALSK	N-Term(iTRAQ4plex); N3(Asn->Asp); K23(iTRAQ4plex)	0	0	1	2676.38	0.945523	-0.080815	0.00943489		2	39.8271	0.845458	-0.242195	-0.0829424		2	30.9506	78.02	82.91	0
SFVHLEPMSHELPCGHTQTVQAHYILNGGTLLGLK	1	P01023	P01023	A2MG_HUMAN	A2M	Alpha-2-macroglobulin	K	K	SFVHLEPMSHELPCGHTQTVQAHYILNGGTLLGLK	SFVHLEPMSHELPCGHTQTVQAHYILNGGTLLGLK	N-Term(iTRAQ4plex); C14(Methylthio); N27(Asn->Asp); K35(iTRAQ4plex)	0	0	1	4163.11	1.11799	0.160906	0.251155		1		0.847514	-0.238692	-0.0794385		1		37.53		0
DTVIKPLLVEPEGLEK	1	P01023	P01023	A2MG_HUMAN	A2M	Alpha-2-macroglobulin	K	E	DTVIKPLLVEPEGLEK	DTVIKPLLVEPEGLEK	K5(iTRAQ4plex); K16(iTRAQ4plex)	0	0	0	2068.21	1.02883	0.0410011	0.131251		1		0.862337	-0.213676	-0.0544228		1			37.92	0
GEAFTLK	4	P01023	P01023	A2MG_HUMAN	A2M	Alpha-2-macroglobulin	R	A	GEAFTLK	GEAFTLK	N-Term(iTRAQ4plex); K7(iTRAQ4plex)	0	0	0	1053.62	1.23995	0.310286	0.400536		2	87.0529	0.864101	-0.210729	-0.0514757		2	103.007	43.76	49.28	0
IAQWQSFQLEGGLK	16	P01023	P01023	A2MG_HUMAN	A2M	Alpha-2-macroglobulin	R	Q	IAQWQSFQLEGGLK	IAQWQSFQLEGGLK	N-Term(iTRAQ4plex); K14(iTRAQ4plex)	0	0	0	1893.05	1.0714	0.0994907	0.189741		8	23.5625	0.875288	-0.192171	-0.0329181		8	27.4501	70.81	96.99	0
QQNAQGGFSSTQDTVVALHALSK	3	P01023	P01023	A2MG_HUMAN	A2M	Alpha-2-macroglobulin	K	Y	QQNAQGGFSSTQDTVVALHALSK	QQNAQGGFSSTQDTVVALHALSK	N-Term(Gln->pyro-Glu); K23(iTRAQ4plex)	0	0	0	2514.27	1.05615	0.078814	0.169064		2	16.5446	0.886411	-0.173952	-0.0146993		1		59.87	44.6	0
QQNAQGGFSSTQDTVVALHALSK	4	P01023	P01023	A2MG_HUMAN	A2M	Alpha-2-macroglobulin	K	Y	QQNAQGGFSSTQDTVVALHALSK	QQNAQGGFSSTQDTVVALHALSK	N-Term(Gln->pyro-Glu); N3(Asn->Asp); K23(iTRAQ4plex)	0	0	1	2515.25	1.09062	0.125154	0.215404		2	15.7582	0.893376	-0.162661	-0.00340798		1		59.61	40.93	0
SLNEEAVK	4	P01023	P01023	A2MG_HUMAN	A2M	Alpha-2-macroglobulin	K	K	SLNEEAVK	SLNEEAVK	N-Term(iTRAQ4plex); N3(Asn->Asp); K8(iTRAQ4plex)	0	0	1	1178.65	1.15079	0.202628	0.292878		3	64.4841	0.919722	-0.12073	0.038523		3	17.335	42.84	48.82	0
MCPQLQQYEMHGPEGLR	1	P01023	P01023	A2MG_HUMAN	A2M	Alpha-2-macroglobulin	K	V	MCPQLQQYEMHGPEGLR	MCPQLQQYEMHGPEGLR	N-Term(iTRAQ4plex); M1(Oxidation); C2(Methylthio); M10(Oxidation)	0	0	0	2238.99	0.438514	-1.1893	-1.09906		1								34.74		0
VGFYESDVMGR	2	P01023	P01023	A2MG_HUMAN	A2M	Alpha-2-macroglobulin	R	G	VGFYESDVMGR	VGFYESDVMGR		0	0	0	1259.57													59.93	65.08	0
LHTEAQIQEEGTVVELTGR	1	P01023	P01023	A2MG_HUMAN	A2M	Alpha-2-macroglobulin	K	Q	LHTEAQIQEEGTVVELTGR	LHTEAQIQEEGTVVELTGR		0	0	0	2110.08														102.82	0
LVHVEEPHTETVR	1	P01023	P01023	A2MG_HUMAN	A2M	Alpha-2-macroglobulin	R	K	LVHVEEPHTETVR	LVHVEEPHTETVR		0	0	0	1545.8														43.59	0
FYYIYNEK	2	P01024	P01024	CO3_HUMAN	C3	Complement C3	K	G	FYYIYNEK	FYYIYNEK	N-Term(iTRAQ4plex); K8(iTRAQ4plex)	0	0	0	1427.75	0.136037	-2.87793	-2.78768		1		0.0201387	-5.63389	-5.47463		1		36.59	43.01	0
ACEPGVDYVYK	2	P01024	P01024	CO3_HUMAN	C3	Complement C3	K	T	ACEPGVDYVYK	ACEPGVDYVYK	N-Term(iTRAQ4plex); C2(Methylthio); K11(iTRAQ4plex)	0	0	0	1577.76	0.232459	-2.10495	-2.0147		1		0.0241538	-5.37161	-5.21236		1		35.63	64.25	0
SGSDEVQVGQQR	5	P01024	P01024	CO3_HUMAN	C3	Complement C3	K	T	SGSDEVQVGQQR	SGSDEVQVGQQR	N-Term(iTRAQ4plex)	0	0	0	1433.71	0.275443	-1.86018	-1.76993		4	44.6245	0.0291364	-5.10104	-4.94178		2	24.7517	57.85	57.23	0
GQGTLSVVTMYHAK	4	P01024	P01024	CO3_HUMAN	C3	Complement C3	K	A	GQGTLSVVTMYHAK	GQGTLSVVTMYHAK	N-Term(iTRAQ4plex); K14(iTRAQ4plex)	0	0	0	1779.97	0.269063	-1.89398	-1.80373		2	6.26111	0.0332041	-4.91249	-4.75324		1		58.05	62.72	0
YYTYLIMNK	1	P01024	P01024	CO3_HUMAN	C3	Complement C3	R	G	YYTYLIMNK	YYTYLIMNK	N-Term(iTRAQ4plex); K9(iTRAQ4plex)	0	0	0	1496.81	0.289649	-1.78762	-1.69737		1		0.0339393	-4.8809	-4.72165		1			60.19	0
NTMILEICTR	1	P01024	P01024	CO3_HUMAN	C3	Complement C3	K	Y	NTMILEICTR	NTMILEICTR	N-Term(iTRAQ4plex); M3(Oxidation); C8(Methylthio)	0	0	0	1399.69	0.248721	-2.0074	-1.91715		1		0.0376932	-4.72955	-4.5703		1			53.6	0
VQLSNDFDEYIMAIEQTIK	3	P01024	P01024	CO3_HUMAN	C3	Complement C3	K	S	VQLSNDFDEYIMAIEQTIK	VQLSNDFDEYIMAIEQTIK	N-Term(iTRAQ4plex); M12(Oxidation); K19(iTRAQ4plex)	0	0	0	2561.3	0.327471	-1.61056	-1.52031		2	32.563	0.0432545	-4.531	-4.37175		1		78.71	78.14	0
DQLTCNK	2	P01024	P01024	CO3_HUMAN	C3	Complement C3	K	F	DQLTCNK	DQLTCNK	N-Term(iTRAQ4plex); C5(Methylthio); K7(iTRAQ4plex)	0	0	0	1155.58	0.257504	-1.95734	-1.86709		2	72.7987	0.0454915	-4.45826	-4.29901		2	47.1596	38.64		0
ADIGCTPGSGK	5	P01024	P01024	CO3_HUMAN	C3	Complement C3	K	D	ADIGCTPGSGK	ADIGCTPGSGK	N-Term(iTRAQ4plex); C5(Methylthio); K11(iTRAQ4plex)	0	0	0	1339.66	0.259248	-1.94759	-1.85734		3	95.6305	0.049074	-4.3489	-4.18964		3	130.182	62.09	58.22	0
IWDVVEK	4	P01024	P01024	CO3_HUMAN	C3	Complement C3	K	A	IWDVVEK	IWDVVEK	N-Term(iTRAQ4plex); K7(iTRAQ4plex)	0	0	0	1176.69	0.323651	-1.62749	-1.53724		2	51.3264	0.0493115	-4.34193	-4.18268		2	23.0068	42.55	39.89	0
LMNIFLK	5	P01024	P01024	CO3_HUMAN	C3	Complement C3	K	D	LMNIFLK	LMNIFLK	N-Term(iTRAQ4plex); K7(iTRAQ4plex)	0	0	0	1166.73	0.361261	-1.46889	-1.37864		3	30.5953	0.0506293	-4.30388	-4.14463		3	88.7179	43.25	55.31	0
EALKLEEK	1	P01024	P01024	CO3_HUMAN	C3	Complement C3	R	K	EALKLEEK	EALKLEEK	N-Term(iTRAQ4plex); K4(iTRAQ4plex); K8(iTRAQ4plex)	0	0	0	1391.86	0.295026	-1.76109	-1.67084		1		0.0522844	-4.25747	-4.09822		1			39.19	1
VTIKPAPETEK	3	P01024	P01024	CO3_HUMAN	C3	Complement C3	K	R	VTIKPAPETEK	VTIKPAPETEK	N-Term(iTRAQ4plex); K4(iTRAQ4plex); K11(iTRAQ4plex)	0	0	0	1645	0.311557	-1.68243	-1.59218		2	3.70866	0.0529801	-4.23841	-4.07915		2	15.1222	66.05	43.72	0
FYYIYNEK	1	P01024	P01024	CO3_HUMAN	C3	Complement C3	K	G	FYYIYNEK	FYYIYNEK	N-Term(iTRAQ4plex); N6(Asn->Asp); K8(iTRAQ4plex)	0	0	1	1428.73	0.199593	-2.32487	-2.23462		1		0.0543919	-4.20046	-4.04121		1			52.86	0
ENEGFTVTAEGK	5	P01024	P01024	CO3_HUMAN	C3	Complement C3	K	G	ENEGFTVTAEGK	ENEGFTVTAEGK	N-Term(iTRAQ4plex); K12(iTRAQ4plex)	0	0	0	1569.8	0.408327	-1.2922	-1.20195		3	2.04861	0.0550417	-4.18333	-4.02408		3	109.846	79.69	84.98	0
CAEENCFIQK	1	P01024	P01024	CO3_HUMAN	C3	Complement C3	R	S	CAEENCFIQK	CAEENCFIQK	N-Term(iTRAQ4plex); C1(Methylthio); C6(Methylthio); K10(iTRAQ4plex)	0	0	0	1564.69	0.331637	-1.59233	-1.50208		1		0.0586053	-4.09282	-3.93357		1			50.75	0
LMNIFLK	4	P01024	P01024	CO3_HUMAN	C3	Complement C3	K	D	LMNIFLK	LMNIFLK	N-Term(iTRAQ4plex); M2(Oxidation); K7(iTRAQ4plex)	0	0	0	1182.72	0.316645	-1.65906	-1.56881		3	20.2194	0.0597915	-4.06392	-3.90466		3	11.5727	49.89	41.73	0
VSHSEDDCLAFK	5	P01024	P01024	CO3_HUMAN	C3	Complement C3	K	V	VSHSEDDCLAFK	VSHSEDDCLAFK	N-Term(iTRAQ4plex); C8(Methylthio); K12(iTRAQ4plex)	0	0	0	1684.79	0.27608	-1.85684	-1.76659		3	5.82461	0.0602109	-4.05383	-3.89458		3	120.642	43.54	69.5	0
QLANGVDR	3	P01024	P01024	CO3_HUMAN	C3	Complement C3	K	Y	QLANGVDR	QLANGVDR	N-Term(iTRAQ4plex); N4(Asn->Asp)	0	0	1	1017.55	0.257755	-1.95593	-1.86568		2	11.9672	0.0606128	-4.04423	-3.88498		2	100.807	37.37	39.43	0
KQELSEAEQATR	7	P01024	P01024	CO3_HUMAN	C3	Complement C3	K	T	KQELSEAEQATR	KQELSEAEQATR	N-Term(iTRAQ4plex); K1(iTRAQ4plex)	0	0	0	1677.9	0.304663	-1.71471	-1.62446		4	31.9064	0.0607192	-4.0417	-3.88245		4	63.6033	53.82	66.45	1
NTLIIYLDK	6	P01024	P01024	CO3_HUMAN	C3	Complement C3	R	V	NTLIIYLDK	NTLIIYLDK	N-Term(iTRAQ4plex); K9(iTRAQ4plex)	0	0	0	1380.84	0.38122	-1.3913	-1.30105		3	60.5371	0.0610019	-4.035	-3.87575		3	158.392	55.82	58.87	0
VVPEGIR	1	P01024	P01024	CO3_HUMAN	C3	Complement C3	K	M	VVPEGIR	VVPEGIR	N-Term(iTRAQ4plex)	0	0	0	913.56	0.323877	-1.62648	-1.53623		1		0.0610256	-4.03444	-3.87519		1		32.7		0
AVLYNYR	1	P01024	P01024	CO3_HUMAN	C3	Complement C3	R	Q	AVLYNYR	AVLYNYR	N-Term(iTRAQ4plex)	0	0	0	1042.58	0.367783	-1.44308	-1.35283		1		0.062537	-3.99915	-3.83989		1			37.43	0
SGIPIVTSPYQIHFTK	10	P01024	P01024	CO3_HUMAN	C3	Complement C3	R	T	SGIPIVTSPYQIHFTK	SGIPIVTSPYQIHFTK	N-Term(iTRAQ4plex); K16(iTRAQ4plex)	0	0	0	2076.18	0.283815	-1.81698	-1.72673		5	25.8389	0.0645841	-3.95268	-3.79342		5	54.9905	65.49	71.78	0
IPIEDGSGEVVLSR	2	P01024	P01024	CO3_HUMAN	C3	Complement C3	R	K	IPIEDGSGEVVLSR	IPIEDGSGEVVLSR	N-Term(iTRAQ4plex)	0	0	0	1614.88	0.267959	-1.89991	-1.80966		2	3.85673	0.0688645	-3.8601	-3.70084		2	121.346		68.11	0
FVTVQATFGTQVVEK	2	P01024	P01024	CO3_HUMAN	C3	Complement C3	K	V	FVTVQATFGTQVVEK	FVTVQATFGTQVVEK	N-Term(iTRAQ4plex); K15(iTRAQ4plex)	0	0	0	1942.09	0.374581	-1.41665	-1.3264		1		0.0706627	-3.82291	-3.66365		1		53.74	93.91	0
VELLHNPAFCSLATTK	7	P01024	P01024	CO3_HUMAN	C3	Complement C3	R	R	VELLHNPAFCSLATTK	VELLHNPAFCSLATTK	N-Term(iTRAQ4plex); C10(Methylthio); K16(iTRAQ4plex)	0	0	0	2078.11	0.322939	-1.63067	-1.54042		3	70.6127	0.0712369	-3.81123	-3.65198		3	25.8579	62.65	59.57	0
DYAGVFSDAGLTFTSSSGQQTAQR	1	P01024	P01024	CO3_HUMAN	C3	Complement C3	K	A	DYAGVFSDAGLTFTSSSGQQTAQR	DYAGVFSDAGLTFTSSSGQQTAQR	N-Term(iTRAQ4plex)	0	0	0	2638.25	0.207754	-2.26705	-2.1768		1		0.0759532	-3.71875	-3.55949		1			73.04	0
VVLVAVDK	4	P01024	P01024	CO3_HUMAN	C3	Complement C3	R	G	VVLVAVDK	VVLVAVDK	N-Term(iTRAQ4plex); K8(iTRAQ4plex)	0	0	0	1130.74	0.398471	-1.32745	-1.2372		2	71.0501	0.0764434	-3.70946	-3.55021		2	54.0556	57.1	60.96	0
CCEDGMR	2	P01024	P01024	CO3_HUMAN	C3	Complement C3	K	E	CCEDGMR	CCEDGMR	N-Term(iTRAQ4plex); C1(Methylthio); C2(Methylthio)	0	0	0	1049.35	0.181144	-2.46479	-2.37454		1		0.0788622	-3.66452	-3.50527		1		16.94	27.71	0
GVFVLNK	4	P01024	P01024	CO3_HUMAN	C3	Complement C3	K	K	GVFVLNK	GVFVLNK	N-Term(iTRAQ4plex); K7(iTRAQ4plex)	0	0	0	1064.68	0.264386	-1.91928	-1.82903		2	68.1803	0.07889	-3.66401	-3.50476		2	4.64831	46.38	36.8	0
YYTYLIMNK	6	P01024	P01024	CO3_HUMAN	C3	Complement C3	R	G	YYTYLIMNK	YYTYLIMNK	N-Term(iTRAQ4plex); M7(Oxidation); K9(iTRAQ4plex)	0	0	0	1512.8	0.359908	-1.4743	-1.38405		4	29.6802	0.0798433	-3.64669	-3.48743		4	19.2658	44.04	44.58	0
AKDQLTCNK	1	P01024	P01024	CO3_HUMAN	C3	Complement C3	K	F	AKDQLTCNK	AKDQLTCNK	N-Term(iTRAQ4plex); K2(iTRAQ4plex); C7(Methylthio); K9(iTRAQ4plex)	0	0	0	1498.81	0.393085	-1.34709	-1.25684		1		0.0851246	-3.55428	-3.39503		1		46.18		1
AAVYHHFISDGVR	3	P01024	P01024	CO3_HUMAN	C3	Complement C3	K	K	AAVYHHFISDGVR	AAVYHHFISDGVR	N-Term(iTRAQ4plex)	0	0	0	1615.85	0.217036	-2.204	-2.11375		2	0.177761	0.0868463	-3.52539	-3.36614		1		43.96	63.4	0
ISLPESLK	6	P01024	P01024	CO3_HUMAN	C3	Complement C3	R	R	ISLPESLK	ISLPESLK	N-Term(iTRAQ4plex); K8(iTRAQ4plex)	0	0	0	1174.73	0.290964	-1.78109	-1.69084		4	74.77	0.0878129	-3.50942	-3.35017		4	183.461	51.55	39.42	0
LVLSSEK	1	P01024	P01024	CO3_HUMAN	C3	Complement C3	K	T	LVLSSEK	LVLSSEK	N-Term(iTRAQ4plex); K7(iTRAQ4plex)	0	0	0	1063.67	0.256344	-1.96385	-1.8736		1		0.0887357	-3.49434	-3.33509		1		43.19		0
FISLGEACK	4	P01024	P01024	CO3_HUMAN	C3	Complement C3	R	K	FISLGEACK	FISLGEACK	N-Term(iTRAQ4plex); C8(Methylthio); K9(iTRAQ4plex)	0	0	0	1301.69	0.296943	-1.75174	-1.66149		1		0.0904136	-3.46732	-3.30806		1		48.39	47.17	0
DSCVGSLVVK	5	P01024	P01024	CO3_HUMAN	C3	Complement C3	K	S	DSCVGSLVVK	DSCVGSLVVK	N-Term(iTRAQ4plex); C3(Methylthio); K10(iTRAQ4plex)	0	0	0	1340.72	0.441606	-1.17917	-1.08892		3	3.17213	0.0922641	-3.43809	-3.27883		3	15.3501	67.12	53.56	0
TVMVNIENPEGIPVK	6	P01024	P01024	CO3_HUMAN	C3	Complement C3	R	Q	TVMVNIENPEGIPVK	TVMVNIENPEGIPVK	N-Term(iTRAQ4plex); M3(Oxidation); K15(iTRAQ4plex)	0	0	0	1944.07	0.340881	-1.55266	-1.46241		4	16.2157	0.0934892	-3.41906	-3.2598		3	31.2816	67.83	61.27	0
TFISPIK	6	P01024	P01024	CO3_HUMAN	C3	Complement C3	R	C	TFISPIK	TFISPIK	N-Term(iTRAQ4plex); K7(iTRAQ4plex)	0	0	0	1093.69	0.339359	-1.55912	-1.46887		3	46.4456	0.0939975	-3.41123	-3.25198		3	86.389	44.88	40.34	0
SVQLTEK	6	P01024	P01024	CO3_HUMAN	C3	Complement C3	R	R	SVQLTEK	SVQLTEK	N-Term(iTRAQ4plex); K7(iTRAQ4plex)	0	0	0	1092.66	0.276942	-1.85234	-1.76209		4	35.7817	0.0967521	-3.36956	-3.21031		4	14.8751	46.15	46.77	0
SNLDEDIIAEENIVSR	4	P01024	P01024	CO3_HUMAN	C3	Complement C3	R	S	SNLDEDIIAEENIVSR	SNLDEDIIAEENIVSR	N-Term(iTRAQ4plex)	0	0	0	1961	0.319344	-1.64682	-1.55657		2	16.6708	0.102337	-3.28859	-3.12934		2	36.2116	51.61	67.12	0
EVVADSVWVDVK	5	P01024	P01024	CO3_HUMAN	C3	Complement C3	R	D	EVVADSVWVDVK	EVVADSVWVDVK	N-Term(iTRAQ4plex); K12(iTRAQ4plex)	0	0	0	1633.91	0.376197	-1.41044	-1.32019		3	76.9484	0.102664	-3.284	-3.12475		3	9.05075	59.63	108.52	0
DSITTWEILAVSMSDK	6	P01024	P01024	CO3_HUMAN	C3	Complement C3	K	K	DSITTWEILAVSMSDK	DSITTWEILAVSMSDK	N-Term(iTRAQ4plex); M13(Oxidation); K16(iTRAQ4plex)	0	0	0	2100.08	0.262204	-1.93124	-1.84099		3	24.3886	0.103323	-3.27476	-3.11551		3	7.43836	63.17	64.33	0
EYVLPSFEVIVEPTEK	3	P01024	P01024	CO3_HUMAN	C3	Complement C3	K	F	EYVLPSFEVIVEPTEK	EYVLPSFEVIVEPTEK	N-Term(iTRAQ4plex); K16(iTRAQ4plex)	0	0	0	2167.18	0.293749	-1.76735	-1.6771		2	74.2874	0.109746	-3.18776	-3.02851		2	136.143	36.68	63.59	0
SSLSVPYVIVPLK	6	P01024	P01024	CO3_HUMAN	C3	Complement C3	K	T	SSLSVPYVIVPLK	SSLSVPYVIVPLK	N-Term(iTRAQ4plex); K13(iTRAQ4plex)	0	0	0	1690.04	0.545071	-0.875483	-0.785233		4	8.37409	0.110082	-3.18335	-3.0241		2	92.1631	54.06	78.94	0
SLYVSATVILHSGSDMVQAER	1	P01024	P01024	CO3_HUMAN	C3	Complement C3	K	S	SLYVSATVILHSGSDMVQAER	SLYVSATVILHSGSDMVQAER	N-Term(iTRAQ4plex); M16(Oxidation)	0	0	0	2423.24	0.313644	-1.6728	-1.58255		1		0.11536	-3.11578	-2.95653		1			46.81	0
IWDVVEK	1	P01024	P01024	CO3_HUMAN	C3	Complement C3	K	A	IWDVVEK	IWDVVEK	K7(iTRAQ4plex)	0	0	0	1032.58	0.438885	-1.18809	-1.09784		1		0.122589	-3.0281	-2.86884		1		56.19		0
AEDLVGK	1	P01024	P01024	CO3_HUMAN	C3	Complement C3	R	S	AEDLVGK	AEDLVGK	N-Term(iTRAQ4plex); K7(iTRAQ4plex)	0	0	0	1019.6	0.4273	-1.22668	-1.13643		1		0.127731	-2.96882	-2.80957		1			36.39	0
GQGTLSVVTMYHAK	4	P01024	P01024	CO3_HUMAN	C3	Complement C3	K	A	GQGTLSVVTMYHAK	GQGTLSVVTMYHAK	N-Term(iTRAQ4plex); M10(Oxidation); K14(iTRAQ4plex)	0	0	0	1795.96	0.372474	-1.42479	-1.33454		3	28.4397	0.142208	-2.81392	-2.65467		3	101.689	62.71	61.61	0
VPVAVQGEDTVQSLTQGDGVAK	8	P01024	P01024	CO3_HUMAN	C3	Complement C3	R	L	VPVAVQGEDTVQSLTQGDGVAK	VPVAVQGEDTVQSLTQGDGVAK	N-Term(iTRAQ4plex); K22(iTRAQ4plex)	0	0	0	2486.34	0.336896	-1.56962	-1.47937		4	41.6387	0.14769	-2.75935	-2.6001		2	9.9991	52	46.5	0
VVLVAVDK	2	P01024	P01024	CO3_HUMAN	C3	Complement C3	R	G	VVLVAVDK	VVLVAVDK	K8(iTRAQ4plex)	0	0	0	986.639	0.33332	-1.58502	-1.49477		1		0.148669	-2.74982	-2.59057		1		41.4	50.61	0
TVMVNIENPEGIPVK	3	P01024	P01024	CO3_HUMAN	C3	Complement C3	R	Q	TVMVNIENPEGIPVK	TVMVNIENPEGIPVK	N-Term(iTRAQ4plex); K15(iTRAQ4plex)	0	0	0	1928.09	0.525067	-0.929428	-0.839178		2	0.141657	0.150788	-2.7294	-2.57015		2	64.0034	56.22	53.4	0
DFDFVPPVVR	1	P01024	P01024	CO3_HUMAN	C3	Complement C3	K	W	DFDFVPPVVR	DFDFVPPVVR	N-Term(iTRAQ4plex)	0	0	0	1334.72	0.470967	-1.0863	-0.996053		1		0.154398	-2.69528	-2.53602		1		40.11		0
QELSEAEQATR	4	P01024	P01024	CO3_HUMAN	C3	Complement C3	K	T	QELSEAEQATR	QELSEAEQATR	N-Term(iTRAQ4plex)	0	0	0	1405.71	0.328068	-1.60793	-1.51768		2	23.6408	0.154868	-2.69089	-2.53164		2	195.145	41.04	55.73	0
IFTVNHK	1	P01024	P01024	CO3_HUMAN	C3	Complement C3	R	L	IFTVNHK	IFTVNHK	N-Term(iTRAQ4plex); N5(Asn->Asp); K7(iTRAQ4plex)	0	0	1	1147.68	0.393886	-1.34415	-1.2539		1		0.158815	-2.65458	-2.49533		1		44.26		0
DTWVEHWPEEDECQDEENQK	4	P01024	P01024	CO3_HUMAN	C3	Complement C3	K	Q	DTWVEHWPEEDECQDEENQK	DTWVEHWPEEDECQDEENQK	N-Term(iTRAQ4plex); C13(Methylthio); K20(iTRAQ4plex)	0	0	0	2880.2	0.321778	-1.63586	-1.54561		3	7.07955	0.162992	-2.61713	-2.45787		2	79.2301	41.05	59.57	0
AVLYNYR	1	P01024	P01024	CO3_HUMAN	C3	Complement C3	R	Q	AVLYNYR	AVLYNYR	N-Term(iTRAQ4plex); N5(Asn->Asp)	0	0	1	1043.56	0.312266	-1.67915	-1.5889		1		0.173874	-2.52389	-2.36464		1		34.45		0
DSITTWEILAVSMSDKK	1	P01024	P01024	CO3_HUMAN	C3	Complement C3	K	G	DSITTWEILAVSMSDKK	DSITTWEILAVSMSDKK	N-Term(iTRAQ4plex); M13(Oxidation); K16(iTRAQ4plex); K17(iTRAQ4plex)	0	0	0	2372.28	0.366498	-1.44812	-1.35787		1		0.178646	-2.48482	-2.32557		1			41.69	1
GYTQQLAFR	3	P01024	P01024	CO3_HUMAN	C3	Complement C3	K	Q	GYTQQLAFR	GYTQQLAFR	N-Term(iTRAQ4plex)	0	0	0	1227.66	0.475165	-1.0735	-0.983251		2	21.2334	0.181189	-2.46444	-2.30518		2	28.3125	42.47	40.42	0
VSHSEDDCLAFK	3	P01024	P01024	CO3_HUMAN	C3	Complement C3	K	V	VSHSEDDCLAFK	VSHSEDDCLAFK	C8(Methylthio); K12(iTRAQ4plex)	0	0	0	1540.7	0.420702	-1.24913	-1.15888		2	39.7891	0.182892	-2.45093	-2.29168		2	56.9343	36.62	34.5	0
RIPIEDGSGEVVLSR	5	P01024	P01024	CO3_HUMAN	C3	Complement C3	K	K	RIPIEDGSGEVVLSR	RIPIEDGSGEVVLSR	N-Term(iTRAQ4plex)	0	0	0	1770.98	0.466856	-1.09895	-1.0087		3	28.744	0.183192	-2.44857	-2.28932		2	76.2631	68.83	81.42	1
VVLVSLQSGYLFIQTDK	2	P01024	P01024	CO3_HUMAN	C3	Complement C3	K	T	VVLVSLQSGYLFIQTDK	VVLVSLQSGYLFIQTDK	N-Term(iTRAQ4plex); K17(iTRAQ4plex)	0	0	0	2198.27	0.305107	-1.71261	-1.62236		1		0.187818	-2.41259	-2.25334		1		48.22	45.73	0
LVAYYTLIGASGQR	1	P01024	P01024	CO3_HUMAN	C3	Complement C3	R	E	LVAYYTLIGASGQR	LVAYYTLIGASGQR	N-Term(iTRAQ4plex)	0	0	0	1655.93	0.210256	-2.24978	-2.15953		1		0.188969	-2.40378	-2.24453		1			64.71	0
LMNIFLK	2	P01024	P01024	CO3_HUMAN	C3	Complement C3	K	D	LMNIFLK	LMNIFLK	K7(iTRAQ4plex)	0	0	0	1022.62	0.410359	-1.28504	-1.19479		1		0.194527	-2.36196	-2.2027		1		43.76	43.74	0
ILLQGTPVAQMTEDAVDAER	3	P01024	P01024	CO3_HUMAN	C3	Complement C3	R	L	ILLQGTPVAQMTEDAVDAER	ILLQGTPVAQMTEDAVDAER	N-Term(iTRAQ4plex); M11(Oxidation)	0	0	0	2317.18	0.464002	-1.1078	-1.01755		2	7.46039	0.199661	-2.32437	-2.16512		1		54.63	63.36	0
DSITTWEILAVSMSDK	3	P01024	P01024	CO3_HUMAN	C3	Complement C3	K	K	DSITTWEILAVSMSDK	DSITTWEILAVSMSDK	N-Term(iTRAQ4plex); K16(iTRAQ4plex)	0	0	0	2084.09	0.295783	-1.75739	-1.66714		2	24.7821	0.210475	-2.24828	-2.08903		1		60.69	41.58	0
SLYVSATVILHSGSDMVQAER	1	P01024	P01024	CO3_HUMAN	C3	Complement C3	K	S	SLYVSATVILHSGSDMVQAER	SLYVSATVILHSGSDMVQAER	N-Term(iTRAQ4plex)	0	0	0	2407.24	0.372109	-1.4262	-1.33595		1		0.211666	-2.24014	-2.08089		1			46.91	0
SEETKENEGFTVTAEGK	1	P01024	P01024	CO3_HUMAN	C3	Complement C3	R	G	SEETKENEGFTVTAEGK	SEETKENEGFTVTAEGK	N-Term(iTRAQ4plex); K5(iTRAQ4plex); K17(iTRAQ4plex)	0	0	0	2288.17	0.381651	-1.38967	-1.29942		1		0.216477	-2.20771	-2.04846		1			38.39	1
TGLQEVEVK	1	P01024	P01024	CO3_HUMAN	C3	Complement C3	K	A	TGLQEVEVK	TGLQEVEVK	K9(iTRAQ4plex)	0	0	0	1146.65	0.360231	-1.47301	-1.38276		1		0.218387	-2.19504	-2.03579		1			37.5	0
AEDLVGK	2	P01024	P01024	CO3_HUMAN	C3	Complement C3	R	S	AEDLVGK	AEDLVGK	K7(iTRAQ4plex)	0	0	0	875.498	0.487836	-1.03553	-0.945281		1		0.221964	-2.1716	-2.01235		1		46.36	35.44	0
SNLDEDIIAEENIVSR	2	P01024	P01024	CO3_HUMAN	C3	Complement C3	R	S	SNLDEDIIAEENIVSR	SNLDEDIIAEENIVSR	N-Term(iTRAQ4plex); N12(Asn->Asp)	0	0	1	1961.98	0.416475	-1.2637	-1.17345		1		0.222678	-2.16697	-2.00772		1		59.84	58.35	0
LKGPLLNK	3	P01024	P01024	CO3_HUMAN	C3	Complement C3	R	F	LKGPLLNK	LKGPLLNK	N-Term(iTRAQ4plex); K2(iTRAQ4plex); K8(iTRAQ4plex)	0	0	0	1314.89	0.409211	-1.28908	-1.19883		2	3.08434	0.225843	-2.14661	-1.98736		2	18.5587	25.04	25.95	1
DMALTAFVLISLQEAK	1	P01024	P01024	CO3_HUMAN	C3	Complement C3	K	D	DMALTAFVLISLQEAK	DMALTAFVLISLQEAK	N-Term(iTRAQ4plex); M2(Oxidation); K16(iTRAQ4plex)	0	0	0	2054.15	0.254275	-1.97554	-1.88529		1		0.236493	-2.08013	-1.92088		1		38.01		0
EDIPPADLSDQVPDTESETR	4	P01024	P01024	CO3_HUMAN	C3	Complement C3	K	I	EDIPPADLSDQVPDTESETR	EDIPPADLSDQVPDTESETR	N-Term(iTRAQ4plex)	0	0	0	2358.11	0.431021	-1.21417	-1.12392		3	5.08783	0.24431	-2.03321	-1.87396		3	51.241	50.27	84.39	0
ISLPESLK	1	P01024	P01024	CO3_HUMAN	C3	Complement C3	R	R	ISLPESLK	ISLPESLK	K8(iTRAQ4plex)	0	0	0	1030.63	0.42575	-1.23192	-1.14167		1		0.246576	-2.0199	-1.86064		1			46.79	0
QPSSAFAAFVK	1	P01024	P01024	CO3_HUMAN	C3	Complement C3	R	R	QPSSAFAAFVK	QPSSAFAAFVK	N-Term(Gln->pyro-Glu); K11(iTRAQ4plex)	0	0	0	1279.68	0.413236	-1.27496	-1.18471		1		0.249286	-2.00412	-1.84487		1		50.68		0
DICEEQVNSLPGSITK	3	P01024	P01024	CO3_HUMAN	C3	Complement C3	K	A	DICEEQVNSLPGSITK	DICEEQVNSLPGSITK	N-Term(iTRAQ4plex); C3(Methylthio); K16(iTRAQ4plex)	0	0	0	2067.03	0.408651	-1.29106	-1.20081		2	17.6468	0.254623	-1.97356	-1.81431		2	4.03206	73.09	96.02	0
TGLQEVEVK	2	P01024	P01024	CO3_HUMAN	C3	Complement C3	K	A	TGLQEVEVK	TGLQEVEVK	N-Term(iTRAQ4plex); K9(iTRAQ4plex)	0	0	0	1290.75	0.486017	-1.04092	-0.950672		2	13.314	0.257348	-1.95821	-1.79895		2	106.473		57.12	0
QPSSAFAAFVK	2	P01024	P01024	CO3_HUMAN	C3	Complement C3	R	R	QPSSAFAAFVK	QPSSAFAAFVK	N-Term(iTRAQ4plex); K11(iTRAQ4plex)	0	0	0	1440.81	0.600574	-0.735585	-0.645335		2	33.4614	0.261107	-1.93729	-1.77804		2	44.0085	44.1	73.59	0
QGALELIK	1	P01024	P01024	CO3_HUMAN	C3	Complement C3	R	K	QGALELIK	QGALELIK	N-Term(Gln->pyro-Glu); K8(iTRAQ4plex)	0	0	0	998.601	0.474074	-1.07682	-0.986565		1		0.261571	-1.93472	-1.77547		1		34.68		0
SYTVAIAGYALAQMGR	1	P01024	P01024	CO3_HUMAN	C3	Complement C3	R	L	SYTVAIAGYALAQMGR	SYTVAIAGYALAQMGR	N-Term(iTRAQ4plex); M14(Oxidation)	0	0	0	1831.95	0.570044	-0.810854	-0.720604		1		0.261612	-1.9345	-1.77525		1			47	0
QLYNVEATSYALLALLQLK	2	P01024	P01024	CO3_HUMAN	C3	Complement C3	K	D	QLYNVEATSYALLALLQLK	QLYNVEATSYALLALLQLK	N-Term(iTRAQ4plex); K19(iTRAQ4plex)	0	0	0	2439.41							0.263126	-1.92618	-1.76692		1		36.25	52.63	0
APSTWLTAYVVK	1	P01024	P01024	CO3_HUMAN	C3	Complement C3	R	V	APSTWLTAYVVK	APSTWLTAYVVK	N-Term(iTRAQ4plex); K12(iTRAQ4plex)	0	0	0	1623.94	0.336687	-1.57052	-1.48027		1		0.265379	-1.91387	-1.75462		1			38.18	0
ENEGFTVTAEGK	1	P01024	P01024	CO3_HUMAN	C3	Complement C3	K	G	ENEGFTVTAEGK	ENEGFTVTAEGK	N-Term(iTRAQ4plex); N2(Asn->Asp); K12(iTRAQ4plex)	0	0	1	1570.79	0.351215	-1.50957	-1.41932		1		0.266555	-1.9075	-1.74824		1		42.87		0
QKPDGVFQEDAPVIHQEMIGGLR	5	P01024	P01024	CO3_HUMAN	C3	Complement C3	K	N	QKPDGVFQEDAPVIHQEMIGGLR	QKPDGVFQEDAPVIHQEMIGGLR	N-Term(iTRAQ4plex); K2(iTRAQ4plex); M18(Oxidation)	0	0	0	2868.49	0.446511	-1.16323	-1.07298		4	13.214	0.267918	-1.90014	-1.74088		3	18.3806	38.09	55.08	0
QGALELIK	5	P01024	P01024	CO3_HUMAN	C3	Complement C3	R	K	QGALELIK	QGALELIK	N-Term(iTRAQ4plex); K8(iTRAQ4plex)	0	0	0	1159.73	0.628499	-0.670018	-0.579768		3	20.9133	0.288822	-1.79175	-1.63249		3	68.7376	39.89	42.53	0
VHQYFNVELIQPGAVK	5	P01024	P01024	CO3_HUMAN	C3	Complement C3	K	V	VHQYFNVELIQPGAVK	VHQYFNVELIQPGAVK	K16(iTRAQ4plex)	0	0	0	1986.09	0.207053	-2.27192	-2.18167		3	29.019	0.296845	-1.75222	-1.59297		1		43.92	87.02	0
EGVQKEDIPPADLSDQVPDTESETR	2	P01024	P01024	CO3_HUMAN	C3	Complement C3	R	I	EGVQKEDIPPADLSDQVPDTESETR	EGVQKEDIPPADLSDQVPDTESETR	N-Term(iTRAQ4plex); K5(iTRAQ4plex)	0	0	0	3043.49	0.910522	-0.135235	-0.044985		1		0.32026	-1.64268	-1.48343		1			55.4	1
KQELSEAEQATR	1	P01024	P01024	CO3_HUMAN	C3	Complement C3	K	T	KQELSEAEQATR	KQELSEAEQATR	N-Term(iTRAQ4plex)	0	0	0	1533.8							0.333088	-1.58602	-1.42677		1			40.36	1
KVEGTAFVIFGIQDGEQR	4	P01024	P01024	CO3_HUMAN	C3	Complement C3	K	I	KVEGTAFVIFGIQDGEQR	KVEGTAFVIFGIQDGEQR	N-Term(iTRAQ4plex); K1(iTRAQ4plex)	0	0	0	2282.24	0.41285	-1.27631	-1.18606		2	22.0523	0.338471	-1.5629	-1.40364		2	9.81294	42.5	65.05	1
DMALTAFVLISLQEAK	2	P01024	P01024	CO3_HUMAN	C3	Complement C3	K	D	DMALTAFVLISLQEAK	DMALTAFVLISLQEAK	N-Term(iTRAQ4plex); K16(iTRAQ4plex)	0	0	0	2038.15	0.396143	-1.33591	-1.24566		1		0.360294	-1.47275	-1.3135		1		62.59	41.93	0
ILLQGTPVAQMTEDAVDAER	7	P01024	P01024	CO3_HUMAN	C3	Complement C3	R	L	ILLQGTPVAQMTEDAVDAER	ILLQGTPVAQMTEDAVDAER	N-Term(iTRAQ4plex)	0	0	0	2301.19	0.553492	-0.853366	-0.763116		4	25.6962	0.362352	-1.46453	-1.30528		4	42.6385	78.9	108.12	0
QKPDGVFQEDAPVIHQEMIGGLR	3	P01024	P01024	CO3_HUMAN	C3	Complement C3	K	N	QKPDGVFQEDAPVIHQEMIGGLR	QKPDGVFQEDAPVIHQEMIGGLR	N-Term(iTRAQ4plex); K2(iTRAQ4plex)	0	0	0	2852.5	0.552617	-0.855649	-0.765399		2	9.38411	0.379853	-1.39649	-1.23723		2	34.8818	38.13	57.82	0
ENEGFTVTAEGK	2	P01024	P01024	CO3_HUMAN	C3	Complement C3	K	G	ENEGFTVTAEGK	ENEGFTVTAEGK	K12(iTRAQ4plex)	0	0	0	1425.7	0.388083	-1.36556	-1.27531		1		0.392134	-1.35058	-1.19133		1		47.43	75.49	0
LKGPLLNK	1	P01024	P01024	CO3_HUMAN	C3	Complement C3	R	F	LKGPLLNK	LKGPLLNK	N-Term(iTRAQ4plex); K8(iTRAQ4plex)	0	0	0	1170.78	0.561189	-0.833442	-0.743192		1		0.41613	-1.26489	-1.10564		1		27.81		1
DICEEQVNSLPGSITK	1	P01024	P01024	CO3_HUMAN	C3	Complement C3	K	A	DICEEQVNSLPGSITK	DICEEQVNSLPGSITK	N-Term(iTRAQ4plex); C3(Methylthio); N8(Asn->Asp); K16(iTRAQ4plex)	0	0	1	2068.02	0.391337	-1.35352	-1.26327		1		0.430631	-1.21548	-1.05622		1		43.82		0
QGALELIK	1	P01024	P01024	CO3_HUMAN	C3	Complement C3	R	K	QGALELIK	QGALELIK	K8(iTRAQ4plex)	0	0	0	1015.63	0.654223	-0.612145	-0.521895		1		0.470597	-1.08744	-0.928184		1		41.99		0
GVFVLNK	2	P01024	P01024	CO3_HUMAN	C3	Complement C3	K	K	GVFVLNK	GVFVLNK	N-Term(iTRAQ4plex); N6(Asn->Asp); K7(iTRAQ4plex)	0	0	1	1065.66	0.52249	-0.936524	-0.846274		1		0.487661	-1.03605	-0.876796		1		51	44.15	0
QKPDGVFQEDAPVIHQEMIGGLR	2	P01024	P01024	CO3_HUMAN	C3	Complement C3	K	N	QKPDGVFQEDAPVIHQEMIGGLR	QKPDGVFQEDAPVIHQEMIGGLR	N-Term(Gln->pyro-Glu); K2(iTRAQ4plex)	0	0	0	2691.37	0.664682	-0.589264	-0.499014		2	41.2768	0.507285	-0.979133	-0.81988		1			63.43	0
QKPDGVFQEDAPVIHQEMIGGLR	3	P01024	P01024	CO3_HUMAN	C3	Complement C3	K	N	QKPDGVFQEDAPVIHQEMIGGLR	QKPDGVFQEDAPVIHQEMIGGLR	N-Term(Gln->pyro-Glu); K2(iTRAQ4plex); M18(Oxidation)	0	0	0	2707.36	0.3232	-1.6295	-1.53925		2	35.8902	0.545109	-0.875385	-0.716132		1			54.28	0
SEETKENEGFTVTAEGK	2	P01024	P01024	CO3_HUMAN	C3	Complement C3	R	G	SEETKENEGFTVTAEGK	SEETKENEGFTVTAEGK	K5(iTRAQ4plex); K17(iTRAQ4plex)	0	0	0	2144.06	0.207403	-2.26949	-2.17924		1								42.45	63.27	1
LESEETMVLEAHDAQGDVPVTVTVHDFPGK	1	P01024	P01024	CO3_HUMAN	C3	Complement C3	R	K	LESEETMVLEAHDAQGDVPVTVTVHDFPGK	LESEETMVLEAHDAQGDVPVTVTVHDFPGK	N-Term(iTRAQ4plex); M7(Oxidation); K30(iTRAQ4plex)	0	0	0	3554.77	0.324749	-1.6226	-1.53235		1									41.11	0
YFKPGMPFDLMVFVTNPDGSPAYR	1	P01024	P01024	CO3_HUMAN	C3	Complement C3	K	V	YFKPGMPFDLMVFVTNPDGSPAYR	YFKPGMPFDLMVFVTNPDGSPAYR	N-Term(iTRAQ4plex); K3(iTRAQ4plex); M6(Oxidation); M11(Oxidation); N16(Asn->Asp)	0	0	1	3070.52	0.353767	-1.49913	-1.40888		1									48.87	0
QPVPGQQMTLK	2	P01024	P01024	CO3_HUMAN	C3	Complement C3	R	I	QPVPGQQMTLK	QPVPGQQMTLK	N-Term(Gln->pyro-Glu); K11(iTRAQ4plex)	0	0	0	1353.73	0.377406	-1.40581	-1.31556		1								39.19	62.33	0
LESEETMVLEAHDAQGDVPVTVTVHDFPGK	1	P01024	P01024	CO3_HUMAN	C3	Complement C3	R	K	LESEETMVLEAHDAQGDVPVTVTVHDFPGK	LESEETMVLEAHDAQGDVPVTVTVHDFPGK	N-Term(iTRAQ4plex); K30(iTRAQ4plex)	0	0	0	3538.76	0.468961	-1.09246	-1.00221		1									44.75	0
VYAYYNLEESCTR	2	P01024	P01024	CO3_HUMAN	C3	Complement C3	K	F	VYAYYNLEESCTR	VYAYYNLEESCTR	N-Term(iTRAQ4plex); C11(Methylthio)	0	0	0	1800.81	0.575876	-0.79617	-0.70592		1								34.13	41.31	0
YFKPGMPFDLMVFVTNPDGSPAYR	1	P01024	P01024	CO3_HUMAN	C3	Complement C3	K	V	YFKPGMPFDLMVFVTNPDGSPAYR	YFKPGMPFDLMVFVTNPDGSPAYR	N-Term(iTRAQ4plex); K3(iTRAQ4plex); M6(Oxidation)	0	0	0	3053.52	0.64372	-0.635495	-0.545245		1									58.66	0
QELSEAEQATR	3	P01024	P01024	CO3_HUMAN	C3	Complement C3	K	T	QELSEAEQATR	QELSEAEQATR	N-Term(Gln->pyro-Glu)	0	0	0	1244.57													74.76	49.19	0
QELSEAEQATR	2	P01024	P01024	CO3_HUMAN	C3	Complement C3	K	T	QELSEAEQATR	QELSEAEQATR		0	0	0	1261.6													52.43	43.3	0
DFDFVPPVVR	1	P01024	P01024	CO3_HUMAN	C3	Complement C3	K	W	DFDFVPPVVR	DFDFVPPVVR		0	0	0	1190.62													38.05		0
VHQYFNVELIQPGAVK	1	P01024	P01024	CO3_HUMAN	C3	Complement C3	K	V	VHQYFNVELIQPGAVK	VHQYFNVELIQPGAVK	N-Term(iTRAQ4plex); K16(iTRAQ4plex)	0	0	0	2130.2														72.82	0
SNLDEDIIAEENIVSR	1	P01024	P01024	CO3_HUMAN	C3	Complement C3	R	S	SNLDEDIIAEENIVSR	SNLDEDIIAEENIVSR	N2(Asn->Asp)	0	0	1	1817.89														62.43	0
VYSLNDDLKPAK	1	P01031	P01031	CO5_HUMAN	C5	Complement C5	R	R	VYSLNDDLKPAK	VYSLNDDLKPAK	N-Term(iTRAQ4plex); K9(iTRAQ4plex); K12(iTRAQ4plex)	0	0	0	1795.04	0.153102	-2.70743	-2.61718		1		0.0173931	-5.84534	-5.68609		1			42.95	0
IDTQDIEASHYR	5	P01031	P01031	CO5_HUMAN	C5	Complement C5	K	G	IDTQDIEASHYR	IDTQDIEASHYR	N-Term(iTRAQ4plex)	0	0	0	1591.79	0.196112	-2.35025	-2.26		4	42.2901	0.0262651	-5.25071	-5.09146		4	25.7564	57.5	85.14	0
GNPPIYR	1	P01031	P01031	CO5_HUMAN	C5	Complement C5	K	F	GNPPIYR	GNPPIYR	N-Term(iTRAQ4plex)	0	0	0	960.54	0.20397	-2.29357	-2.20332		1		0.0292599	-5.09493	-4.93568		1			38.32	0
YGMWTIK	2	P01031	P01031	CO5_HUMAN	C5	Complement C5	R	A	YGMWTIK	YGMWTIK	N-Term(iTRAQ4plex); K7(iTRAQ4plex)	0	0	0	1186.66	0.17581	-2.50791	-2.41766		1		0.0316652	-4.98096	-4.8217		1		37.87	37.49	0
GYGNSDYK	2	P01031	P01031	CO5_HUMAN	C5	Complement C5	R	R	GYGNSDYK	GYGNSDYK	N-Term(iTRAQ4plex); K8(iTRAQ4plex)	0	0	0	1191.59	0.111163	-3.16925	-3.079		2	162.232	0.0359221	-4.79898	-4.63973		2	48.6011	42.18		0
GALHNYK	1	P01031	P01031	CO5_HUMAN	C5	Complement C5	K	M	GALHNYK	GALHNYK	N-Term(iTRAQ4plex); K7(iTRAQ4plex)	0	0	0	1090.63	0.156151	-2.67898	-2.58873		1		0.0376352	-4.73177	-4.57252		1		41.21		0
TSGMQFCVK	3	P01031	P01031	CO5_HUMAN	C5	Complement C5	R	M	TSGMQFCVK	TSGMQFCVK	N-Term(iTRAQ4plex); M4(Oxidation); C7(Methylthio); K9(iTRAQ4plex)	0	0	0	1350.65	0.13328	-2.90746	-2.81721		2	84.533	0.0394444	-4.66404	-4.50478		2	17.189	52	45.17	0
WLSEEQR	2	P01031	P01031	CO5_HUMAN	C5	Complement C5	K	Y	WLSEEQR	WLSEEQR	N-Term(iTRAQ4plex)	0	0	0	1091.56	0.166245	-2.58862	-2.49837		2	15.5531	0.0396597	-4.65618	-4.49693		2	64.9952	35.99	37.35	0
QYLIMGK	2	P01031	P01031	CO5_HUMAN	C5	Complement C5	R	E	QYLIMGK	QYLIMGK	N-Term(iTRAQ4plex); K7(iTRAQ4plex)	0	0	0	1140.67	0.140952	-2.82672	-2.73647		2	40.4867	0.0408216	-4.61452	-4.45527		2	4.74546	42.32		0
LNLVATPLFLKPGIPYPIK	4	P01031	P01031	CO5_HUMAN	C5	Complement C5	K	V	LNLVATPLFLKPGIPYPIK	LNLVATPLFLKPGIPYPIK	N-Term(iTRAQ4plex); K11(iTRAQ4plex); K19(iTRAQ4plex)	0	0	0	2526.59	0.132063	-2.9207	-2.83045		2	23.2595	0.0416859	-4.5843	-4.42504		2	95.38	43.58	43.36	0
IPLDLVPK	10	P01031	P01031	CO5_HUMAN	C5	Complement C5	R	T	IPLDLVPK	IPLDLVPK	N-Term(iTRAQ4plex); K8(iTRAQ4plex)	0	0	0	1182.77	0.218944	-2.19137	-2.10112		5	13.062	0.0425926	-4.55325	-4.394		5	9.18483	43.91	49.39	0
DSEITFIK	3	P01031	P01031	CO5_HUMAN	C5	Complement C5	K	K	DSEITFIK	DSEITFIK	N-Term(iTRAQ4plex); K8(iTRAQ4plex)	0	0	0	1240.71	0.192073	-2.38028	-2.29003		2	3.16377	0.0428042	-4.54611	-4.38685		1		53.69	44.16	0
EGMLSIMSYR	1	P01031	P01031	CO5_HUMAN	C5	Complement C5	K	N	EGMLSIMSYR	EGMLSIMSYR	N-Term(iTRAQ4plex); M3(Oxidation); M7(Oxidation)	0	0	0	1362.65	0.192158	-2.37964	-2.28939		1		0.0444652	-4.49118	-4.33193		1		38.04		0
VCEGAACK	4	P01031	P01031	CO5_HUMAN	C5	Complement C5	K	C	VCEGAACK	VCEGAACK	N-Term(iTRAQ4plex); C2(Methylthio); C7(Methylthio); K8(iTRAQ4plex)	0	0	0	1160.52	0.139217	-2.84459	-2.75434		2	111.399	0.0453783	-4.46185	-4.3026		2	149.752	37.36	44.49	0
GYGNSDYK	3	P01031	P01031	CO5_HUMAN	C5	Complement C5	R	R	GYGNSDYK	GYGNSDYK	N-Term(iTRAQ4plex); N4(Asn->Asp); K8(iTRAQ4plex)	0	0	1	1192.58	0.210573	-2.24761	-2.15736		2	56.5665	0.0473028	-4.40193	-4.24268		2	68.1618	42.51	36.31	0
TDAPDLPEENQAR	10	P01031	P01031	CO5_HUMAN	C5	Complement C5	K	E	TDAPDLPEENQAR	TDAPDLPEENQAR	N-Term(iTRAQ4plex)	0	0	0	1599.77	0.136767	-2.8702	-2.77995		9	59.4337	0.0487024	-4.35986	-4.20061		6	93.6473	60.87	76.49	0
KVTCTNAELVK	1	P01031	P01031	CO5_HUMAN	C5	Complement C5	K	G	KVTCTNAELVK	KVTCTNAELVK	N-Term(iTRAQ4plex); K1(iTRAQ4plex); C4(Methylthio); K11(iTRAQ4plex)	0	0	0	1683.96	0.170236	-2.55439	-2.46414		1		0.0487932	-4.35718	-4.19792		1			50.88	1
VYSLNDDLKPAK	1	P01031	P01031	CO5_HUMAN	C5	Complement C5	R	R	VYSLNDDLKPAK	VYSLNDDLKPAK	K9(iTRAQ4plex); K12(iTRAQ4plex)	0	0	0	1650.94	0.183122	-2.44912	-2.35887		1		0.0494233	-4.33866	-4.17941		1		43.75		0
VFQFLEK	11	P01031	P01031	CO5_HUMAN	C5	Complement C5	R	S	VFQFLEK	VFQFLEK	N-Term(iTRAQ4plex); K7(iTRAQ4plex)	0	0	0	1198.71	0.205225	-2.28472	-2.19447		6	21.8198	0.0497527	-4.32908	-4.16983		6	39.0918	54.23	55.23	0
ENSQYQPIK	4	P01031	P01031	CO5_HUMAN	C5	Complement C5	K	L	ENSQYQPIK	ENSQYQPIK	N-Term(iTRAQ4plex); K9(iTRAQ4plex)	0	0	0	1394.76	0.240504	-2.05587	-1.96562		3	5.23471	0.0504987	-4.30761	-4.14836		3	41.8086	44.42	48.48	0
IEEIAAK	4	P01031	P01031	CO5_HUMAN	C5	Complement C5	K	Y	IEEIAAK	IEEIAAK	N-Term(iTRAQ4plex); K7(iTRAQ4plex)	0	0	0	1061.65	0.12235	-3.03091	-2.94066		2	34.181	0.0511042	-4.29042	-4.13116		2	69.8194	42.93	46.77	0
DVFLEMNIPYSVVR	1	P01031	P01031	CO5_HUMAN	C5	Complement C5	K	G	DVFLEMNIPYSVVR	DVFLEMNIPYSVVR	N-Term(iTRAQ4plex); M6(Oxidation)	0	0	0	1841.96	0.160555	-2.63886	-2.54861		1		0.0512139	-4.28732	-4.12807		1			73.61	0
LSMDIDVSYK	3	P01031	P01031	CO5_HUMAN	C5	Complement C5	R	H	LSMDIDVSYK	LSMDIDVSYK	N-Term(iTRAQ4plex); M3(Oxidation); K10(iTRAQ4plex)	0	0	0	1474.77	0.192854	-2.37442	-2.28417		2	65.0468	0.0526301	-4.24797	-4.08871		2	23.2444	47.61	44.8	0
ITHYNYLILSK	5	P01031	P01031	CO5_HUMAN	C5	Complement C5	K	G	ITHYNYLILSK	ITHYNYLILSK	N-Term(iTRAQ4plex); N5(Asn->Asp); K11(iTRAQ4plex)	0	0	1	1653.95	0.195174	-2.35717	-2.26692		3	12.108	0.0554687	-4.17218	-4.01293		3	219.444	42.71	61.27	0
NADYSYSVWK	4	P01031	P01031	CO5_HUMAN	C5	Complement C5	R	G	NADYSYSVWK	NADYSYSVWK	N-Term(iTRAQ4plex); N1(Asn->Asp); K10(iTRAQ4plex)	0	0	1	1521.75	0.0945227	-3.4032	-3.31295		2	16.0496	0.0560165	-4.158	-3.99875		2	45.1477	48.38	53.86	0
KAFDICPLVK	2	P01031	P01031	CO5_HUMAN	C5	Complement C5	R	I	KAFDICPLVK	KAFDICPLVK	N-Term(iTRAQ4plex); K1(iTRAQ4plex); C6(Methylthio); K10(iTRAQ4plex)	0	0	0	1611.94	0.197607	-2.33929	-2.24904		2	12.8685	0.0580795	-4.10583	-3.94657		2	70.4587		41.39	1
QLPGGQNPVSYVYLEVVSK	5	P01031	P01031	CO5_HUMAN	C5	Complement C5	K	H	QLPGGQNPVSYVYLEVVSK	QLPGGQNPVSYVYLEVVSK	N-Term(iTRAQ4plex); K19(iTRAQ4plex)	0	0	0	2365.3	0.139582	-2.84082	-2.75057		3	36.9626	0.0584437	-4.09681	-3.93756		2	42.4801	43.93	61.6	0
ENSQYQPIK	6	P01031	P01031	CO5_HUMAN	C5	Complement C5	K	L	ENSQYQPIK	ENSQYQPIK	N-Term(iTRAQ4plex); N2(Asn->Asp); K9(iTRAQ4plex)	0	0	1	1395.75	0.200618	-2.31748	-2.22723		4	11.9987	0.0588994	-4.0856	-3.92635		4	53.497	48.74	44.93	0
AFDICPLVK	5	P01031	P01031	CO5_HUMAN	C5	Complement C5	K	I	AFDICPLVK	AFDICPLVK	N-Term(iTRAQ4plex); C5(Methylthio); K9(iTRAQ4plex)	0	0	0	1339.74	0.200551	-2.31796	-2.22771		3	93.1964	0.0591171	-4.08028	-3.92103		3	139.044	49.39	65.65	0
IDTALIK	10	P01031	P01031	CO5_HUMAN	C5	Complement C5	K	A	IDTALIK	IDTALIK	N-Term(iTRAQ4plex); K7(iTRAQ4plex)	0	0	0	1061.69	0.20896	-2.2587	-2.16845		5	15.6218	0.0598264	-4.06307	-3.90382		5	33.8619	42.23	44.55	0
GIYGTISR	2	P01031	P01031	CO5_HUMAN	C5	Complement C5	R	R	GIYGTISR	GIYGTISR	N-Term(iTRAQ4plex)	0	0	0	1010.58	0.225614	-2.14807	-2.05782		1		0.0602447	-4.05302	-3.89377		1		36.65	35.26	0
TSTSEEVCSFYLK	2	P01031	P01031	CO5_HUMAN	C5	Complement C5	K	I	TSTSEEVCSFYLK	TSTSEEVCSFYLK	N-Term(iTRAQ4plex); C8(Methylthio); K13(iTRAQ4plex)	0	0	0	1827.88	0.125934	-2.98926	-2.89901		2	5.00794	0.0612375	-4.02944	-3.87019		2	15.395	44.99	88.19	0
YKEDFSTTGTAYFEVK	1	P01031	P01031	CO5_HUMAN	C5	Complement C5	K	E	YKEDFSTTGTAYFEVK	YKEDFSTTGTAYFEVK	N-Term(iTRAQ4plex); K2(iTRAQ4plex); K16(iTRAQ4plex)	0	0	0	2318.2	0.211585	-2.24069	-2.15044		1		0.0613236	-4.02741	-3.86816		1			51.56	1
NADYSYSVWK	4	P01031	P01031	CO5_HUMAN	C5	Complement C5	R	G	NADYSYSVWK	NADYSYSVWK	N-Term(iTRAQ4plex); K10(iTRAQ4plex)	0	0	0	1520.77	0.166479	-2.58658	-2.49633		3	12.5551	0.0635789	-3.97531	-3.81605		3	41.4283	40.2	74.46	0
LSMDIDVSYK	2	P01031	P01031	CO5_HUMAN	C5	Complement C5	R	H	LSMDIDVSYK	LSMDIDVSYK	N-Term(iTRAQ4plex); K10(iTRAQ4plex)	0	0	0	1458.78	0.192866	-2.37433	-2.28408		2	102.602	0.0651411	-3.94029	-3.78103		1		43.91		0
TGEAVAEK	3	P01031	P01031	CO5_HUMAN	C5	Complement C5	K	D	TGEAVAEK	TGEAVAEK	N-Term(iTRAQ4plex); K8(iTRAQ4plex)	0	0	0	1092.62	0.262567	-1.92924	-1.83899		2	105.484	0.0664449	-3.9117	-3.75245		2	32.8553	37.26	43.24	0
EYVLPHFSVSIEPEYNFIGYK	3	P01031	P01031	CO5_HUMAN	C5	Complement C5	K	N	EYVLPHFSVSIEPEYNFIGYK	EYVLPHFSVSIEPEYNFIGYK	N-Term(iTRAQ4plex); K21(iTRAQ4plex)	0	0	0	2819.46	0.129201	-2.95231	-2.86206		2	59.5409	0.0678875	-3.88071	-3.72146		1		37.35	54.04	0
ELSYYSLEDLNNK	4	P01031	P01031	CO5_HUMAN	C5	Complement C5	K	Y	ELSYYSLEDLNNK	ELSYYSLEDLNNK	N-Term(iTRAQ4plex); N11(Asn->Asp); K13(iTRAQ4plex)	0	0	1	1876.95	0.208451	-2.26222	-2.17197		2	56.7024	0.0697482	-3.8417	-3.68245		2	144.418	48.05	83.17	0
DINYVNPVIK	6	P01031	P01031	CO5_HUMAN	C5	Complement C5	K	W	DINYVNPVIK	DINYVNPVIK	N-Term(iTRAQ4plex); K10(iTRAQ4plex)	0	0	0	1462.85	0.218076	-2.1971	-2.10685		4	61.3375	0.0706167	-3.82385	-3.66459		2	54.7988	47.6	63.96	0
VFQFLEK	3	P01031	P01031	CO5_HUMAN	C5	Complement C5	R	S	VFQFLEK	VFQFLEK	K7(iTRAQ4plex)	0	0	0	1054.61	0.164037	-2.60791	-2.51766		2	23.6879	0.0742339	-3.75178	-3.59253		2	74.9268	40	62.3	0
VYSLNDDLKPAK	1	P01031	P01031	CO5_HUMAN	C5	Complement C5	R	R	VYSLNDDLKPAK	VYSLNDDLKPAK	N-Term(iTRAQ4plex); N5(Asn->Asp); K9(iTRAQ4plex); K12(iTRAQ4plex)	0	0	1	1796.03	0.194267	-2.36389	-2.27364		1		0.0748902	-3.73908	-3.57983		1		37.3		0
QCTMFYSTSNIK	4	P01031	P01031	CO5_HUMAN	C5	Complement C5	K	I	QCTMFYSTSNIK	QCTMFYSTSNIK	N-Term(iTRAQ4plex); C2(Methylthio); K12(iTRAQ4plex)	0	0	0	1756.83	0.193418	-2.37021	-2.27996		2	16.4781	0.0750566	-3.73588	-3.57662		1		43.08	70.87	0
ENSLYLTAFTVIGIR	2	P01031	P01031	CO5_HUMAN	C5	Complement C5	R	K	ENSLYLTAFTVIGIR	ENSLYLTAFTVIGIR	N-Term(iTRAQ4plex)	0	0	0	1841.03	0.182567	-2.4535	-2.36325		1		0.0755805	-3.72584	-3.56659		1		39.67	67.9	0
YVLSPYK	7	P01031	P01031	CO5_HUMAN	C5	Complement C5	K	L	YVLSPYK	YVLSPYK	N-Term(iTRAQ4plex); K7(iTRAQ4plex)	0	0	0	1157.69	0.137131	-2.86637	-2.77612		3	11.9306	0.0756602	-3.72432	-3.56507		3	93.3088	55.44	42.74	0
FQNSAILTIQPK	8	P01031	P01031	CO5_HUMAN	C5	Complement C5	K	Q	FQNSAILTIQPK	FQNSAILTIQPK	N-Term(iTRAQ4plex); K12(iTRAQ4plex)	0	0	0	1647.97	0.210329	-2.24928	-2.15903		5	30.9195	0.0774457	-3.69067	-3.53142		5	155.182	42.08	88.39	0
IDTALIK	2	P01031	P01031	CO5_HUMAN	C5	Complement C5	K	A	IDTALIK	IDTALIK	K7(iTRAQ4plex)	0	0	0	917.581	0.174849	-2.51582	-2.42557		1		0.0842507	-3.56917	-3.40991		1		51.29	35.73	0
ALVEGVDQLFTDYQIK	9	P01031	P01031	CO5_HUMAN	C5	Complement C5	K	D	ALVEGVDQLFTDYQIK	ALVEGVDQLFTDYQIK	N-Term(iTRAQ4plex); K16(iTRAQ4plex)	0	0	0	2127.16	0.200289	-2.31985	-2.2296		5	89.156	0.0859157	-3.54093	-3.38168		4	127.469	51.95	83.7	0
SIVSALK	6	P01031	P01031	CO5_HUMAN	C5	Complement C5	R	R	SIVSALK	SIVSALK	N-Term(iTRAQ4plex); K7(iTRAQ4plex)	0	0	0	1005.66	0.217059	-2.20384	-2.11359		3	19.1486	0.0873744	-3.51665	-3.35739		3	17.5938	48.12	48.77	0
VSITSITVENVFVK	4	P01031	P01031	CO5_HUMAN	C5	Complement C5	K	Y	VSITSITVENVFVK	VSITSITVENVFVK	N-Term(iTRAQ4plex); K14(iTRAQ4plex)	0	0	0	1824.08	0.180905	-2.4667	-2.37645		2	84.2424	0.0900268	-3.4735	-3.31425		1		54.49	72.5	0
KIEEIAAK	2	P01031	P01031	CO5_HUMAN	C5	Complement C5	K	Y	KIEEIAAK	KIEEIAAK	N-Term(iTRAQ4plex); K1(iTRAQ4plex); K8(iTRAQ4plex)	0	0	0	1333.85	0.167591	-2.57698	-2.48673		1		0.0904043	-3.46746	-3.30821		1		30.61	41.3	1
VLGQVNK	10	P01031	P01031	CO5_HUMAN	C5	Complement C5	R	Y	VLGQVNK	VLGQVNK	N-Term(iTRAQ4plex); K7(iTRAQ4plex)	0	0	0	1045.67	0.275446	-1.86016	-1.76991		6	7.18039	0.0913752	-3.45205	-3.2928		6	39.0884	42.78	43.77	0
NFEITIK	2	P01031	P01031	CO5_HUMAN	C5	Complement C5	K	A	NFEITIK	NFEITIK	K7(iTRAQ4plex)	0	0	0	1008.59	0.23785	-2.07188	-1.98163		2	7.20178	0.0926578	-3.43194	-3.27269		2	60.2848	37		0
TLLPVSKPEIR	3	P01031	P01031	CO5_HUMAN	C5	Complement C5	K	S	TLLPVSKPEIR	TLLPVSKPEIR	N-Term(iTRAQ4plex); K7(iTRAQ4plex)	0	0	0	1540.97	0.194991	-2.35852	-2.26827		2	25.2688	0.0941555	-3.40881	-3.24956		2	19.468	48.91	30.78	0
MPITYDNGFLFIHTDKPVYTPDQSVK	1	P01031	P01031	CO5_HUMAN	C5	Complement C5	R	V	MPITYDNGFLFIHTDKPVYTPDQSVK	MPITYDNGFLFIHTDKPVYTPDQSVK	N-Term(iTRAQ4plex); M1(Oxidation); N7(Asn->Asp); K16(iTRAQ4plex); K26(iTRAQ4plex)	0	0	1	3475.79	0.141166	-2.82454	-2.73429		1		0.097138	-3.36382	-3.20457		1			39.46	0
ATLLDIYK	9	P01031	P01031	CO5_HUMAN	C5	Complement C5	K	T	ATLLDIYK	ATLLDIYK	N-Term(iTRAQ4plex); K8(iTRAQ4plex)	0	0	0	1224.75	0.23623	-2.08174	-1.99149		5	40.8089	0.0978857	-3.35276	-3.1935		5	88.6042	53.45	50.13	0
AFDICPLVK	1	P01031	P01031	CO5_HUMAN	C5	Complement C5	K	I	AFDICPLVK	AFDICPLVK	C5(Methylthio); K9(iTRAQ4plex)	0	0	0	1195.64	0.240359	-2.05674	-1.96649		1		0.0980699	-3.35005	-3.19079		1		43.17		0
GEQIQLK	2	P01031	P01031	CO5_HUMAN	C5	Complement C5	R	G	GEQIQLK	GEQIQLK	N-Term(iTRAQ4plex); K7(iTRAQ4plex)	0	0	0	1103.67	0.240152	-2.05798	-1.96773		2	32.39	0.0987706	-3.33977	-3.18052		2	28.4436	39.26	41.77	0
ITHYNYLILSK	8	P01031	P01031	CO5_HUMAN	C5	Complement C5	K	G	ITHYNYLILSK	ITHYNYLILSK	N-Term(iTRAQ4plex); K11(iTRAQ4plex)	0	0	0	1652.97	0.235725	-2.08482	-1.99457		4	40.5756	0.104356	-3.26042	-3.10117		4	35.5954	41.52	82.45	0
KAFDICPLVK	1	P01031	P01031	CO5_HUMAN	C5	Complement C5	R	I	KAFDICPLVK	KAFDICPLVK	K1(iTRAQ4plex); C6(Methylthio); K10(iTRAQ4plex)	0	0	0	1467.84	0.151554	-2.72209	-2.63184		1		0.104893	-3.25301	-3.09375		1		44.17		1
EDFSTTGTAYFEVK	2	P01031	P01031	CO5_HUMAN	C5	Complement C5	K	E	EDFSTTGTAYFEVK	EDFSTTGTAYFEVK	N-Term(iTRAQ4plex); K14(iTRAQ4plex)	0	0	0	1882.93	0.146138	-2.77459	-2.68434		1		0.111371	-3.16655	-3.0073		1		45.54	43.6	0
ELSYYSLEDLNNK	5	P01031	P01031	CO5_HUMAN	C5	Complement C5	K	Y	ELSYYSLEDLNNK	ELSYYSLEDLNNK	N-Term(iTRAQ4plex); K13(iTRAQ4plex)	0	0	0	1875.96	0.214245	-2.22267	-2.13242		3	6.46428	0.116104	-3.10651	-2.94726		3	137.236	55.4	77.44	0
FQNSAILTIQPK	6	P01031	P01031	CO5_HUMAN	C5	Complement C5	K	Q	FQNSAILTIQPK	FQNSAILTIQPK	N-Term(iTRAQ4plex); N3(Asn->Asp); K12(iTRAQ4plex)	0	0	1	1648.96	0.181096	-2.46518	-2.37493		4	14.7487	0.11714	-3.09369	-2.93444		4	72.3445	55.39	88.55	0
TLLPVSKPEIR	1	P01031	P01031	CO5_HUMAN	C5	Complement C5	K	S	TLLPVSKPEIR	TLLPVSKPEIR	K7(iTRAQ4plex)	0	0	0	1396.87	0.361868	-1.46646	-1.37621		1		0.118214	-3.08053	-2.92128		1			29.46	0
LSMDIDVSYK	2	P01031	P01031	CO5_HUMAN	C5	Complement C5	R	H	LSMDIDVSYK	LSMDIDVSYK	M3(Oxidation); K10(iTRAQ4plex)	0	0	0	1330.67	0.368183	-1.4415	-1.35126		1		0.118319	-3.07925	-2.91999		1		58.52	39.24	0
VSITSITVENVFVK	2	P01031	P01031	CO5_HUMAN	C5	Complement C5	K	Y	VSITSITVENVFVK	VSITSITVENVFVK	N-Term(iTRAQ4plex); N10(Asn->Asp); K14(iTRAQ4plex)	0	0	1	1825.06	0.228885	-2.12731	-2.03706		1		0.122944	-3.02393	-2.86467		1		45.75	107.11	0
IVACASYKPSR	2	P01031	P01031	CO5_HUMAN	C5	Complement C5	R	E	IVACASYKPSR	IVACASYKPSR	N-Term(iTRAQ4plex); C4(Methylthio); K8(iTRAQ4plex)	0	0	0	1528.83	0.188079	-2.41059	-2.32034		2	63.7364	0.124622	-3.00437	-2.84512		1			39.38	0
GTVYNYR	1	P01031	P01031	CO5_HUMAN	C5	Complement C5	K	T	GTVYNYR	GTVYNYR	N-Term(iTRAQ4plex)	0	0	0	1016.53	0.307241	-1.70256	-1.61231		1		0.125851	-2.99021	-2.83095		1			37.91	0
ITHYNYLILSK	3	P01031	P01031	CO5_HUMAN	C5	Complement C5	K	G	ITHYNYLILSK	ITHYNYLILSK	K11(iTRAQ4plex)	0	0	0	1508.86	0.182066	-2.45747	-2.36722		2	51.1179	0.127521	-2.9712	-2.81194		2	42.2826	66.57	66.81	0
DINYVNPVIK	5	P01031	P01031	CO5_HUMAN	C5	Complement C5	K	W	DINYVNPVIK	DINYVNPVIK	N-Term(iTRAQ4plex); N3(Asn->Asp); K10(iTRAQ4plex)	0	0	1	1463.84	0.211694	-2.23994	-2.14969		3	40.0074	0.140172	-2.83473	-2.67548		3	10.6734	47.03	53.52	0
NFEITIK	5	P01031	P01031	CO5_HUMAN	C5	Complement C5	K	A	NFEITIK	NFEITIK	N-Term(iTRAQ4plex); K7(iTRAQ4plex)	0	0	0	1152.7	0.250159	-1.99908	-1.90883		3	25.9501	0.140431	-2.83207	-2.67282		3	124.707	40.33	46.22	0
[truncated: 8,918 more rows]
