# Supplementary material for: Identification of Fucosylated SERPINA1 as a Novel Plasma Marker for Pancreatic Cancer Using Lectin Affinity Capture Coupled with iTRAQ-Based Quantitative Glycoproteomics
Source: Int J Mol Sci. 2021 Jun 4;22(11):6079. doi: 10.3390/ijms22116079 (PMC8200073; doi:10.3390/ijms22116079)
Supplement: Supplementary file 1 [file ijms-22-06079-s001.zip › Supplementary Files/Supplementary Table 2c.xlsx]

## Sheet: Sheet1
Supplementary Table 2c. List of glycopeptides with significantly higher levels in metastatic versus non-metastatic PC patients identified from iTRAQ-labeled glycopeptide-enriched plasma samples.
Gene name	Protein name	Sequence [N(n) to D_18O]	Modified site	M0/GS			M1/GS			M1/M0
				Gp	P	Gp/P	Gp	P	Gp/P	Gp	P	Gp/P
ALDOA	Fructose-bisphosphate aldolase A	IGEHTPSALAIMENAnVLAR	N169	0.889917	1.00858	0.882344	2.94475	1.18968	2.47526	3.40922	1.21527	2.80532
HP	Haptoglobin	VVLHPnYSQVDIGLIK	N241	0.44042	0.599452	0.734704	1.78417	2.52295	0.707176	4.17372	4.3362	0.962531
HPX	Hemopexin	CSDGWSFDATTLDDnGTMLFFK	N64	0.659756	1.02365	0.644516	1.69071	1.80792	0.935168	2.64023	1.81964	1.45096
SERPINA1	Alpha-1-antitrypsin	YLGnATAIFFLPDEGK	N271	1.86652	1.57017	1.18874	5.21997	3.73996	1.39573	2.88131	2.45401	1.17413
YWHAQ	14-3-3 protein theta	TAFDEAIAELDTLnEDSYKDSTLIMQLLR	N207	0.130458	0.87772	0.148633	1.61384	0.627473	2.57196	12.7451	0.736536	17.3041
