# Supplementary material for: Identification of Fucosylated SERPINA1 as a Novel Plasma Marker for Pancreatic Cancer Using Lectin Affinity Capture Coupled with iTRAQ-Based Quantitative Glycoproteomics
Source: Int J Mol Sci. 2021 Jun 4;22(11):6079. doi: 10.3390/ijms22116079 (PMC8200073; doi:10.3390/ijms22116079)
Supplement: Supplementary file 1 [file ijms-22-06079-s001.zip › Supplementary Files/Supplementary Table 3.xlsx]

## Sheet: 工作表1
Supplementary Table 3. List of target glycopeptides identified using Byonic software.
Accession	Uniprot ID	Gene name	Protein name	Peptide	Glycans	Observed m/z	z	Observed (M+H)	Calc. mass (M+H)	Off-by-x error	Mass error (ppm)	Starting position	Score	Sample	Scan	Scan Time		Column header	Discription of column title	Example
P02749	APOH_HUMAN	APOH	Beta-2-glycoprotein 1	R.[+144.102]VYK[+144.102]PSAGN[+2569.905]NSLYR.D	HexNAc(5)Hex(6)NeuAc(2)	1082.72	4	4327.86	4326.86	1	-2	155	29.99	s14	1740	19.3163		Accession	Displays by default the unique identifier assigned to the protein by the FASTA database used to generate the report.	O75882
P02749	APOH_HUMAN	APOH	Beta-2-glycoprotein 1	K.[+144.102]PSAGN[+2747.952]NSLYRDTAVFEC[+45.988]LPQHAMFGNDTITC[+45.988]TTHGNWTK.L	HexNAc(5)Hex(6)Fuc(1)NeuGc(2)	911.003	8	7280.97	7281.98	-1	-0.9	158	253.68	s58	10094	55.2091		Uniprot ID		ATRN_HUMAN
P02749	APOH_HUMAN	APOH	Beta-2-glycoprotein 1	R.[+144.102]VYK[+144.102]PSAGN[+1913.677]NSLYR.D	HexNAc(4)Hex(5)NeuAc(1)	1224.21	3	3670.62	3670.64	0	-3.4	155	30	s21	1518	16.7597		Gene name		ATRN
P02749	APOH_HUMAN	APOH	Beta-2-glycoprotein 1	R.[+144.102]VYK[+144.102]PSAGN[+1752.645]NSLYR.D	HexNAc(4)Hex(4)Fuc(2)	1170.53	3	3509.58	3509.6	0	-5.8	155	30	s25	1508	16.9173		Protein name		Attractin
P02749	APOH_HUMAN	APOH	Beta-2-glycoprotein 1	K.[+144.102]PSAGN[+1241.454]NSLYRDTAVFEC[+45.988]LPQHAMFGNDTITC[+45.988]TTHGNWTK.L	HexNAc(3)Hex(3)Fuc(1)	1155.9	5	5775.5	5775.48	0	2.5	158	30	s17	6098	34.5883		Peptide	Displays the sequence of amino acids that compose the peptide. Cases with bold and blue are appeared as N-glycosylated amino acids.	R.C[+45.988]DQHTDC[+45.988]YSC[+45.988]TANTNDC[+45.988]HWC[+45.988]NDHC[+45.988]VPRN[+3549.218]HSC[+45.988]SEGQISIFR.Y
P02749	APOH_HUMAN	APOH	Beta-2-glycoprotein 1	K.[+144.102]PSAGN[+1095.397]NSLYR.D	HexNAc(3)Hex(3)	773.35	3	2318.04	2318.03	0	4.2	158	70.26	s26	6658	39.3586		Glycans	Displays the glycan composition.	HexNAc(6)Hex(7)NeuAc(2)NeuGc(2)
P02749	APOH_HUMAN	APOH	Beta-2-glycoprotein 1	R.[+144.102]VYKPSAGN[+1540.529]NSLYR.D	HexNAc(2)Hex(7)	789.1	4	3153.38	3153.38	0	-2.2	155	30	s10	8060	41.7711		Observed m/z	Displays the actual ratio of dividing mass with protoned numbers.	1210.71
P02749	APOH_HUMAN	APOH	Beta-2-glycoprotein 1	K.[+144.102]PSAGN[+552.217]NSLYR.D	HexNAc(2)Fuc(1)	592.287	3	1774.85	1774.85	0	0.2	158	30	s16	5200	32.1965		z	Displays numbers of proton with ionization.	7
P02749	APOH_HUMAN	APOH	Beta-2-glycoprotein 1	K.[+144.102]PSAGN[+552.217]NSLYR.D	HexNAc(2)Fuc(1)	887.928	2	1774.85	1774.85	0	1.7	158	51.99	s16	5208	32.2329		Observed (M+H)	Displays the experimental mass of the peptides with protonated monoisotope, in daltons.	8468.93
P02749	APOH_HUMAN	APOH	Beta-2-glycoprotein 1	R.[+144.102]VYK[+144.102]PSAGN[+552.217]NSLYR.D	HexNAc(2)Fuc(1)	770.397	3	2309.18	2309.18	0	0.9	155	30	s42	1630	19.0813		Calc. mass (M+H)	Displays the theoretical mass of the peptides with protonated monoisotope, in daltons.	8470.92
P02749	APOH_HUMAN	APOH	Beta-2-glycoprotein 1	R.[+144.102]VYK[+144.102]PSAGN[+203.079]NSLYR.D	HexNAc(1)	654.017	3	1960.04	1960.04	0	-0.4	155	75.23	s44	1718	19.0628		Off-by-x error	Displays the closest integer of observed (M+H) minus calc. mass (M+H)	-2
O75882	ATRN_HUMAN	ATRN	Attractin	R.C[+45.988]DQHTDC[+45.988]YSC[+45.988]TANTNDC[+45.988]HWC[+45.988]NDHC[+45.988]VPRN[+3549.218]HSC[+45.988]SEGQISIFR.Y	HexNAc(6)Hex(7)NeuAc(2)NeuGc(2)	1210.71	7	8468.93	8470.92	-2	1.3	704	29.95	s71	7815	47.8261		Mass error (ppm)	Displays the numbers of 10 6 x (M Observed – M Computed) / (M Computed). The ppm mass error is computed after correcting for off-by-x errors.	1.3
O75882	ATRN_HUMAN	ATRN	Attractin	R.[+144.102]C[+45.988]DQHTDC[+45.988]YSC[+45.988]TANTNDC[+45.988]HWC[+45.988]NDHC[+45.988]VPRN[+2294.804]HSC[+45.988]SEGQISIFR.Y	HexNAc(5)Hex(6)NeuGc(1)	1052.39	7	7360.66	7360.61	0	6.5	704	245.51	s70	6085	37.4894		Starting position	Displays the position within the protein of the N-terminal residue of the peptide.	704
O75882	ATRN_HUMAN	ATRN	Attractin	R.C[+45.988]DQHTDC[+45.988]YSC[+45.988]TANTNDC[+45.988]HWC[+45.988]NDHC[+45.988]VPRN[+1736.650]HSC[+45.988]SEGQISIFR.Y	HexNAc(4)Hex(3)Fuc(3)	833.176	8	6658.36	6658.35	0	0.5	704	277.68	s59	7350	40.5969		Score	Byonic score, which displays the absolute quality of the peptide-spectrum match, not the relative quality compared to other candidate peptides.	29.95
P08571	CD14_HUMAN	CD14	Monocyte differentiation antigen CD14	R.N[+1387.512]VSWATGR.S	HexNAc(3)Hex(3)Fuc(2)	759.993	3	2277.96	2277.96	0	1.6	151	30	s06	1317	18.097		Sample	Displays numbers of fractionation with SCX gradient chromatography.	s71
P08571	CD14_HUMAN	CD14	Monocyte differentiation antigen CD14	R.N[+1378.476]VSWATGR.S	HexNAc(2)Hex(6)	756.985	3	2268.94	2268.92	0	7.5	151	30	s11	7245	38.1585		Scan	Displays numbers of MS/MS spectra.	7815
P08571	CD14_HUMAN	CD14	Monocyte differentiation antigen CD14	R.[+144.102]LRN[+1216.423]VSWATGR.S	HexNAc(2)Hex(5)	840.721	3	2520.15	2520.16	0	-4.2	149	30	s23	2631	21.0258		Scan Time	Displays the time of each scan, also considered the retention time (R.T.) in LC-MS experiments.	47.8261
P08571	CD14_HUMAN	CD14	Monocyte differentiation antigen CD14	R.[+144.102]N[+730.264]VSWATGRSWLAELQQWLKPGLK.V	HexNAc(2)Hex(2)	886.457	4	3542.81	3542.8	0	1.3	151	45.31	s31	5704	34.352
P08571	CD14_HUMAN	CD14	Monocyte differentiation antigen CD14	R.[+144.102]N[+552.217]VSWATGR.S	HexNAc(2)Fuc(1)	529.596	3	1586.77	1586.77	0	4.8	151	29.97	s19	329	11.3129
Q86VB7	C163A_HUMAN	CD163	Scavenger receptor cysteine-rich type 1 protein M130	K.VQEEWGTVC[+45.988]NNGWSMEAVSVIC[+45.988]NQLGC[+45.988]PTAIKAPGWAN[+1387.512]SSAGSGR.I	HexNAc(3)Hex(3)Fuc(2)	1238.92	5	6190.56	6190.61	0	-8	68	30	s26	7672	43.5717
P07339	CATD_HUMAN	CTSD	Cathepsin D	K.[+144.102]GSLSYLN[+1913.677]VTRK.A	HexNAc(4)Hex(5)NeuAc(1)	1099.16	3	3295.47	3295.47	0	-0.4	257	30	s45	380	11.1309
P05362	ICAM1_HUMAN	ICAM1	Intercellular adhesion molecule 1	R.[+144.102]LNPTVTYGN[+1444.534]DSFSAK[+144.102].A	HexNAc(4)Hex(3)Fuc(1)	1116.17	3	3346.51	3346.52	0	-2.9	259	29.98	s06	9288	47.9107
P40189	IL6RB_HUMAN	IL6ST	Interleukin-6 receptor subunit beta	K.[+144.102]EQYTIIN[+1548.545]R.T	HexNAc(3)Hex(4)NeuAc(1)	910.401	3	2729.19	2729.19	0	0.1	77	89.93	s04	1664	19.5353
P40189	IL6RB_HUMAN	IL6ST	Interleukin-6 receptor subunit beta	K.[+144.102]TNHFTIPKEQYTIIN[+1387.512]R.T	HexNAc(3)Hex(3)Fuc(2)	877.422	4	3506.67	3506.65	0	3.6	69	166.17	s47	9636	50.5115
P02750	A2GL_HUMAN	LRG1	Leucine-rich alpha-2-glycoprotein	K.MFSQN[+2132.751]DTR.C	HexNAc(5)Hex(5)NeuGc(1)	1044.4	3	3131.19	3131.19	0	2.3	321	43.68	s19	5744	32.5774
P02750	A2GL_HUMAN	LRG1	Leucine-rich alpha-2-glycoprotein	K.[+144.102]MFSQN[+1913.677]DTR.C	HexNAc(4)Hex(5)NeuAc(1)	1019.41	3	3056.21	3056.22	0	-0.1	321	30	s03	736	14.1945
P02750	A2GL_HUMAN	LRG1	Leucine-rich alpha-2-glycoprotein	K.[+144.102]MFSQN[+1913.677]DTR.C	HexNAc(4)Hex(5)NeuAc(1)	1019.41	3	3056.22	3056.22	0	1.1	321	29.99	s05	698	14.0745
P02750	A2GL_HUMAN	LRG1	Leucine-rich alpha-2-glycoprotein	R.[+144.102]K[+144.102]LPPGLLAN[+2313.873]FTLLR.T	HexNAc(9)Hex(3)	832.012	5	4156.03	4155.03	1	-1.3	178	29.95	s12	8459	44.2157
P02750	A2GL_HUMAN	LRG1	Leucine-rich alpha-2-glycoprotein	R.[+144.102]K[+144.102]LPPGLLAN[+3067.115]FTLLR.T	HexNAc(8)Hex(8)Fuc(1)	1227.82	4	4908.27	4908.28	0	-1.3	178	29.96	s15	7257	38.7092
P02750	A2GL_HUMAN	LRG1	Leucine-rich alpha-2-glycoprotein	R.[+144.102]KLPPGLLAN[+2272.846]FTLLR.T	HexNAc(8)Hex(4)	993.235	4	3969.92	3969.91	0	3.4	178	29.96	s25	8223	44.7763
P02750	A2GL_HUMAN	LRG1	Leucine-rich alpha-2-glycoprotein	R.[+144.102]KLPPGLLAN[+2272.846]FTLLR.T	HexNAc(8)Hex(4)	993.236	4	3969.92	3969.91	0	3.9	178	29.96	s28	8364	46.5337
P02750	A2GL_HUMAN	LRG1	Leucine-rich alpha-2-glycoprotein	R.[+144.102]KLPPGLLAN[+3866.365]FTLLR.T	HexNAc(7)Hex(7)Fuc(1)NeuAc(4)	1113.49	5	5563.43	5563.42	0	1.8	178	29.96	s07	2369	20.5993
P02750	A2GL_HUMAN	LRG1	Leucine-rich alpha-2-glycoprotein	R.[+144.102]K[+144.102]LPPGLLAN[+1938.709]FTLLR.T	HexNAc(5)Hex(3)Fuc(1)NeuAc(1)	945.722	4	3779.87	3779.87	0	-0.6	178	29.99	s55	3991	25.0712
P02750	A2GL_HUMAN	LRG1	Leucine-rich alpha-2-glycoprotein	R.[+144.102]KLPPGLLAN[+1501.555]FTLLR.T	HexNAc(5)Hex(3)	1066.88	3	3198.62	3198.61	0	2	178	29.99	s07	7551	39.0934
P02750	A2GL_HUMAN	LRG1	Leucine-rich alpha-2-glycoprotein	R.[+144.102]K[+144.102]LPPGLLAN[+2204.772]FTLLR.T	HexNAc(4)Hex(5)NeuAc(2)	809.992	5	4045.93	4045.93	0	-0.3	178	29.98	s27	7163	40.4062
P02750	A2GL_HUMAN	LRG1	Leucine-rich alpha-2-glycoprotein	R.[+144.102]K[+144.102]LPPGLLAN[+2204.772]FTLLR.T	HexNAc(4)Hex(5)NeuAc(2)	809.994	5	4045.94	4045.93	0	1.3	178	29.99	s29	6967	39.6422
P02750	A2GL_HUMAN	LRG1	Leucine-rich alpha-2-glycoprotein	R.[+144.102]K[+144.102]LPPGLLAN[+2204.772]FTLLR.T	HexNAc(4)Hex(5)NeuAc(2)	809.993	5	4045.94	4045.93	0	0.7	178	29.99	s29	7319	41.1648
P02750	A2GL_HUMAN	LRG1	Leucine-rich alpha-2-glycoprotein	R.[+144.102]K[+144.102]LPPGLLAN[+1913.677]FTLLR.T	HexNAc(4)Hex(5)NeuAc(1)	1252.28	3	3754.84	3754.84	0	-0.5	178	30	s29	6867	39.1587
P02750	A2GL_HUMAN	LRG1	Leucine-rich alpha-2-glycoprotein	R.[+144.102]K[+144.102]LPPGLLAN[+1913.677]FTLLR.T	HexNAc(4)Hex(5)NeuAc(1)	1252.28	3	3754.84	3754.84	0	-0.5	178	57.91	s30	6714	39.9764
P02750	A2GL_HUMAN	LRG1	Leucine-rich alpha-2-glycoprotein	R.[+144.102]K[+144.102]LPPGLLAN[+1913.677]FTLLR.T	HexNAc(4)Hex(5)NeuAc(1)	1252.29	3	3754.85	3754.84	0	2	178	117.52	s31	6717	38.5117
P02750	A2GL_HUMAN	LRG1	Leucine-rich alpha-2-glycoprotein	R.[+144.102]K[+144.102]LPPGLLAN[+1913.677]FTLLR.T	HexNAc(4)Hex(5)NeuAc(1)	1252.29	3	3754.84	3754.84	0	1.3	178	163.78	s31	6897	39.2886
P02750	A2GL_HUMAN	LRG1	Leucine-rich alpha-2-glycoprotein	R.[+144.102]K[+144.102]LPPGLLAN[+1913.677]FTLLR.T	HexNAc(4)Hex(5)NeuAc(1)	1252.29	3	3754.84	3754.84	0	1.5	178	30	s32	6704	40.5883
P02750	A2GL_HUMAN	LRG1	Leucine-rich alpha-2-glycoprotein	R.[+144.102]K[+144.102]LPPGLLAN[+1913.677]FTLLR.T	HexNAc(4)Hex(5)NeuAc(1)	1252.29	3	3754.84	3754.84	0	1.5	178	67.16	s32	6698	40.5715
P02750	A2GL_HUMAN	LRG1	Leucine-rich alpha-2-glycoprotein	R.[+144.102]K[+144.102]LPPGLLAN[+1913.677]FTLLR.T	HexNAc(4)Hex(5)NeuAc(1)	1252.28	3	3754.84	3754.84	0	0.3	178	29.99	s33	6749	39.6923
P02750	A2GL_HUMAN	LRG1	Leucine-rich alpha-2-glycoprotein	R.[+144.102]K[+144.102]LPPGLLAN[+1913.677]FTLLR.T	HexNAc(4)Hex(5)NeuAc(1)	1252.28	3	3754.84	3754.84	0	0.3	178	98.47	s33	6743	39.6748
P02750	A2GL_HUMAN	LRG1	Leucine-rich alpha-2-glycoprotein	R.[+144.102]K[+144.102]LPPGLLAN[+1913.677]FTLLR.T	HexNAc(4)Hex(5)NeuAc(1)	1252.28	3	3754.84	3754.84	0	0.4	178	29.99	s34	6847	41.33
P02750	A2GL_HUMAN	LRG1	Leucine-rich alpha-2-glycoprotein	R.[+144.102]K[+144.102]LPPGLLAN[+1913.677]FTLLR.T	HexNAc(4)Hex(5)NeuAc(1)	1252.28	3	3754.84	3754.84	0	0.4	178	111.46	s34	6841	41.3109
P02750	A2GL_HUMAN	LRG1	Leucine-rich alpha-2-glycoprotein	R.[+144.102]K[+144.102]LPPGLLAN[+1913.677]FTLLR.T	HexNAc(4)Hex(5)NeuAc(1)	1252.28	3	3754.84	3754.84	0	0.4	178	29.99	s36	6666	40.9896
P02750	A2GL_HUMAN	LRG1	Leucine-rich alpha-2-glycoprotein	R.[+144.102]K[+144.102]LPPGLLAN[+1913.677]FTLLR.T	HexNAc(4)Hex(5)NeuAc(1)	1252.28	3	3754.84	3754.84	0	0.4	178	197.06	s36	6660	40.9707
P02750	A2GL_HUMAN	LRG1	Leucine-rich alpha-2-glycoprotein	R.[+144.102]K[+144.102]LPPGLLAN[+2059.735]FTLLR.T	HexNAc(4)Hex(5)Fuc(1)NeuAc(1)	1300.97	3	3900.9	3900.9	0	0	178	97.91	s34	6658	40.5401
P02750	A2GL_HUMAN	LRG1	Leucine-rich alpha-2-glycoprotein	R.[+144.102]K[+144.102]LPPGLLAN[+2059.735]FTLLR.T	HexNAc(4)Hex(5)Fuc(1)NeuAc(1)	1300.97	3	3900.89	3900.9	0	-0.4	178	145.22	s35	6516	39.1027
P02750	A2GL_HUMAN	LRG1	Leucine-rich alpha-2-glycoprotein	R.[+144.102]K[+144.102]LPPGLLAN[+1622.582]FTLLR.T	HexNAc(4)Hex(5)	1155.26	3	3463.75	3463.74	0	2.2	178	45.83	s42	6254	39.5223
P02750	A2GL_HUMAN	LRG1	Leucine-rich alpha-2-glycoprotein	R.[+144.102]K[+144.102]LPPGLLAN[+1622.582]FTLLR.T	HexNAc(4)Hex(5)	1155.26	3	3463.75	3463.74	0	2.2	178	124.91	s42	6248	39.5014
P02750	A2GL_HUMAN	LRG1	Leucine-rich alpha-2-glycoprotein	R.KLPPGLLAN[+1548.545]FTLLR.T	HexNAc(3)Hex(4)NeuAc(1)	1034.51	3	3101.52	3101.5	0	5.3	178	41.98	s35	3979	28.3656
P02750	A2GL_HUMAN	LRG1	Leucine-rich alpha-2-glycoprotein	R.[+144.102]KLPPGLLAN[+1548.545]FTLLR.T	HexNAc(3)Hex(4)NeuAc(1)	649.93	5	3245.62	3245.6	0	5.6	178	29.99	s58	3535	25.1002
P02750	A2GL_HUMAN	LRG1	Leucine-rich alpha-2-glycoprotein	R.KLPPGLLAN[+1549.565]FTLLR.T	HexNAc(3)Hex(4)Fuc(2)	1034.85	3	3102.52	3102.52	0	-0.1	178	30	s32	4074	29.4116
P02750	A2GL_HUMAN	LRG1	Leucine-rich alpha-2-glycoprotein	R.KLPPGLLAN[+1549.565]FTLLR.T	HexNAc(3)Hex(4)Fuc(2)	776.386	4	3102.52	3102.52	0	-0.3	178	30	s32	4267	30.2062
P02750	A2GL_HUMAN	LRG1	Leucine-rich alpha-2-glycoprotein	R.KLPPGLLAN[+1403.507]FTLLR.T	HexNAc(3)Hex(4)Fuc(1)	739.871	4	2956.46	2956.46	0	-1.2	178	29.97	s19	9324	45.9276
P02750	A2GL_HUMAN	LRG1	Leucine-rich alpha-2-glycoprotein	R.KLPPGLLAN[+1257.449]FTLLR.T	HexNAc(3)Hex(4)	703.361	4	2810.42	2810.41	0	5.9	178	99.57	s36	3605	28.147
P02750	A2GL_HUMAN	LRG1	Leucine-rich alpha-2-glycoprotein	R.[+144.102]KLPPGLLAN[+1864.634]FTLLR.T	HexNAc(2)Hex(9)	1187.9	3	3561.69	3561.69	0	0	178	29.96	s08	9257	46.1256
P02750	A2GL_HUMAN	LRG1	Leucine-rich alpha-2-glycoprotein	R.KLPPGLLAN[+714.269]FTLLR.T	HexNAc(2)Hex(1)Fuc(1)	756.414	3	2267.23	2267.23	0	0.6	178	30	s13	7189	38.4291
P02750	A2GL_HUMAN	LRG1	Leucine-rich alpha-2-glycoprotein	R.[+144.102]KLPPGLLAN[+406.159]FTLLR.T	HexNAc(2)	701.746	3	2103.22	2103.22	0	3.1	178	29.96	s15	10321	50.6405
P02750	A2GL_HUMAN	LRG1	Leucine-rich alpha-2-glycoprotein	R.[+144.102]KLPPGLLAN[+406.159]FTLLR.T	HexNAc(2)	701.747	3	2103.23	2103.22	0	4.6	178	29.96	s15	10626	52.0915
P02750	A2GL_HUMAN	LRG1	Leucine-rich alpha-2-glycoprotein	R.[+144.102]KLPPGLLAN[+406.159]FTLLR.T	HexNAc(2)	701.747	3	2103.23	2103.22	0	3.4	178	29.96	s15	10794	52.784
P02750	A2GL_HUMAN	LRG1	Leucine-rich alpha-2-glycoprotein	R.[+144.102]KLPPGLLAN[+406.159]FTLLR.T	HexNAc(2)	701.747	3	2103.23	2103.22	0	3.8	178	29.96	s15	11409	55.5983
P02750	A2GL_HUMAN	LRG1	Leucine-rich alpha-2-glycoprotein	R.[+144.102]KLPPGLLAN[+406.159]FTLLR.T	HexNAc(2)	701.747	3	2103.23	2103.22	0	3.7	178	29.97	s15	10476	51.3149
P02750	A2GL_HUMAN	LRG1	Leucine-rich alpha-2-glycoprotein	R.[+144.102]KLPPGLLAN[+406.159]FTLLR.T	HexNAc(2)	701.746	3	2103.22	2103.22	0	2.8	178	29.96	s17	10108	50.8583
P02750	A2GL_HUMAN	LRG1	Leucine-rich alpha-2-glycoprotein	R.[+144.102]KLPPGLLAN[+406.159]FTLLR.T	HexNAc(2)	701.747	3	2103.23	2103.22	0	4.5	178	29.96	s19	10447	50.9195
P02750	A2GL_HUMAN	LRG1	Leucine-rich alpha-2-glycoprotein	R.[+144.102]K[+144.102]LPPGLLAN[+203.079]FTLLR.T	HexNAc(1)	682.086	3	2044.24	2044.24	0	0.5	178	74.48	s52	8016	41.5559
P02750	A2GL_HUMAN	LRG1	Leucine-rich alpha-2-glycoprotein	R.[+144.102]K[+144.102]LPPGLLAN[+203.079]FTLLR.T	HexNAc(1)	682.086	3	2044.24	2044.24	0	0.5	178	205.49	s52	8022	41.5782
P02750	A2GL_HUMAN	LRG1	Leucine-rich alpha-2-glycoprotein	K.[+144.102]LPPGLLAN[+3448.243]FTLLR.T	HexNAc(9)Hex(10)	1004.45	5	5018.24	5017.21	1	5.8	179	29.98	s32	2220	21.4103
P02750	A2GL_HUMAN	LRG1	Leucine-rich alpha-2-glycoprotein	K.[+144.102]LPPGLLAN[+4102.455]FTLLR.T	HexNAc(8)Hex(9)Fuc(1)NeuAc(3)	1135.3	5	5672.45	5671.42	1	4.2	179	29.99	s40	5201	35.0665
P02750	A2GL_HUMAN	LRG1	Leucine-rich alpha-2-glycoprotein	K.LPPGLLAN[+3785.307]FTLLR.T	HexNAc(7)Hex(8)Fuc(1)NeuGc(3)	1043.04	5	5211.17	5210.17	1	0.1	179	29.99	s41	6230	38.2965
P02750	A2GL_HUMAN	LRG1	Leucine-rich alpha-2-glycoprotein	K.LPPGLLAN[+3769.312]FTLLR.T	HexNAc(7)Hex(8)Fuc(1)NeuAc(1)NeuGc(2)	1039.64	5	5194.19	5194.17	0	3.1	179	29.99	s49	4294	27.4506
P02750	A2GL_HUMAN	LRG1	Leucine-rich alpha-2-glycoprotein	K.LPPGLLAN[+2432.884]FTLLR.T	HexNAc(6)Hex(3)Fuc(1)NeuAc(2)	772.356	5	3857.75	3857.75	0	1	179	29.99	s57	1485	15.6815
P02750	A2GL_HUMAN	LRG1	Leucine-rich alpha-2-glycoprotein	K.[+144.102]LPPGLLAN[+1647.613]FTLLR.T	HexNAc(5)Hex(3)Fuc(1)	1072.86	3	3216.57	3216.58	0	-2.9	179	29.99	s38	4399	30.864
P02750	A2GL_HUMAN	LRG1	Leucine-rich alpha-2-glycoprotein	K.LPPGLLAN[+1914.697]FTLLRTLDLGENQLETLPPDLLR.G	HexNAc(4)Hex(5)Fuc(2)	893.945	6	5358.64	5357.63	1	0.7	179	294.56	s72	7836	41.1774
P02750	A2GL_HUMAN	LRG1	Leucine-rich alpha-2-glycoprotein	K.LPPGLLAN[+1897.682]FTLLR.T	HexNAc(4)Hex(4)Fuc(1)NeuAc(1)	1108.19	3	3322.55	3322.54	0	1.1	179	29.98	s12	9373	47.6723
P02750	A2GL_HUMAN	LRG1	Leucine-rich alpha-2-glycoprotein	K.LPPGLLAN[+1897.682]FTLLR.T	HexNAc(4)Hex(4)Fuc(1)NeuAc(1)	1108.19	3	3322.54	3322.54	0	-0.4	179	29.98	s12	9786	49.2302
P02750	A2GL_HUMAN	LRG1	Leucine-rich alpha-2-glycoprotein	K.LPPGLLAN[+1897.682]FTLLR.T	HexNAc(4)Hex(4)Fuc(1)NeuAc(1)	1108.19	3	3322.55	3322.54	0	2.1	179	29.98	s13	9207	45.8532
P02750	A2GL_HUMAN	LRG1	Leucine-rich alpha-2-glycoprotein	K.LPPGLLAN[+1897.682]FTLLR.T	HexNAc(4)Hex(4)Fuc(1)NeuAc(1)	1108.18	3	3322.54	3322.54	0	-2.1	179	29.98	s13	9808	48.1882
P02750	A2GL_HUMAN	LRG1	Leucine-rich alpha-2-glycoprotein	K.LPPGLLAN[+1897.682]FTLLR.T	HexNAc(4)Hex(4)Fuc(1)NeuAc(1)	1108.18	3	3322.53	3322.54	0	-3.9	179	29.98	s15	9662	47.8851
P02750	A2GL_HUMAN	LRG1	Leucine-rich alpha-2-glycoprotein	K.LPPGLLAN[+1095.397]FTLLR.T	HexNAc(3)Hex(3)	840.756	3	2520.25	2520.26	0	-2	179	29.97	s14	9280	47.2657
P02750	A2GL_HUMAN	LRG1	Leucine-rich alpha-2-glycoprotein	K.LPPGLLAN[+1702.581]FTLLR.T	HexNAc(2)Hex(8)	1043.16	3	3127.47	3127.44	0	6.9	179	29.99	s40	5863	38.0408
P02750	A2GL_HUMAN	LRG1	Leucine-rich alpha-2-glycoprotein	K.LPPGLLAN[+1216.423]FTLLR.T	HexNAc(2)Hex(5)	881.1	3	2641.29	2641.29	0	0	179	29.99	s63	609	11.2818
P02750	A2GL_HUMAN	LRG1	Leucine-rich alpha-2-glycoprotein	K.LPPGLLAN[+892.317]FTLLR.T	HexNAc(2)Hex(3)	773.066	3	2317.18	2317.18	0	1	179	30	s44	5568	35.6847
P02750	A2GL_HUMAN	LRG1	Leucine-rich alpha-2-glycoprotein	K.LPPGLLAN[+730.264]FTLLR.T	HexNAc(2)Hex(2)	719.045	3	2155.12	2155.13	0	-2.6	179	29.97	s26	7396	42.3757
P02750	A2GL_HUMAN	LRG1	Leucine-rich alpha-2-glycoprotein	K.LPPGLLAN[+552.217]FTLLRTLDLGENQLETLPPDLLR.G	HexNAc(2)Fuc(1)	799.835	5	3995.15	3995.15	0	0	179	29.96	s34	9466	53.1275
Q13201	MMRN1_HUMAN	MMRN1	Multimerin-1	K.FNPGAESVVLSN[+730.264]STLKFLQSFAR.K	HexNAc(2)Hex(2)	649.325	5	3242.6	3242.58	0	4	125	40.02	s11	10287	49.4756
Q13201	MMRN1_HUMAN	MMRN1	Multimerin-1	K.FNPGAESVVLSN[+714.269]STLKFLQSFAR.K	HexNAc(2)Hex(1)Fuc(1)	1076.2	3	3226.58	3226.59	0	-2.7	125	29.98	s24	10715	56.71
Q13201	MMRN1_HUMAN	MMRN1	Multimerin-1	K.FNPGAESVVLSN[+714.269]STLKFLQSFAR.K	HexNAc(2)Hex(1)Fuc(1)	1076.2	3	3226.58	3226.59	0	-2.9	125	29.99	s46	10633	56.7039
Q13201	MMRN1_HUMAN	MMRN1	Multimerin-1	K.[+144.102]FNPGAESVVLSN[+568.212]STLK[+144.102].F	HexNAc(2)Hex(1)	840.43	3	2519.28	2519.29	0	-3.8	125	94.14	s26	4307	29.7069
Q13201	MMRN1_HUMAN	MMRN1	Multimerin-1	K.FNPGAESVVLSN[+349.137]STLK.F	HexNAc(1)Fuc(1)	1006.52	2	2012.02	2012.01	0	7.9	125	73.88	s15	3740	25.756
Q99650	OSMR_HUMAN	OSMR	Oncostatin-M-specific receptor subunit beta	K.[+144.102]RSVNILFN[+1850.693]LTHR.V	HexNAc(6)Hex(3)Fuc(1)	1155.55	3	3464.63	3464.63	0	0.7	319	29.98	s49	7625	40.891
P01009	A1AT_HUMAN	SERPINA1	Alpha-1-antitrypsin	K.[+144.102]YLGN[+2861.000]ATAIFFLPDEGK.L	HexNAc(5)Hex(6)NeuAc(3)	1191.01	4	4761.02	4761	0	5.6	268	30	s51	400	10.5776
P01009	A1AT_HUMAN	SERPINA1	Alpha-1-antitrypsin	K.LSSWVLLMKYLGN[+2204.772]ATAIFFLPDEGK.L	HexNAc(4)Hex(5)NeuAc(2)	1255.31	4	5018.23	5018.27	0	-6.5	259	54.6	s31	1738	18.1006
P01009	A1AT_HUMAN	SERPINA1	Alpha-1-antitrypsin	K.LSSWVLLMKYLGN[+2204.772]ATAIFFLPDEGK.L	HexNAc(4)Hex(5)NeuAc(2)	1255.07	4	5017.25	5018.27	-1	-3.4	259	64.29	s32	2033	20.5911
P01009	A1AT_HUMAN	SERPINA1	Alpha-1-antitrypsin	K.YLGN[+2351.851]ATAIFFLPDEGK.L	HexNAc(4)Hex(5)Fuc(3)NeuAc(1)	1369.59	3	4106.74	4107.75	-1	-0.3	268	121.29	s42	365	12.2792
P01009	A1AT_HUMAN	SERPINA1	Alpha-1-antitrypsin	K.[+144.102]LSSWVLLMKYLGN[+730.264]ATAIFFLPDEGK.L	HexNAc(2)Hex(2)	1229.96	3	3687.87	3687.86	0	1.3	259	30	s27	8625	46.8354
P01009	A1AT_HUMAN	SERPINA1	Alpha-1-antitrypsin	K.[+144.102]LSSWVLLMKYLGN[+730.264]ATAIFFLPDEGK.L	HexNAc(2)Hex(2)	1229.95	3	3687.84	3687.86	0	-5.4	259	30	s49	6735	37.3455
P01009	A1AT_HUMAN	SERPINA1	Alpha-1-antitrypsin	K.[+144.102]YLGN[+730.264]ATAIFFLPDEGK.L	HexNAc(2)Hex(2)	877.427	3	2630.26	2630.26	0	1.2	268	52.34	s60	3515	25.2523
P01009	A1AT_HUMAN	SERPINA1	Alpha-1-antitrypsin	K.[+144.102]LSSWVLLM[+15.995]KYLGN[+568.212]ATAIFFLPDEGK.L	HexNAc(2)Hex(1)	1181.27	3	3541.79	3541.8	0	-3.9	259	29.98	s09	11342	53.6511
P01009	A1AT_HUMAN	SERPINA1	Alpha-1-antitrypsin	K.[+144.102]LSSWVLLM[+15.995]KYLGN[+568.212]ATAIFFLPDEGK.L	HexNAc(2)Hex(1)	886.208	4	3541.81	3541.8	0	2.3	259	30	s19	10939	53.2068
P01008	ANT3_HUMAN	SERPINC1	Antithrombin-III	K.SLTFN[+1216.423]ETYQDISELVYGAK.L	HexNAc(2)Hex(5)	1132.17	3	3394.49	3394.48	0	0.6	183	79.53	s18	7104	38.9156
P01008	ANT3_HUMAN	SERPINC1	Antithrombin-III	K.[+144.102]SLTFN[+552.217]ETYQDISELVYGAKLQPLDFK.E	HexNAc(2)Fuc(1)	929.716	4	3715.84	3715.85	0	-1.7	183	138.88	s24	10509	55.5712
P01008	ANT3_HUMAN	SERPINC1	Antithrombin-III	K.[+144.102]SLTFN[+203.079]ETYQDISELVYGAKLQPLDFK.E	HexNAc(1)	842.436	4	3366.72	3366.71	0	3.1	183	37.49	s21	9379	49.0391
Q6EMK4	VASN_HUMAN	VASN	Vasorin	R.LHEITN[+2116.756]ETFR.G	HexNAc(5)Hex(5)NeuAc(1)	1126.13	3	3376.39	3376.39	0	-1.9	112	30	s08	3898	26.8912
