# Supplementary material for: Identification of Fucosylated SERPINA1 as a Novel Plasma Marker for Pancreatic Cancer Using Lectin Affinity Capture Coupled with iTRAQ-Based Quantitative Glycoproteomics
Source: Int J Mol Sci. 2021 Jun 4;22(11):6079. doi: 10.3390/ijms22116079 (PMC8200073; doi:10.3390/ijms22116079)
Supplement: Supplementary file 1 [file ijms-22-06079-s001.zip › Supplementary Files/Supplementary Table 4.xlsx]

## Sheet: 121 patients
Supplemental Table 4. Clinicopathological characteristics of the 121 subjects enrolled in this study.
GS, Gallstone; M0, non-metastatic pancreatic cancer; M1, metastatic pancreatic cancer; Uncertain, the data was unknown so not used in statistical analysis.
No.	Gender	Age (years)	Tumor stage	Lymph node metastasis	Distant metastasis	TNM stage	Status	Survival	Following time (days)	Fucosylated SERPINA1 (ng/ml)	SERPINA1 protein (mg/ml)	CA19-9 (U/ml)	Application in discovery profiling
1	M	52	3	1	0	IIB	Pancreatic cancer	dead	189	98.75	74.2991	15.01
2	M	57	3	1	0	IIB	Pancreatic cancer	dead	211	71.025	206.082	271	M0
3	M	68	3	1	0	IIB	Pancreatic cancer	dead	425	1214.41	149.561	152.5	M0
4	M	60	4	1	1	IV	Pancreatic cancer	dead	191	579.4	150.855	127
5	F	65	4	1	0	III	Pancreatic cancer	dead	211	518.77	141.572	4800	M0
6	M	45	4	1	0	III	Pancreatic cancer	dead	171	49.31	135.418	1727	M0
7	M	66	4	1	0	III	Pancreatic cancer	dead	430	72.805	141.843	31.14	M0
8	F	76	3	0	1	IV	Pancreatic cancer	dead	216	146.225	200.905	10273
9	M	57	3	1	1	IV	Pancreatic cancer	dead	70	151.31	164.14	6240
10	F	52	3	1	1	IV	Pancreatic cancer	dead	712	49.655	94.6453	74.27
11	M	55	3	1	1	IV	Pancreatic cancer	dead	410	324.555	143.016	180.3
12	F	52	4	1	0	III	Pancreatic cancer	dead	1087	80.73	81.4552	7.81
13	F	63	3	1	1	IV	Pancreatic cancer	dead	318	333.845	154.433	488.4
14	F	61	3	1	1	IV	Pancreatic cancer	dead	170	130.775	151.557	173
15	F	55	3	0	1	IV	Pancreatic cancer	dead	667	1205.13	99.6476	21.89
16	M	68	3	1	1	IV	Pancreatic cancer	dead	82	1641.89	158.007	2492
17	M	77	3	0	1	IV	Pancreatic cancer	dead	423	26.805	91.0665	2940
18	M	55	4	1	1	IV	Pancreatic cancer	dead	61	1040.48	155.379	24.36	M1
19	F	77	4	1	1	IV	Pancreatic cancer	dead	80	352.86	155.224	5264
20	M	47	3	0	1	IV	Pancreatic cancer	dead	77	271.4	141.722	50000	M1
21	M	61	4	1	1	IV	Pancreatic cancer	dead	28	417.16	194.751	7376	M1
22	M	66	3	0	1	IV	Pancreatic cancer	dead	132	248.72	158.519	182.3	M1
23	M	60	4	1	1	IV	Pancreatic cancer	dead	211	197.645	151.205	362.6	M1
24	M	71	4	1	1	IV	Pancreatic cancer	dead	194	123.14	108.007	1110	M1
25	M	64	4	1	1	IV	Pancreatic cancer	dead	275	69.82	143.78	605.7	M1
26	F	74	4	1	0	III	Pancreatic cancer	dead	955	256.835	77.5244	43.34	M0
27	F	73	Uncertain	0	1	IV	Pancreatic cancer	dead	576	1920.23	144.589	58.85
28	F	68	4	1	0	III	Pancreatic cancer	dead	161	98.695	95.3709	8030	M0
29	F	46	2	0	1	IV	Pancreatic cancer	alive	2288	14.37	145.351	34.15
30	M	58	3	0	0	IIA	Pancreatic cancer	dead	537	123.47	151.716	3427	M0
31	M	75	4	1	1	IV	Pancreatic cancer	dead	815	89.82	82.283	0.6
32	M	52	3	1	1	IV	Pancreatic cancer	dead	148	103.845	182.907	20.33
33	M	53	3	1	1	IV	Pancreatic cancer	dead	154	39.51	169.591	50000
34	M	81	3	1	1	IV	Pancreatic cancer	dead	172	57.21	157.949	405.4
35	M	52	2	1	1	IV	Pancreatic cancer	dead	18	1297.84	147.826	790
36	M	67	3	1	0	IIB	Pancreatic cancer	dead	596	35.07	146.348	187.8
37	M	73	3	1	1	IV	Pancreatic cancer	dead	299	359.565	147.148	1797	M1
38	F	54	3	1	0	IIB	Pancreatic cancer	Uncertain	Uncertain	21.555	112.809	1219
39	M	56	4	1	1	IV	Pancreatic cancer	dead	520	55.185	147.61	267.7
40	F	73	4	0	0	III	Pancreatic cancer	dead	552	80.58	159.576	22.93
41	M	48	4	1	1	IV	Pancreatic cancer	dead	25	1338.64	145.032	3303
42	M	54	3	1	0	IIB	Pancreatic cancer	dead	1527	25.14	146.722	74.15
43	M	55	2	1	1	IV	Pancreatic cancer	dead	25	168.26	148.009	266.4
44	M	68	4	1	1	IV	Pancreatic cancer	dead	279	15.545	151.838	92.23
45	M	58	4	1	1	IV	Pancreatic cancer	dead	342	44.615	106.912	20.65
46	M	67	3	0	0	IIA	Pancreatic cancer	dead	502	37.18	90.5646	3661
47	F	62	3	1	1	IV	Pancreatic cancer	dead	99	42.65	150.473	16797
48	M	80	4	1	1	IV	Pancreatic cancer	dead	427	100.445	138.625	19.7
49	F	67	4	1	1	IV	Pancreatic cancer	dead	515	76.925	155.341	1913
50	M	52	3	1	0	IIB	Pancreatic cancer	dead	911	1398.23	133.854	0.6
51	F	57	4	1	1	IV	Pancreatic cancer	dead	69	561.88	157.36	15151	M1
52	M	45	3	1	1	IV	Pancreatic cancer	dead	67	303.925	156.467	11503	M1
53	M	74	4	1	0	III	Pancreatic cancer	dead	381	1409.48	156.405	46.38
54	M	62	3	1	1	IV	Pancreatic cancer	dead	118	1394.86	163.676	38.37
55	F	70	3	1	1	IV	Pancreatic cancer	dead	99	148.385	145.016	151.7
56	M	45	3	1	0	IIB	Pancreatic cancer	dead	381	13.625	146.804	253
57	M	78	1	0	0	IA	Pancreatic cancer	alive	1818	30.545	71.4592	28.28
58	M	66	3	1	1	IV	Pancreatic cancer	dead	9	196.585	167.283	1.01
59	M	77	3	1	1	IV	Pancreatic cancer	dead	99	32.73	144.779	1163
60	M	67	2	1	1	IV	Pancreatic cancer	dead	94	49.655	151.013	775.8
61	F	68	3	0	0	IIA	Pancreatic cancer	dead	449	107.61	157.792	143	M0
62	F	65	3	1	0	IIB	Pancreatic cancer	dead	721	52.71	142.221	153.1
63	M	31	4	1	0	III	Pancreatic cancer	dead	265	91.545	155.907	0.81
64	F	46	4	1	0	III	Pancreatic cancer	dead	370	93.93	144.919	238.3	M0
65	M	79	3	1	0	IIB	Pancreatic cancer	dead	347	57.085	95.6754	251.5
66	M	70	4	1	1	IV	Pancreatic cancer	dead	235	31.595	147.511	797.5
67	M	59	3	1	1	IV	Pancreatic cancer	dead	286	50.81	148.228	3308
68	M	47	3	1	1	IV	Pancreatic cancer	dead	402	80.515	109.984	122.8
69	F	60	3	1	0	IIB	Pancreatic cancer	dead	185	41.255	82.5417	2069
70	F	55	3	1	0	IIB	Pancreatic cancer	dead	339	50.35	144.886	1353
71	F	83	2	0	0	IB	Pancreatic cancer	dead	38	41.315	159.724	20.06
72	F	71					Gallstone			32.52	127.919	39.62	GS
73	F	36					Gallstone			149.285	123.665	6.34	GS
74	M	75					Gallstone			26.855	126.657	42.68	GS
75	M	66					Gallstone			34.27	135.911	45.81	GS
76	M	64					Gallstone			62.855	76.7201	9.26	GS
77	M	69					Gallstone			123.175	92.8461	5.11	GS
78	F	67					Gallstone			54.805	89.7202	14.43	GS
79	F	55					Gallstone			18.14	68.4775	19.77	GS
80	F	59					Gallstone			37.57	135.568	16.62	GS
81	F	65					Gallstone			32.09	87.2511	12.68	GS
82	F	52					Gallstone			34.07	100.049	17.44
83	M	36					Gallstone			122.44	110.233	9.07
84	F	35					Gallstone			272.655	84.0579	5.23
85	F	59					Gallstone			41.8	78.1495	9.12
86	F	39					Gallstone			189.03	70.3971	7.15
87	F	65					Gallstone			119.91	134.639	0.976
88	F	58					Gallstone			36.045	134.901	9.48
89	M	51					Gallstone			26.06	110.111	5.56
90	M	65					Gallstone			75.37	83.2832	20.62
91	M	41					Gallstone			605.575	146.235	4.81
92	F	63					Gallstone			351.395	127.135	4.27
93	F	56					Gallstone			1201.79	163.659	7.14
94	M	69					Gallstone			136.14	146.089	18.27
95	F	74					Gallstone			606.755	117.244	3.39
96	M	55					Gallstone			1526.14	117.66	3.26
97	F	67					Gallstone			244.46	133.311	1.1
98	F	51					Gallstone			37.505	123.54	9.86
99	M	45					Gallstone			32.06	103.839	7.66
100	F	41					Gallstone			32.125	76.7733	5.79
101	F	39					Gallstone			39.105	85.2809	4.61
102	M	57					Gallstone			39.74	102.259	18.19
103	F	63					Gallstone			60.9925	66.7238	9.3
104	M	34					Gallstone			32.355	55.655	1.15
105	M	46					Gallstone			35.025	113.745	5.09
106	F	60					Gallstone			40.325	78.1267	1.25
107	M	54					Gallstone			43.08	149.989	10.08
108	F	41					Gallstone			41.8	81.4112	5.37
109	M	28					Gallstone			69.715	64.6447	5.47
110	F	56					Gallstone			115.015	145.545	22.49
111	F	48					Gallstone			67.2	90.6207	11.55
112	M	35					Gallstone			35.86	106.726	1.13
113	F	54					Gallstone			118.715	122.002	20.19
114	F	52					Gallstone			122.77	131.297	7.36
115	M	85					Gallstone			234.615	125.313	16.19
116	F	59					Gallstone			36.56	59.6654	48.06
117	F	35					Gallstone			59.82	71.0398	6.33
118	M	51					Gallstone			28.96	63.8779	7.37
119	M	74					Gallstone			107.88	138.98	16.89
120	M	36					Gallstone			41.85	81.1796	2.23
121	F	63					Gallstone			45.655	142.709	74.34
